# Supplementary material for: Cynipid wasps systematically reprogram host metabolism and restructure cell walls in developing galls
Source: Plant Physiol. 2024 Jan 17;195(1):698–712. doi: 10.1093/plphys/kiae001 (PMC11181936; doi:10.1093/plphys/kiae001)
Supplement: kiae001_Supplementary_Data [file kiae001_Supplementary_Data.zip]

Archive with 9 entries (9 files):
- PP2023RA01372R1_Supplemental_Figures.pdf
- Supplemental Dataset S1.xlsx
- Supplemental Dataset S2.xlsx
- Supplemental Dataset S3.xlsx
- Supplemental Dataset S4.xlsx
- Supplemental Dataset S5.xlsx
- Supplemental Dataset S6.xlsx
- Supplemental Dataset S7.xlsx
- Supplemental Dataset S8.xlsx
