# Supplementary material for: Cynipid wasps systematically reprogram host metabolism and restructure cell walls in developing galls
Source: Plant Physiol. 2024 Jan 17;195(1):698–712. doi: 10.1093/plphys/kiae001 (PMC11181936; doi:10.1093/plphys/kiae001)
Supplement: kiae001_Supplementary_Data [file kiae001_Supplementary_Data.zip › Supplemental Dataset S1.xlsx]

## Sheet: Full List
Supplemental Dataset S1. Dates and locations of gall sampling
Working name	ID Name	Wasp species	Host tree name	Host tree ID	Date collected	Biological replicates collected	Plant tissue	Image
Honeydew gall			Buehler oak		2019-04-26	10
Petiole gall		Possibly Neuroterus washingtonensis (pg 158). Not very confident.	Mondavi VO1			6
Green gall apple (cut)			unknown			1
Petiole gall		Possibly Neuroteurus fragilis (pg 156). Not confident.	visitor station oak		2019-05-10	5
Stem gall					2019-05-10
Large cut gall apple		Maybe possibly Andricus quercuscalifornicu (pg 130)	creekside		2019-05-10	1	Stem twig ~5 cm from the edge of brown bark
Smaller gall apples		Maybe possibly Andricus quercuscalifornicu (pg 130)	creekside		2019-05-10	5	Stem twig ~5 cm from the edge of brown bark, possibly replacing a green new growth of twig
Fuzzy sphere stem gall		possibly Andricus chrysolepidicola ( pg 129)			2019-05-10	2	Stem twig 1-2 cm from terminus
Petiole control		none	visitor station oak		2019-05-10		petiole
stem control		none			2019-05-10	1 (not enough!)
Honeydew		Disholcaspis eldoradensis (pg 134) I believe, though possibly Disholcaspis mellifica (pg 136)	VOC 2		5/31	6
fuzzy sphere stem galls			Buehler		2019-05-31	9
slug stem galls		possibly Andricus chrysolepidicola ( pg 129)			2019-05-31	2
stem control		none	VOC 2		2019-05-31	3
fuzzy sphere stem galls		Besbicus conspicuus I believe	VOC 3		2019-05-31	2
Slug stem galls		possibly Andricus chrysolepidicola	Buehler oak		2019-06-18	3	Stems ~10 cm from terminus. Thickening approx doubles diameter of stem, can occur singly but also occur as multiple in series (as shown in image).
Slug stem gall ctrl		none	Buehler oak		2019-06-18	3	Stems as equivalent as possible in physiological position to those bearing galls.
Honeydew gall		Disholcaspis eldoradensis (pg 134) I believe, though possibly Disholcaspis mellifica (pg 136)	VOG 2		2019-06-18
Honeydew gall ctrl		none	VOG 2		2019-06-18
Red hat gall 2mm 1		Andricus kingi	Mondavi Central		7/16/2019		Leaves, relatively low to the ground (0-2 m), southfacing
Several more of those!!!
Urchin Gall		Anton douglasii	Entrance Oak 1		8-15-2019		Adaxial and abaxial surfaces of leaves, generally south facing, scarce on the plant, generally out of reach, 3-5 meters up. Easily detachable, and generally ocurring singly per leaf, but sometimes occurring with up to three galls per leaf.
Red cone galls		Andricus kingi	Entrance oak 1 and Mondavi - collected metabolomics from mondavi, LAT from EO1		07/27/20
Fuzzy leaf gall		Andricus fullawayi	Entranace oak 3		07/27/20
Speckled Gall		Besbicus mirabilis	Entrance oak 1		07/27/20
