# Supplementary material for: Cynipid wasps systematically reprogram host metabolism and restructure cell walls in developing galls
Source: Plant Physiol. 2024 Jan 17;195(1):698–712. doi: 10.1093/plphys/kiae001 (PMC11181936; doi:10.1093/plphys/kiae001)
Supplement: kiae001_Supplementary_Data [file kiae001_Supplementary_Data.zip › Supplemental Dataset S2.xlsx]

## Sheet: Data
Supplemental Dataset S2: Positive mode untargeted mass spectrometry dataset
row ID	row m/z	row retention time	20201106_JGI-AK_PS-KM_505892_OakGall_final_QE-HF_HILICZ_USHXG01583_POS_MSMS_95_ExCtrl_7_Rg70to1050-CE205060-none-S1_Run258.mzML Peak height	20201106_JGI-AK_PS-KM_505892_OakGall_final_QE-HF_HILICZ_USHXG01583_POS_MSMS_94_ExCtrl_6_Rg70to1050-CE102040-none-S1_Run218.mzML Peak height	20201106_JGI-AK_PS-KM_505892_OakGall_final_QE-HF_HILICZ_USHXG01583_POS_MSMS_55_Cone-S1_7_Rg70to1050-CE205060-QlobataAkingi-S1_Run264.mzML Peak height	20201106_JGI-AK_PS-KM_505892_OakGall_final_QE-HF_HILICZ_USHXG01583_POS_MSMS_96_ExCtrl_8_Rg70to1050-CE205060-none-S1_Run285.mzML Peak height	20201106_JGI-AK_PS-KM_505892_OakGall_final_QE-HF_HILICZ_USHXG01583_POS_MSMS_56_Cone-S1_8_Rg70to1050-CE205060-QlobataAkingi-S1_Run270.mzML Peak height	20201106_JGI-AK_PS-KM_505892_OakGall_final_QE-HF_HILICZ_USHXG01583_POS_MSMS_52_Cone-S1_4_Rg70to1050-CE102040-QlobataAkingi-S1_Run138.mzML Peak height	20201106_JGI-AK_PS-KM_505892_OakGall_final_QE-HF_HILICZ_USHXG01583_POS_MSMS_53_Cone-S1_5_Rg70to1050-CE102040-QlobataAkingi-S1_Run187.mzML Peak height	20201106_JGI-AK_PS-KM_505892_OakGall_final_QE-HF_HILICZ_USHXG01583_POS_MSMS_63_Cone-S2_7_Rg70to1050-CE205060-QlobataAkingi-S1_Run233.mzML Peak height	20201106_JGI-AK_PS-KM_505892_OakGall_final_QE-HF_HILICZ_USHXG01583_POS_MSMS_91_ExCtrl_3_Rg70to1050-CE102040-none-S1_Run101.mzML Peak height	20201106_JGI-AK_PS-KM_505892_OakGall_final_QE-HF_HILICZ_USHXG01583_POS_MSMS_92_ExCtrl_4_Rg70to1050-CE102040-none-S1_Run126.mzML Peak height	20201106_JGI-AK_PS-KM_505892_OakGall_final_QE-HF_HILICZ_USHXG01583_POS_MSMS_64_Cone-S2_8_Rg70to1050-CE205060-QlobataAkingi-S1_Run304.mzML Peak height	20201106_JGI-AK_PS-KM_505892_OakGall_final_QE-HF_HILICZ_USHXG01583_POS_MSMS_54_Cone-S1_6_Rg70to1050-CE102040-QlobataAkingi-S1_Run221.mzML Peak height	20201106_JGI-AK_PS-KM_505892_OakGall_final_QE-HF_HILICZ_USHXG01583_POS_MSMS_62_Cone-S2_6_Rg70to1050-CE102040-QlobataAkingi-S1_Run230.mzML Peak height	20201106_JGI-AK_PS-KM_505892_OakGall_final_QE-HF_HILICZ_USHXG01583_POS_MSMS_72_Cone-S3_8_Rg70to1050-CE205060-QlobataAkingi-S1_Run295.mzML Peak height	20201106_JGI-AK_PS-KM_505892_OakGall_final_QE-HF_HILICZ_USHXG01583_POS_MSMS_71_Cone-S3_7_Rg70to1050-CE205060-QlobataAkingi-S1_Run236.mzML Peak height	20201106_JGI-AK_PS-KM_505892_OakGall_final_QE-HF_HILICZ_USHXG01583_POS_MSMS_93_ExCtrl_5_Rg70to1050-CE102040-none-S1_Run181.mzML Peak height	20201106_JGI-AK_PS-KM_505892_OakGall_final_QE-HF_HILICZ_USHXG01583_POS_MSMS_80_Cone-S4_8_Rg70to1050-CE205060-QlobataAkingi-S1_Run301.mzML Peak height	20201106_JGI-AK_PS-KM_505892_OakGall_final_QE-HF_HILICZ_USHXG01583_POS_MSMS_61_Cone-S2_5_Rg70to1050-CE102040-QlobataAkingi-S1_Run175.mzML Peak height	20201106_JGI-AK_PS-KM_505892_OakGall_final_QE-HF_HILICZ_USHXG01583_POS_MSMS_51_Cone-S1_3_Rg70to1050-CE102040-QlobataAkingi-S1_Run95.mzML Peak height	20201106_JGI-AK_PS-KM_505892_OakGall_final_QE-HF_HILICZ_USHXG01583_POS_MSMS_90_ExCtrl_2_Rg70to1050-CE102040-none-S1_Run68.mzML Peak height	20201106_JGI-AK_PS-KM_505892_OakGall_final_QE-HF_HILICZ_USHXG01583_POS_MSMS_60_Cone-S2_4_Rg70to1050-CE102040-QlobataAkingi-S1_Run129.mzML Peak height	20201106_JGI-AK_PS-KM_505892_OakGall_final_QE-HF_HILICZ_USHXG01583_POS_MSMS_89_ExCtrl_1_Rg70to1050-CE102040-none-S1_Run13.mzML Peak height	20201106_JGI-AK_PS-KM_505892_OakGall_final_QE-HF_HILICZ_USHXG01583_POS_MSMS_58_Cone-S2_2_Rg70to1050-CE102040-QlobataAkingi-S1_Run55.mzML Peak height	20201106_JGI-AK_PS-KM_505892_OakGall_final_QE-HF_HILICZ_USHXG01583_POS_MSMS_66_Cone-S3_2_Rg70to1050-CE102040-QlobataAkingi-S1_Run62.mzML Peak height	20201106_JGI-AK_PS-KM_505892_OakGall_final_QE-HF_HILICZ_USHXG01583_POS_MSMS_57_Cone-S2_1_Rg70to1050-CE102040-QlobataAkingi-S1_Run40.mzML Peak height	20201106_JGI-AK_PS-KM_505892_OakGall_final_QE-HF_HILICZ_USHXG01583_POS_MSMS_79_Cone-S4_7_Rg70to1050-CE205060-QlobataAkingi-S1_Run267.mzML Peak height	20201106_JGI-AK_PS-KM_505892_OakGall_final_QE-HF_HILICZ_USHXG01583_POS_MSMS_88_Cone-S5_8_Rg70to1050-CE205060-QlobataAkingi-S1_Run292.mzML Peak height	20201106_JGI-AK_PS-KM_505892_OakGall_final_QE-HF_HILICZ_USHXG01583_POS_MSMS_70_Cone-S3_6_Rg70to1050-CE102040-QlobataAkingi-S1_Run206.mzML Peak height	20201106_JGI-AK_PS-KM_505892_OakGall_final_QE-HF_HILICZ_USHXG01583_POS_MSMS_59_Cone-S2_3_Rg70to1050-CE102040-QlobataAkingi-S1_Run86.mzML Peak height	20201106_JGI-AK_PS-KM_505892_OakGall_final_QE-HF_HILICZ_USHXG01583_POS_MSMS_76_Cone-S4_4_Rg70to1050-CE102040-QlobataAkingi-S1_Run157.mzML Peak height	20201106_JGI-AK_PS-KM_505892_OakGall_final_QE-HF_HILICZ_USHXG01583_POS_MSMS_68_Cone-S3_4_Rg70to1050-CE102040-QlobataAkingi-S1_Run132.mzML Peak height	20201106_JGI-AK_PS-KM_505892_OakGall_final_QE-HF_HILICZ_USHXG01583_POS_MSMS_74_Cone-S4_2_Rg70to1050-CE102040-QlobataAkingi-S1_Run71.mzML Peak height	20201106_JGI-AK_PS-KM_505892_OakGall_final_QE-HF_HILICZ_USHXG01583_POS_MSMS_50_Cone-S1_2_Rg70to1050-CE102040-QlobataAkingi-S1_Run49.mzML Peak height	20201106_JGI-AK_PS-KM_505892_OakGall_final_QE-HF_HILICZ_USHXG01583_POS_MSMS_87_Cone-S5_7_Rg70to1050-CE205060-QlobataAkingi-S1_Run252.mzML Peak height	20201106_JGI-AK_PS-KM_505892_OakGall_final_QE-HF_HILICZ_USHXG01583_POS_MSMS_77_Cone-S4_5_Rg70to1050-CE102040-QlobataAkingi-S1_Run193.mzML Peak height	20201106_JGI-AK_PS-KM_505892_OakGall_final_QE-HF_HILICZ_USHXG01583_POS_MSMS_43_Cone-Ctrl_3_Rg70to1050-CE102040-Qlobata-S1_Run120.mzML Peak height	20201106_JGI-AK_PS-KM_505892_OakGall_final_QE-HF_HILICZ_USHXG01583_POS_MSMS_69_Cone-S3_5_Rg70to1050-CE102040-QlobataAkingi-S1_Run169.mzML Peak height	20201106_JGI-AK_PS-KM_505892_OakGall_final_QE-HF_HILICZ_USHXG01583_POS_MSMS_65_Cone-S3_1_Rg70to1050-CE102040-QlobataAkingi-S1_Run16.mzML Peak height	20201106_JGI-AK_PS-KM_505892_OakGall_final_QE-HF_HILICZ_USHXG01583_POS_MSMS_49_Cone-S1_1_Rg70to1050-CE102040-QlobataAkingi-S1_Run34.mzML Peak height	20201106_JGI-AK_PS-KM_505892_OakGall_final_QE-HF_HILICZ_USHXG01583_POS_MSMS_67_Cone-S3_3_Rg70to1050-CE102040-QlobataAkingi-S1_Run89.mzML Peak height	20201106_JGI-AK_PS-KM_505892_OakGall_final_QE-HF_HILICZ_USHXG01583_POS_MSMS_75_Cone-S4_3_Rg70to1050-CE102040-QlobataAkingi-S1_Run98.mzML Peak height	20201106_JGI-AK_PS-KM_505892_OakGall_final_QE-HF_HILICZ_USHXG01583_POS_MSMS_84_Cone-S5_4_Rg70to1050-CE102040-QlobataAkingi-S1_Run154.mzML Peak height	20201106_JGI-AK_PS-KM_505892_OakGall_final_QE-HF_HILICZ_USHXG01583_POS_MSMS_47_Cone-Ctrl_7_Rg70to1050-CE205060-Qlobata-S1_Run243.mzML Peak height	20201106_JGI-AK_PS-KM_505892_OakGall_final_QE-HF_HILICZ_USHXG01583_POS_MSMS_78_Cone-S4_6_Rg70to1050-CE102040-QlobataAkingi-S1_Run215.mzML Peak height	20201106_JGI-AK_PS-KM_505892_OakGall_final_QE-HF_HILICZ_USHXG01583_POS_MSMS_46_Cone-Ctrl_6_Rg70to1050-CE102040-Qlobata-S1_Run224.mzML Peak height	20201106_JGI-AK_PS-KM_505892_OakGall_final_QE-HF_HILICZ_USHXG01583_POS_MSMS_82_Cone-S5_2_Rg70to1050-CE102040-QlobataAkingi-S1_Run83.mzML Peak height	20201106_JGI-AK_PS-KM_505892_OakGall_final_QE-HF_HILICZ_USHXG01583_POS_MSMS_83_Cone-S5_3_Rg70to1050-CE102040-QlobataAkingi-S1_Run114.mzML Peak height
1	141.047	2.70599	486031776	1050018048	416651360	470848736	428897184	827132032	1038821120	351008928	936341824	827676224	371352544	1053638272	347567072	401704064	342106208	630838528	355168608	667448064	905068928	1029702784	673712128	1408904320	871114048	882958592	1041638528	354467584	344883616	853802304	1015463296	639108992	720815168	605085952	1095110528	334277088	905573888	854470080	610749760	1121559296	1204858496	881302272	855436800	527193504	398305504	991859072	948396864	865949568	781024064
2	117.048	4.9333	251502384	502731808	195301696	262949312	235218448	432064736	458451424	159302992	515492480	472828288	161412704	443702560	168201856	180649888	158239328	367286560	150005696	283710080	485838560	584089216	273488384	852788992	413260416	376914336	534563008	150616864	131659336	279155456	468265472	250730912	304513056	175956576	573703488	121231864	316533216	266938160	272151968	583473408	616752192	400435744	329601184	173982128	90171720	355914784	255986240	344304256	310211584
3	141.034	3.16606	184083872	412939968	158972128	178990880	159799056	331076416	397707552	110792336	371960160	335597248	125053008	410977472	122810800	109858832	91921752	248889648	97013320	221175104	355761664	383552672	213408224	454769728	314432064	283739552	374945248	86995680	77548056	221982096	349874720	176844784	211758816	183402592	368857024	83250952	243604672	216705328	181043072	309776800	423359840	251463552	264938464	142824688	37812060	252037552	182533024	204592432	227778784
4	118.123	3.6137	155338768	454024960	219548832	130482152	107455056	202336720	286832288	188878304	190105168	184832640	134289280	222544368	262251408	178513488	256990624	156186432	192180064	327014528	499953920	266365536	533598592	42970236	508118560	451494688	262281808	277614688	172280256	588146176	776689472	394862336	477933376	306225312	864081664	175528720	535076032	101094632	465173056	364432000	418615968	751339776	388856544	320797568	48673032	555436800	112508432	683089920	371325632
5	192.16	3.36456	133249432	266460720	151127888	63036176	54522388	146739472	208593168	117175872	107265352	188499728	85902296	159063424	200865696	104734808	164191344	119606896	126078640	262399584	348696576	132134536	386148192	25596496	486507936	264402624	144545680	177917408	111939960	372061856	514689056	249590624	274532672	189942416	855938368	105750344	345145920	82924600	327182880	251182864	232268224	475473312	267128480	192058096	36933396	393994784	70966632	403735392	212564432
6	331.129	5.45967	68866128	150551088	62017180	64859832	66081548	132897416	146004224	70048032	149957744	133729992	70404776	159831888	68907744	92200304	102509424	93762456	113781896	115655960	143174336	161928480	125936288	202185568	163580288	201273312	190753104	91113016	80148952	191154016	166784160	140314560	165534192	141623632	182759200	77799696	168726240	129448016	171816192	228278128	188811040	254059584	174687840	118085320	27986340	217165920	118440392	231189952	177828672
7	141.034	5.44316	54177672	94516520	40529896	50598700	45822452	90551952	83311648	34509536	105084472	107492264	39510752	96028544	34869120	41148776	40002464	81997368	44998224	67204120	96112096	106351120	61409260	109673536	72088104	80742176	93701896	41566080	33312498	62508352	91034504	61824660	71717480	45120520	103405840	34408132	67222168	72947888	73749040	78980376	99977776	94924248	82854400	48849284	24550386	86309088	59593392	85495000	78638192
9	185.127	16.9791	50045892	53753424	36356576	50597028	47104552	52658344	50590208	36257600	60328356	55395900	28735462	49334668	29011714	37694496	38384840	56143404	30712620	51697420	54436244	60905100	39732108	66551848	43669332	41329696	47485632	26686276	29633106	32879296	49591476	40422884	39074660	24739754	52284792	25681320	38966332	47566288	50604592	45107324	53175704	52301640	51172460	36385928	28357058	38804688	35160304	38553436	38662520
10	129.105	9.09506	43041004	39560720	32002244	40922844	37983436	35703696	37901560	25680748	40475584	38844032	30943914	39191388	27528004	34606336	29913548	36754684	31684328	30832018	37097452	40605472	24662728	42157644	27103478	28735472	37190056	32226916	29155732	26936560	37688368	30893918	32262868	15290292	38727052	24943446	32578996	32593314	31352300	33262988	40707112	34635700	32060420	24409694	20563104	38620872	25512634	37149368	31774880
11	141.047	2.50398	38366100	80026640	37367972	34417472	41386776	171108672	101546368	30553074	336661568	256709936	53329248	93813112	32592764	28469998	38904204	206394784	27878578	40593672	484358368	507606272	336655040	1004710592	542094400	47183384	698923392	70928536	44788508	61690192	323742400	257066608	69368248	360416704	583293056	27975782	58617840	120362400	54597464	854319872	734161792	453072384	401757728	27798686	22024416	78542880	77904800	83175264	362559360
12	100.11	4.76851	29384470	80956120	34072404	19329472	15634557	33407056	48162816	28652226	30955512	34765368	21070864	41321640	42707052	27405376	39296564	27179322	30468596	59767872	94685536	60220168	100594816	42124440	114774608	87440280	54750728	41832004	25119812	120790688	144928544	68997208	79334288	58150460	219989520	26857906	111772064	19137012	80005256	83178408	100631104	131338176	71231088	55160948	7656278	111834896	19395804	146642224	65184552
13	139.119	9.34983	27976882	49988704	22473610	27937036	25743750	36942496	42342276	20223714	40525912	42663772	21602432	46734108	17980860	26415638	23945400	29614506	26889512	26630200	40006280	51018500	27397804	61379608	35590768	42565060	54039440	28284456	25460796	37759096	45455824	31573352	39351616	22355978	47739208	22613142	49245712	36179404	27768314	56153988	58849876	44624768	38788072	25916868	13960569	56773376	45025560	53690348	35585552
14	352.935	17.3027	24631752	22583954	23659956	23631852	22908026	19108416	16155048	13270063	24374600	20082404	16214781	19998528	15262826	13432380	10978776	18891622	9444671	12064156	21573944	24188332	15215745	18581872	16278005	11020107	14072041	13535770	8904355	12857452	14063221	8054893	11757962	13904477	15760346	7973634	7.78995e+06	4.88224e+06	8394364	7320527	16660923	11335022	10160979	5.95299e+06	4.87835e+06	11504085	10210582	5325265	7.53563e+06
15	394.331	0.900146	24508514	226280688	108314072	23528368	110139192	65487128	51479872	162188336	263858736	335148096	174544208	97170856	106127400	204800224	129854680	281447392	263118912	200802544	343822272	215957360	292878560	115836456	396916928	302822496	367761728	211256176	164933152	178608144	441774144	528429952	389018240	158967776	614387904	154666192	435013792	76807848	489943840	434465024	483414656	633555264	537322304	576641664	31067912	446600448	26760734	640889728	641081728
16	154.074	15.9993	22108538	37591124	17342504	22734304	20748250	26519366	34048384	14623362	30322782	29078506	15452983	31990824	14940790	16560339	14958278	22866998	14424880	20006192	30201198	32997228	19605018	39260464	26420584	26578186	30521338	15552788	13183988	25029068	31594568	19871392	21809954	13923975	33139070	12666205	30298248	25528372	21181736	35779868	36042436	29862204	25006662	16045866	11151243	37230312	25710190	30190206	26169164
17	122.084	10.9142	21399032	42314108	17226744	20998646	20998380	32267258	39360044	13376184	40289800	36147384	14205731	38733348	13988269	15804039	13596057	27845802	13617173	21795100	38100712	43476900	24421030	57470592	31621380	28272240	40111776	13913127	12015671	29069930	39585744	21564070	25977308	16692874	43739472	11759791	30006722	31649858	21559938	39920492	47819952	33363818	28507146	16059644	11867714	33197934	27752220	30110826	26385492
18	233.089	4.93644	20159770	65287028	14288862	20361734	17820406	44008092	56760564	10056265	63974324	51999404	10153008	54681168	10258944	10203159	9259412	29865608	6.86783e+06	20157342	58343252	77366488	24096540	148454400	47714036	41202344	68319240	7992799	5472922	25105822	53575672	15861048	22623778	14416683	76230640	4850246	25511712	16667699	16891238	84059576	84068568	41840104	27349880	8.20586e+06	2.42344e+06	30373040	18398604	25996302	22386188
19	200.105	10.3479	18623742	19148464	13635879	18589420	17802398	19858362	16620032	10489548	20542794	21151922	10857998	17081796	9133735	11008739	8780494	20736594	9894948	15847992	19716172	19139758	12307629	20197648	11951949	9621366	15366746	9323515	8834447	10386774	15721789	12534523	12500248	5908392	17643770	7.93738e+06	10337839	19358118	15307943	14057025	18469576	12465264	10343051	8611516	10326743	13159022	11821918	9274529	12043298
20	220.11	0.897561	15434761	49027288	23093008	3441354	8712985	17900236	20548882	9067162	27921762	17676030	16989854	24238726	23878860	16320849	11484908	7490276	21153022	36254056	20495594	7637671	57172896	6.9881e+06	41497324	78529984	14807170	8089792	8494130	30908206	45422592	11930678	47783076	13522795	51014556	6707350	26408818	6643374	23780278	16342541	7.28768e+06	81247968	33495032	14060320	933387	18671688	4.68031e+06	89917640	42772668
21	92.1062	9.35138	15041773	19611992	12035338	15218943	13973168	17965062	16766174	10595854	17768440	20062856	11690429	18561586	9553511	14324845	12573867	16490951	14338725	14424068	17923482	21327958	13110304	23809912	14574866	17014500	21405994	15352211	13839076	14744462	19367642	16220823	18463236	9183021	19274236	12063627	18943578	16639806	15011082	21660410	23501462	18936202	17325520	13195230	7.34499e+06	22605576	17354562	22845706	16857976
22	288.093	0.939936	14934920	32195374	15365027	11201872	15755104	42185352	37290456	14888731	35383948	29619114	16541200	35865712	15521702	15083125	14010643	23598222	13676692	35663704	31820720	24370616	40764088	46223740	42463956	42281004	34997608	11135787	10941592	29049060	38108200	23143930	36428780	37155616	39176512	11547475	25972886	15684907	28326850	43961536	18685958	37517224	34703604	22886030	4.20068e+06	19790378	11362006	28910514	32638536
23	181.026	1.21426	14745069	15769868	9657211	2.82106e+06	3.47204e+06	7674645	9067086	3.5297e+06	5918799	5.5027e+06	3.64716e+06	6.86424e+06	9545050	4.80903e+06	4.92576e+06	2.9501e+06	4537519	10027289	7.45696e+06	3.28332e+06	16877786	3.45988e+06	13217362	8.36081e+06	3.56721e+06	3.99255e+06	2.36739e+06	15672435	11555988	4842196	9556858	3.64277e+06	20533722	2.32194e+06	7.09072e+06	848403	8445323	4.13709e+06	4870789	13204728	4.60466e+06	3.37467e+06	365620	5446035	735667	9341888	5775097
24	442.337	0.842876	13766135	22642134	21811222	7229084	11501751	15632646	16113100	12691930	24010202	19211156	18170818	19148356	24601986	21295054	14101231	9858708	23156098	24419024	34467400	12711219	47963640	16700230	33565184	49249476	27883570	20654184	13484600	28810914	68972752	22204050	41420384	17677148	74487832	9788086	34141600	8.04582e+06	31203812	37808036	37729764	69870984	29801146	17476828	3.13863e+06	26305904	5.92854e+06	51758792	30006916
25	102.126	2.19055	13257126	58864056	74036592	14556140	24006038	56081964	88232480	58622484	24977264	20145606	35517236	64701236	104316376	36444872	74986608	26132972	43995748	92989912	154347120	41543412	179073168	20585902	161806304	126996888	67650864	68044472	31603906	155300192	225981552	107714792	119460152	84246280	233938816	42293224	141586880	29124862	116663216	108692664	111453824	223800768	99232744	83342464	12705978	128630224	32282798	178991472	98622656
26	124.1	11.0672	13054164	22830764	10090832	12733978	11810126	19590720	21466384	7650226	22525124	20525344	8.28704e+06	20778472	7499354	7469440	6431852	14574153	7.30834e+06	10202392	21491206	25009326	12925283	30119782	17253958	15030554	23437524	7392620	6604032	12021504	22418214	9495961	11545649	9048287	25307108	5047542	16713306	18776530	9541158	24422588	28018686	12928488	15096890	7.31084e+06	6831425	15924688	15636925	13198951	13616724
27	218.128	10.3476	12752368	22815050	9110873	12087194	11919975	16613032	19178268	6865282	19921752	18728856	7.10977e+06	19577866	5942755	7.2348e+06	5.83141e+06	13742824	6291401	10189505	19298540	21420108	10935577	26326844	12975060	10312265	17896214	6.03865e+06	5.58504e+06	11709178	16538616	9045201	10650120	6.505e+06	20171152	5121660	12052806	16986450	10031700	17868448	22122096	12339560	9837993	6485878	6779051	14701250	13998905	9469939	10403745
28	139.119	9.74819	12578188	22890764	9756731	12681154	11126581	17178026	19121640	7634772	19663964	18844352	8.29758e+06	21162466	6.99882e+06	7.92538e+06	7401841	14404207	7.90831e+06	11613618	18622752	20763450	11918776	26941290	15326439	15398369	19547676	8187767	7373147	13848656	19151012	9150419	13847692	7917343	21078156	6.1093e+06	17106858	16741388	10711671	21656962	23378692	16826070	15706714	8801635	6629798	17938090	15615971	17102164	15233974
30	288.093	1.28503	11400144	30128660	10772455	11333371	9998340	28274784	29921528	11139628	23218136	26187122	9812712	29795058	11266550	10790262	10679053	20006388	8828913	27772228	26506732	30464274	27747120	55059192	38065992	32707628	41357192	9241013	7513025	26255644	30824870	24655510	29659874	33165720	38126588	7.31484e+06	22272474	8977453	26557990	57490780	37025388	30457124	24876718	19500964	2.00294e+06	18870500	8571454	22852822	15847009
31	376.321	0.873156	11345833	24627098	24987838	5.68272e+06	15371282	17143412	15672816	29156296	25467790	27037758	25259562	23746740	30535880	25203632	26351246	22171570	33911708	46852084	62285116	19199622	64757188	16535790	50391020	50289552	35425968	32730906	20777802	43527152	90025576	54706540	59447408	19171072	89801888	20376068	53521212	11712905	68999512	40520396	47022092	98533888	50688632	51802552	4872082	51358768	7.43486e+06	71104248	55035036
32	139.055	16.2209	11219493	17384512	8566513	11851937	10422553	12483819	15330105	7.31359e+06	14354705	12659174	7.69852e+06	14449829	7.5919e+06	8581860	7.61537e+06	10949232	7.15898e+06	9230702	13324623	14766765	9388699	15384268	11595628	10358158	14429115	8398169	7.67694e+06	12499791	13808788	9707696	11140906	5.99762e+06	13903778	7.13572e+06	13284272	10319866	9279000	16132806	15270673	13734415	10977532	7319279	5.02975e+06	17491142	10919505	14067714	11261939
33	346.146	16.8743	11214058	18435886	9733902	9831548	12273676	16444006	13850755	9846515	20185412	12443192	8.02304e+06	13915515	8891193	7128747	9803159	17933776	7144271	11875495	16126051	19233162	13330718	26569390	16594494	12078699	14540637	9050478	6459287	7.2565e+06	13294140	13232960	15133362	14945848	15483076	6681834	8565661	11531388	10492625	25183466	18163878	13940757	17247288	12639102	5677546	8.09092e+06	11327855	9343369	9528996
34	310.075	14.3803	10875219	11466205	9983587	11637976	11126648	12376033	10983281	9550499	12628769	12666485	10649648	11947753	9398734	12092807	9836577	13436155	11263877	13142389	11908652	11796839	11010729	11396240	11134099	10951196	11314423	26199818	68669920	10019343	12305142	11881965	14984548	9655524	11084841	37355948	11935263	13723165	12025129	11947356	11731237	11819869	12105344	12453584	11144593	102080080	11126322	27574148	131735472
35	663.453	0.744997	10655887	13023615	9500143	1.52331e+06	3.26002e+06	9809256	6.87919e+06	1863926	7.50578e+06	5060740	4126894	8.12051e+06	6681061	5.27294e+06	2996634	3503180	5328681	16250954	6065276	3.47731e+06	21727786	3092232	6.57272e+06	13468997	3.95785e+06	2.39568e+06	2.01669e+06	6204596	11429169	3.72687e+06	15176428	4274230	7.59375e+06	1.74903e+06	3.89555e+06	4.01908e+06	6.11938e+06	4.0175e+06	4616125	21339224	8060540	3.6399e+06	1.42934e+06	4.10652e+06	3.76289e+06	19375176	9688811
36	92.1062	9.74833	10250120	13977906	8.01203e+06	10468929	9111881	12220073	11982069	6220116	13377113	13357543	6.71446e+06	12800648	5711874	6.56807e+06	5894363	11406822	6.35739e+06	9199593	12578697	13553051	8.31157e+06	15145676	9704525	9696630	11948607	6.40067e+06	5855353	8.21097e+06	12751120	6898164	10063312	5.20858e+06	13042619	4908860	10263987	11752528	8566419	13078123	14307267	10963107	10518215	6.77533e+06	5.45135e+06	10997964	9443365	11287279	10898043
37	115.087	1.10053	10243579	24179394	9634901	8944491	9068516	14619708	29815178	9974099	19243450	15762449	11963255	23292202	10831575	10221613	10574462	11031270	10491710	11676065	19064332	23717668	15600511	38864736	25362636	25962936	28500098	8056589	9115178	23780926	21834650	12971767	14677875	28614492	27297774	9651285	26374764	17519708	12386033	42610192	24632024	22219562	18536164	12872025	6.83066e+06	21786860	20164876	19857462	17971252
38	500.379	0.830271	10073886	14609217	15626064	6444765	7556774	9016197	9489271	7760464	14663837	12670895	12828328	10772345	16934696	12410197	10053981	7624106	16735056	16584608	23177408	10305148	28966160	10222803	19740082	27272134	16291236	14496413	11399144	18409796	36999496	12965783	24051790	11161322	36875696	7532059	19675646	4.17543e+06	19197448	18945030	26198736	38452628	19135566	10658616	1.90398e+06	18146804	3256556	39364800	17833044
39	74.0892	0.957695	9850822	36008252	7771667	4.33604e+06	7.37338e+06	19598932	41370400	6190365	24670292	14011572	7.77744e+06	36613448	8656255	6.56331e+06	6.0461e+06	15087607	6.78755e+06	20116484	43012716	13554181	19314758	16475419	28276462	46622004	18776726	3762176	4442604	26976578	24125488	8793641	15698368	20052146	24714844	5219971	23032544	6615836	14144032	19364662	10032704	31951416	20316504	9115130	2.75536e+06	13652897	10934511	23200486	13950547
41	119.053	4.93455	9524894	18590048	7.4498e+06	9828956	8975326	16299089	16523751	5934635	19586834	17944292	6086858	16979318	6286013	6.98036e+06	5895171	14035952	5377843	10481529	18089646	21514172	10153382	32195648	15329814	13843767	19710580	5541973	4.72581e+06	10318520	17595776	9349803	11048468	6681722	21098970	4380991	12012992	9849554	10221375	21736532	22909320	15016616	11919816	6583759	3.34895e+06	13241519	9378382	12793262	11110945
42	102.126	0.882562	9101213	25799938	7187453	4388205	7122417	17103376	22294544	5.46523e+06	19468594	12239838	7000645	27385430	7712427	7706295	5535264	5.81666e+06	6337482	12518215	14073423	11262070	18044092	17381544	20158350	25108592	15220120	3.85282e+06	4.82844e+06	15119058	15690893	8.12268e+06	14802647	16664605	19718416	5003160	15418954	4510619	10213805	19092876	11064750	20144684	16078757	7.78864e+06	1.7653e+06	8570160	6341857	15703631	13342627
43	181.029	9.47955	9001301	19265310	7.74362e+06	8840170	7903311	18521242	18839126	4553846	21182970	21929858	6.36033e+06	17825046	4598782	5.81644e+06	4140258	17726860	5.36671e+06	12416499	19954682	22473570	16140924	14489044	16068875	13813252	13434128	4.93878e+06	5.47034e+06	10515339	15528312	18375454	18831928	14277122	14995332	4.39824e+06	11454382	14633727	16259414	9731089	15563716	12077967	16833836	15264866	4655319	9852567	15518513	14588662	12333953
44	100.109	3.61501	8998098	19524588	12840938	7.69857e+06	6.16352e+06	10324769	12068391	10717554	8727676	9275594	7.78399e+06	9069729	15176309	9820898	15161593	10196479	10849617	20917230	23033146	11350288	26344942	3.85452e+06	21538546	18476580	10590401	16024385	9791180	24873230	34416164	22215816	23628064	12079085	34590244	9813097	22389812	5.20301e+06	28202754	11076384	16730399	32506566	17766256	17440604	2.70664e+06	22626718	4988956	31005870	18486224
45	136.064	15.9987	8872498	11061542	6602766	8772074	8112893	9451904	9966614	5611996	10025867	10158888	5.94851e+06	9442853	5.87005e+06	6322693	5.81572e+06	8945318	5492401	8036373	9823755	10073391	6.9225e+06	10465694	7.9415e+06	8.01112e+06	8747594	5.78553e+06	5.10806e+06	7228818	9833493	7.41858e+06	7.90519e+06	4.06056e+06	9643926	4873542	8878678	8861825	8200671	9357108	9907833	9164655	8432443	5.7296e+06	4.22024e+06	10679959	7.46949e+06	9281945	8818349
46	130.159	0.890302	8861956	18277322	7526270	5380356	6506895	14441679	19008548	5149442	13624913	10658515	6.71516e+06	19175924	6789238	7.11105e+06	4688670	7329667	6353385	11709701	10337660	9226854	13652543	11569034	14331833	16785286	10880001	4.33681e+06	5536776	13263933	12185327	9538030	11511697	13433666	13113572	4.85388e+06	11983456	3478421	9660768	12989875	8056803	14447074	11359484	9178961	1231616	7937686	5234299	12204869	10739626
47	450.321	0.831992	8711390	25348240	85179056	234187856	211574048	335391040	404772992	248373408	540683520	631584704	231902256	350673824	132472800	239755328	258492368	426118816	237899056	186996304	709712448	643115648	222051296	648731776	757589696	372819008	744758912	232991456	264045168	661909120	663117376	514898048	386363104	730267712	704687488	242042336	648016960	34742840	499234944	571388032	562262656	429399072	606916352	580622080	123078984	687253248	17569402	427686688	564510400
48	126.055	19.0062	8691638	3.81378e+06	9293722	9830995	6918495	9340132	1421445	3516231	4982124	4.62981e+06	6.37617e+06	4228139	5989941	5.00012e+06	3.02131e+06	6712732	10953893	7335115	12236879	7.06916e+06	3.698e+06	958962	8776213	8677319	6.87659e+06	9557128	12361815	9758397	6635516	7.22454e+06	4.0905e+06	5815576	8426981	6.49474e+06	2993566	9397190	17859574	9139604	12166789	10198821	5756966	6.72576e+06	4.17486e+06	6.65118e+06	3440600	12442894	8734040
49	233.054	9.52906	8248520	15160472	5.98656e+06	9020506	6327859	14214043	10773627	2.4451e+06	31539094	26267202	2587192	9148343	1.68833e+06	1.49129e+06	965217	11323453	1.63138e+06	2.88017e+06	26487738	39716416	7.63593e+06	37929232	14373460	7775275	9517696	1.81141e+06	1954310	1979309	9487499	1.85487e+06	3.52809e+06	11460895	23530244	1.23187e+06	1.91687e+06	9316761	3.57702e+06	4516831	22575448	2666511	5259511	1.42956e+06	1.79783e+06	1.16905e+06	9239005	709142	2352123
51	126.055	18.1103	7920482	4714563	19832954	8831314	5.86695e+06	8967318	3.85528e+06	3.55846e+06	4310624	5.83681e+06	13002619	3.45859e+06	11761789	5638114	3693786	3.82607e+06	14307998	8.26826e+06	7.98347e+06	5.91553e+06	3.47025e+06	1.1507e+06	8631251	7972981	8463846	4822157	6.16331e+06	10199117	6.16217e+06	7639802	4.75111e+06	6680316	5.52473e+06	5066849	3151809	9838262	7339027	7297796	10792502	5734317	7.6449e+06	8.16499e+06	6.71968e+06	9907266	9476312	14452012	11962439
52	159.077	15.1539	7706736	7739769	8.11634e+06	7.64476e+06	7.70606e+06	8.2005e+06	8841631	7.84462e+06	7.66922e+06	7.99764e+06	8.06868e+06	8469196	8182227	7741203	8392318	7045973	8.37272e+06	7533704	7961740	8238885	8.08625e+06	9134084	8543453	8582870	8.21571e+06	8263716	8365729	9233335	8732639	8.19403e+06	9145770	8483869	8744931	8015438	9335224	8936169	7688659	10384291	8835171	8577056	8.34965e+06	8.25623e+06	8914292	9349727	9003293	9119775	8827859
53	94.0588	13.4154	7527914	13402639	5791159	7.56053e+06	6365712	10254914	12023280	4.8591e+06	13706431	12553446	5.12537e+06	13642855	5121107	6.14015e+06	5641603	8505101	5.12729e+06	8133878	12163822	16455999	9172326	19497230	12302094	12888287	16257960	5.82829e+06	6.01251e+06	10875418	15985571	8759928	10137465	6.53567e+06	16246570	6391101	14190111	11654888	7.92187e+06	17494520	18704616	13979814	11475195	7.43732e+06	6.37501e+06	15300143	10550478	14461520	12279453
55	88.1075	17.1157	6954213	1.49169e+06	9584810	3.72418e+06	15791012	973735	1.18493e+06	1.11143e+06	2.21893e+06	2.0642e+06	7.15292e+06	1.63645e+06	2158460	443055	1.51407e+06	2193055	2.90403e+06	2.557e+06	2.53773e+06	3.0754e+06	1.3698e+06	702156	12609170	3407539	10590070	12779131	377945	1.2752e+06	2.7477e+06	3.35373e+06	1.12028e+06	2.09415e+06	4925092	1609960	937392	7.46194e+06	981697	729470	3.40255e+06	2.34935e+06	3.28985e+06	1.19796e+06	4.16472e+06	1.73471e+06	1.72534e+06	4906697	2.86254e+06
56	169.065	1.49487	6.87691e+06	15489867	5336009	5599314	6063975	13336662	15404850	3.6703e+06	14912745	13004042	4.83169e+06	15146182	3.46608e+06	5.31329e+06	4.00223e+06	9330061	4.50936e+06	10332223	12228150	12011823	9387639	15670798	11884389	12627788	12506852	4.08425e+06	4298153	10635456	14353854	7878880	10919482	5.27417e+06	15440562	4.02979e+06	11570735	11941904	9488359	11101236	9712436	13055260	11324445	6352962	2739127	13466121	8570612	12214613	13126772
58	705.502	0.749245	6.57517e+06	26501858	20752660	259025	7106497	8532076	4543830	1.71705e+06	7.78595e+06	3411936	8.30773e+06	15913751	12498856	10987035	2.04077e+06	1.27973e+06	13541595	48189792	5.50303e+06	1058445	64920248	664482	8423324	29112232	1.52861e+06	1.07288e+06	803766	3.88474e+06	14142733	2.75942e+06	58062224	1.15837e+06	10238552	626860	4922212	12474019	9797809	1.49457e+06	1.40962e+06	73149840	14300665	2.6852e+06	1.12952e+06	2.88214e+06	3.54951e+06	34423052	22672716
59	155.127	17.0465	6542581	8717097	4.69433e+06	6.30722e+06	6213870	6.77809e+06	7.31866e+06	4.20449e+06	8737138	7.2679e+06	3.87546e+06	9456058	3.42264e+06	4829814	4.93965e+06	6031075	4.07673e+06	4754844	6.20238e+06	8964341	4870542	16105960	5.898e+06	5447660	8.15465e+06	4.10222e+06	3747869	5.77255e+06	6.80853e+06	5.0664e+06	6.17031e+06	3.30785e+06	7664414	3.92429e+06	6.45242e+06	5.53557e+06	4.92364e+06	11331311	8539267	7799646	6.89428e+06	4267320	3362347	7.83726e+06	5.62739e+06	6839141	5427926
60	176.103	15.1538	6.46216e+06	9463781	6.58957e+06	6.3106e+06	6337711	7.87278e+06	10777932	6467782	8.14348e+06	7917663	6.79778e+06	10230606	6800674	6408493	7158044	5488429	6.70742e+06	6123014	8242392	9685489	7.91106e+06	12477514	10163923	9980228	10212962	6.83359e+06	6982357	11151462	9856395	7061568	8732638	9841799	10322533	6628559	11060479	8810767	6547612	13764650	11253944	9397278	8898889	7.51604e+06	7354009	11544579	10931316	10038879	8577859
61	116.051	4.93031	6436788	12707202	4936811	6.93957e+06	5846057	11053871	11693644	4.17065e+06	13269145	12287931	4.14063e+06	11171550	4369501	4.61689e+06	4.10683e+06	9561143	3.88784e+06	7.18658e+06	12332165	14897344	6844147	21117078	10444159	9679601	13978617	3.99396e+06	3.31201e+06	7.10493e+06	11991777	6.20682e+06	7.47333e+06	4.54579e+06	14942932	3.12367e+06	8.12487e+06	6828788	6899282	14763194	16039007	10141284	8.37785e+06	4357481	2395867	9010665	6.28718e+06	8679698	7.87581e+06
63	565.567	0.783963	6286722	967916	8626078	730973	1.92016e+06	5782912	5.05239e+06	1.56845e+06	5057353	2.88414e+06	2893273	4.99804e+06	4602598	3.90388e+06	1.13836e+06	1.09988e+06	3.09684e+06	23609024	4679900	822310	23506988	1.05923e+06	6038495	23062290	1.33876e+06	712943	878749	4.48807e+06	5904142	1.36737e+06	12939461	1.17329e+06	4.95035e+06	542512	2.15052e+06	159407	5.34954e+06	934218	617709	9927429	2.24672e+06	783796	81580	1.8581e+06	165917	12583470	9780035
65	134.118	6.70602	6.14798e+06	9455107	6.18585e+06	2.37835e+06	1.9293e+06	4.9269e+06	6.78082e+06	4.69899e+06	4259869	8787059	2.56316e+06	4295990	9264787	5459364	6.24333e+06	4.34155e+06	3.90242e+06	6403614	12414660	5.79205e+06	15811392	6.73908e+06	20849016	11809510	6.29997e+06	6.52771e+06	5.80337e+06	11642774	21916434	7.58275e+06	12845508	7.55601e+06	42362060	4.51152e+06	10119094	2.18905e+06	9298374	9823649	9776567	18677184	9010795	4997113	1.45951e+06	9889682	1.84144e+06	16201403	9120888
66	174.149	3.35822	6.02554e+06	10055207	6.83506e+06	2.85204e+06	2.31928e+06	6.35476e+06	7.81903e+06	4.88398e+06	4.17277e+06	8131264	3.7149e+06	5862921	8912929	4.49547e+06	7.12182e+06	6144062	5.50677e+06	13697655	14634258	4.81229e+06	17182476	3566491	19172108	9630153	5027775	8.09447e+06	4.91316e+06	14353235	20870302	11724440	12097759	7.10628e+06	33427358	4590052	12958972	3602541	16822820	8413013	8408796	19315878	10904442	8816766	1.50773e+06	15089608	2.54056e+06	16022898	9104947
67	96.041	17.1559	5.97228e+06	2.62293e+06	6.85672e+06	4.00989e+06	5094034	32967500	513471	1.31742e+06	3.28391e+06	2.38954e+06	3.33559e+06	1.42183e+06	6684717	787987	973225	10717831	3.18788e+06	12164033	8792761	4.34551e+06	1.33405e+06	1.24446e+06	11977803	15129254	6260101	10746615	1111073	2390201	3.73567e+06	4.42936e+06	3.62603e+06	5.91755e+06	6.2485e+06	7142872	4.15405e+06	15909522	11493335	2423172	5828063	2.33971e+06	2.24161e+06	11794414	3.93576e+06	3.54435e+06	1.4933e+06	6.38841e+06	5103691
68	537.535	0.76772	5.84364e+06	916220	6427259	437438	1.31779e+06	4.7823e+06	4709600	1.09925e+06	4060613	1957452	2.16167e+06	4619694	3.91793e+06	3.23489e+06	869383	1.07262e+06	3.10597e+06	16291354	3005147	652395	16787810	909128	3.96719e+06	15993272	1.13852e+06	768248	948264	3.2895e+06	5.57373e+06	1.17127e+06	12789200	1.12249e+06	5.71842e+06	448868	2.03205e+06	114785	4356627	1096465	308381	7.50094e+06	2.12366e+06	1124553	60249.6	1.67206e+06	116116	12079018	7.64511e+06
69	88.1074	0.897166	5.80497e+06	17258576	4257774	2.37705e+06	3.99278e+06	10272024	15360817	3.41613e+06	12221838	8438924	4680506	17733046	4912271	3800125	3329040	3.79058e+06	3.78839e+06	8515821	8639367	6169733	10302866	10544843	13453894	15725453	10448082	1990799	2.41949e+06	9063865	9558164	4.20425e+06	8670898	11283536	12157370	3.00155e+06	8561643	2.46853e+06	5168633	11004195	5640950	10919607	10318913	4.13594e+06	959860	5684477	4.15248e+06	9398171	8.13348e+06
70	367.269	0.85508	5.72699e+06	7.91283e+06	9111581	3287630	5.19014e+06	7793505	6.4881e+06	5764900	9483762	8214401	8411435	8334241	13204127	8.07233e+06	6.35214e+06	4.59644e+06	10862412	13888125	15709615	5.88288e+06	21997684	5911703	14888306	19791988	11324605	7900993	7.20441e+06	10745992	29476786	8605346	18813458	7.08847e+06	25855528	5398406	11557307	3.70523e+06	14847286	14504756	12485528	30109856	11639362	8331817	1.33214e+06	9012946	2.383e+06	24699130	12469617
71	101.069	6.83939	5.59633e+06	15423697	5.74978e+06	5.67697e+06	5.59873e+06	13532815	15911565	5903947	15718281	13429143	5.70549e+06	15748676	5.73953e+06	6069620	5811199	8958364	5.72704e+06	9330895	15675874	19188170	13949505	24433410	20116122	18813634	21128332	5.77969e+06	6065570	15302910	17817518	11343030	13616814	20052398	20527382	5907899	16269619	13436761	9968394	24919922	22564886	17399630	16241452	11257061	5.63945e+06	15550044	14771320	16371996	13334833
72	384.295	0.855632	5555525	11812824	9259401	3.2109e+06	5.25161e+06	7.82668e+06	8953594	5.57724e+06	10967875	7.75034e+06	8.1488e+06	12018630	12433421	7.79274e+06	6410571	3.43665e+06	10768551	11471365	16767152	6727446	21790794	9528201	19190758	25965996	14093896	7378490	6845754	16091939	33791740	7673647	20227334	10172056	34777820	4857257	15804931	3.69146e+06	12306324	20156562	16341271	36484940	15123644	5774348	1.78756e+06	14797697	3.40829e+06	30687060	12514226
73	256.3	0.884509	5529074	9445771	6153928	5.58947e+06	6314800	7865691	8561998	6603016	7.8837e+06	8618922	7214806	8897899	6.18025e+06	6503577	6.0752e+06	7554077	6.51502e+06	6485874	8206486	7747751	7099963	8831589	10175086	10841852	7955284	6001300	5.79983e+06	8442957	8545705	7.15413e+06	7548033	9907363	8388450	6.10308e+06	8554794	7117771	8426774	12094566	6.91502e+06	7964038	8051261	7.40379e+06	4796174	8055432	8237773	7.81927e+06	8.33884e+06
74	273.076	5.4474	5473286	13536637	3.99958e+06	5.07831e+06	4.55306e+06	9264136	11820876	3683319	12002428	11215480	4.08431e+06	13534538	3.74969e+06	4575259	4557577	6.96121e+06	5.18278e+06	6.33285e+06	10875126	13122343	6.77928e+06	15892517	9326249	11119983	12730186	4.48416e+06	3.70571e+06	9297119	11270936	6419255	8096444	6.199e+06	13610495	3.80214e+06	10197833	7533402	7.84553e+06	12269377	13664709	12597369	9759520	5.09293e+06	2.19505e+06	13089195	8399651	11382742	9156010
75	256.3	19.5405	5.43296e+06	9377342	4.88119e+06	5125471	5.00694e+06	10257284	9777129	5476606	10806474	10355056	6.04506e+06	9800023	5.1198e+06	5261514	5.0119e+06	9166564	5966065	9696863	10719045	11731514	9969542	11870281	11661934	9844635	10690836	5.23852e+06	5337985	8699379	10119361	9420524	9963989	11881583	10637841	5.44323e+06	9240728	10074079	9513486	11595378	11294616	9711053	10732543	10055238	5159232	8890757	9558073	10916571	9931016
76	166.09	0.92334	5.32727e+06	10318126	4.79951e+06	3.96494e+06	3.08707e+06	11506113	10888342	4.09272e+06	8391402	6286446	5.47734e+06	10969811	7356764	5093199	5380383	8447157	6.10953e+06	16325185	10348659	12443271	17263672	30156760	14334101	25847898	15272421	3.73823e+06	5662051	8602733	16400830	9157483	19220064	13504057	14838291	5361193	11007134	13993315	9691933	26892966	16593707	23691528	20619990	13946296	4.19311e+06	9356704	15658448	37559612	32257604
77	116.143	0.880067	5.0803e+06	12319370	4243913	3.26756e+06	4.36168e+06	10302020	12857152	3429527	9735206	7290752	3.94398e+06	13285259	4.50928e+06	4316124	3185009	3783940	4.24422e+06	6667586	7.85502e+06	7063513	9384497	11647913	10617904	12725990	7.96525e+06	2251948	2.95559e+06	8.31505e+06	8949036	4.6672e+06	8766641	9074617	9988100	2851840	7.85808e+06	2.78424e+06	5.03569e+06	10552205	6.50674e+06	10779382	8667439	4.26721e+06	1.04148e+06	4986141	3742118	9366923	6.43058e+06
78	233.054	10.1208	4.95248e+06	10081690	1.68302e+06	5333050	1.78427e+06	7847847	7.95382e+06	579046	17033616	16407631	543246	5067939	400458	183340	202436	8550053	353644	668786	12609097	18568056	3.36742e+06	15943468	3.20373e+06	1.4214e+06	5234301	207088	230766	563232	4311830	341975	2.12549e+06	3424166	10556484	137944	784784	8056108	828534	1.05654e+06	10275196	1.19539e+06	1.85671e+06	610175	1.43587e+06	286708	7748852	318767	806932
79	136.064	14.332	4.93914e+06	6.17167e+06	3851629	5.05375e+06	4758518	5.45424e+06	5534642	3.79045e+06	5.97033e+06	5.73216e+06	3.63159e+06	6.21693e+06	3.59459e+06	4380842	4.13279e+06	4709284	3681651	5026374	5.65076e+06	6.29773e+06	3996231	7184873	5333556	5.39171e+06	6.30398e+06	3950523	638338	5140569	6.95228e+06	4.87449e+06	5.03958e+06	2.68103e+06	6.44222e+06	4.51935e+06	5.63691e+06	6.54205e+06	5.05133e+06	6.1586e+06	7481945	6.44126e+06	5.46687e+06	3.57024e+06	3.58692e+06	9788493	4618523	6.39025e+06	10352301
80	154.087	14.3318	4894779	7968341	3.74715e+06	4892601	4.63336e+06	5856119	7.17024e+06	3.77404e+06	6.96049e+06	6.116e+06	3.63751e+06	8.00218e+06	3.43636e+06	4.11659e+06	4.11851e+06	4.66347e+06	3.50771e+06	4.74686e+06	6.35709e+06	7.74797e+06	4.36766e+06	10460636	6.60524e+06	6454555	7.93166e+06	3714948	5155006	6.44879e+06	8218510	4914241	5609318	3.27423e+06	8.18954e+06	4.50619e+06	7447523	7059311	4971675	8.21119e+06	9803678	7.58438e+06	6.24826e+06	3.70177e+06	3.59702e+06	11530977	6059171	7369493	11027942
81	156.072	10.4713	4697635	7.77229e+06	2.97873e+06	4368760	3.10405e+06	4.34569e+06	5317768	1.6566e+06	6790142	5863543	1.73956e+06	4945840	1.77867e+06	1.72627e+06	1.45535e+06	4798285	1459745	2.44226e+06	5.46926e+06	7805766	2.60378e+06	9533674	3.66955e+06	3434395	4.90609e+06	1.48196e+06	1336872	3.30732e+06	4380314	1.97796e+06	2.55304e+06	1.73543e+06	5481657	1.22959e+06	3454206	2.35028e+06	2.23542e+06	4461078	6715515	3.4075e+06	2.60199e+06	1.65966e+06	579347	3.88036e+06	2.31128e+06	3136964	2.63581e+06
82	137.104	17.0465	4.42825e+06	3.99489e+06	3108426	4148445	4.20922e+06	3.62495e+06	3.44268e+06	2.93142e+06	4.59454e+06	4.08776e+06	2557433	4.16489e+06	2.34835e+06	3.26943e+06	3.3501e+06	4099176	2.7755e+06	3.27056e+06	3124523	4220644	2811765	6.53158e+06	2.76865e+06	2.61112e+06	3.34958e+06	2.80329e+06	2.55523e+06	2.47423e+06	3290667	3136184	3.49025e+06	1.53349e+06	3.49864e+06	2.5316e+06	2975517	3.11856e+06	3188913	4.58994e+06	3.81087e+06	3.68311e+06	3.55501e+06	2617508	2.32657e+06	3.36042e+06	2.47727e+06	3.50357e+06	2.93176e+06
83	175.102	4.9465	4.38903e+06	18214636	4.15832e+06	4.22207e+06	3.96254e+06	9172712	17057452	4.06923e+06	12700562	10246299	3.89507e+06	17989852	3.90924e+06	4.128e+06	4544600	4620630	4198393	4842878	12648874	16295991	8618473	25622432	17132328	17490474	18827688	4208941	3.53382e+06	16334460	14461051	5869714	9165505	13788448	19393708	3569237	14096966	9945072	5.85593e+06	25371294	20622440	16753913	10965806	5094879	3.66303e+06	16035526	15933348	13689850	8859877
84	200.145	1.25245	4.37816e+06	8980873	2.2864e+06	1.34761e+06	702146	2.23263e+06	4119127	90175.3	3158110	5831804	166535	2420945	1.00632e+06	82759.3	19512	2.47507e+06	0	712463	7.09533e+06	2.20631e+06	1.41228e+06	1.83871e+06	742291	50914.7	199451	0	0	145085	1.83155e+06	52642	44648.4	35025.9	11664884	14401.7	78560.8	126916	94549.9	41602	1.06153e+06	248500	132699	0	27187.9	59768.1	188669	130972	83088.8
85	83.0545	0.954255	4.19575e+06	10192970	3.41667e+06	2.35473e+06	3.10815e+06	8752938	9904815	3.05114e+06	8286587	6568946	3.49357e+06	11060159	3.24424e+06	3.31654e+06	2.84611e+06	4610343	3.06262e+06	6.74437e+06	6.90535e+06	5.31868e+06	8491498	8349530	9308066	9169311	8345456	2.005e+06	2382089	7.43872e+06	8.1118e+06	3.88017e+06	7247901	8.24613e+06	7.98828e+06	2.72049e+06	6958080	3.37584e+06	4583704	7.09021e+06	4507242	8973178	8.16272e+06	4315279	1.25005e+06	5.2612e+06	4592194	8041142	7272285
86	192.109	11.9076	4.18415e+06	5650832	3.37774e+06	4269444	3.88e+06	4647062	5.35751e+06	2.88054e+06	5.43129e+06	5155711	2919776	5.37034e+06	2927470	3.24021e+06	2833542	3.92524e+06	2.77812e+06	3725545	4893745	5971421	3511917	6436671	4592754	4835573	5774369	3.04852e+06	2.81739e+06	4566685	5769270	3902685	4296738	2.40049e+06	5.86799e+06	2.40539e+06	5.01866e+06	4.57803e+06	3.64079e+06	6527099	6.3477e+06	5433517	4563953	3.07542e+06	2.49421e+06	6.11006e+06	3.70332e+06	5594500	4873842
87	194.154	2.64164	4.15265e+06	7040934	10472331	2602923	6042522	6824794	8400360	10194912	3906617	3.07125e+06	10766109	12366556	14051615	10528839	12038698	2995860	13846309	12010367	14138912	4395311	17503194	5.00292e+06	17831596	21507436	16112369	15071791	12879258	21351736	34387376	16831892	18815864	11676206	33528386	9817808	24602124	4611830	15238925	27100734	25874096	35441500	19399236	14814555	2.82496e+06	26231434	4161867	39600832	18778690
88	231.979	1.19226	4.13573e+06	7942718	2.33288e+06	1.07488e+06	2.02473e+06	5397879	5.60879e+06	855536	4.03987e+06	3.18627e+06	1.12756e+06	5387970	1285846	1.18128e+06	807773	1.92281e+06	801221	2.75446e+06	3.02355e+06	2.49956e+06	2.5657e+06	2675137	3.09442e+06	3.27892e+06	2.62018e+06	596622	619926	2272532	3.35354e+06	1.4929e+06	2.75136e+06	1.20854e+06	3.62846e+06	552715	1989423	1.50801e+06	1938414	2.071e+06	2.12328e+06	2.78718e+06	2.4061e+06	1.25803e+06	167112	2.47247e+06	945885	2511292	2.39445e+06
89	452.337	0.794	4.0421e+06	12673197	58180676	242540448	184417008	239800144	283430400	256436464	416816576	558342976	214153040	262585488	111457264	191475616	221481920	501571840	220204512	124527528	681015040	690279680	143435008	808413376	594070080	229991776	816240256	272289184	302956416	597718208	565587584	615121920	256846512	785826688	634102208	244318448	693248256	23077152	441086464	770494848	682138816	288041024	538376128	592655552	117409816	784630528	12537221	281856832	442954272
90	139.068	14.3619	4.01843e+06	6166320	3.27436e+06	3.8512e+06	3.83889e+06	4634004	5.46087e+06	2605469	5.19597e+06	4691239	2695549	6380384	2768645	3.16608e+06	2.90094e+06	3637331	2574585	3673219	4.61597e+06	5.88996e+06	3.37682e+06	7651977	5046371	4795426	6.1762e+06	2466781	2.47683e+06	4690728	6.07687e+06	3.72345e+06	4423992	2414157	6465587	2.54771e+06	5.37336e+06	5228250	3.8018e+06	7279312	6.9401e+06	5.88445e+06	4.77331e+06	2960147	2.44271e+06	5.90442e+06	4489757	5.25847e+06	3.81488e+06
91	141.034	6.22139	3.98118e+06	6493047	3.26847e+06	3.44104e+06	3.56915e+06	7597940	6.1732e+06	2866453	8.30291e+06	8529470	3.34204e+06	7517934	3.07219e+06	3.29891e+06	3.40948e+06	6.65101e+06	3.24794e+06	8042009	8248456	8544413	6.8658e+06	10283496	8.26224e+06	10191837	10674012	3511031	2621172	5.77899e+06	8537595	7444912	9088127	5.53897e+06	10009002	2.70479e+06	5.43114e+06	7482708	10046958	11863984	9074439	12097635	8720589	5.20027e+06	1567170	6678291	4794185	10107079	8175713
92	229.981	1.19163	3.97536e+06	7848885	2.37504e+06	957098	2.06945e+06	5.24797e+06	5448619	898292	4239156	3.25733e+06	1.10652e+06	5.63849e+06	1.39163e+06	1.19683e+06	901774	1889143	806395	2935474	3.04357e+06	2389424	2.62116e+06	2.48061e+06	3333116	3164763	2.84502e+06	593237	539773	2.10188e+06	3.29337e+06	1.55249e+06	2775667	1.12602e+06	3.52221e+06	628507	2.0539e+06	1433874	2.00547e+06	2.17333e+06	2.0056e+06	3.16622e+06	2469499	1.15142e+06	198838	2.08345e+06	904621	2495851	2.44043e+06
93	122.097	20.966	3.96796e+06	8864490	3.82009e+06	4131496	4.0013e+06	7047351	9937887	3.99852e+06	8.03518e+06	7131872	4142185	9110625	3.8924e+06	4264985	3.79527e+06	5.47142e+06	4.11668e+06	5621979	7885708	9321431	7082272	12534722	8730004	9025161	9665551	4.00174e+06	4.26719e+06	8802725	8.20097e+06	5.98768e+06	7.22604e+06	9069786	9282346	4078649	9563456	6.96096e+06	5.95545e+06	11829236	9816810	8.12425e+06	7.6357e+06	6.1169e+06	3.92793e+06	8456477	9260106	8505494	7329673
94	140.002	9.4745	3.7997e+06	3.22172e+06	3.44675e+06	3.72538e+06	3484771	3.82994e+06	3.28709e+06	2.03085e+06	3.89977e+06	4287314	2895215	3.15681e+06	2186234	2.51175e+06	1.78569e+06	4.41211e+06	2693672	3.48657e+06	3834636	3978568	3.411e+06	2.39224e+06	2.88006e+06	2625999	2.38439e+06	2.38023e+06	2.45566e+06	2.17106e+06	2857092	5.24439e+06	5007862	3185071	2.73404e+06	2128531	2.27934e+06	2.83267e+06	5103933	1.67903e+06	2.64715e+06	2.62578e+06	4052889	4.44336e+06	1.99097e+06	1.99512e+06	2.57912e+06	3.71039e+06	2.86061e+06
96	637.306	0.748977	3.73847e+06	2546882	788143	4593.74	151193	1.2172e+06	864743	77494.5	430440	177562	152864	1.00069e+06	831590	254734	186117	0	225277	3.79033e+06	379552	0	2.45683e+06	0	382885	2.04577e+06	0	81918.1	66075.5	336688	523825	0	1570600	0	504991	0	149309	290488	309930	0	0	1.83822e+06	325570	152151	0	104220	169978	1.39845e+06	844266
97	166.089	1.28385	3.7313e+06	7.7512e+06	4.94003e+06	2.74757e+06	4647783	10522106	11458660	4.86362e+06	8.00813e+06	8.02919e+06	4.37599e+06	10509375	5867741	5.08053e+06	5055824	4095185	4.39353e+06	9522568	9573724	7951759	11882565	27988826	17941868	15410565	16994362	4256974	4323598	9796431	13500710	8882316	11533936	13609187	17591896	4.66035e+06	11235342	10327333	8.04188e+06	40396912	12550101	14658735	13490721	9560731	366656	9382173	9105434	15870530	13240763
98	281.295	1.1794	3613422	3.26534e+06	3.9361e+06	2.40963e+06	1.64665e+06	2.00052e+06	2919355	3.15607e+06	3637848	4575183	2.77393e+06	3.73899e+06	5.13166e+06	4.61383e+06	4.05887e+06	3.53717e+06	6.14752e+06	4797108	5.34656e+06	3355388	5853146	3.49018e+06	6376406	8440020	4.37273e+06	4.39112e+06	4345370	6211621	11782751	5535325	5366214	2.89728e+06	10563443	2.96452e+06	5.29147e+06	738652	5601000	5509622	5.26937e+06	11515697	5158616	5378189	340727	5.47951e+06	702284	7.66811e+06	5.97193e+06
99	414.358	0.752017	3.50169e+06	8719333	5673644	79772.8	1.21698e+06	3.12607e+06	2.95698e+06	563405	1.87586e+06	766132	1.68128e+06	4.8119e+06	5670934	2.21176e+06	672850	202505	2.84578e+06	7.9278e+06	1.26568e+06	210977	13846375	287597	2311014	9763433	626758	385564	386998	2.27876e+06	4.49272e+06	548695	10166225	462951	2.92483e+06	194557	1.23533e+06	1.84358e+06	1.41572e+06	719753	319394	16118516	2.83591e+06	416436	268441	819024	1.3137e+06	11430013	3.71937e+06
101	387.193	0.915163	3465232	7.20852e+06	2977532	161951	469271	4.38784e+06	4.50861e+06	617483	1.00045e+06	1.01667e+06	621308	2254581	3.32989e+06	934061	1.22812e+06	556030	914317	8.3135e+06	2.74985e+06	151437	9956031	183614	3.67681e+06	5024014	503001	599143	339926	3.21731e+06	3.92346e+06	1.33791e+06	5.6361e+06	734494	7.27372e+06	523709	1.76715e+06	967381	2.47659e+06	433770	489973	6036725	2.03208e+06	710649	154848	986298	725341	5.72493e+06	3.56077e+06
103	144.982	0.706381	3.35765e+06	3.82852e+06	2.62715e+06	2.14934e+06	2337123	3.31892e+06	4.07326e+06	25626980	3.78867e+06	3343159	2628138	4.15726e+06	79762544	2.33799e+06	14034913	2641255	2.53097e+06	2.82804e+06	3819449	4.41395e+06	3263237	7.11823e+06	5.3348e+06	4.78504e+06	5.06348e+06	2.50943e+06	2.34925e+06	4478120	4.04504e+06	2.80763e+06	3.24308e+06	4.52027e+06	5303665	3.02982e+06	3.56184e+06	3530036	3.13071e+06	7129094	5.54685e+06	3.78607e+06	3.74936e+06	2950266	5236154	3.99131e+06	4.0772e+06	3.80163e+06	4373368
104	580.494	0.746756	3.35185e+06	12953976	12515216	236102	4.05635e+06	4.63134e+06	3.02533e+06	2.92883e+06	7957817	4199128	6.92768e+06	8473326	8827588	9136125	2.34554e+06	1.28044e+06	10363440	21139028	9901206	819059	45682280	838616	12123136	17622996	2.4748e+06	1.62902e+06	1.26478e+06	4670518	22612330	4.47722e+06	34986256	1516107	19309836	942601	7.81304e+06	6151173	12623349	3.4364e+06	1.64022e+06	47805988	14400202	3.58584e+06	1.4936e+06	5.28433e+06	2.39511e+06	30202250	23988132
105	558.421	0.821855	3.32985e+06	4.37281e+06	4599319	2058571	2.39765e+06	2.61306e+06	3016445	3009279	5.03168e+06	4183186	3646700	3.41953e+06	5.17747e+06	3851263	3443879	2.81796e+06	5943749	5071638	6652420	3.15696e+06	8068795	4.3195e+06	5.61207e+06	6928879	4.71616e+06	4.20636e+06	3542782	4.97969e+06	11411638	5.33026e+06	7.36532e+06	3338782	10993575	2.84737e+06	6.55974e+06	1.3969e+06	5.72256e+06	7.07093e+06	6.70957e+06	11696282	4671298	4.29322e+06	734297	6.63541e+06	950152	11349057	4804059
107	127.039	18.0541	3.27448e+06	1.18393e+06	3.31067e+06	5590713	1.78974e+06	1498246	790130	1.48554e+06	658393	1.2969e+06	4326942	438262	3.15795e+06	2.05708e+06	1.15251e+06	877113	4.20217e+06	2661669	2.59667e+06	1.19786e+06	677452	129155	2.07111e+06	1.695e+06	1.77149e+06	2.01639e+06	2.65973e+06	2.80544e+06	2091943	3.30261e+06	1.43853e+06	2267205	1.32632e+06	1.36289e+06	1.02598e+06	3820185	1.9189e+06	1.21741e+06	6615138	1.8678e+06	2330372	2828270	1.50891e+06	2.08152e+06	697628	6931413	2.95275e+06
108	288.29	0.904771	3271565	5449161	2.85547e+06	2.59528e+06	2.10219e+06	6.49698e+06	6.27861e+06	2.82567e+06	5041233	6.04209e+06	3.32981e+06	5588511	3.05813e+06	3.50641e+06	3.17499e+06	5.96992e+06	3.74024e+06	8616364	8110631	8142557	8571777	8509780	8997456	11820727	9166429	3451645	5.08754e+06	7144378	11041732	8466464	8096270	11396591	14249435	3.65572e+06	7712503	4.26683e+06	8910205	12113377	7.2562e+06	11713366	7.21005e+06	9364373	1171821	6.21954e+06	4.31288e+06	15850704	11108996
109	225.207	9.31922	3.25352e+06	7.36786e+06	2.83983e+06	3.00411e+06	3215776	4450961	6529176	6229030	6082480	5868687	5579907	8.11363e+06	5907039	4358098	6.59591e+06	5.35211e+06	5547711	4374512	6213109	6.67864e+06	5552085	8085501	7.13839e+06	9125132	10915937	3.36385e+06	3.75772e+06	6588368	6641590	5.29136e+06	5.91135e+06	9441450	6892460	5664104	6747249	6369957	4698423	10744007	8448574	7.95047e+06	8.07205e+06	5.8604e+06	4238103	6395801	9483688	8473690	6757880
110	235.05	9.53303	3240211	5.80772e+06	2262192	3576047	2465579	5554142	4238259	966465	12222523	10172021	981211	3.50774e+06	647944	539400	390000	4.44084e+06	597044	1.15761e+06	10190060	15365437	2.94227e+06	14618635	5687418	3.07744e+06	3.70399e+06	688454	779530	764518	3.77512e+06	702486	1.31357e+06	4.49821e+06	9287953	475008	697739	3.63406e+06	1.35955e+06	1.79009e+06	8725017	1.0232e+06	2.03038e+06	513563	647772	437473	3.56271e+06	306442	892133
112	288.29	1.26769	3.05025e+06	4306205	3.96859e+06	2.19454e+06	1.97914e+06	3.9697e+06	3.98149e+06	3.58641e+06	4081213	3.91294e+06	3.12945e+06	4.91727e+06	5.85879e+06	3.3262e+06	4267462	3.21605e+06	4.72873e+06	7.15402e+06	8291879	3.00415e+06	10670302	4192286	6731008	9517288	5153366	5941608	4.8287e+06	7.17563e+06	13319899	8774673	8.35577e+06	7224962	13943560	4230748	9332346	2.71835e+06	8361804	10023397	9878791	13406230	8720339	6638503	1073417	8633171	2.02565e+06	15097323	9070140
113	134.061	1.29646	3.04791e+06	8.29244e+06	2.60055e+06	2.14768e+06	3031313	2.52019e+06	6.70808e+06	1.77933e+06	2138249	1.96057e+06	2.23795e+06	7720895	3067861	2.04632e+06	1.40934e+06	1.51634e+06	1.05816e+06	2.30025e+06	1.72403e+06	1.91015e+06	1.59613e+06	3640932	2099382	1.39881e+06	2.53021e+06	1.08801e+06	523223	2.4105e+06	1.93194e+06	951309	1.22348e+06	758057	3110768	375368	2360770	592588	1.11743e+06	2.13438e+06	1822064	1.78867e+06	1.09963e+06	463960	112746	1.69898e+06	321651	786294	1.02382e+06
114	130.159	1.25264	2.9975e+06	5.58615e+06	3.14912e+06	3.00579e+06	2920783	4.42967e+06	6971975	3557310	5130805	4561577	3.43209e+06	6.78163e+06	4869199	3305951	3.5188e+06	4197237	4.4162e+06	4811941	8449098	5646501	5837089	7712544	7.47658e+06	7028948	6.98749e+06	3308422	3.32583e+06	6.35485e+06	7.27118e+06	5434572	6264044	8674395	8536761	3.44482e+06	6962877	4.71989e+06	4927239	8904067	7.97653e+06	7.25509e+06	9102150	4.91612e+06	1.94875e+06	6841960	6841211	7337568	6244173
115	198.085	15.1548	2.99695e+06	3.04597e+06	3.16212e+06	3.05944e+06	3.02347e+06	3.0718e+06	3.02102e+06	2.87797e+06	2.84552e+06	3.02966e+06	3.01028e+06	3.23229e+06	2.86825e+06	2.75873e+06	2911290	2.85661e+06	3.09164e+06	2.72969e+06	2.73536e+06	2.78157e+06	3.01803e+06	2.00373e+06	2.51024e+06	2.46933e+06	2.16332e+06	3.07897e+06	2.98309e+06	2.89389e+06	2.94246e+06	2.92608e+06	3.28587e+06	2622814	2.19175e+06	2.77887e+06	2.89973e+06	2.56557e+06	2817361	2219559	2.17857e+06	2.83179e+06	2.77604e+06	2.91273e+06	1.94836e+06	3.2859e+06	3214799	2.73897e+06	2.95241e+06
116	173.092	9.35024	2949241	4483316	3.02647e+06	2.92002e+06	3.15319e+06	2.92064e+06	5040241	6.62022e+06	4012129	3.33543e+06	6065871	5458414	6694998	6590367	10731994	3.44817e+06	10454076	7967149	4215610	4.22756e+06	4.95802e+06	7134985	5475994	8946055	8604379	8821565	7679552	12257590	7.20747e+06	18185798	16642401	10366573	5150894	9864160	14536950	4.27858e+06	9374311	14348957	5.95907e+06	8930140	14433145	19184920	4060174	13230617	5153598	19216060	10266739
117	75.069	10.9149	2.91645e+06	3.14542e+06	2.32972e+06	2.93582e+06	2805584	3.3592e+06	3.00387e+06	1.74581e+06	3.74857e+06	3650003	1.94354e+06	2.91825e+06	1.87316e+06	2.1169e+06	1.73611e+06	3.82619e+06	1.79248e+06	2.91125e+06	3.5861e+06	3555130	2.6046e+06	3.97124e+06	2.53585e+06	2.24821e+06	3.02937e+06	1.84887e+06	1.58032e+06	2.03141e+06	3.29049e+06	2693767	2718666	1298717	3418309	1.54238e+06	2.25218e+06	3.26039e+06	2819485	2.84599e+06	3812516	2.85161e+06	2615549	1.83975e+06	1.49923e+06	2538939	2.11453e+06	2.46322e+06	2617253
118	433.295	0.837967	2.89093e+06	5.91899e+06	29271848	88285616	74360712	113601496	104061656	83340608	164061424	195901792	81529152	85006744	45846352	84021256	85825056	183270752	83363192	75234264	197903184	200679264	73673464	173925152	206220160	97061912	199443744	82900408	89495056	158977856	184070624	189274528	127064240	182684816	176113520	87268520	158928304	10682516	192223536	154926736	157364864	118550448	183822944	195661136	40596196	161258208	3.71558e+06	119461936	189602144
119	309.227	0.872225	2.8603e+06	8499663	9914500	2.16304e+06	4381332	7.32711e+06	8153424	5098892	6798663	6.6443e+06	6.72458e+06	10879304	11125365	6757347	6136665	3.58869e+06	8505485	12105410	13344196	5755505	21150818	7136947	16831466	23865800	11324180	5603665	4477472	13455105	28185896	6.82565e+06	17141600	9189655	28564188	3.87338e+06	12068861	3.52564e+06	9718618	16204371	8538213	29474000	13295639	6614744	1197917	11383918	3.33536e+06	26463748	9815381
120	149.071	17.1874	2.85761e+06	2.79041e+06	4375132	1.38449e+06	4.33849e+06	10411681	625155	901917	3916303	4.42006e+06	2.53865e+06	2.14553e+06	1.27842e+06	837808	535570	13642073	1.85788e+06	5.50289e+06	3.83918e+06	4.67417e+06	1.80637e+06	1.71902e+06	6.47328e+06	5860282	3.47253e+06	11028641	1.25569e+06	4250930	5.37379e+06	5.77617e+06	2.23782e+06	7111641	3.31856e+06	3.17531e+06	1494932	6.17251e+06	8770262	2.21762e+06	2753374	3.07121e+06	2.63589e+06	6301018	2.54673e+06	4.04622e+06	1.92192e+06	6.19426e+06	5.26946e+06
121	139.123	0.909155	2.85502e+06	11094463	2.36657e+06	1987868	2.44724e+06	4935777	14540193	2.16747e+06	8852342	4632261	2.46549e+06	11088327	2.26606e+06	2514689	2.01071e+06	15188871	2.22557e+06	9526039	14755495	7236140	5.36866e+06	6.2582e+06	7965026	12700072	7.25542e+06	1.64176e+06	2.02869e+06	11608439	10170905	3.76578e+06	4704717	6.45519e+06	8588779	2.01389e+06	10455068	2419616	5929124	6450357	5429528	17798528	5456384	4.16482e+06	865334	6.8062e+06	5547311	9821194	4965611
122	309.326	1.16133	2.8547e+06	2400112	3.19843e+06	2.10283e+06	1.42844e+06	1.60584e+06	2373900	2588779	3.33776e+06	3.88663e+06	2310098	3.03812e+06	3.97937e+06	3882087	3.15592e+06	2.65178e+06	4.95453e+06	3911923	4804810	2554860	4860649	2.85611e+06	4.90317e+06	6517061	3.6841e+06	3396739	3.157e+06	4.94801e+06	9290900	4173911	4.4178e+06	2257213	9164175	2.38323e+06	4.11261e+06	568659	4.26851e+06	4881579	4.1713e+06	9852188	4.2052e+06	4.18613e+06	291470	4.34005e+06	441429	6676201	4.8212e+06
123	229.182	9.99218	2.84415e+06	4066565	2.05227e+06	3.03617e+06	2.62498e+06	3.43315e+06	3.59219e+06	1731925	3.9475e+06	3.8689e+06	1.94122e+06	3952416	1.66409e+06	1.92029e+06	1.77447e+06	3.26511e+06	1.74271e+06	2.69106e+06	3.12762e+06	3.7755e+06	2.35887e+06	4163975	2.82975e+06	2.85286e+06	3.39496e+06	1.84597e+06	1.6875e+06	2.78007e+06	3.46701e+06	2.49908e+06	2.87743e+06	1.39243e+06	3.80209e+06	1.49256e+06	3.23058e+06	3910032	2739779	3.33047e+06	4236272	3.40067e+06	2.83669e+06	2.01233e+06	1.71042e+06	4.0255e+06	2941872	3006686	3.41857e+06
124	96.0411	18.3627	2.79448e+06	1.22277e+06	2580927	1.31173e+06	2405489	2.66067e+06	524267	860620	1.61592e+06	2.37424e+06	2.21503e+06	1111448	4.7593e+06	2009668	3.41791e+06	1.41565e+06	3.13049e+06	2.40313e+06	2.05651e+06	2399808	2515308	591415	1.67179e+06	2.06588e+06	1396302	1.25636e+06	1.27677e+06	2.0815e+06	1.66005e+06	2.25867e+06	1.71107e+06	1.28105e+06	1.45364e+06	3.80138e+06	1.26202e+06	3.14811e+06	2.70829e+06	805966	2.98033e+06	1.89867e+06	2365779	2.02562e+06	2885152	1.48441e+06	5.17813e+06	3460929	2.8754e+06
125	721.507	0.860153	2.79182e+06	1768224	2012981	277839	294383	1.25298e+06	254586	161838	233548	351884	255744	1.08762e+06	1.47476e+06	955353	186186	380150	432528	1.97191e+06	483413	262481	2.89715e+06	463408	329606	2293638	410965	224786	209791	329345	324019	273902	1612163	325652	257521	184497	319288	483409	255484	512492	323530	1.99554e+06	422887	294655	398976	100867	962944	2.58466e+06	462685
126	200.12	16.9651	2787115	3269638	2.19828e+06	3.14286e+06	2.82694e+06	2410313	3014725	1958468	3.37439e+06	2842802	1.95611e+06	3.12555e+06	1649167	2095716	2112624	2.46588e+06	1.8293e+06	2.26707e+06	2799144	3.20924e+06	1.98534e+06	3.83211e+06	2223508	2.17611e+06	2586142	1.67622e+06	1.64225e+06	2.19436e+06	2.40886e+06	1814492	2025066	1.24336e+06	2.85177e+06	1.57157e+06	2.22475e+06	2.19547e+06	2344234	2.6689e+06	3.0919e+06	2744575	2.42323e+06	1.61746e+06	1.43557e+06	2.35853e+06	2.05559e+06	2.05679e+06	1.79824e+06
127	199.001	9.49112	2.73701e+06	2.99445e+06	2.78511e+06	2.6762e+06	2788850	4.01509e+06	3.08375e+06	1999727	8.19207e+06	5891270	2457293	3056831	2.40512e+06	2.05837e+06	1.73144e+06	2786716	1.95708e+06	2.15893e+06	7.76001e+06	13229564	4.76257e+06	24056410	10730024	7755524	10312816	2.00431e+06	2.17261e+06	2.13264e+06	6473905	2.5142e+06	3795689	7.78369e+06	11430343	1.75486e+06	2.19042e+06	4.36178e+06	4.22702e+06	16029809	13868219	5842492	5.2606e+06	2271217	1.60594e+06	1.99759e+06	2.84836e+06	5.46537e+06	3.66045e+06
128	127.039	18.5141	2720303	767116	2.44151e+06	2.03869e+06	858969	1.42716e+06	162141	1.18403e+06	1.24804e+06	1683608	5.43394e+06	1.17291e+06	2.75283e+06	2.77057e+06	1492828	1.13461e+06	9320540	1.74256e+06	2.22952e+06	1.8895e+06	2.63445e+06	87580.2	2.20543e+06	1.91213e+06	988965	2.72898e+06	2.70159e+06	1.49235e+06	5401778	897505	1.12039e+06	1.04687e+06	1.52973e+06	2313057	781535	3.59131e+06	3.65475e+06	264529	2.15044e+06	981444	1.65931e+06	1.73493e+06	3.393e+06	1.14851e+06	1.07067e+06	2.18448e+06	2.55979e+06
129	404.301	0.862109	2.70942e+06	22655264	6364971	165901	1.25626e+06	2.58086e+06	1.733e+06	728733	2.67099e+06	1.41364e+06	1.69827e+06	5.99212e+06	3.77406e+06	2.73219e+06	841529	438708	3.24895e+06	6.8975e+06	2.07654e+06	606605	21134290	548424	4756506	14990870	1.10031e+06	393156	419006	1.92552e+06	5.66961e+06	830447	18063640	756792	5844755	441043	2.85841e+06	1.94828e+06	1.70932e+06	980886	587534	26104694	4.03379e+06	627111	180961	1483078	1.13417e+06	24575438	9820703
130	198.053	1.21561	2.62073e+06	4767422	1.61079e+06	478406	653397	1.70753e+06	2.55095e+06	667169	1.48043e+06	1.1716e+06	671717	1.93426e+06	1.7377e+06	768789	949943	473597	750300	1840410	1.68455e+06	981542	3.98422e+06	1.54654e+06	3.73774e+06	2.38435e+06	1.12526e+06	664898	453970	4.64461e+06	3132184	1.00932e+06	2.19132e+06	936641	5.89958e+06	409183	2.15735e+06	247677	1.39813e+06	1.33604e+06	1.14537e+06	3652360	1.17213e+06	616030	78589.8	1.75419e+06	247503	2.27941e+06	1.22944e+06
131	256.3	1.13041	2.61846e+06	4818449	2.91804e+06	2516225	2593967	3.4926e+06	4248193	2677450	3.56267e+06	3.56322e+06	2.9605e+06	3.80476e+06	2548220	2.77445e+06	2659766	3041862	2.98835e+06	2.88732e+06	4.23503e+06	4.83968e+06	3256351	6106618	5275537	5357398	5.18312e+06	2.66189e+06	2.87974e+06	4033631	4.4508e+06	3.65049e+06	3.64911e+06	4936730	5.28048e+06	2575994	3.99952e+06	3.57566e+06	3.30972e+06	7531928	5030648	4.22528e+06	3.98912e+06	3683518	2.69453e+06	3.80903e+06	3.97068e+06	3838832	3.90221e+06
132	173.133	0.834363	2.60551e+06	5896612	23532932	72539136	59041580	116203880	86424680	64580004	178504496	209139840	67944432	73491840	36763004	66641452	69253280	211562272	70941072	83493344	217157520	198018096	74426912	172661920	210983856	98591568	190150784	66440344	78290208	136048096	193157792	214101376	133119368	193780464	187526048	71187568	149593664	11647375	235114880	150070368	162144144	119291376	187788320	227250432	31651236	146300736	3.79072e+06	133607272	189903216
133	90.0874	6.85489	2.59968e+06	5050568	2.11906e+06	1.83175e+06	1.22763e+06	1.80735e+06	2292924	1.88194e+06	3.25633e+06	3088414	1.58945e+06	2311086	2.33348e+06	2.04583e+06	2.39298e+06	1.73387e+06	2.20335e+06	2.45132e+06	4.59806e+06	5.0126e+06	4.61687e+06	3.34505e+06	6092691	4968608	4.40191e+06	2.56482e+06	2.07135e+06	4.974e+06	7727786	2.96308e+06	3810267	3866548	13350759	1.78444e+06	4.39789e+06	1.07947e+06	3675681	4.84579e+06	6.76256e+06	6.64758e+06	3.89683e+06	2.74695e+06	839037	4.25564e+06	1.06977e+06	8346654	3940861
134	186.076	18.0863	2582430	2.7171e+06	7.81463e+06	1.92782e+06	764037	5.12124e+06	412819	375043	1.195e+06	2.11871e+06	2.19549e+06	1332404	3.32688e+06	1.15518e+06	277885	1.69852e+06	3.75191e+06	4899989	5.35964e+06	2070692	1.33926e+06	550518	4.63755e+06	3542695	4.01058e+06	543141	1187449	6156622	2.31421e+06	3417312	975376	1.56845e+06	2.68093e+06	636709	351649	5.18705e+06	5.26627e+06	458082	4.06149e+06	1.55285e+06	2.88655e+06	6651365	1.30342e+06	6540930	2.78848e+06	7020970	5102691
135	330.132	5.46008	2.57612e+06	5635991	2.31548e+06	2.52091e+06	2.46481e+06	5030351	5.58116e+06	2631611	5.56057e+06	5.11239e+06	2766412	6.18501e+06	2.65042e+06	3.53858e+06	3863480	3555223	4.38241e+06	4.35585e+06	5500498	6046397	4934057	7.73012e+06	6311731	7.68548e+06	7156599	3.5811e+06	2.96424e+06	7008742	6363815	5.44313e+06	6151133	5.38724e+06	6843145	2.94912e+06	6.27832e+06	4.74728e+06	6.46462e+06	8583658	7.12588e+06	9474348	6720724	4429916	1.08959e+06	8235777	4474418	8455613	6.59816e+06
136	110.06	17.1909	2.56506e+06	1.92702e+06	3.54475e+06	1.33744e+06	3.75605e+06	15082071	587750	785470	2.66512e+06	4.568e+06	1.97388e+06	1367793	3.2046e+06	567797	538700	9502161	1.32162e+06	4.19806e+06	4.12115e+06	2.68125e+06	1.77151e+06	1.28024e+06	3.95468e+06	6.2836e+06	2.63366e+06	6543416	1.71479e+06	3.10949e+06	6222488	3.17889e+06	3.21979e+06	4.22266e+06	3.36973e+06	3.7771e+06	2.12611e+06	8205845	5554081	3.46082e+06	2.71445e+06	2.16314e+06	1.62429e+06	7007013	1.85715e+06	2.54692e+06	910616	3.4158e+06	4907386
137	186.076	17.2379	2.52073e+06	2402512	4.90587e+06	943167	1.77792e+06	19962806	404497	443114	1.74593e+06	1.56229e+06	1.61272e+06	1.23987e+06	4.64787e+06	493238	216736	8494942	1.42319e+06	12539486	5.24298e+06	2268722	837533	517620	6.63563e+06	5245909	5941720	907863	1.83475e+06	5242636	4776473	4.94564e+06	772122	2657495	5.48783e+06	1.0745e+06	743918	6.72991e+06	21369806	435257	3.94917e+06	4416358	2.3936e+06	5213636	3190288	7090348	1.00836e+06	6105462	6939037
138	425.31	0.842301	2.48931e+06	2950891	3.93225e+06	1.38453e+06	2.26611e+06	3.43126e+06	2.28669e+06	2308427	3980220	3.60284e+06	3.31728e+06	2.51761e+06	4.34282e+06	3.38493e+06	2.67411e+06	2985606	4.33849e+06	5.71871e+06	6.60272e+06	2882605	9094672	2.5018e+06	5.75591e+06	7410383	4571547	4.15934e+06	2.88005e+06	4315425	10908378	4.35471e+06	8091171	2.88431e+06	11427168	2.03157e+06	3842188	1.55432e+06	7.78405e+06	5.21987e+06	7290637	11009342	5.72574e+06	3598705	630979	4.17918e+06	829702	8449848	5.80474e+06
142	654.332	0.755978	2369889	2.13212e+06	477161	0	124084	716616	855325	66691.4	154245	141659	140686	631509	494023	191791	94515.4	0	144073	1.57674e+06	203122	0	1.34575e+06	0	214435	1.04929e+06	0	0	0	234883	326072	0	943654	125020	412456	0	117744	169742	167494	0	0	1.32528e+06	270296	0	0	156584	123215	838206	475993
144	83.0797	4.76774	2354917	4.10832e+06	2.67056e+06	1.53719e+06	1.25182e+06	2111962	2.37026e+06	2.1999e+06	1.76482e+06	2.14723e+06	1673537	2.07304e+06	3.27604e+06	2.15219e+06	2.9775e+06	2.16594e+06	2.27251e+06	4478755	5.45654e+06	3162512	6.1725e+06	1.93006e+06	6003963	4.55508e+06	2.69273e+06	3.24479e+06	1.99517e+06	5725547	7889572	4.57054e+06	4.77339e+06	2.99841e+06	11497696	2.02727e+06	4.71613e+06	1.21274e+06	5834585	3878617	5179784	7047067	3.97277e+06	3.67009e+06	591350	5024535	1.00535e+06	7.59768e+06	3.912e+06
145	141.047	17.0786	2.35202e+06	11744122	1.84844e+06	2.01921e+06	2.81872e+06	1.92791e+06	7608324	1.36888e+06	4.31737e+06	1.3796e+06	2644106	6.93832e+06	1.04984e+06	2.20013e+06	2.696e+06	2.83489e+06	2.27661e+06	1.4091e+06	2.95904e+06	3.2902e+06	2421596	12483693	3.50538e+06	2.8116e+06	3.53309e+06	3.36055e+06	1.8803e+06	1.44073e+06	3158905	2.12274e+06	2.38867e+06	1.22996e+06	3.71683e+06	1.50397e+06	1.79724e+06	1.57996e+06	972980	14459552	2.8902e+06	6792866	3.01132e+06	1.75019e+06	1.36627e+06	2992854	1.28024e+06	3.06432e+06	1.44529e+06
146	281.06	3.17161	2.34367e+06	8491362	1.86066e+06	2365507	1.73877e+06	2.78305e+06	6.85501e+06	912681	4.02831e+06	2914794	1.04681e+06	7533368	959556	769667	569434	1.25121e+06	627370	785464	3.39738e+06	5.21464e+06	1.16711e+06	8526245	3282746	2.35638e+06	5.30019e+06	443443	393976	1.99085e+06	3.42455e+06	561426	1.02576e+06	1.15397e+06	4026883	373373	2.57487e+06	312734	540022	3.44217e+06	6189873	1.66098e+06	1.57583e+06	335408	0	2287618	459695	1.07748e+06	1.04068e+06
147	127.039	19.0128	2.33458e+06	537188	2.80282e+06	3.19149e+06	2.91856e+06	3.43104e+06	247880	1.35584e+06	1.97548e+06	1.41751e+06	1.76111e+06	1724484	2.07744e+06	1493892	1.09324e+06	1.14529e+06	6976082	2.59322e+06	4263997	1.80678e+06	846417	49770.7	5441831	1.54975e+06	1.23246e+06	3650589	5964110	6.19834e+06	1.56123e+06	1.89335e+06	585860	1.89105e+06	3709201	1.91323e+06	418884	2.67522e+06	6536911	1.53324e+06	3.17572e+06	2.77612e+06	1.09819e+06	1.43489e+06	1.17595e+06	1.65589e+06	778101	4.14245e+06	2.4483e+06
148	326.049	10.5252	2332109	3.61835e+06	2.1375e+06	2.18409e+06	2.16588e+06	4.67827e+06	3.74528e+06	2.03135e+06	4.73725e+06	4.48308e+06	1.65957e+06	3.53066e+06	1.664e+06	1.25403e+06	1336850	3877971	1.26393e+06	2937106	4.83163e+06	5.3532e+06	3665364	7569308	5045560	4.01147e+06	5561673	1.26375e+06	1.29819e+06	2.19329e+06	4582408	2.90759e+06	3032885	4.51943e+06	5406085	1.18542e+06	1.82898e+06	4470819	3364412	6.47521e+06	6.36861e+06	2.60058e+06	3.07513e+06	2.65484e+06	2.14631e+06	1.58794e+06	3.39272e+06	2.10731e+06	2.7369e+06
151	125.107	0.914465	2.3044e+06	6.07221e+06	2.01044e+06	1.56871e+06	1.83934e+06	4.77905e+06	6.69955e+06	1.72889e+06	5.51798e+06	4.08897e+06	2.48512e+06	6.57554e+06	2093292	2.06082e+06	1835737	3729779	2.02288e+06	5242615	5.1032e+06	3.98607e+06	4.83223e+06	5.64046e+06	5.64557e+06	5.94067e+06	5.84365e+06	1.46957e+06	1.72157e+06	4.46375e+06	4545730	2.89843e+06	4.09827e+06	5.59643e+06	5552223	1.88864e+06	4318353	1.70874e+06	3.4379e+06	5.53049e+06	4114121	4655442	4881195	3.43022e+06	677588	3.50406e+06	2674374	4811633	4.46926e+06
152	139.119	17.0557	2.28076e+06	4345945	1.51796e+06	2.39862e+06	1.36669e+06	2.76904e+06	4840951	1.85502e+06	3.58402e+06	2.31092e+06	1.54698e+06	3.14639e+06	1.02457e+06	1.81575e+06	2.2246e+06	2.08407e+06	2.7249e+06	3.27767e+06	4.15673e+06	3.97356e+06	2.43537e+06	7811486	4011743	3.66665e+06	3376185	2.68784e+06	1.25669e+06	1.65246e+06	4.12933e+06	4.76575e+06	4.9348e+06	1.12912e+06	2.8723e+06	848155	2.1509e+06	5056023	4091107	11419276	2.63678e+06	6296944	4.58555e+06	5038463	1.60106e+06	3.56956e+06	833150	9539687	4.28385e+06
153	338.342	0.804668	2.27914e+06	5271269	1.38271e+06	335001	170545	504951	1729881	255763	899725	467062	153594	1.02096e+06	257187	213133	113481	8886.64	71336.6	828458	9997.17	422912	9822188	19843.3	472396	845988	11530.9	178114	172145	147176	998506	61187.2	7052074	12584	1.13697e+06	6390.23	11428.1	687213	9036.71	13320.9	278976	316919	10185.1	7593.56	82972.6	350834	216545	695673	532008
154	281.295	0.901421	2255430	2.98761e+06	2.46827e+06	1.36369e+06	1133283	2458831	3045006	2.13854e+06	3346603	3.80121e+06	1.86721e+06	3.56611e+06	3.73473e+06	3.47308e+06	2.59447e+06	3.44277e+06	4.7998e+06	6.04028e+06	4.5053e+06	2.34263e+06	7128718	2.58749e+06	5.95011e+06	9630602	3539569	2709728	3.04315e+06	5.40008e+06	10438187	5364498	6125712	2.48574e+06	9809611	1.81493e+06	3.70577e+06	484151	6382995	5068811	4007948	12900361	5040803	6.67651e+06	146615	3.54177e+06	488973	9443607	7351453
156	611.183	5.47069	2182030	5.86142e+06	1.27893e+06	2.33818e+06	1.41018e+06	4.85688e+06	3606961	364321	6.41491e+06	6303501	555187	3.60571e+06	448283	285998	186625	6.23954e+06	229625	1.85626e+06	5.46701e+06	5.98099e+06	2101076	4895657	2418158	1.47341e+06	2.05039e+06	198043	278091	884154	3.03206e+06	1.44201e+06	1.72034e+06	945851	3064435	267422	1.10091e+06	699952	1.12192e+06	1.27474e+06	2.98893e+06	1137603	1.83468e+06	1.10667e+06	21057.5	991647	780834	1.16675e+06	1.67368e+06
158	331.129	6.20406	2.16344e+06	5.64596e+06	2.05951e+06	1.92509e+06	2268954	5.49225e+06	5372582	1.59336e+06	6006571	5495308	1.91232e+06	6767546	1.65595e+06	2.24428e+06	2.11603e+06	3.34552e+06	2.18244e+06	5300673	5.95834e+06	6075779	5469793	7.76858e+06	7.16443e+06	9635594	9384560	2.51475e+06	1.63336e+06	6.75387e+06	7.08922e+06	5.61116e+06	7.72335e+06	5.38136e+06	8736850	1.60433e+06	5.58289e+06	4.73253e+06	7338272	10530394	6963039	11920386	7.0659e+06	3.67725e+06	619921	7174165	3.77635e+06	8972512	6258775
161	201.052	12.8421	2.14806e+06	1.67247e+06	1.77443e+06	1.24108e+06	838118	584229	863580	1.43142e+06	782163	924840	1.12574e+06	704739	2.38101e+06	1.44978e+06	2.33549e+06	531890	1608481	1.12069e+06	1.52251e+06	1.04707e+06	1.71453e+06	763771	1.32325e+06	1.30804e+06	861714	2.46642e+06	1.48086e+06	2.13954e+06	2.69966e+06	1.25634e+06	1.38187e+06	855717	3.32784e+06	1.43262e+06	1.76055e+06	263027	1.55584e+06	1.06157e+06	1.467e+06	2241986	1.16983e+06	1.02765e+06	359713	1.98628e+06	306656	2.23354e+06	1070781
162	309.326	0.901168	2.14219e+06	2.5823e+06	2.31391e+06	1.147e+06	990274	2.09611e+06	2.66255e+06	1.6617e+06	3.16021e+06	3.5451e+06	1660686	2985193	3.17768e+06	3228935	2.49317e+06	2.71223e+06	4.32499e+06	5533406	3.93593e+06	2.05858e+06	7.07528e+06	2.17648e+06	5.33658e+06	8351855	2772436	2.34698e+06	2225297	4.58101e+06	8620892	4.03963e+06	5.8268e+06	1.91471e+06	7.67482e+06	1.51087e+06	3231191	415422	4677162	4.07303e+06	3.3077e+06	11001191	4823185	4658418	177720	2.32129e+06	409832	8703430	6.31928e+06
165	166.09	6.81871	2011029	3.07883e+06	2.29611e+06	1931133	2.11051e+06	4.7188e+06	4.41846e+06	4150286	4.75214e+06	3.63626e+06	2943900	3.65064e+06	4512325	9282002	6014145	2323698	5.40582e+06	4.03673e+06	5.77875e+06	6543632	11523223	15797515	28386322	11562142	18548364	5794618	9073690	5.6786e+06	12972587	5.71603e+06	16321807	21274030	13721088	7028757	6.58503e+06	9722416	4059388	23244632	15363235	9530356	10751398	6.19862e+06	12336223	9441850	7532538	18416778	23470016
166	175.119	16.9851	1.99962e+06	2354508	3669490	1929132	3.94788e+06	2.00752e+06	3433113	2.4889e+06	2.11717e+06	1.8692e+06	2342639	15540893	36752028	3.59642e+06	11975913	2127224	75560760	2.36333e+06	5968776	2.06823e+06	3.50211e+06	2.02172e+06	2.55188e+06	2509578	13629084	148106368	79377752	9335631	17520170	69295800	122081584	16187100	5.18564e+06	23526292	5.01785e+06	1.99735e+06	2.45111e+06	109724608	3252079	6250048	6.19601e+06	4382100	2.09898e+06	197936768	2621921	151537360	101736968
168	235.05	10.1251	1.96795e+06	3.82504e+06	685444	2.00975e+06	699709	3.05967e+06	3067855	221395	6713523	6.31896e+06	223438	1.8913e+06	155915	72219.1	82082.4	3.3048e+06	136159	264478	4.77266e+06	6989412	1.27834e+06	6.19598e+06	1.29052e+06	554265	2030410	78202.2	93747.8	215501	1609892	126769	807319	1287733	4.1807e+06	59505.9	298807	3.16727e+06	316160	409974	4.10142e+06	477327	726545	247800	545069	123230	3.07306e+06	130564	289384
169	138.049	10.4718	1.9352e+06	2.1873e+06	1.18714e+06	1.78106e+06	1.28647e+06	1544603	1.53231e+06	659269	2.1932e+06	2.05649e+06	672756	1.42168e+06	730259	721340	590973	1.78627e+06	556083	953210	1.77268e+06	2.37526e+06	886556	2.46122e+06	1.05319e+06	985687	1.35887e+06	553270	526747	924974	1.29496e+06	756516	895560	502354	1.59135e+06	487916	982711	802026	841170	1.22208e+06	1.89861e+06	1.05924e+06	831220	554986	213282	1.10476e+06	677392	1.01081e+06	889450
170	186.076	19.0767	1.92948e+06	2.62813e+06	2.39942e+06	1.82147e+06	1.39357e+06	5981724	188442	367011	1.52704e+06	1.38533e+06	1.00984e+06	1.04866e+06	1.69824e+06	604325	242295	1.90924e+06	3.83523e+06	4.19316e+06	3958042	2098147	876858	317129	5.45379e+06	3.91845e+06	3.33056e+06	1.79628e+06	2.63619e+06	4.11449e+06	2.20037e+06	2.09368e+06	602250	1.06785e+06	4049439	900210	237931	4.56152e+06	14489401	430933	4.46505e+06	3.03848e+06	2953440	3823731	501977	3.76599e+06	730371	5.45358e+06	3445407
172	351.001	12.2884	1.91328e+06	3.1636e+06	1.78674e+06	1.79643e+06	1.51466e+06	2.11113e+06	2.60906e+06	916697	2706166	2.46871e+06	907095	2649804	1.04546e+06	528169	454788	1.69936e+06	628978	1.13176e+06	2.71095e+06	2.61314e+06	1.63498e+06	2126484	1.54634e+06	1.12333e+06	1.29836e+06	461035	343504	1.37299e+06	2.99611e+06	844669	1.31007e+06	849200	3373005	335411	1.19324e+06	2098711	921960	1.38679e+06	2.45549e+06	1.66695e+06	946245	621210	814540	1.36108e+06	1.44474e+06	1.12198e+06	970144
175	184.13	16.9794	1.86018e+06	2.05274e+06	1.38895e+06	1.9389e+06	1.75458e+06	2.01278e+06	1.96365e+06	1.35845e+06	2.35236e+06	2.12069e+06	1114103	1.88234e+06	1.10541e+06	1.49195e+06	1.497e+06	2.21192e+06	1.12695e+06	1.91023e+06	2.09037e+06	2298824	1.48478e+06	2.55288e+06	1.67299e+06	1.55379e+06	1.77298e+06	962301	1067439	1.32883e+06	1.98378e+06	1470466	1.42451e+06	943426	1.91276e+06	963579	1.48499e+06	1.85091e+06	1.9306e+06	1.76542e+06	2.10552e+06	1973931	1.92715e+06	1.47788e+06	1.06046e+06	1.48091e+06	1.35165e+06	1.48628e+06	1.4383e+06
176	610.184	0.738864	1.85777e+06	1259822	896434	88577.7	996019	1274969	867115	645320	797154	967894	436628	2893705	1.99471e+06	493198	272471	58536.4	760163	1.64e+06	1.1633e+06	216845	2799028	181615	882454	3087116	310438	138724	443811	3979443	1.76241e+06	241301	9476345	484685	593229	230305	860183	12192378	604709	973563	248941	5562354	1.66985e+06	364327	7.26186e+06	333759	20513190	17366254	8466537
177	176.114	9.09624	50813328	74461968	37953968	47170172	43764948	51898212	70544936	30697698	66274648	57261660	36216696	77726640	32348444	39862592	36108568	41790040	37611364	36027392	60290248	75284240	38081992	91737752	52608468	56878400	72768640	38188572	35296840	54926396	67390944	43022036	49860548	30735332	76140536	30254022	67288600	49639768	37785964	75480824	82659128	61383096	55234540	33372590	24633316	76853872	50528440	66686924	50470932
178	454.353	0.801508	1.84983e+06	6.21489e+06	21932286	77141200	64732348	94626680	107432504	82268640	153219984	198950672	71247656	90941592	36522892	66420492	77085688	149627232	69014136	44592960	205052656	213733552	50639300	218475760	232669296	82887512	264740320	71896384	87611096	207865360	195403248	198686768	89123544	252363888	212484032	86914656	225860928	8757954	149662448	243924064	203444848	100776104	178193024	180112576	36355948	257308672	4.9221e+06	99224208	150815760
179	236.105	0.904592	1.84545e+06	4.4999e+06	1.47791e+06	851029	1.14868e+06	1.37913e+06	1.50139e+06	1.41597e+06	4.79692e+06	3.62655e+06	2007089	1.8581e+06	1.5375e+06	2.00764e+06	1.45112e+06	2.05884e+06	2.60121e+06	3210446	3392030	2.4098e+06	4.26251e+06	1.67202e+06	4.88675e+06	5760809	3.35002e+06	1.72477e+06	1.8148e+06	2.94978e+06	6483047	2.94706e+06	4105983	2.25086e+06	6841044	1.13097e+06	3.86011e+06	386635	3.8929e+06	3.19149e+06	2.86721e+06	7479677	4450374	2861098	98080	2.85658e+06	295279	9032796	5.11041e+06
182	226.18	1.21705	1.81751e+06	2365263	1.26747e+06	325820	972384	1.65251e+06	1.68146e+06	452631	1.56885e+06	805653	792490	1.91935e+06	790477	733189	476626	277812	484681	1.22112e+06	726972	317578	1.18673e+06	443903	809264	754629	376771	327322	275291	712832	928993	308521	1.06655e+06	504213	883801	266383	366402	472690	747891	312394	176735	817806	593212	253990	125338	451877	225317	686847	870538
183	186.076	17.7891	1.81617e+06	4.43643e+06	2.5412e+06	2.35263e+06	670938	7464606	412819	472541	2107271	1.45597e+06	606674	1.91067e+06	3.87887e+06	2.60166e+06	493813	2382545	1.23556e+06	7.68407e+06	8606237	2.22581e+06	961071	416350	4.63755e+06	4.69904e+06	7.18932e+06	456039	1.63129e+06	9172634	5.10757e+06	4.37306e+06	975376	1.56845e+06	3.13682e+06	807367	840567	3.75228e+06	9233636	499773	5672513	2652606	3.99684e+06	5.32806e+06	1.94645e+06	6713220	1.29752e+06	5.06173e+06	4.98766e+06
185	433.004	12.288	1.74473e+06	2203900	1.64809e+06	1.68308e+06	1.395e+06	1.72615e+06	1.84158e+06	704477	2131360	2.22709e+06	764106	1.8515e+06	824463	356429	288015	1684600	495599	967907	2.14161e+06	1.84703e+06	1.26837e+06	1.22893e+06	990827	702599	760986	319753	237476	784219	2.17725e+06	668408	955227	523941	2.35803e+06	210255	655930	1667441	789725	708190	1.52233e+06	1.04329e+06	653332	484564	579804	747694	914681	670989	623125
186	763.517	0.752265	1.7252e+06	811841	1.09677e+06	498990	584114	808357	799940	532774	743480	808282	734159	719297	985639	809141	769899	661952	798816	989475	930164	1.028e+06	1.57287e+06	1.06851e+06	888064	1.11886e+06	797704	590648	691224	904068	1.33121e+06	622551	1.06031e+06	1.07435e+06	1395502	537135	625949	259747	750669	884585	967233	1.26326e+06	865742	755821	242624	807018	393936	1.67784e+06	1.01369e+06
187	88.1075	19.1323	1.70171e+06	1.23989e+06	1.87863e+06	2.40044e+06	1.60577e+06	3.40505e+06	819940	974278	2.32871e+06	2.94275e+06	3707640	1.61646e+06	3.37664e+06	501932	1.07071e+06	1.85543e+06	1.86049e+06	1.08545e+06	2179324	8723257	1419265	117376	5562830	4.03979e+06	2.80172e+06	1.00891e+06	837432	2.85995e+06	2.33507e+06	3.28189e+06	2.48066e+06	4.63027e+06	3.38452e+06	677926	433463	17337666	6191857	191824	14201679	7.00898e+06	3.08025e+06	1.88659e+06	929604	1.52778e+06	2113381	4982273	1984082
188	536.166	0.73594	1.68786e+06	1.77893e+06	1.63749e+06	56208.4	749656	3.02505e+06	1.88903e+06	419148	1.98558e+06	551008	366423	2.01487e+06	2635899	483893	459750	119932	628750	3.08902e+06	1.17053e+06	8472.67	7121482	297585	829501	2702736	465249	143568	181248	2.18777e+06	5092690	286845	5326179	265667	1.01887e+06	130146	430054	4.07839e+06	1094836	1.02913e+06	423456	10627595	2.11042e+06	353264	1.06339e+06	290684	2.60614e+06	11042888	2.9493e+06
190	371.101	0.751688	1.67064e+06	1.09973e+06	1300072	81477.3	880707	1.66478e+06	732178	219902	700123	394934	423641	1.57197e+06	803419	414078	257475	179060	793909	1.38091e+06	445889	214685	2043550	196337	377833	1.6968e+06	202690	143974	132312	571677	875599	229639	2435022	195921	372569	107221	323556	2.05404e+06	306769	217556	170836	2891421	660974	56026.1	458294	166377	1.5209e+06	2470274	940031
192	118.123	0.907979	1.65399e+06	4.37148e+06	1.32205e+06	1.15598e+06	1.32074e+06	2.95367e+06	4.18258e+06	1.50819e+06	3640540	2.71228e+06	1.49033e+06	4.3745e+06	1.54351e+06	1.37483e+06	1.2971e+06	2377400	1.30062e+06	2.4953e+06	3.4879e+06	4.11035e+06	3.09344e+06	5931230	3.99987e+06	4.51167e+06	4.39201e+06	1.12891e+06	1140514	3.31727e+06	2825507	2568496	2.72155e+06	4.01986e+06	4150067	1.22933e+06	2.71087e+06	1.49734e+06	2.06124e+06	5.07454e+06	3740358	3306092	3.49661e+06	2.52964e+06	644517	2.2375e+06	2.07305e+06	3009181	3.02056e+06
193	369.264	0.901044	1.64366e+06	9358946	3651259	127547	687098	1.5409e+06	789487	464131	1.37017e+06	776290	1.06055e+06	2329338	2.17199e+06	1.43586e+06	478748	485179	1.85358e+06	5946288	1.23252e+06	307799	13022137	38870.8	1.72784e+06	6790173	642634	265530	224491	908675	2454712	482042	10216597	202132	2.74365e+06	266115	987664	1.20338e+06	1.23763e+06	398033	439689	11932611	2.03729e+06	552038	156027	551176	467910	11739774	6.12766e+06
194	88.1075	18.4918	1.64289e+06	1.78094e+06	1.87527e+06	929236	510502	2.3507e+06	724492	1.29323e+06	2.69311e+06	2.27313e+06	3.91642e+06	5258905	4728961	938473	2.29104e+06	1.32557e+06	4.18833e+06	986033	2.40009e+06	5225137	9933155	188845	2571307	2666799	2.11484e+06	1.31089e+06	2.01772e+06	1.66464e+06	9085268	1.55463e+06	1.61271e+06	2.88577e+06	2.74124e+06	1960465	518357	2.7134e+06	2.95942e+06	150988	6525850	2.40512e+06	2.18925e+06	2.49419e+06	2.35978e+06	1202059	4.04377e+06	2.67651e+06	2.27492e+06
195	170.06	2.61137	1.629e+06	3153385	1.12322e+06	1451501	1.40872e+06	2443909	2855798	912431	3.19539e+06	2.77841e+06	913314	3.03359e+06	763430	886910	788952	1.92352e+06	782130	1.78414e+06	2.81709e+06	2.91205e+06	1715926	4690686	2411046	2.18857e+06	2.97795e+06	808133	751149	1.5478e+06	2703039	1.59053e+06	1.73088e+06	1.05785e+06	3.1594e+06	609906	2093944	1.36968e+06	1.51776e+06	3.0518e+06	3.25866e+06	1.95204e+06	1.7491e+06	1.07753e+06	308878	2291415	1.05894e+06	1.55561e+06	1.82015e+06
196	102.126	20.8761	1.62561e+06	3512657	1612260	1.70198e+06	1.76696e+06	2574392	4550851	1.79724e+06	2.84143e+06	2.52054e+06	1.7983e+06	3.63805e+06	1.7275e+06	1.78736e+06	1.7006e+06	2.03327e+06	1.62108e+06	1.9545e+06	2.82258e+06	3.16748e+06	2.62854e+06	4.35963e+06	3.18312e+06	3.10992e+06	3.53274e+06	1.7837e+06	1.71409e+06	3.2669e+06	2900542	2253234	2.63356e+06	3093911	3.3371e+06	1.63409e+06	3.9421e+06	2.4815e+06	2051915	3.96922e+06	3510672	2.93187e+06	2762682	2.12282e+06	1.48115e+06	3.38233e+06	3.76381e+06	2.92167e+06	2.53813e+06
198	848.629	0.792553	1.60651e+06	2.04834e+06	2147887	935261	1.37816e+06	1.43424e+06	1.42594e+06	1.69991e+06	2.27712e+06	2.03079e+06	1.95454e+06	1.77112e+06	2587135	2.13175e+06	1.45446e+06	1.53789e+06	2699315	2.98555e+06	3.38349e+06	1.37936e+06	3.43084e+06	1.50525e+06	2.32581e+06	3.32373e+06	1.63066e+06	2.18217e+06	1.93304e+06	2.81302e+06	4.68152e+06	2.67672e+06	3.43927e+06	1590209	5.64761e+06	1.20397e+06	3265893	859217	3.06983e+06	2.57281e+06	2304274	5.13245e+06	3.26114e+06	2.15098e+06	343685	2.80213e+06	498950	6096742	3.35519e+06
199	355.284	0.884581	1.603e+06	6.66732e+06	2.2668e+06	81407.1	349613	599243	256876	445848	425664	294502	514717	1.03717e+06	1.2015e+06	599112	350124	174701	723350	2490991	498932	12759.3	4466801	101409	617089	2367092	275459	206026	185418	290307	808483	312698	3134780	149538	1.07268e+06	198578	432610	515889	611972	123463	513108	3.78928e+06	580997	216301	90732.3	371789	352801	3.58973e+06	1.14426e+06
200	173.033	9.5151	1.58897e+06	1.09146e+06	1.11279e+06	1.86142e+06	1.21909e+06	1.61771e+06	756667	483875	2.98061e+06	2.83002e+06	499423	629974	322677	282206	193730	2.00213e+06	307609	474487	2.5098e+06	3043537	880002	2287164	1.0841e+06	564540	704776	338722	396587	137893	744834	263519	386986	885736	1.78349e+06	233290	135659	974805	543066	279266	1556487	229580	454644	188302	327330	83472.3	627826	78365.1	258513
201	316.321	0.904699	1.57974e+06	2.57666e+06	1.52889e+06	1.2202e+06	896028	2.72354e+06	2.42267e+06	1.35096e+06	2.46143e+06	2.57561e+06	1.49337e+06	2.16858e+06	1.68415e+06	1.5391e+06	1.61543e+06	2.67077e+06	2084101	4.21756e+06	4.20852e+06	3.13395e+06	4751132	3375444	3.88163e+06	5.81655e+06	3.13737e+06	2.23037e+06	2730445	3.73997e+06	6251030	4421260	4.31886e+06	3.62805e+06	7049107	1.81246e+06	4.54937e+06	1.45994e+06	4979379	5.5129e+06	3.97275e+06	6.67781e+06	3.6021e+06	4109974	426285	3.15861e+06	1.35543e+06	8495485	6.01602e+06
202	684.203	0.735322	1.57488e+06	2150455	1.79768e+06	232945	1.09936e+06	1.61124e+06	1.48465e+06	594350	1.09192e+06	970948	1.56691e+06	3.0797e+06	2389858	1.53006e+06	1.00188e+06	318917	2.69052e+06	3266373	1.33037e+06	228763	4933658	442277	1.81852e+06	5220241	740386	553714	832511	2.88564e+06	2596878	595642	6791355	892345	2527550	390475	1.36692e+06	23961536	1.17501e+06	641392	354666	5717363	3.11634e+06	568566	17852200	1.05185e+06	18006456	10116377	7.09074e+06
203	790.588	0.795466	1.57116e+06	2.00418e+06	2.18655e+06	1.20202e+06	1.16622e+06	1.36692e+06	1.30966e+06	1.38526e+06	2.59681e+06	2462262	1.91993e+06	1.64703e+06	2.44543e+06	1948325	1.46061e+06	1.64333e+06	2.68498e+06	2.76231e+06	2.84223e+06	2159516	3.63567e+06	1.8438e+06	2240228	3.74905e+06	2.15964e+06	1.71533e+06	1928784	2.80111e+06	4.61103e+06	2.17096e+06	3.7902e+06	1.70527e+06	4.45084e+06	1.3371e+06	2.66129e+06	794319	2.53951e+06	2.64384e+06	2973755	4.52184e+06	2.89085e+06	2.60845e+06	426594	3.08567e+06	444248	5.65573e+06	3.12314e+06
204	110.06	18.1696	1.56441e+06	1.39282e+06	3.76927e+06	1.50766e+06	860429	2.4444e+06	546256	1.51433e+06	1.31034e+06	1.6462e+06	1576299	624676	2.37148e+06	633059	724881	1.35611e+06	1.73333e+06	2.76518e+06	2545375	2.11873e+06	1.17785e+06	935015	2355759	1.86887e+06	1.87741e+06	853137	1.09752e+06	2.70217e+06	2126006	2.03542e+06	1.26083e+06	1.34166e+06	1320912	769212	840613	2.9323e+06	2470639	2252652	3.43855e+06	1.84016e+06	2089439	2.4589e+06	793654	2348631	3.34831e+06	4.53942e+06	2864536
206	194.045	17.3104	1.55486e+06	754712	2.96567e+06	1.17712e+06	1.34027e+06	1.19502e+06	24157.9	1.04438e+06	558511	592061	1.00314e+06	539128	1.53108e+06	614268	297374	2.67045e+06	1.01188e+06	1.28523e+06	1.00376e+06	918017	318822	0	1.17466e+06	1.423e+06	1.12053e+06	2.08087e+06	720021	1.2974e+06	1.17746e+06	1.5313e+06	306163	944753	863334	1.04949e+06	32557.8	3619403	4.23356e+06	26318.5	2.52858e+06	714909	777625	1.55462e+06	2.04523e+06	814077	493003	1.18203e+06	1.24269e+06
207	110.06	19.0317	1554377	971758	1.5485e+06	1.44623e+06	1.37549e+06	2.84143e+06	389041	1189046	1.69412e+06	1.50829e+06	774279	1.37425e+06	1.30064e+06	886708	1.15833e+06	2274124	1.96862e+06	2695060	2.82209e+06	2.50609e+06	1.29723e+06	317394	2.75974e+06	2574700	1.60643e+06	1205588	2.09059e+06	3.94372e+06	2.84968e+06	1.74713e+06	1144709	1.76753e+06	2.20787e+06	1.16281e+06	749588	2.49206e+06	4441251	1673928	3.27437e+06	3.18634e+06	1.74235e+06	2.07849e+06	594717	1.78677e+06	677037	3242531	2587831
208	123.023	2.7093	1.54724e+06	2.8473e+06	1.20872e+06	1.59151e+06	1396114	2.17195e+06	2.63929e+06	1.06563e+06	2.25655e+06	2.37201e+06	1196608	2628499	1.11393e+06	1.34208e+06	1.06026e+06	2.03198e+06	1.17182e+06	1.96039e+06	2.26756e+06	2439268	1.75383e+06	3.11539e+06	2.00311e+06	2.04574e+06	2382518	1.0306e+06	1.03997e+06	1.94563e+06	2.52688e+06	1.69509e+06	1.98007e+06	1.31124e+06	2.5971e+06	1.06678e+06	2.0545e+06	2386733	1.65944e+06	2.65521e+06	2.65387e+06	1.99113e+06	2.38876e+06	1.3513e+06	1.35422e+06	2.50375e+06	2501448	2.18178e+06	2099245
209	116.143	1.26305	1.5403e+06	3.32585e+06	1.836e+06	1.47022e+06	1.7783e+06	2.80055e+06	3.56248e+06	1.81009e+06	3.09112e+06	2.63965e+06	1.79092e+06	3.69178e+06	2.34032e+06	1.90313e+06	1.84458e+06	1.7903e+06	1.65127e+06	2433658	3.11085e+06	3.8317e+06	3.13271e+06	5.08252e+06	4727329	4.10864e+06	4521287	1.58122e+06	1.54663e+06	3.29656e+06	3.7586e+06	2.36174e+06	2.94666e+06	4.21239e+06	5.08718e+06	1654799	3288392	2.53475e+06	2.11833e+06	5940001	4840419	4.1238e+06	3501761	2462677	1.1794e+06	3.07354e+06	3.19321e+06	3.71024e+06	3094333
210	307.247	0.796785	1.53504e+06	2.38809e+06	1.18628e+06	240678	919259	2.29408e+06	2.3442e+06	366668	1.55438e+06	1.12176e+06	977419	2538441	786646	856629	608333	567050	860214	1.46869e+06	1.00098e+06	486819	1438745	829805	1.44478e+06	1616418	583895	372867	464910	1.32816e+06	1.73724e+06	774132	1.54899e+06	496148	1.14334e+06	325326	1.19819e+06	1.25154e+06	705585	545160	496877	1.85767e+06	1.33763e+06	484249	191218	798024	998528	2337021	1.51632e+06
211	545.145	5.44208	1.53469e+06	3.00657e+06	796985	1.32599e+06	1.05298e+06	1.83693e+06	2.30884e+06	624338	2.91367e+06	2.68112e+06	704716	2.97752e+06	626176	695849	671992	1.56191e+06	764473	824922	2.36601e+06	3084599	935110	3.29432e+06	1.23786e+06	1592692	2232279	696116	411925	1.08455e+06	2.06007e+06	769296	1.06317e+06	534528	2.62622e+06	562523	1.36505e+06	989139	875438	1.70906e+06	2.64812e+06	2.09234e+06	1.51397e+06	415376	232341	1.98236e+06	966125	1.43505e+06	1.20051e+06
213	168.066	17.2581	1.51811e+06	834378	2.91343e+06	595897	1.70585e+06	6904462	181463	297033	683289	921382	1111783	514078	2.17098e+06	333484	149381	2.67662e+06	1.07612e+06	2.44529e+06	1.35976e+06	949363	563694	423263	1.81943e+06	1.37488e+06	3.10563e+06	854005	774379	1.65955e+06	1.68448e+06	1.26962e+06	488333	1.29637e+06	2.02428e+06	1.10655e+06	567834	2.5904e+06	4549929	353794	7.60355e+06	1792220	717819	2.17542e+06	1.69876e+06	1.25225e+06	384988	1.73831e+06	2.29506e+06
215	149.071	18.067	1.50095e+06	2.11803e+06	3684997	1.73161e+06	1.15229e+06	2563591	1.02539e+06	772808	2.06465e+06	2.18603e+06	2.22447e+06	1.52377e+06	1.95945e+06	1.3398e+06	502064	1.79215e+06	3.23353e+06	2572215	3.11517e+06	2966075	1.43217e+06	1.7522e+06	3385096	2.9912e+06	2.49924e+06	985531	1.32414e+06	2917926	2.58391e+06	2.7217e+06	1.99307e+06	3950294	2.93271e+06	797199	833091	3.60492e+06	3504684	1.53662e+06	4.30036e+06	2.3449e+06	3.08278e+06	2.78595e+06	1182470	3845187	1.97004e+06	4.88507e+06	3.3439e+06
217	288.29	19.5291	1.49694e+06	2.25219e+06	1491136	1.56491e+06	1.435e+06	2.60231e+06	2.15604e+06	1.39753e+06	2668882	2.76121e+06	1.61717e+06	2.53095e+06	1.44074e+06	1.44035e+06	1.31908e+06	2432078	1.55581e+06	2.55394e+06	2699490	3.26508e+06	2.56255e+06	2.33935e+06	3543886	3.2606e+06	2.91824e+06	1.513e+06	1.53181e+06	2.33796e+06	2565255	2.34981e+06	2.53027e+06	3056811	3.07444e+06	1.49472e+06	2.2203e+06	2.68632e+06	2.47569e+06	2.63478e+06	2.85549e+06	2631273	2.79729e+06	2.61736e+06	1.46776e+06	2.39076e+06	2.38855e+06	2.9937e+06	2835135
219	440.292	0.786605	1.48726e+06	8150937	3.77608e+06	125318	1.42364e+06	2.05969e+06	1.47405e+06	917502	2.88574e+06	1.66648e+06	2113681	3.07035e+06	3010037	2.84684e+06	1.0559e+06	1.13848e+06	4.19477e+06	6494405	3.22273e+06	306585	10876582	476987	3895915	8148219	1.39766e+06	942030	744869	2.22247e+06	5716568	2.34938e+06	11637274	908303	5557686	470799	2943296	593592	3.66277e+06	1.29626e+06	1.14687e+06	14145561	4782599	1.95423e+06	73649.8	2.92185e+06	200297	13555131	7.14166e+06
220	146.98	0.714374	1.48438e+06	1.69391e+06	1.18534e+06	989560	1.02654e+06	1.49459e+06	1.82389e+06	11460690	1.67874e+06	1.24092e+06	1.17446e+06	1.85333e+06	35554348	1.00357e+06	6495324	1.14614e+06	1.16789e+06	1.28981e+06	1.69737e+06	1981223	1.38962e+06	3.07812e+06	2.39881e+06	2109243	2246370	1.10839e+06	1063318	2022278	1.77579e+06	1.25474e+06	1.42911e+06	2002321	2.43747e+06	1.38273e+06	1.68914e+06	1.61116e+06	1.404e+06	3.183e+06	2504438	1.67978e+06	1.62652e+06	1.3472e+06	2.22782e+06	1.78758e+06	1.79724e+06	1.78499e+06	1.7022e+06
223	288.29	1.7957	1.45683e+06	1.93313e+06	1.94956e+06	1156966	999690	1.51494e+06	1.5435e+06	1.47141e+06	1.61749e+06	1.56901e+06	1.4599e+06	1.62651e+06	2.03268e+06	1.7431e+06	1783953	1.23797e+06	2.30341e+06	2632351	2.81315e+06	1.47353e+06	3.52379e+06	1.66228e+06	2.48385e+06	3.26755e+06	1.88493e+06	2.9129e+06	2.5787e+06	3.10022e+06	4.48943e+06	3.06795e+06	3.17608e+06	1953935	4.97271e+06	1.97128e+06	3.67753e+06	1128888	3455695	3650754	3.10011e+06	4940674	2.89116e+06	2.66658e+06	682870	3.69721e+06	1.03052e+06	6015252	3.71401e+06
225	445.245	0.926244	1454223	2.2507e+06	1.13926e+06	0	122416	1.45348e+06	1.92249e+06	225171	323367	551983	221421	938800	1.66106e+06	343889	510303	326287	494036	3.66019e+06	1164770	311958	5.75705e+06	0	1.41547e+06	3341740	277731	180445	138712	1128342	1618702	436860	2765727	509091	2.43647e+06	286616	573175	409876	1.26155e+06	465564	0	2.98115e+06	867840	334064	33740.8	409409	286313	4.05022e+06	1.93866e+06
226	616.463	0.81624	1.43661e+06	1.76318e+06	2.16646e+06	1.16979e+06	1.2962e+06	1.30236e+06	1.58599e+06	1.56093e+06	2.76806e+06	1.89461e+06	1860632	1.75513e+06	2243545	1.90662e+06	1.33654e+06	1.85024e+06	2511839	2.5539e+06	3.10792e+06	1.93099e+06	3.41879e+06	1.51703e+06	2.94566e+06	3.18988e+06	2.1641e+06	2.4908e+06	1.82937e+06	2.96199e+06	4.9155e+06	2.84622e+06	3.26646e+06	2.16044e+06	4575858	1612429	3.15147e+06	442204	3.13574e+06	2.97744e+06	3324672	5.31856e+06	2.92266e+06	2605560	283417	3.86616e+06	350171	5.68599e+06	2.5203e+06
229	763.554	0.790833	1.41689e+06	3.60232e+06	4358117	477706	1.4697e+06	1.34318e+06	553688	600679	1.22701e+06	821011	2111242	2.48999e+06	2.57338e+06	2.46522e+06	476663	1.1429e+06	3.08525e+06	7.15344e+06	1.67381e+06	1.34206e+06	9340856	1353902	1.79146e+06	4.9756e+06	1163924	466045	637107	645044	3.3554e+06	1.12123e+06	8450978	748519	2.48468e+06	530373	1.32542e+06	903422	2.07705e+06	1.04767e+06	1.60637e+06	9369672	3557839	1.31447e+06	292742	830282	504061	5674533	5843408
230	92.1062	17.0452	1.40593e+06	2.37332e+06	906888	1.45046e+06	838995	1.63871e+06	2.25585e+06	1.04806e+06	1.95616e+06	1.35857e+06	943953	1.37854e+06	636106	1.04065e+06	1.21683e+06	1.66567e+06	1648261	2.17974e+06	2.1268e+06	1.58651e+06	1.35033e+06	3384103	1.99068e+06	1.8829e+06	1.59862e+06	1.90947e+06	915697	956305	2.18497e+06	2.74204e+06	2.76341e+06	623698	1.37432e+06	1.65163e+06	939921	2.71354e+06	2654777	6.79024e+06	1.18999e+06	3075504	2412900	2.94661e+06	982425	2.25645e+06	378328	4755822	2364842
231	138.026	13.44	1401854	1.97792e+06	947039	1.4516e+06	898640	1341411	1.37747e+06	377226	1.79375e+06	1793185	504529	1.61774e+06	386280	198990	175990	1.41156e+06	216554	490399	855564	1.5884e+06	595216	1.121e+06	579361	243870	398381	105610	31320.4	380061	839218	160309	118390	168264	376948	13439.9	91902.5	30090.3	118599	131723	569665	185480	104987	25438.8	18494.2	308384	63573.8	28837.7	52603.7
232	119.055	6.88842	1.39817e+06	1.77761e+06	1.06205e+06	1.24629e+06	1237270	1.8738e+06	1.57267e+06	1.33105e+06	1901812	1.78861e+06	1.1797e+06	2.15189e+06	1.17583e+06	1.47457e+06	1.47054e+06	1.47934e+06	1.25489e+06	1.65393e+06	1.6872e+06	1.64733e+06	1.85609e+06	1.63485e+06	1.89986e+06	1381197	1.76428e+06	1.23243e+06	1.66331e+06	1.26405e+06	2.28605e+06	1.38997e+06	2.45644e+06	952966	1891493	1.12026e+06	1.69908e+06	1997257	1.45257e+06	1.42641e+06	1.62119e+06	1664555	1.62057e+06	1.1935e+06	1.54176e+06	2.71735e+06	1.9634e+06	1.96517e+06	2.75052e+06
233	509.217	7.17745	1.38718e+06	2.83008e+06	2237514	304189	544581	4.56594e+06	3.88452e+06	1.76507e+06	1165143	2.73637e+06	976056	3.05483e+06	3.80674e+06	901472	2.74521e+06	2.68463e+06	1.31065e+06	12405700	9161742	1.01384e+06	15145946	747770	12412271	4.8056e+06	1.58349e+06	2.21983e+06	863385	6862913	15992007	6.99195e+06	9475186	2878599	23191840	1068031	5547747	3.75068e+06	8488597	1559194	1.45157e+06	12363670	6.19134e+06	3.98299e+06	665764	5.75703e+06	2.04109e+06	6662175	4245426
234	278.164	0.874784	1379289	3.45473e+06	1444237	531540	502956	1.0723e+06	1.35896e+06	825831	2.51593e+06	1.87413e+06	1.13925e+06	1.59928e+06	1.35243e+06	891805	844391	1.68808e+06	1.2773e+06	1.87521e+06	2.09112e+06	1.2482e+06	3.58237e+06	1.38173e+06	3.22214e+06	4.9065e+06	1.84781e+06	642540	831245	2101704	4.12091e+06	1.95101e+06	2.49149e+06	1637663	4495008	607766	1.88207e+06	437032	1.44064e+06	2.53778e+06	2.50959e+06	5.1904e+06	2922017	1.62734e+06	67933.3	1.66148e+06	314230	6.08544e+06	3.49611e+06
235	238.12	0.877499	1.37598e+06	6194668	4.30557e+06	400173	1.3288e+06	2750573	3.04069e+06	1.17869e+06	1.8944e+06	1.31271e+06	2.53657e+06	4.78235e+06	4335847	2.51685e+06	1.89015e+06	595319	3501352	5.51023e+06	3.0122e+06	895927	9442274	1.11271e+06	5.12214e+06	11530378	1.83357e+06	1.40688e+06	1.16307e+06	4883923	7114832	1714924	7491892	2.01124e+06	6.50456e+06	913156	4124396	1.31638e+06	2.8525e+06	2.46333e+06	1.28338e+06	13043229	4.66757e+06	1.61888e+06	259278	2.70405e+06	1.23107e+06	12924115	4959878
236	316.321	1.25259	1.36663e+06	1665731	1782029	907274	789018	1.60522e+06	1521418	1.43213e+06	1.68403e+06	1.68482e+06	1.33997e+06	1.89755e+06	2.35569e+06	1.55163e+06	1.83095e+06	1408723	2033648	2939394	3.21493e+06	1.32649e+06	4.33112e+06	1.67384e+06	2.60364e+06	3846372	1888392	2.57724e+06	2.30493e+06	2.86627e+06	5.24204e+06	3.73448e+06	3374418	1.96615e+06	5434582	1.82641e+06	3.94095e+06	900689	3.51217e+06	3.41363e+06	3545663	5327043	3.28344e+06	2.9186e+06	370279	3.39012e+06	683771	6389432	3.54064e+06
237	408.347	0.89952	1.36037e+06	16018126	7040053	1.17536e+06	7777659	3.48286e+06	2.78307e+06	10609366	16846216	20367354	11461483	5.46762e+06	6.44559e+06	14100882	7616570	17739450	17719304	12324854	21104786	13026728	19663716	6.43806e+06	25561160	19793682	23354290	13327251	10717421	10792717	28114142	32330492	25828888	9443410	40476060	9674079	27611572	4544631	33157784	24555426	27735652	44250448	35000636	38344296	1872541	28732522	1.54351e+06	46458976	44740164
238	195.123	1.17909	1.35494e+06	2911645	2487984	6.0346e+06	3713264	2748796	4805081	6.38379e+06	4251346	5.36531e+06	4.5299e+06	5.04713e+06	3.7266e+06	3251869	4666588	10109165	4.68406e+06	3.38335e+06	15954906	24847626	4620775	18005276	11850473	7.47937e+06	27718900	9978746	7366494	10050916	12859254	18049466	4973211	16750271	20873944	7.11572e+06	15822035	2.23285e+06	9594196	39486072	50521848	11491168	8.29669e+06	15166843	2334709	25083304	2457738	6643608	8.30188e+06
239	732.548	0.812331	1.35006e+06	1.68063e+06	1.92852e+06	687625	663355	270440	84698.1	757318	0	1.27999e+06	1.10843e+06	779174	2177106	1.20701e+06	814255	1.02869e+06	1.35729e+06	2.22484e+06	513072	1.97754e+06	3.22933e+06	1.07551e+06	0	2.7582e+06	1.26847e+06	1304967	1.06745e+06	134043	2.71405e+06	2.25069e+06	2.74169e+06	0	2365988	749553	1.47829e+06	618825	309621	2.66861e+06	5694378	4.08021e+06	0	567147	463008	1.57102e+06	452256	2.65941e+06	0
242	110.06	18.4621	1.33247e+06	1.21999e+06	1.41428e+06	974097	431790	2.4444e+06	278072	833923	1.31034e+06	1.55765e+06	1.43567e+06	1.06588e+06	2.37501e+06	1.4497e+06	1.67448e+06	1188566	2.5944e+06	1.53159e+06	2.43539e+06	2.11873e+06	1.79221e+06	494331	2.21266e+06	1.97418e+06	1.30889e+06	1.5237e+06	1.28986e+06	1.99645e+06	3.49051e+06	1.30794e+06	1331938	1.10066e+06	1.46903e+06	1.62674e+06	979824	2.9323e+06	3.34431e+06	681571	2.50635e+06	1.36664e+06	1.86704e+06	1.82801e+06	1.30903e+06	1.59972e+06	3.34831e+06	2.78401e+06	2864536
244	168.066	19.0303	1.32666e+06	839614	1731594	1.55834e+06	1.03139e+06	2.37512e+06	117005	330885	755653	651759	859394	766472	548752	431492	262722	1.24875e+06	1.70114e+06	1.31082e+06	2065540	940999	419233	119046	2.0141e+06	1.71524e+06	1.46364e+06	894548	1.85347e+06	2.30843e+06	898350	884815	320891	756773	1729838	571126	159001	1.34927e+06	4826462	211324	2.27518e+06	1.70617e+06	1.06384e+06	1.21614e+06	335062	1.85402e+06	657825	1.95102e+06	1.40779e+06
245	674.507	0.799015	1.32442e+06	1.71276e+06	2.15344e+06	768990	1.01205e+06	1.21314e+06	1.01204e+06	1.18379e+06	1636262	1608505	1.70625e+06	1.1454e+06	2.04391e+06	1.88004e+06	1.37884e+06	836465	2.28779e+06	2.54763e+06	2.16455e+06	753369	3.41182e+06	545633	2.81571e+06	3.10135e+06	975159	1.3288e+06	1.46728e+06	1879688	4.26699e+06	1.5158e+06	3.18e+06	640402	3.19612e+06	1.00847e+06	2.15392e+06	584425	2.71503e+06	1.66502e+06	1.47801e+06	5.05917e+06	2.43222e+06	1.53779e+06	189057	2.06943e+06	470519	4563075	2.41049e+06
247	906.672	0.786947	1.31789e+06	1785929	1393357	934575	872101	1.22937e+06	1.15172e+06	1.18812e+06	1.60797e+06	1.66661e+06	1.24033e+06	1.27934e+06	2003306	1.66924e+06	1.10726e+06	1.23389e+06	2.01354e+06	2128367	2.41145e+06	1.48174e+06	2466008	1325034	2.03602e+06	2.54255e+06	1.46937e+06	1.76971e+06	1.61919e+06	2.2726e+06	4.22029e+06	1.93036e+06	2481663	1.4142e+06	3.71469e+06	814261	1.74632e+06	662732	2102996	2.41258e+06	2.25958e+06	3.34952e+06	2.05404e+06	1.99393e+06	282046	2.44342e+06	508426	4.31536e+06	2088400
248	480.425	0.793523	1.30901e+06	1.13519e+06	1.74879e+06	601354	681429	1.26125e+06	1.23946e+06	741181	1.49093e+06	1.31425e+06	1.1958e+06	1.47756e+06	1.87151e+06	1.32418e+06	951170	1.18759e+06	1.58144e+06	1.99899e+06	2.04696e+06	761150	2838813	1.58022e+06	2.15052e+06	2.94687e+06	1.39933e+06	1.37566e+06	1.31587e+06	2.2751e+06	4.13218e+06	1.44495e+06	2484735	1.12352e+06	3.87706e+06	745014	1.98221e+06	527579	1.85883e+06	2.31389e+06	1.36317e+06	3.45041e+06	1.86028e+06	1.20376e+06	193599	1.93902e+06	490002	4.57825e+06	1.75067e+06
249	185.092	17.7218	1.29369e+06	1717234	1.02712e+06	1.46047e+06	411524	1.85382e+06	382235	553220	1283273	1.07237e+06	680344	1.17515e+06	1.59268e+06	923681	431000	665627	1.41172e+06	2.03238e+06	1.81133e+06	1.15996e+06	556397	465264	1.3902e+06	2350979	2.60214e+06	561819	1.28707e+06	4.21049e+06	1.68808e+06	2.1758e+06	1.74529e+06	1.05191e+06	1.54075e+06	566670	2.54617e+06	1.53926e+06	3.06587e+06	2.3721e+06	2.72184e+06	1.72227e+06	1.52717e+06	1.02319e+06	777306	2.80701e+06	1.23468e+06	2.97911e+06	2.80463e+06
251	174.085	11.9073	1.28506e+06	1.09909e+06	1.04258e+06	1.30348e+06	1.22456e+06	1.15841e+06	1.08526e+06	879083	1.26524e+06	1292214	888580	1.03266e+06	892173	1.03945e+06	881708	1186806	871911	1.11138e+06	1.1458e+06	1231569	907519	1.13947e+06	956972	1.00046e+06	1.12398e+06	944354	868420	898239	1210404	1.06705e+06	1.11155e+06	478410	1.18575e+06	767467	993599	1.12168e+06	1.07381e+06	1.23012e+06	1.20406e+06	1203248	1.06902e+06	836926	769962	1246864	773564	1.20506e+06	1.20918e+06
252	289.133	4.56605	1.28074e+06	3.46936e+06	845874	784916	426226	1.76852e+06	2103709	467513	2.59297e+06	2.89441e+06	185271	1551900	491931	94908.3	179673	1.80068e+06	0	1141474	4.10699e+06	2720516	2.6708e+06	2735835	4345077	3.20189e+06	1.86624e+06	101595	61527.6	689043	3.60639e+06	338396	509028	920596	8472199	52789.7	368799	365568	693844	2.22363e+06	2.5344e+06	1.93251e+06	673716	187756	46533.4	493142	317462	580650	484647
253	663.454	19.6556	1.28045e+06	1.50433e+06	1.14408e+06	1.23259e+06	1.17888e+06	1.90335e+06	1.43453e+06	1179418	1.71514e+06	1977692	1.16276e+06	1.49182e+06	1.24934e+06	1.18989e+06	1.02918e+06	2.0212e+06	1.24464e+06	1.82156e+06	1.96959e+06	2.11043e+06	1787140	1.91515e+06	2.12077e+06	1.85747e+06	2.03457e+06	1.18675e+06	1.23028e+06	1.55123e+06	1.73973e+06	1.78028e+06	1.65792e+06	1.89241e+06	1.98293e+06	1188232	1.47496e+06	1.83308e+06	1.83858e+06	1.68562e+06	2.25463e+06	1.5744e+06	1.68799e+06	1.87153e+06	1.23304e+06	1.51603e+06	1.48805e+06	1.93783e+06	1.86673e+06
255	758.222	0.736472	1.22907e+06	1.75807e+06	1.20515e+06	148076	703662	1.19964e+06	1.09406e+06	406874	705737	441309	994514	2.03125e+06	1.46867e+06	947568	641879	119498	1.70593e+06	2.37102e+06	955060	278053	3.32856e+06	255393	1.32533e+06	3021435	434871	358145	468582	1.40189e+06	1.77489e+06	335842	3975875	494492	1.29791e+06	227280	835848	21916104	735289	432343	130899	3.56582e+06	1.87283e+06	299130	10506166	433257	6755168	5.38187e+06	2.53017e+06
256	594.472	0.756755	1.22273e+06	4.75787e+06	3.30249e+06	91897.1	1.46826e+06	1.41102e+06	771081	919784	2.42206e+06	1.34025e+06	1.89754e+06	2.46244e+06	2.67791e+06	2.65924e+06	699880	509002	2.90802e+06	5.27663e+06	2.57156e+06	286226	12921048	294795	3.34815e+06	5007027	845585	448204	410945	1.35599e+06	5280613	1.17988e+06	9751105	428385	6042362	245199	2.07727e+06	1.54902e+06	3.39156e+06	1.00325e+06	505898	13717738	3.72996e+06	902659	271255	1.19796e+06	467290	8997917	6.3604e+06
259	305.228	16.4843	1.19605e+06	1.19492e+06	922471	1.35511e+06	1.15408e+06	1.47483e+06	1.24638e+06	884415	1.36313e+06	1.65125e+06	1.05759e+06	1.15862e+06	810054	1.12454e+06	1.0056e+06	1.49586e+06	1.02115e+06	1.71491e+06	1.43327e+06	1.34104e+06	1.32752e+06	1.42308e+06	1.26745e+06	1.19535e+06	1.40382e+06	1049592	1.08948e+06	1.10712e+06	1.5952e+06	1.54375e+06	1.67791e+06	700963	1.49677e+06	761421	1.19269e+06	1.41555e+06	1.75282e+06	1.68436e+06	1.53817e+06	1.54229e+06	1.49729e+06	1.17256e+06	647969	1504699	790033	1.52399e+06	1.70161e+06
260	593.597	0.82587	1.19574e+06	337756	2.77774e+06	279252	723382	1.72244e+06	1858351	509556	2.11255e+06	1.10412e+06	905450	1644926	1.28145e+06	1.355e+06	385586	495063	916139	7.37017e+06	1.56873e+06	362774	7789174	902153	2.117e+06	8.22139e+06	416271	261567	359809	1.69259e+06	1.96367e+06	527513	4.29557e+06	600110	1647162	262485	635814	103726	1.53632e+06	255812	99449.3	3555732	876606	448321	52337.4	873951	99383.9	5730159	4202089
261	435.311	0.798035	1.19497e+06	2.47976e+06	18469546	68508016	61008608	76050000	65629660	76978896	119512688	178073424	67889752	55272988	34474260	62269172	69028656	182980992	64522848	48258632	173757168	159247168	46275648	158681056	161748624	58761868	189271248	74854608	86109120	131049992	148324688	208244608	76694688	187989888	156353232	79913664	145572752	6628532	163105952	168867312	149893840	78208224	146614496	180836320	33998140	171537264	2.80939e+06	74399816	130456120
262	88.1075	18.1207	1.18463e+06	1.4284e+06	4.39848e+06	1.49952e+06	1.38018e+06	3.37831e+06	1.6862e+06	1578604	2.0061e+06	2.92979e+06	2.5586e+06	791701	2.72006e+06	1.73899e+06	1.14062e+06	1.27673e+06	2.23863e+06	1383561	3462471	4353622	1.79476e+06	133112	4507422	3.25814e+06	4.03767e+06	622636	635381	2966773	3.35761e+06	2.41498e+06	2.66504e+06	9596426	2920091	552434	728035	3.18225e+06	1.35214e+06	170111	13739700	3.68516e+06	4190839	2771869	657263	2.99593e+06	19348196	5575710	3.56903e+06
264	290.089	0.942776	1.17055e+06	2.62111e+06	1.21637e+06	1.147e+06	1.19416e+06	3.38786e+06	3.00006e+06	1.08677e+06	3.03292e+06	2.23219e+06	1.20099e+06	2.9475e+06	1.17707e+06	1.20258e+06	1.16643e+06	2.04211e+06	1.08522e+06	2.82886e+06	2.58859e+06	1952080	3.34053e+06	3.77608e+06	3648906	3636213	3.01551e+06	893565	813866	2364215	2969329	2.1319e+06	2.937e+06	2.8479e+06	3.2004e+06	904070	2058519	1.3517e+06	2.31902e+06	3.48722e+06	1.62273e+06	3.24329e+06	2.84868e+06	1.81832e+06	356961	1.61811e+06	885422	2306372	2.55483e+06
266	94.0588	16.9803	1.16159e+06	1.32077e+06	798887	893193	632504	1.37872e+06	552939	1.09195e+06	1.3658e+06	922392	667037	1.38521e+06	506824	753901	853083	728454	910273	1.43321e+06	1856174	1.58099e+06	1.00114e+06	938948	1.24813e+06	5.9763e+06	1.12656e+06	1.35469e+06	646230	1.19675e+06	1.64496e+06	2.0084e+06	2294580	1197311	967434	1.09022e+06	870087	2.20652e+06	1.18236e+06	3.26411e+06	1505920	2.5558e+06	6322490	960078	1.08975e+06	1.80651e+06	395123	2807887	1.76445e+06
268	719.513	0.797045	1.15627e+06	4409679	3.68379e+06	3.01091e+06	2.42009e+06	3.29846e+06	3.10794e+06	2252686	2.73299e+06	4692371	3.61396e+06	3.38417e+06	2403747	3.85077e+06	2.34235e+06	5550595	4165932	9126260	5180202	9821859	11882467	8541371	3.6677e+06	5.95123e+06	7097480	3500886	2.58665e+06	2.78192e+06	8325101	6.10217e+06	11594062	5497757	4064994	3.28268e+06	4280404	2.0488e+06	3.84843e+06	11265513	17248894	13260159	9067701	5718969	716476	5.36512e+06	640754	8603687	9846107
269	680.479	0.752782	1.1544e+06	2.243e+06	857178	261464	322205	863465	1.42697e+06	217357	867017	646107	440383	1.45224e+06	710640	538182	357389	440082	538514	854862	736784	743444	1.98252e+06	626364	1.04277e+06	1.98056e+06	663425	272732	243522	1.34816e+06	1.32496e+06	398020	1.34922e+06	862319	1.27786e+06	275242	732925	333528	428302	932908	1.0116e+06	2.52765e+06	913328	426325	143840	1.02794e+06	631610	2.07206e+06	897477
271	199.148	1.23682	1.14994e+06	2.25527e+06	575940	357357	162669	486358	920471	56797.5	779806	1391312	51058.2	571460	245272	29357.2	51591.7	718787	37990	189354	1.99621e+06	648047	373234	548724	212756	39288.9	227850	46574.3	65895.2	63144.4	453949	123490	43780.5	143386	2.99775e+06	98670.4	116241	695396	94175.5	109740	460170	60464.5	68680.1	193209	257669	141572	238549	61883	73836.6
273	491.374	0.791075	1.12447e+06	1.90193e+06	1.10779e+06	226594	590480	971940	1.00144e+06	448432	1.1715e+06	810616	775814	1.04145e+06	1.28708e+06	715117	366844	348018	888371	1638495	1.245e+06	495263	2.3397e+06	460786	1.26449e+06	2.20988e+06	598404	401655	332545	1.41932e+06	2.45342e+06	558935	1.90093e+06	481349	2.58257e+06	322321	1.26592e+06	370910	821958	820174	448611	3.05174e+06	1.20204e+06	452963	201170	894576	385568	2.92881e+06	999537
274	88.1075	19.3772	1.11638e+06	1.06761e+06	1.50753e+06	814270	3.16089e+06	1.70977e+06	1.01376e+06	764587	2.32871e+06	2.06014e+06	3707640	1.21432e+06	913768	553452	362469	2.80244e+06	1.86049e+06	902151	2188316	8379766	1.90162e+06	153598	5562830	3.9487e+06	3.63932e+06	2.43967e+06	498308	1.207e+06	3.52348e+06	3043420	3.22257e+06	5820803	4.56103e+06	992652	511737	17337666	1.15902e+06	192778	5.02519e+06	6.16084e+06	4.50432e+06	1.45075e+06	1.72359e+06	2413049	20763866	4.75715e+06	2.53175e+06
275	524.452	0.798431	1.11634e+06	1012422	1.45485e+06	807182	610757	1.01174e+06	946163	965244	1429013	1789447	1.06338e+06	843658	1.40725e+06	1.1742e+06	888539	872439	1.39794e+06	1.55961e+06	2.16283e+06	1.14815e+06	2401353	1.33956e+06	1617401	2322941	1.46288e+06	1.15048e+06	1.26223e+06	1737927	3286003	1564011	2.32348e+06	1.18219e+06	2687385	892990	1.83886e+06	502087	2.153e+06	1.82738e+06	2.29561e+06	3.37294e+06	1.99243e+06	1.31242e+06	184597	1.84386e+06	291931	3425613	1.84507e+06
276	257.226	0.815767	1.11294e+06	2.79355e+06	14000152	45812676	38521356	63629940	52438164	45280244	99484432	131618704	44380360	40471492	22592066	42339384	48366672	135042880	44031444	43306572	135092416	112146688	41051188	103495832	129354312	53561272	126034704	45360052	51649072	90917968	121278088	147150240	66451772	125344264	123212744	52325388	87432024	6.20087e+06	140838224	113758672	97250792	65505564	110148800	134562528	20919970	102256704	2.93752e+06	72988416	112254616
277	84.0392	18.1325	1.11154e+06	634925	1.99235e+06	972612	581711	840911	541102	439576	518598	605022	1.27896e+06	304617	919356	610834	434804	451968	957228	1.80851e+06	1.10877e+06	574841	433164	373421	1.65097e+06	803190	771590	617257	603629	952517	777576	1.26284e+06	750072	570641	612543	437007	464503	1.35379e+06	1.0951e+06	2023060	2100956	516847	813893	2.54802e+06	456312	1.4066e+06	938532	1732857	1.34794e+06
278	124.1	17.0285	1.10756e+06	2.7869e+06	616963	934817	509263	1.43585e+06	1.89973e+06	885445	1.6259e+06	1.11843e+06	812395	1.56206e+06	490365	588202	727261	1.01866e+06	1.29119e+06	1.4542e+06	1719937	1.80293e+06	1.31611e+06	2.52194e+06	1.87245e+06	1.72913e+06	1.31462e+06	999231	436859	1.74666e+06	1.73838e+06	2575337	2.97444e+06	817669	1.49299e+06	1.18873e+06	880534	889580	1.9576e+06	3.71116e+06	1.53831e+06	2.35689e+06	2.46942e+06	801582	521027	1.44335e+06	302412	2.91411e+06	1.75377e+06
279	199.087	3.17946	1.10458e+06	3.65374e+06	905610	1.04477e+06	903147	1.89433e+06	3317559	732451	2.84054e+06	2.12653e+06	792348	3080881	655361	811230	833404	987789	857030	1.08368e+06	2.39533e+06	3499463	1.49517e+06	6.8086e+06	2966450	3.54497e+06	3.89673e+06	851841	914373	2.7575e+06	3.01916e+06	1.22015e+06	2.07737e+06	2.11174e+06	3233170	733388	2.92059e+06	754594	1.26591e+06	5.01187e+06	3.40963e+06	2.98063e+06	2.35799e+06	1.17985e+06	150840	3.0645e+06	1.17861e+06	3257653	1.86358e+06
283	566.514	0.7378	1.08949e+06	3249451	3.64187e+06	64387.3	1.21781e+06	1.67445e+06	1204002	678922	2.24949e+06	995741	1.75482e+06	2.9202e+06	3159553	2.0801e+06	699794	275896	2.64602e+06	7566587	2363317	170096	14573857	232333	2.75999e+06	5.64444e+06	742400	493100	296804	1.71959e+06	5850568	853378	10002315	368309	4.57318e+06	209874	1.79286e+06	1.89822e+06	2.87408e+06	675400	485357	12751684	3.45813e+06	703911	432265	1.17136e+06	886617	8559982	5222344
284	192.16	17.0439	1.0885e+06	2.31957e+06	572804	243985	332923	876821	1.0335e+06	177207	2.30669e+06	1.91757e+06	474293	440840	602016	297770	423689	1.58875e+06	1.50133e+06	3186492	2.85468e+06	795371	3912073	884256	3.43699e+06	2.00295e+06	589657	2.67324e+06	1499429	1.47454e+06	5062678	3.13547e+06	2.93673e+06	1.08749e+06	3.44478e+06	444533	1.09601e+06	488166	6.78789e+06	1.73395e+06	591607	10126985	3.54333e+06	2.5947e+06	54253	2.55858e+06	140027	6.9424e+06	1.26032e+06
286	222.053	1.21416	1.08184e+06	2919393	645295	229096	268230	1.12482e+06	1.8448e+06	246924	1.04577e+06	886643	280726	1303341	621282	317994	395451	408189	359780	1.26925e+06	1.4902e+06	802411	2.96483e+06	836585	2392390	1.58632e+06	756591	371995	202248	3.26364e+06	2.2894e+06	877777	1.52302e+06	613230	4.07705e+06	183611	1.36132e+06	166496	1.22219e+06	926540	751927	2.42246e+06	853217	511094	39601.7	1.08348e+06	155503	1.55433e+06	949463
287	283.175	1.15118	1.06966e+06	644691	14794395	194354416	49462660	20529376	26221554	105433392	54048580	143417552	59422840	31121130	52589956	26312758	52379476	261951440	62847608	41895760	192079984	470141632	41901372	372893216	113648824	60060956	376862464	212009632	127854456	102981992	125601544	374381920	36898320	201338496	249319152	110068560	194735648	4487509	151934496	525465344	1083570816	85522104	72205080	232742640	45081024	342358176	4.17099e+06	41475016	73053488
289	520.397	0.848149	1.06917e+06	1713280	1.07673e+06	542310	377741	1.01359e+06	799583	360950	859909	681706	574846	980617	1.16822e+06	871220	416329	1.3085e+06	862202	1.33505e+06	656154	3.05557e+06	2.41892e+06	2.15082e+06	1150056	1.9275e+06	1.50208e+06	595566	375578	1.11869e+06	2.11728e+06	1925785	1.58633e+06	809135	2.39745e+06	400010	1.06034e+06	250849	759286	1.80782e+06	7.86834e+06	3.1666e+06	872422	971779	89759.7	940038	252450	2744868	1.11238e+06
291	259.242	0.80284	1.04793e+06	2.84666e+06	12182135	43535240	36642440	63181604	48297136	45198944	96631696	128871504	40855040	39595480	20263464	37432236	44591560	128026936	40181168	35237308	124480576	114155648	33328098	109275760	121791728	44090152	138801168	45597952	52294772	91111416	112306464	141792752	57770836	130947024	121327456	51730508	96315544	5.07535e+06	123409728	125932728	101717400	54128468	110918224	127119656	18065356	112387296	2351174	61505348	98249784
292	84.0756	9.28808	1.0399e+06	1.16088e+06	1.05918e+06	959879	1.06134e+06	1.06023e+06	1.00195e+06	1299386	1.65486e+06	1.3121e+06	1.25886e+06	1.30904e+06	1.20382e+06	927472	1.24753e+06	1.06211e+06	1.02679e+06	915201	1768735	2.44375e+06	1.04555e+06	436920	2.00095e+06	1978405	2.71683e+06	796960	864057	890913	1.64587e+06	782705	880291	1.77988e+06	2380674	1140770	934234	1.07214e+06	753761	486052	2.50299e+06	1526295	1.37107e+06	816361	1.01624e+06	859608	1.26653e+06	1.27859e+06	1.3153e+06
295	239.149	1.1724	1.02186e+06	1.31094e+06	2.72547e+06	17777346	5.86753e+06	2.46599e+06	4945422	11536890	7210514	16427633	7120557	4784762	5.76596e+06	3.87963e+06	6.68746e+06	26345066	7.80205e+06	4490277	24630594	58368892	5510640	56840408	17954522	9713325	46724728	20104722	13799710	13932542	17485622	38424444	5672162	26647050	31924360	12361721	25725646	1380970	15293814	65550588	118409048	12214826	11170338	27577916	4327221	42318228	1.88875e+06	8.11179e+06	10548290
297	698.52	0.762317	1.01035e+06	5.64507e+06	2.52964e+06	148544	983765	1.10592e+06	787335	428730	2.17324e+06	886683	1.37939e+06	2.08289e+06	1.86609e+06	2087905	543690	440627	2216445	4.45116e+06	1.90681e+06	387831	10569523	459341	2702850	5.52297e+06	581767	278090	279986	710579	3790465	915535	8832932	316259	4.46284e+06	187815	1.66012e+06	1.01404e+06	2.54299e+06	665758	534271	10986405	3100314	837325	139296	926617	258652	9092159	5.89238e+06
298	168.066	18.1221	1008314	1.12289e+06	4.26319e+06	1.14473e+06	728193	2.18298e+06	342157	389643	575481	921918	2226747	488106	1.63146e+06	705165	307295	516335	1.69334e+06	1736556	1.88481e+06	871630	564227	310810	2.05043e+06	1.36904e+06	1.87012e+06	481276	726022	2.54821e+06	1.05723e+06	1.0248e+06	841787	1.1959e+06	860081	454402	232832	1.82323e+06	1.67246e+06	208586	1515745	825939	1.21758e+06	1.96429e+06	699524	2.34683e+06	1.48717e+06	2.70948e+06	1956177
300	214.06	10.1129	1.00139e+06	1814325	349569	1.0577e+06	349994	1.85322e+06	1.45181e+06	109376	3.61722e+06	3.78743e+06	117190	922594	85182.6	34741.1	37836.9	2422911	74160	184809	2.66049e+06	3.50425e+06	763374	2.66109e+06	560363	260718	918167	45441	48439.3	102794	802886	81923.5	485330	615911	1857560	27485.4	131520	1.81657e+06	212870	174218	1.78002e+06	248618	371084	153584	273073	60814.1	1.4284e+06	66480.7	197128
301	101.069	17.0434	998372	1.48622e+06	770784	849704	747923	1090475	4.04891e+06	377781	3.13493e+06	1.57185e+06	1.23295e+06	2.434e+06	717009	541542	709904	2.1999e+06	1.70643e+06	538016	986479	851874	1.58196e+06	2.22084e+06	1.91707e+06	3814954	875353	543756	554602	1.23126e+06	1.3552e+06	1.60666e+06	2.61295e+06	825070	1.02191e+06	1.75796e+06	956236	1.54023e+06	2.29004e+06	3560657	2.04152e+06	3596571	2.66955e+06	1.68794e+06	390102	1107985	924777	2674466	1.09215e+06
302	122.084	17.0199	993317	2345374	818126	861092	1.18166e+06	885281	2.06244e+06	642025	1.31765e+06	760568	1.27504e+06	1608075	398097	966139	1073608	903829	825124	761884	1.32078e+06	1.4177e+06	894617	4906911	1.44934e+06	1.20935e+06	1.3648e+06	1.27647e+06	920550	816008	1.24835e+06	947137	1.50418e+06	468525	1.1226e+06	708745	928150	1.23496e+06	670340	4.69277e+06	1238737	1.66861e+06	3.28906e+06	882290	753020	1.43085e+06	411746	1562589	1090053
303	472.213	16.9775	991479	1492709	690933	842427	874336	1.57968e+06	1.3241e+06	672816	3.24145e+06	1.55013e+06	477045	1.53781e+06	507219	569579	760354	1.89907e+06	484700	1295964	2278932	3.07982e+06	1.14386e+06	12858695	2.00863e+06	1.45105e+06	2.6169e+06	425186	374834	639983	1.80544e+06	1.11242e+06	1.1156e+06	948160	2659750	347801	847421	1090709	1.14752e+06	3.62151e+06	3.53931e+06	1.71477e+06	1772077	879823	301939	616149	825060	828854	862308
305	230.248	0.904853	989857	1.95552e+06	1.35879e+06	771491	1.18794e+06	2.14116e+06	2694165	801947	1.90821e+06	2129597	915951	2191868	967887	1118247	862431	1.82039e+06	965438	1.79406e+06	2.11108e+06	2787290	2098778	2.44961e+06	3.84279e+06	6.21436e+06	2.19878e+06	885634	1.07047e+06	1.85227e+06	2.08056e+06	1.91581e+06	2.82764e+06	1.98014e+06	2617725	950170	1.39274e+06	2.79568e+06	2.11297e+06	7607134	1.89318e+06	3.49088e+06	2.16184e+06	2.24835e+06	637675	7612649	2375434	2.46726e+06	2.90524e+06
306	289.071	17.2993	989841	525997	812994	811662	929151	848158	253827	904946	390547	685974	1.3219e+06	437012	947286	1334727	737525	604768	1.06217e+06	1.00135e+06	644383	258692	760123	0	637222	678309	507311	1294009	1.17152e+06	1.01491e+06	835262	622130	834263	776821	630258	545197	286231	258304	961927	145088	673447	782370	668742	597596	310984	765971	195860	532838	774832
307	84.0392	19.0296	985891	398658	840092	984801	868174	1.81818e+06	346388	363574	418419	599110	560032	800589	499085	455995	322107	1.04561e+06	1.1272e+06	1.59857e+06	891618	913814	352463	227562	2.46662e+06	1.33482e+06	1.00088e+06	695759	1.39637e+06	939944	839137	518569	400408	1.11499e+06	998882	465421	290615	1.12375e+06	2.48549e+06	2.37926e+06	919670	1.31381e+06	796523	1.00588e+06	352290	1.052e+06	353012	1.32392e+06	1.09415e+06
311	310.075	19.7394	977424	2.58601e+06	906493	859534	924153	2762727	2.42522e+06	832375	2.5384e+06	3.01434e+06	786554	2.55725e+06	777514	839305	816137	2.80994e+06	776669	2.56632e+06	2.96317e+06	3589546	2.72763e+06	4.37381e+06	2.99999e+06	2024024	2390301	911744	876334	2.32247e+06	2588188	2520523	2.49257e+06	2.95967e+06	2.97974e+06	798959	2.20221e+06	2.80192e+06	2.43449e+06	3.59802e+06	3.23994e+06	2275825	2.37206e+06	2.2274e+06	776004	2.36052e+06	2.56855e+06	2333156	2730328
313	251.185	0.884197	974078	4.10889e+06	3.0621e+06	490619	1.16958e+06	3.51237e+06	4.1895e+06	1.68434e+06	1.55112e+06	887117	2.09724e+06	5.30056e+06	4.01166e+06	1.94424e+06	1.92249e+06	769001	2.87713e+06	4195375	4.82423e+06	2.00707e+06	7795180	1.48428e+06	7613038	11022373	3.38126e+06	1.37971e+06	1.31463e+06	5.57245e+06	10398033	2187903	6.47049e+06	3.52648e+06	11702291	1.25198e+06	4.97686e+06	2.11039e+06	2.99124e+06	4.77673e+06	2.94434e+06	12781689	5549830	1.80152e+06	567314	3.9937e+06	1.9971e+06	11025245	4.09895e+06
316	167.082	18.1881	960078	880915	2454078	1.04152e+06	736729	1.84759e+06	329947	389318	834192	829146	1.56485e+06	750211	1.41333e+06	521390	372386	908120	1.68013e+06	1.78098e+06	1.57646e+06	1.38996e+06	610828	958168	1.51463e+06	1.33105e+06	1261822	560214	752460	1.64182e+06	1.04026e+06	1.19911e+06	716800	973873	958549	597259	368841	1714669	1.60057e+06	1.09515e+06	1.79838e+06	903454	1.22847e+06	1.424e+06	1.08516e+06	1.88463e+06	2.2551e+06	2.67106e+06	1.9951e+06
317	162.076	18.4596	959186	620245	586177	884317	344566	587620	633287	484515	499449	539320	596846	594900	723674	921781	805286	508998	1.20709e+06	612841	654952	578271	450827	243861	456741	1.23105e+06	657188	1171673	1.13282e+06	1.01673e+06	968218	898037	2.13428e+06	2601377	762559	1.75189e+06	3.30282e+06	575450	1.3305e+06	3.62441e+06	1.0063e+06	1.01731e+06	756058	1.3996e+06	677754	1.74465e+06	773147	4.71295e+06	1.6841e+06
318	216.028	9.54065	954530	1.73846e+06	898395	1.08525e+06	949306	2.20272e+06	1.40027e+06	584691	4712772	3.70165e+06	638664	1.29108e+06	543422	570422	433930	1.75901e+06	470694	741124	3.95653e+06	6.40716e+06	1.69391e+06	10098437	2.98454e+06	1.91242e+06	2.1733e+06	484012	549569	673697	1.97617e+06	621063	1.08856e+06	2408274	3.69739e+06	399803	669869	1.81392e+06	1.04402e+06	2.7643e+06	4731515	1.41539e+06	1359787	542630	432944	560504	1.23362e+06	844162	969959
319	138.106	7.27419	951894	1.87576e+06	1.56321e+06	737789	3775131	4.08019e+06	3677033	1.358e+06	2790836	2.17288e+06	2.09601e+06	4.0389e+06	2.16195e+06	1.71604e+06	2.08322e+06	1.51853e+06	2.47498e+06	3735239	3.68419e+06	4408259	3.23905e+06	2.10273e+06	7.09168e+06	7581621	13985015	2752959	2.85081e+06	4.03894e+06	7.70286e+06	7327589	10116637	4.78066e+06	7836213	3.19002e+06	7892383	13223616	4.58956e+06	12872575	9229431	8.11247e+06	10794938	6542130	11488139	9027994	15958908	20922352	16097637
321	127.123	9.29621	948408	1.49389e+06	972006	790937	986086	981082	1.30487e+06	1.21138e+06	1.85194e+06	1.22996e+06	1.10141e+06	1.655e+06	1.02685e+06	803945	1.10127e+06	1.05545e+06	852726	1.1346e+06	1.93404e+06	2.84817e+06	974770	47166	2263877	2.21342e+06	3.05125e+06	703144	709763	1.05497e+06	1.84834e+06	679520	735178	2.15232e+06	2.95059e+06	938547	1.21513e+06	1071969	668593	88710.4	3.27937e+06	1.60306e+06	1.50652e+06	683714	974309	959598	1531896	1.38517e+06	1174578
322	327.232	0.828274	948383	2091151	9466230	36327892	26731754	46667188	38249500	32761530	77851136	97400936	30491338	29636572	14837574	29245854	33363212	108149040	31480406	30913542	96776072	87565160	27718404	82157464	92167792	35182988	90348816	34091000	37008324	63265976	81158432	103979272	49509780	96727896	81570256	37354356	64128372	3753083	102629944	80910912	82276640	43554236	85421360	105855432	13800950	71700464	1.50143e+06	52108324	84948288
324	284.331	1.09908	935088	1.74217e+06	36453348	6483718	1.00666e+06	1.11279e+06	2.33213e+06	2.57656e+06	7264799	6.75265e+06	1.38011e+06	1.08487e+06	2.03764e+06	736474	897782	2.97501e+06	1.22281e+06	1.69163e+06	2.76063e+06	7.05546e+06	843684	4.19436e+06	2057551	1.84693e+06	3.56929e+06	5995059	1.50098e+06	1.61775e+06	3268221	3.36387e+06	902357	3.44613e+06	2770149	2.28846e+06	2.59033e+06	1.0958e+06	1.353e+06	4373441	11744491	1.64798e+06	2.3585e+06	2.14716e+06	916044	2.81037e+06	799665	1.24635e+06	1.11413e+06
326	167.082	19.0157	932013	735609	1.04635e+06	1.10571e+06	878174	2.02969e+06	178607	374561	972872	808419	932875	860124	718554	603706	281693	1354744	1.68148e+06	1.50676e+06	2.6465e+06	1.36007e+06	566169	357693	1.66562e+06	1.6701e+06	1.04921e+06	1.05318e+06	1.63076e+06	1.41438e+06	1.17879e+06	1086024	674103	994004	1.7072e+06	611779	324167	1.54026e+06	3.72528e+06	1.08709e+06	1.99561e+06	1.98185e+06	1.19052e+06	1.15788e+06	406267	1.27345e+06	593362	2043442	1.61242e+06
327	165.051	17.3832	928476	952185	1.80795e+06	895464	1.71727e+06	2.18233e+06	2704472	7201837	961257	906397	4.974e+06	3.40722e+06	5224641	8839631	11223986	684730	15358268	4.81097e+06	1540098	1.07336e+06	4.31517e+06	1.07064e+06	5448925	11234718	6041616	9530221	18079664	9411640	7030279	10552356	6982872	7.14495e+06	6720712	22283188	14468452	25020964	10700672	15164553	3795212	9235437	10294363	19095890	70356840	11422531	18516804	27156934	15694301
330	124.039	18.3524	917779	562130	1.50304e+06	786165	1.18707e+06	982423	385935	535404	685397	905464	1.19976e+06	532535	1.34776e+06	887716	1.36744e+06	682054	1.2197e+06	946569	846350	1.01875e+06	1.06056e+06	473501	575261	739741	634150	845408	654662	817869	681876	858469	776383	631180	543099	1.11237e+06	688056	1.04892e+06	1.15409e+06	676179	1.14028e+06	734012	924805	800074	966629	736074	1067479	1092299	1.19762e+06
331	98.0939	6.70072	917311	1141241	882362	346575	277017	630100	907610	639858	515898	1082114	381037	576309	1.27923e+06	750127	883332	940752	588964	1.12174e+06	1.4404e+06	921245	2.02913e+06	599236	2.82728e+06	1.49233e+06	838006	968730	847294	1.43681e+06	2.43328e+06	995267	1.50868e+06	972000	4759171	649502	1.34165e+06	280459	1.47946e+06	863218	1126975	2.13294e+06	1.05688e+06	672740	215532	1.15119e+06	376572	1.82945e+06	1.10626e+06
336	549.414	0.787754	896691	1.38378e+06	1.07715e+06	130598	393275	849220	902586	296093	990596	650155	561804	788572	946960	658917	360767	232773	710123	1.10304e+06	1.03195e+06	357494	1.8192e+06	319165	932144	1.52771e+06	752981	315197	466402	1.12604e+06	2.08856e+06	506264	1.71942e+06	435699	2.06482e+06	278326	927031	2.07263e+06	751565	568527	476738	2943660	967385	436176	495721	772133	1.43132e+06	2.68188e+06	1.05557e+06
338	348.141	16.8768	885110	1.35065e+06	778846	834064	923007	1.42497e+06	1.08129e+06	765603	1.91942e+06	1.04554e+06	626351	1.11443e+06	697132	587757	769563	1551861	595230	998295	1.41052e+06	1.54052e+06	1.11052e+06	2.36174e+06	1.33094e+06	1.03631e+06	1.23423e+06	708436	521830	569729	1.1226e+06	1090650	1.14687e+06	1.22023e+06	1261927	524589	670002	861965	852603	2303371	1.42262e+06	1.14868e+06	1.32305e+06	1011556	448993	650949	902980	773099	780859
340	436.399	0.782283	882343	850458	1.06546e+06	337972	390090	958990	908885	441881	1.19479e+06	750210	758409	1.075e+06	1.14744e+06	674410	532210	488717	877660	1.35408e+06	1.08253e+06	256251	1.85059e+06	718123	1.30066e+06	2.037e+06	694284	707664	637173	1.32539e+06	2.22048e+06	560828	1.50591e+06	735079	2.4424e+06	278962	1.00324e+06	322273	977598	1.23074e+06	523137	2.44021e+06	1.03993e+06	529029	57043.8	913469	314006	2.98333e+06	1.11806e+06
341	607.458	0.768446	880378	1.39073e+06	1.25507e+06	255077	382670	937139	788689	403447	929708	710240	758290	764767	1.1087e+06	708109	420054	402371	846929	1.40451e+06	898525	826623	2.27918e+06	429286	1.22525e+06	1.86939e+06	484154	485844	463232	1.04023e+06	2386188	697704	1.71257e+06	565031	2.13465e+06	377611	1.12627e+06	203555	768487	723089	859585	3.10048e+06	1.21497e+06	425266	5256.49	673707	347640	3209741	873569
342	172.067	14.2764	878682	1.36843e+06	691646	849033	884317	990617	1.24316e+06	638194	1.16126e+06	979364	694069	1.34919e+06	649427	900552	759498	798297	762641	802528	1.05865e+06	1234785	820168	1.77122e+06	982713	1.02994e+06	1.23352e+06	749400	1.0336e+06	1.06204e+06	1.2806e+06	904509	922845	522611	1365776	821143	1.31428e+06	1.62754e+06	828218	1.64096e+06	1.45916e+06	1.19877e+06	1.13638e+06	673172	1.64983e+06	2550022	1.63914e+06	1.33524e+06	2.19374e+06
343	267.172	19.5314	877209	1.4757e+06	824936	797589	819213	1.55313e+06	1522245	843206	1.65211e+06	1.67527e+06	937298	1.60406e+06	832332	770349	791380	1.24892e+06	914708	1.24596e+06	1.75643e+06	2.11318e+06	1.58857e+06	2.36259e+06	2.14328e+06	2.0721e+06	2.04273e+06	799099	827397	1.43559e+06	1.72018e+06	1.33009e+06	1.60447e+06	2142090	2099082	847901	1.614e+06	1.64031e+06	1336305	2326084	2.09467e+06	1.76792e+06	1.82589e+06	1.50685e+06	850650	1.61358e+06	1651288	1.83153e+06	1.59509e+06
344	636.478	0.762637	874283	1.49332e+06	1136871	202032	433055	811836	716420	432753	952280	790330	639137	842022	1.08832e+06	741922	555839	486700	935229	1.20814e+06	1238430	361929	2.16736e+06	645451	1.25773e+06	1.69297e+06	518393	441598	656305	1.07691e+06	2.19844e+06	854661	1.32994e+06	871536	1.96026e+06	426747	893475	278753	941101	835765	597700	2653221	1204877	682245	122298	981335	264087	3.09175e+06	1.06877e+06
345	568.478	0.797267	874087	1.01858e+06	1.26438e+06	647933	724175	794597	880453	732802	1.47854e+06	1.48136e+06	1.26443e+06	877930	1.31013e+06	1.0432e+06	976127	624663	1.26217e+06	1.37679e+06	1.75848e+06	977400	2.22293e+06	1.39836e+06	1.43172e+06	2.15312e+06	1.29518e+06	1.25627e+06	943038	1617882	2.97704e+06	1.40236e+06	2.00444e+06	1.07902e+06	2.39852e+06	1.07996e+06	1.59115e+06	0	1.97158e+06	1920204	1.8407e+06	2.99674e+06	1.6072e+06	1.57461e+06	269166	1.71852e+06	213846	3.08449e+06	1.70351e+06
346	290.089	1.29208	867265	2.35403e+06	836570	855843	756762	2.21961e+06	2321092	901934	1.90771e+06	2.0364e+06	775300	2241610	864080	810583	767259	1.56321e+06	699674	2.17397e+06	2.05501e+06	2.49971e+06	2.1146e+06	4.35129e+06	2.93923e+06	2.55757e+06	3196649	727995	527784	2.01539e+06	2.37392e+06	1.92415e+06	2265117	2.59234e+06	3070278	578738	1.69821e+06	707262	2.07364e+06	4.2515e+06	2.69585e+06	2.30877e+06	1825169	1.49828e+06	179269	1.49035e+06	668404	1.80545e+06	1.3584e+06
347	158.154	5.58235	863223	1.94067e+06	1472031	682644	669639	1.44301e+06	1.52195e+06	1.2022e+06	1.58133e+06	1.38653e+06	1257559	1.63257e+06	1.80734e+06	1.20351e+06	1.29447e+06	1.08118e+06	1.65638e+06	2496541	3376989	1.8488e+06	3.37839e+06	1.74475e+06	2.98327e+06	3.78242e+06	2.58242e+06	1.9556e+06	1.34693e+06	3.35454e+06	6083101	2.59621e+06	2.98879e+06	1.8878e+06	5.55084e+06	1.11459e+06	3060233	657093	2.96648e+06	3.67428e+06	4753795	5.60617e+06	2.9297e+06	2.15883e+06	282882	3.91163e+06	526468	6276317	2.90102e+06
348	180.105	0.937915	862692	1.97096e+06	891403	906785	677313	2.5935e+06	2.24781e+06	833590	1.84786e+06	1864691	918278	2.39176e+06	1.2243e+06	1060527	1.04535e+06	1.69864e+06	1.11699e+06	2.69989e+06	2401039	2728041	3.34658e+06	4222601	3.11265e+06	4.7457e+06	3572657	790140	1.05017e+06	1.9987e+06	2.98444e+06	2266085	3.1743e+06	2.90094e+06	3286092	1.08647e+06	2.15474e+06	2.3797e+06	2446272	4.3009e+06	3329702	4286248	3.62056e+06	2667314	521873	1.81756e+06	2.16964e+06	5.02975e+06	4550674
349	320.173	0.879799	854790	2126877	1.07077e+06	203693	488322	573879	1.02325e+06	393333	973589	1.31055e+06	669483	1.28801e+06	883116	1.14357e+06	723805	327556	872688	905733	1.10408e+06	194227	1.79153e+06	338436	2.64782e+06	3.03493e+06	863259	381412	401492	1.68935e+06	2.19333e+06	262435	1.45258e+06	849443	2.44301e+06	336441	1.44963e+06	98956.2	765174	672320	0	2.62531e+06	1.74322e+06	569192	5039.43	1.23055e+06	111131	3386513	1.40201e+06
350	445.12	0.747267	849703	663023	718589	114441	418154	971906	523425	125779	469559	192003	315391	1.1663e+06	539412	296490	152762	87301.9	458767	1.03545e+06	356934	39794.5	1.47633e+06	127966	259299	1.35145e+06	38108.5	121904	103396	421558	577641	211764	1.76312e+06	231545	327645	93218.9	219566	1.32892e+06	249763	115358	32478	2.23864e+06	542998	171991	332723	139560	1.23818e+06	2390754	888256
351	515.007	12.2725	847470	1.09728e+06	838650	860681	738036	918729	938875	334684	1.11285e+06	1.10902e+06	350434	866912	388281	144559	114753	914990	187412	489924	1.11277e+06	885634	661158	526831	422016	309582	351300	111365	73130.2	353452	1.04168e+06	324049	496114	212491	1.09122e+06	83643	276191	859271	407001	279711	685162	461563	269323	236127	243780	344304	398919	318479	291401
352	578.438	0.770919	839270	1.17273e+06	981836	211606	387278	745815	612387	413728	929540	653666	724886	694298	915138	701313	509251	403852	758786	1.10024e+06	1.06847e+06	573203	1.94071e+06	698030	1028391	1.53617e+06	663628	551822	443005	1185296	2348061	525188	1.44604e+06	564787	2.00886e+06	368306	886623	279767	930059	551868	850251	2626905	1.01701e+06	592320	97167.8	993015	158835	2.9953e+06	1.11123e+06
353	255.211	0.838837	838261	2.1484e+06	8571145	28430866	20870600	40307488	33819660	24206190	61637564	74299160	23151484	27939430	12920360	24240480	26172240	72916312	25080056	26866824	74921584	79306840	25497798	76201440	74601216	35095400	73296512	25371196	27342418	53375384	69041424	72541176	45759340	73105760	67680416	27913752	57129840	3.65092e+06	73883168	61174528	66373520	42151636	65348580	71214936	11554021	55321540	1595581	45171044	67605808
354	428.132	2.69057	837510	2.50197e+06	746854	814668	809132	1.55089e+06	2.78897e+06	745760	2.04665e+06	1.62455e+06	782460	2.6285e+06	766882	776014	721458	883417	719587	1.06445e+06	2.17815e+06	2.69892e+06	1.72469e+06	6935706	3.27797e+06	3.17558e+06	3.96886e+06	648894	648350	2.50924e+06	2.62851e+06	1.28493e+06	1.75586e+06	2877464	3.55271e+06	680257	2.89977e+06	847731	1.19296e+06	6701728	4.07528e+06	2.34444e+06	2.25065e+06	1193093	104280	2440813	1.29397e+06	1.90274e+06	1.77091e+06
355	281.073	3.145	835930	5.78111e+06	648983	794090	696747	2.44886e+06	4.80373e+06	347973	2.90098e+06	2.419e+06	546811	5557591	319017	520354	293700	1.35772e+06	437268	1.1142e+06	2.48903e+06	2429012	1.27929e+06	1.01272e+06	1.50273e+06	1.44759e+06	1705496	338527	316452	2.48528e+06	2.45472e+06	1.04637e+06	1.69135e+06	773609	1785410	289069	2.82173e+06	1.29922e+06	948417	529928	1.4429e+06	1.74102e+06	1.66284e+06	711846	62429.2	3.38267e+06	1.45853e+06	1.57208e+06	1.56782e+06
356	664.231	14.4189	834456	713580	707602	937682	822047	480639	591815	623183	586730	542968	574810	644934	563592	732594	536229	378739	639423	408842	472352	476086	314698	388135	382848	362198	423078	1.23168e+06	2.41511e+06	432597	521148	343013	524239	197178	497053	1.23219e+06	564485	444540	340439	341629	440971	479161	383461	318687	306996	2.87912e+06	412964	486555	2674120
357	113.071	15.1566	826106	796506	850400	862937	814162	917204	864876	847924	836937	889072	864386	881840	868715	860848	965596	802767	887518	911350	890560	885125	902561	891946	991905	954489	894299	865900	889972	988088	975483	901734	1.02572e+06	955265	1.03036e+06	880463	1.01413e+06	1.10761e+06	965061	1.24741e+06	910054	946042	966532	974913	995182	977780	986363	1.08269e+06	945023
360	138.091	0.938251	818958	1.97952e+06	725653	503296	643460	1655064	1.97894e+06	650214	1.25297e+06	934791	735595	1939751	702049	679768	509390	1.11242e+06	627445	1.3287e+06	1.22611e+06	879495	1.63522e+06	1.77143e+06	1.3133e+06	1.80006e+06	1.43698e+06	455076	534468	1.2185e+06	1.29375e+06	775860	1.35079e+06	1.35062e+06	1.10317e+06	626062	1.03686e+06	556449	810196	1.45692e+06	849542	1.32512e+06	1.47985e+06	725059	288483	969828	680957	1.42979e+06	1.28327e+06
363	612.504	0.801282	812413	608347	992081	630012	529384	531724	634426	676242	1.25149e+06	1.47775e+06	1.05556e+06	600782	1.14055e+06	1.39069e+06	718662	931362	1.09147e+06	1.17433e+06	1.68211e+06	1.25282e+06	1.60856e+06	1.13831e+06	1.40315e+06	1.45082e+06	906222	853832	939540	1.32999e+06	2.89144e+06	1.45458e+06	1.4921e+06	758161	2.26336e+06	919868	1.20549e+06	327963	1.35884e+06	1.65465e+06	1.83327e+06	2050678	1.39652e+06	830837	178143	1.38163e+06	212935	2.52323e+06	1.15701e+06
364	665.499	0.758734	810946	1.15671e+06	893540	238625	319057	610180	838768	440863	795875	704309	712263	506868	1.01983e+06	756790	431439	426177	752145	1.04134e+06	951222	546316	2131984	725025	1.00463e+06	1.50248e+06	731740	441251	453397	1.20425e+06	1722209	456356	1.35257e+06	583220	1.77472e+06	298040	1.00111e+06	189801	756909	969836	731531	2.32381e+06	998777	482593	115160	728369	215721	2.72543e+06	779874
365	101.106	0.911959	810499	2743902	660582	833900	805446	1.67049e+06	2.1604e+06	855977	2368232	2.0512e+06	1.04432e+06	2.97243e+06	932100	876040	770308	2188157	808710	3175060	2.42843e+06	2.41295e+06	1.83536e+06	3.90506e+06	2.5944e+06	2832452	2.95853e+06	821766	904967	2.03309e+06	2.08936e+06	1.88212e+06	1.65307e+06	2822890	2.55507e+06	1.11625e+06	2.5932e+06	1.22447e+06	3.70754e+06	3.36433e+06	2.53187e+06	2.39701e+06	2.18034e+06	1.89412e+06	368300	1961591	1.56824e+06	2.03515e+06	2136968
368	116.107	6.70541	798224	1.2547e+06	786504	355145	308589	668646	1.14773e+06	590686	587139	1.04596e+06	383995	789631	1.09066e+06	725671	788263	854532	591344	1003950	1.42679e+06	1.26271e+06	1820590	737063	2.81594e+06	1.59092e+06	946097	773548	713200	1546830	2.38417e+06	963605	1.36504e+06	1.02666e+06	4196536	631214	1.54856e+06	383376	1.20887e+06	1.03624e+06	1.2399e+06	2177134	1.12228e+06	689853	249484	1.28096e+06	577518	1.76786e+06	1.07169e+06
374	156.087	10.3476	780595	750859	633959	799094	788869	787468	710756	481816	807736	835286	537184	656289	429541	526440	417572	908984	459387	761076	700919	669122	512825	786828	537714	436750	596335	429577	391163	427437	577247	540506	500845	237620	657353	385567	410295	744924	733200	586242	727678	485150	403703	368112	459490	515831	477095	381283	513445
375	312.071	14.3866	778072	855574	813730	839874	781255	916993	788583	629478	943719	944198	767768	820281	655564	853669	690389	936106	835540	978126	879180	890571	863194	876080	787540	793486	836349	1.87106e+06	5012801	796742	909366	893750	1.10667e+06	750819	797215	2683968	883919	1.09088e+06	869972	865240	845656	883644	857532	921168	802106	7802254	828581	1.92237e+06	10158884
376	428.337	0.781148	777170	3.85646e+06	2.432e+06	200704	574033	999301	724834	390831	954003	571645	970173	1.71985e+06	1.95596e+06	1.15472e+06	358106	260310	1684436	3154868	1.21733e+06	334257	7.60496e+06	347471	1.6309e+06	2959370	830455	309297	219425	970159	2.82213e+06	578431	5.26126e+06	631100	2.31531e+06	211932	1.12113e+06	795587	1132299	527563	456142	7928744	1.60078e+06	471952	134424	770607	489273	4.49373e+06	2262355
378	684.54	0.750737	772755	4.01533e+06	1.83988e+06	195081	695463	854321	565628	480435	1692206	958946	1.13009e+06	1.73579e+06	1.55331e+06	1580313	359000	545506	1.75522e+06	4.09597e+06	1.41718e+06	575758	8351826	602993	1.93565e+06	4.28794e+06	722680	324275	316371	932655	3.06825e+06	781309	7071537	524495	2.98284e+06	303893	1.47073e+06	1.04021e+06	1.88119e+06	688500	905685	8398380	2504501	813504	108492	915205	342321	5900110	4.12194e+06
380	300.202	1.15101	769094	829803	10938618	145520224	36863844	16460148	30317426	81839600	48573064	118531296	45010472	36575536	39723352	19246666	39065664	161688400	46859212	26183912	174764176	487937344	34618820	464738240	117402736	64466516	413165664	161993104	93866536	121460480	126896032	269397184	30459936	211661632	270819968	84095736	232111248	3589613	97610040	623126336	1188442240	85159728	64804288	171122928	32902136	402776416	4616603	42093988	61077856
383	376.233	0.866421	760152	1.03595e+06	1.04256e+06	474911	482508	753543	652686	602321	1.27621e+06	1.01202e+06	865032	934530	1.05703e+06	799975	680783	659067	1.17838e+06	1.10972e+06	2.04515e+06	1.2324e+06	2.17333e+06	1.15398e+06	1.43647e+06	1.95663e+06	1.08946e+06	935177	663880	1.55731e+06	3.19446e+06	833888	1.53855e+06	999765	3432328	558744	1.19511e+06	329025	1.21131e+06	1.66158e+06	1.30567e+06	2939309	1.50565e+06	701862	190648	1.2314e+06	376274	2.50153e+06	1.14466e+06
386	513.387	0.76569	742634	886161	537318	228634	160988	383044	493950	67227.6	490116	315573	157101	189496	313559	296215	67118.7	0	206133	364086	0	0	756915	20874.5	134750	631759	11680.6	7249.33	187076	364613	276019	0	529081	215063	468932	4455.44	11737.6	238790	326090	15687.4	11936.2	727482	397963	0	0	15232.9	114480	906574	336439
387	329.279	1.09725	740495	767914	910352	507778	604533	437138	525924	1204696	280991	500387	1.72383e+06	757181	1.31767e+06	1.95215e+06	1.94191e+06	389566	3.10604e+06	1.03881e+06	697975	582287	1.09501e+06	359505	1.39787e+06	2.01486e+06	1403415	3.09962e+06	2.86853e+06	2495273	2.32401e+06	2.3278e+06	1.60024e+06	1.44135e+06	2.18976e+06	2.78644e+06	3.33888e+06	359425	1.83025e+06	2472667	1.39389e+06	3.68614e+06	2.58276e+06	2750249	482133	4.60061e+06	405043	5903322	2953064
392	111.092	0.9203	724612	5326734	622943	535483	558882	1.77099e+06	5.68405e+06	602986	3.78141e+06	1.17208e+06	797457	4748850	716665	622255	651629	4943404	663056	4.03746e+06	4.8517e+06	2.1771e+06	1.69527e+06	2.0844e+06	3.06193e+06	3320955	2.43053e+06	580492	607952	4.54045e+06	5.36405e+06	1.34478e+06	1.59327e+06	2.31348e+06	3043954	643782	4.64049e+06	821960	2.57178e+06	2.45284e+06	1.7809e+06	8860465	1.99172e+06	1.33715e+06	338057	2.60276e+06	2.61442e+06	4329411	1.77682e+06
395	256.131	6.62028	716216	1.18617e+06	683608	378097	294966	668229	654590	512897	426194	687218	470393	492553	936536	593118	890830	835045	767629	2.19083e+06	1.5148e+06	434700	2.45507e+06	358871	1.43585e+06	1.25527e+06	512371	996412	752967	1653360	2.79227e+06	1.53804e+06	1671808	842761	3189751	509264	1.17563e+06	507855	2104104	820160	724584	2.5344e+06	1.36561e+06	1.08433e+06	165277	1.50405e+06	284312	2244392	986598
396	123.055	18.4513	708460	576691	606999	503639	239738	881130	124145	621874	607532	799567	627340	484516	1.35371e+06	619042	920644	693232	1.07377e+06	721289	783629	1.45816e+06	1.09417e+06	398577	641447	737376	455744	490872	442472	435688	1.40418e+06	739262	785784	620742	497025	624598	265413	1.04724e+06	1.3555e+06	350928	900408	611826	744378	919257	692853	644068	1.09435e+06	893828	1.017e+06
398	332.207	0.876371	705018	1.22041e+06	924501	296429	355882	668890	805890	586615	1.33237e+06	1.00174e+06	611117	1.14741e+06	997905	841672	639766	497323	974740	1.10861e+06	1.27461e+06	786261	1.98259e+06	1.04956e+06	1642784	2227783	1.19891e+06	591555	501457	1.8738e+06	2.68153e+06	675516	1.47958e+06	875708	2575021	483483	1447831	375564	810207	1.16444e+06	1.35298e+06	2.56085e+06	1.67206e+06	717964	140132	1.0446e+06	392191	2841695	1.29247e+06
400	408.274	0.859199	701875	2221777	8141141	18772714	15680586	26904664	33624124	16400623	36372252	34764084	16535683	29869398	12388766	16225823	17196950	27330878	17180732	16416655	44855012	46128236	21957788	51670092	51921056	37751932	54083648	15741307	15932001	43073200	43835696	30795504	27956352	48844240	53775340	17509012	48147156	2.75709e+06	28307598	46555276	49031156	37738652	37419476	31506950	10617246	46195032	1.86908e+06	40971728	40980168
403	147.055	18.5367	696982	380687	297392	136727	51153.5	1.45675e+06	21649.1	83285.5	548850	592565	479501	261698	346814	455053	152597	439418	1.11364e+06	1.24313e+06	1.42303e+06	1.23768e+06	347140	64332.8	3.66802e+06	981528	381181	471868	1.08919e+06	355050	2.4284e+06	314904	416121	272941	1.41076e+06	196856	83390.1	2.9805e+06	3.21701e+06	48665.6	850505	340466	601214	571914	309485	1.04646e+06	231504	867924	1211521
408	559.948	0.902015	689681	1.463e+06	609650	721488	750125	1055707	1.55905e+06	647482	1.18078e+06	1.05985e+06	855919	1.08142e+06	784046	676852	681815	1.00723e+06	837404	935257	1.08317e+06	1617805	959736	1.65161e+06	1.24501e+06	1.19645e+06	1.38259e+06	667791	817435	1.12559e+06	1.14631e+06	1.19497e+06	1.01795e+06	1.17196e+06	1.36109e+06	692830	1.3353e+06	1051803	984062	1.41562e+06	1.20678e+06	1.22208e+06	1186397	1.022e+06	473911	1.04531e+06	1.02885e+06	1128154	1.17191e+06
409	336.289	1.38353	689099	1341297	1.0052e+06	490184	699684	563839	538592	959678	1.35671e+06	1.05451e+06	1.17115e+06	737720	1.18109e+06	1.11208e+06	1.04551e+06	874941	1.5573e+06	1.57344e+06	1606358	1.10712e+06	1.86706e+06	942404	1.62893e+06	1.836e+06	1.58873e+06	1.3866e+06	1.26581e+06	1.60137e+06	3.10086e+06	1.79564e+06	1942522	946648	3202715	966380	1.77453e+06	411074	1.92465e+06	2.05074e+06	2201917	3.77259e+06	1.93361e+06	1.67488e+06	202165	2.03848e+06	286673	3.96534e+06	2.25754e+06
411	236.149	11.0926	688012	1.05922e+06	673957	686590	690816	968743	1.73005e+06	608522	998446	984160	577209	943061	697725	499422	475763	1.04558e+06	535226	664264	1050261	948606	812308	793831	884676	790885	892555	493866	477229	516351	888569	546582	630415	894759	865404	472423	604291	988397	635648	724048	896564	721954	788080	540040	756483	477190	1.07247e+06	620639	713953
412	964.713	0.787572	687414	952979	723888	528363	448869	597015	638557	619853	1.00874e+06	1.37391e+06	653524	600625	973422	823250	724465	672261	1.08635e+06	1065747	1.03505e+06	940597	1.26395e+06	885322	983203	1.302e+06	743846	917993	797804	1.0489e+06	2.27976e+06	904688	1.04054e+06	641720	2.09212e+06	561836	814416	303922	1.02717e+06	1.15117e+06	948618	1.81156e+06	930794	779420	190155	1.20364e+06	197044	2.04089e+06	983003
414	84.0392	17.1888	682755	365376	1.14233e+06	301961	515148	5006511	191882	206786	304286	462906	578237	384933	1.12427e+06	465850	251574	311681	942410	1.83829e+06	824522	349332	257322	271124	1.38894e+06	2.2856e+06	651066	1.02663e+06	821660	608878	513874	795000	392673	465669	509771	1.0923e+06	426923	627818	3.06927e+06	663728	539777	415924	537303	1.23671e+06	668371	1.03032e+06	210748	855479	677133
416	223.064	0.727969	680872	484166	519312	74490.3	379137	688092	308586	85559.8	348696	52579.6	191773	665336	322220	225838	104995	26990.3	266936	729322	162681	20763	1084764	28674.9	187104	690577	172977	67677.8	54889.1	251945	373792	110517	1.12044e+06	30323	132547	57210.3	152943	1.02501e+06	193261	25659.1	21784.2	1.49652e+06	331722	18322.6	236646	76140.9	748431	1.30361e+06	549175
417	351.253	0.906456	680597	3.60733e+06	1.38077e+06	0	265663	558622	252865	187878	544806	317938	387323	868335	897567	527716	199995	163752	675874	2.48051e+06	509247	320073	4490987	0	742856	2.83747e+06	367622	118344	138399	371785	941686	239971	3613754	105860	728265	139167	439957	510984	559002	71551.7	14832.1	4.17582e+06	756807	351942	215612	302766	360367	4.43432e+06	1.9778e+06
418	546.4	0.81293	680352	988411	515130	828583	832957	1.0789e+06	1.53301e+06	834856	1.19176e+06	1.63544e+06	686995	1.41695e+06	490103	652906	800040	1.40562e+06	699491	899531	1.26571e+06	1.67978e+06	757818	1.99857e+06	1.16331e+06	1.04073e+06	1.37618e+06	743102	630857	941787	1.28813e+06	1.28479e+06	1.203e+06	1.06322e+06	2.04839e+06	916171	1.38018e+06	1.22307e+06	981935	1.82148e+06	1.46744e+06	1.52601e+06	1.09697e+06	1.02056e+06	453236	1.35209e+06	830424	1.08265e+06	1.29525e+06
421	590.426	0.817372	673354	1.10233e+06	548099	355236	863254	1.1048e+06	971855	359963	894262	773297	452446	1.44198e+06	544498	542722	385253	742890	466803	818422	958154	67324.4	716422	904702	603822	1.00341e+06	305963	294883	315871	566961	920379	645702	920085	735310	608055	247061	895375	1.19776e+06	632803	964954	74597.6	1.01975e+06	734293	72544.2	299150	734109	702132	1.20218e+06	842300
423	413.103	5.44981	671596	1.57388e+06	302500	620796	341705	1.58089e+06	888156	99777.3	2674256	2.82483e+06	116447	1.2529e+06	99902.6	71876.9	76038.8	2.55683e+06	61125.2	542218	1.85165e+06	2.27486e+06	486548	1.86965e+06	514606	471542	757247	45121.4	40632.6	190824	904132	296160	395774	115676	1.18904e+06	53238.8	228764	104837	376597	376998	1.06186e+06	428405	522322	170554	0	251671	95001.5	231408	411783
424	786.202	0.849464	670631	283242	272581	0	0	267548	193124	0	0	0	0	208274	206151	0	0	0	0	487018	0	0	393527	0	0	524464	0	0	0	0	0	0	418367	0	0	0	0	0	0	0	0	324534	0	0	0	0	0	695535	0
427	273.076	6.21411	665608	1.31934e+06	605436	564106	648677	1.46986e+06	1.29705e+06	517659	1.58929e+06	1.62975e+06	580865	1.47356e+06	532173	682817	621307	1.13017e+06	614649	1.59398e+06	1.59766e+06	1.60856e+06	1.47315e+06	1.95598e+06	1.68091e+06	2.19703e+06	2.25547e+06	708585	512778	1.33602e+06	1.81173e+06	1642509	1.98818e+06	1.25688e+06	2.02153e+06	506233	1.26141e+06	1.34514e+06	2185163	2.56908e+06	1.78071e+06	2746347	1.86323e+06	1.05893e+06	231657	1.56497e+06	932473	2222789	1.6951e+06
429	331.248	1.25577	663209	665901	592395	219868	519792	597043	707085	401561	420301	394849	671830	846683	804254	642656	346865	156160	370720	706042	274309	209043	662457	176709	541079	932818	90071.1	304405	370508	462839	428263	271584	477231	318643	372481	314811	896382	224981	253098	313377	0	559607	819390	103706	116639	284320	194872	1.93438e+06	417632
430	316.321	19.5384	660194	980757	584668	632203	640559	1.13002e+06	969543	648128	981729	1.08419e+06	725094	1.00856e+06	593868	612049	574597	1.01094e+06	711006	1.0274e+06	1.13823e+06	1.16886e+06	1.03745e+06	924843	1.14013e+06	1.04782e+06	1.06731e+06	632103	640752	915768	972168	1.00488e+06	1053054	1.2365e+06	1.06731e+06	630707	966463	1.11068e+06	1.05238e+06	1.06351e+06	1.00672e+06	986786	1.13884e+06	1.06337e+06	628612	924615	965790	1.17104e+06	1.06162e+06
431	336.289	0.907062	659845	1.84355e+06	753577	293091	532716	853187	705448	610219	1.32121e+06	1.36536e+06	894143	883401	845755	948116	740749	1.44859e+06	1.34319e+06	1.88253e+06	1.9062e+06	1.32462e+06	2409095	1194519	2.4534e+06	2.84307e+06	1.75666e+06	815244	936292	1698899	2817215	1.92459e+06	2.46403e+06	1.33264e+06	3.19121e+06	729674	1.47635e+06	250505	1.9649e+06	2.33539e+06	1.75369e+06	4314672	2.03514e+06	2.19574e+06	84162.4	1.56808e+06	197040	4.36412e+06	3.27985e+06
432	102.053	19.0781	659547	464084	863440	533883	506034	731305	370741	225028	456408	364991	391154	358797	514691	310979	159723	326533	592407	476838	644513	539410	410369	693642	724515	1.31392e+06	994686	359100	536859	1.43576e+06	712791	1.11634e+06	1.06032e+06	1.30741e+06	706881	351548	477494	1.0054e+06	1.38962e+06	2.56213e+06	1.13299e+06	1.58325e+06	739424	894649	204174	1.10635e+06	361016	2165857	801605
434	284.331	0.884245	656103	1.39196e+06	25373374	3.53206e+06	1.04292e+06	1.19465e+06	2201502	2770468	5.87056e+06	5.38106e+06	1.31215e+06	1.32263e+06	1.87112e+06	874031	1.05971e+06	2.89619e+06	1.19926e+06	2.02947e+06	2632091	5.25597e+06	1.13613e+06	5169600	2750885	2.47948e+06	4.15773e+06	4964235	1263723	1.52466e+06	3.45253e+06	3.97259e+06	1.22765e+06	3.54052e+06	3.09562e+06	2177953	2.3456e+06	1.28856e+06	1.70619e+06	5365238	9569892	1.74861e+06	2.71061e+06	2.6694e+06	831505	2.81214e+06	941706	1.72152e+06	1.5873e+06
435	656.53	0.801856	655765	703656	904355	537476	537108	682324	641117	594738	1155486	1.14492e+06	761159	759666	1.02623e+06	790303	676630	628561	1155688	958991	1.45863e+06	777214	1.36898e+06	940939	1.24871e+06	1.28829e+06	649618	987887	881193	1.00094e+06	2158853	882222	1.33726e+06	855561	1.56459e+06	625806	884226	338265	1.2374e+06	1.33898e+06	1.24129e+06	2.43977e+06	1.5663e+06	1.31357e+06	154011	1.83105e+06	270670	1806910	930421
437	123.055	19.0263	651247	391641	788540	875130	712138	1.09966e+06	135462	655965	789621	687852	621563	552364	982325	369617	697708	1.34491e+06	737527	1033209	820087	1.34025e+06	726485	212422	1.30122e+06	1.11982e+06	606701	435619	795728	889755	1.03956e+06	901682	612957	1.0288e+06	961643	406282	205739	896280	2.06758e+06	728690	1.50042e+06	1.78158e+06	991939	1.05608e+06	248996	729986	424280	973549	934106
438	151.097	1.21617	650646	1386875	9329816	21288744	17954962	7256373	11994467	38395440	5.02016e+06	8056519	22258992	12672898	19399434	17994500	30618828	30348828	27466704	10450561	58231768	52146928	15754291	18789988	47307524	20935078	94273944	56563496	46382776	42304780	40129004	68086472	18336356	64369476	74803152	36303264	51947384	2.18263e+06	34079748	117144056	168924592	30012166	27036166	53352968	12227030	75237000	1.72824e+06	27312582	30907200
440	642.463	0.753962	647706	4.43683e+06	3.6638e+06	579840	2.23095e+06	1.06393e+06	649874	2.81523e+06	4.91946e+06	4.62595e+06	4.37421e+06	2065602	2.16755e+06	5796563	1.71193e+06	3.07829e+06	6652743	6.21384e+06	6.96966e+06	2.31658e+06	12074358	1.51387e+06	7113875	5.68831e+06	2.94467e+06	2283271	1386013	1.80981e+06	10409043	6662076	13387173	1.47276e+06	12338330	1.52826e+06	6.02117e+06	851909	10484699	3969147	4.53095e+06	18399022	8534778	6.69521e+06	192534	5.4887e+06	279794	11445459	12746082
442	243.995	2.68107	643750	744000	538604	439712	423110	602914	614424	2847887	625089	544979	381948	721717	5374166	320723	1.30712e+06	572806	288490	379223	547732	627264	413670	1.17541e+06	651760	556919	573610	354647	260554	550514	549109	367596	423268	366840	647248	357846	387291	311655	430519	842321	620586	389865	416959	303047	178331	456280	275502	439481	414933
444	593.262	2.66663	640755	1.516e+06	524848	549003	514944	1027038	1.44925e+06	369430	1.49445e+06	1140477	421456	1.40224e+06	333152	406432	299202	776164	315211	704622	1.26716e+06	1.56805e+06	884896	1.88507e+06	1.67562e+06	1.76803e+06	1.29743e+06	302185	257560	992328	1033053	606986	715004	817393	1.73641e+06	231708	892436	304496	599979	2052927	1.53019e+06	928595	826668	464929	0	953257	299856	554247	594889
445	535.4	0.735282	639689	792334	573082	8515.83	164547	366305	375793	191466	746494	938684	225942	194185	246941	223832	185080	9401.93	238980	353620	570076	545800	714174	31560.5	67408.9	676749	28703.1	93752	11007.6	317745	457276	13595.2	321819	341632	493650	8884.65	413542	18257	14972.4	24146.8	17503	714977	233618	16087.5	14798.9	20804.6	15677	927749	433080
446	437.326	0.804413	639094	1.35763e+06	6918740	25511526	23011406	32726774	25504536	28527158	44223940	60441604	24072434	21848784	12293555	22610222	26353920	60537708	22544698	17532428	57488116	55122240	16804964	48738628	58068340	21300172	65704708	23674638	28696294	48967988	56059724	70499592	28534214	65140536	57513952	29873976	48360676	2.66731e+06	54389324	58049552	45924672	26947670	52257820	63476528	11629814	58667660	1076257	29420628	46080492
447	118.086	0.947882	635291	1.46654e+06	616905	384852	429010	1.53364e+06	1.63104e+06	381652	906717	933022	552236	1.47995e+06	550359	647105	500552	1.0206e+06	603677	1642694	901675	758604	1.87515e+06	921776	1.05427e+06	2121374	864741	356386	494625	1.03687e+06	994344	816755	1626562	1.1671e+06	1200521	495814	919354	674481	1.11497e+06	1.04052e+06	695656	1.74298e+06	1.51628e+06	995948	219294	682365	729742	2050307	1.98242e+06
450	723.538	0.752117	625317	946357	1.43925e+06	1.04524e+06	882087	1.12148e+06	1311475	1.2689e+06	2.43142e+06	2788120	1.32797e+06	1.91642e+06	944891	1.43243e+06	1.10398e+06	2.16785e+06	1570341	2.13344e+06	3.42547e+06	2.08739e+06	3.26129e+06	3.19846e+06	3.57585e+06	2.68408e+06	2.92752e+06	1.16358e+06	1.31443e+06	2.44669e+06	3.13313e+06	2.26333e+06	3.20604e+06	3070036	4282094	1.29684e+06	2.70226e+06	112159	3077686	3.07862e+06	1.58198e+06	1.5621e+06	3.13693e+06	2669948	77672.7	3.23049e+06	238083	3.65135e+06	2849044
453	628.195	0.758635	619150	823948	465996	0	326923	671242	644667	76770.1	361890	147146	160895	1.17477e+06	299308	134954	86833.4	0	266036	436621	198441	0	817314	0	226846	642930	0	0	0	401910	399309	0	859753	192219	196592	0	232851	747730	0	0	0	1.14903e+06	274134	0	228724	0	1.00495e+06	1.00847e+06	325477
455	155.063	2.80924	612850	1.45586e+06	594631	678769	739137	1.19255e+06	1.50001e+06	453541	1.41636e+06	1.33241e+06	918506	1.67767e+06	729586	980294	559559	920505	581673	1.44287e+06	1.31096e+06	1.34846e+06	981102	2.01423e+06	1.21864e+06	1.02967e+06	1.42577e+06	506681	518344	1.26328e+06	1.37314e+06	961415	1.11105e+06	676538	1.33233e+06	493629	1.2504e+06	1.51571e+06	939125	1.67508e+06	1.69592e+06	1.13808e+06	1148673	707588	536097	1.5753e+06	1.33186e+06	1.27838e+06	1.02223e+06
456	147.055	1.2253	610355	1051270	278513	139746	321575	760303	635801	191794	563302	292043	332061	735012	867336	465876	174188	188129	154293	785823	419792	226712	887364	218301	510306	304392	239055	140076	110335	391116	614010	233559	459342	157111	700837	88641.5	214068	154394	318963	221564	164208	649785	235290	204847	136710	299204	130853	523796	338460
457	736.549	0.746104	608252	1.83921e+06	2.12472e+06	22984430	16615599	27430642	31771960	24626104	53099436	55802652	25304156	17344366	5.07642e+06	24041032	25112822	44083432	24090476	6694840	75633976	47900420	4736757	57273704	80658664	17701134	67287088	8666822	26735424	69055840	56428180	49129452	14325027	67262408	76872152	24740766	56606900	538823	63183068	55536708	38127428	13759897	62265100	59283992	3.13642e+06	58954780	285473	44357292	62427792
459	390.336	0.866819	597721	1.55611e+06	1.52695e+06	379649	887768	1.03642e+06	987437	2.12158e+06	1.69706e+06	1.76679e+06	1.40606e+06	1.58383e+06	1.75263e+06	1.76379e+06	1.56627e+06	1.4594e+06	1987080	2861613	4.26456e+06	1.3282e+06	4.36406e+06	1.15571e+06	3380391	3.01064e+06	1.9964e+06	1808701	1.22846e+06	2.53171e+06	5322875	3.07417e+06	4.17008e+06	1.17212e+06	5921912	1.24314e+06	2.98113e+06	662549	4195247	2303252	2.70369e+06	5934892	3085687	3511192	328946	2.90398e+06	466257	4.15824e+06	3021736
460	162.076	15.1874	597056	865312	1.17446e+06	563360	554081	765570	929576	532943	755518	698875	567645	946274	607163	616739	637994	550134	730802	713895	961393	846715	779600	1.10591e+06	1.14822e+06	1.28855e+06	1.08823e+06	727209	839805	1.01739e+06	1.15846e+06	842103	1.00318e+06	1.09226e+06	998924	813620	1.17937e+06	961806	1.14188e+06	1.77664e+06	993717	1.22039e+06	961263	1060579	652526	1.7392e+06	1.9416e+06	1.59537e+06	1.03173e+06
461	424.363	0.803539	597035	737211	692206	608653	830022	652829	987936	996290	996942	1.74042e+06	745594	714331	648724	694430	595111	1.00553e+06	797998	940041	1.94338e+06	1.72248e+06	1.21644e+06	1.51211e+06	1.37598e+06	1.53838e+06	1.13683e+06	804996	768054	1.14342e+06	1.94286e+06	1.46273e+06	1161521	1.36147e+06	1.47147e+06	720695	1.35195e+06	785553	1.10412e+06	1.67808e+06	1.58513e+06	1.7151e+06	1.22825e+06	1.31905e+06	670241	1.61691e+06	1.03834e+06	1.65391e+06	982990
463	379.321	0.727918	592952	1.00832e+06	1.11431e+06	5871.38	205830	608827	343178	78292	370105	187213	294206	539560	917544	463385	116689	9349.62	546064	1.85726e+06	289458	0	2.41233e+06	0	366795	1.25897e+06	177589	75406	62658.7	307978	714542	119831	1.95336e+06	121918	422914	67170.3	128179	399537	428753	13838.5	190591	2.46323e+06	481629	144252	113001	130488	190023	1.62084e+06	741917
467	702.214	0.753493	587338	595885	317062	0	294944	583836	539930	69287.6	314532	121578	126210	831170	227486	103008	55416.9	0	179558	396900	208320	0	674255	0	218362	532114	0	65914	0	216537	364769	0	764873	0	139054	0	152485	742345	0	0	0	983376	258215	0	282535	0	884393	987484	251231
468	634.452	0.818876	584828	910582	498379	778715	753712	1.10448e+06	936579	561481	1.10213e+06	976445	606820	1226994	406135	584268	505681	813335	493562	814768	900664	1183676	586823	1.23289e+06	1227984	860724	1.23326e+06	516987	484802	494048	985948	683795	847739	721304	1.01802e+06	470979	1.21093e+06	995957	810948	1.28755e+06	1.29676e+06	1071021	983320	672494	461913	1.10869e+06	713131	1.01102e+06	925578
469	346.146	0.922668	584800	2.58675e+06	435043	450178	510480	3.17808e+06	3148243	461828	2.47358e+06	1.78588e+06	592456	2822615	395147	449291	402423	2.09942e+06	340047	2.46647e+06	2477025	1.30208e+06	2.42446e+06	2.44753e+06	3.17341e+06	2.97333e+06	2.11637e+06	234417	349297	1.62472e+06	2.43361e+06	1.49148e+06	1.73886e+06	2.61485e+06	2.6272e+06	262621	1.51571e+06	799103	1930968	2.70518e+06	843254	2.25968e+06	2.39527e+06	1.25655e+06	75160.3	824006	381445	1656231	2.22903e+06
472	123.055	18.1109	582267	555122	1.59596e+06	623113	514808	900044	490806	924704	638973	835188	658605	341599	835314	446475	920644	843824	688669	1158585	1.04914e+06	776549	840944	558800	1.2938e+06	832655	713541	369506	361560	812673	807811	1.06409e+06	1.24157e+06	1.15328e+06	562612	308249	273372	1.04724e+06	963322	758621	1.95554e+06	791386	979908	1.02082e+06	315416	766104	1.09435e+06	1.6665e+06	1.06149e+06
473	387.274	0.877406	579948	3872099	1.37107e+06	888770	328240	528629	299166	579426	648610	358673	543588	1.01642e+06	1.02985e+06	639775	209941	317965	740712	2163368	404705	469580	4404782	279102	869295	2.71547e+06	525414	190135	267191	348340	1.04689e+06	286167	3740717	534182	955767	192776	416253	407123	623546	386113	509326	4.65763e+06	923604	373757	132213	364779	190108	4493749	1.93748e+06
478	382.28	0.832659	572734	1.04957e+06	1.25568e+06	371577	594444	966289	818176	727528	1.32127e+06	795726	1.05301e+06	1.09305e+06	1.33126e+06	883550	822309	613185	1.43515e+06	1.48552e+06	1.83786e+06	866002	2.23198e+06	907602	2016355	2421304	1.7053e+06	937165	701343	1.49036e+06	2.97196e+06	907278	2.42491e+06	1.03986e+06	3.06919e+06	839604	2.15144e+06	556335	1.34662e+06	1.75744e+06	1.27351e+06	3.7353e+06	1.76439e+06	827263	273547	1425315	427431	3.56869e+06	1.39867e+06
479	694.523	0.775338	570632	956582	586205	5464.77	0	0	0	0	0	0	0	190359	616396	0	0	0	0	713001	10113.5	0	1.41524e+06	0	0	783335	0	149658	44174.6	0	855053	0	529818	0	470904	0	0	152025	0	0	0	1.54562e+06	0	0	108318	0	194492	1.14596e+06	0
480	316.321	1.6796	569306	576816	670438	419396	342975	558504	522814	528908	665575	636114	551989	536099	706327	654194	711465	472384	883158	942756	1.05053e+06	533280	1.43859e+06	631856	889264	1.45969e+06	706113	1084881	1.09193e+06	1.13414e+06	1.97258e+06	1.2318e+06	1.25289e+06	647723	1.83723e+06	832065	1396621	415475	1.25724e+06	1.35799e+06	1.056e+06	1.88651e+06	1.06113e+06	1.02713e+06	218399	1.43419e+06	372054	2.30351e+06	1.23633e+06
482	621.521	0.749017	569182	876417	1.2504e+06	0	421359	540323	341111	190486	634292	217890	613890	897154	886723	808685	169925	142839	912161	1.88147e+06	536444	0	2.92156e+06	0	754435	1.76639e+06	103302	137864	131295	296725	1.15658e+06	191899	2.42644e+06	0	793827	79540.8	394093	475080	652754	302831	0	2.6244e+06	757977	257397	558962	263546	603858	2.20222e+06	1.47736e+06
485	626.66	19.8627	566235	1.03089e+06	588592	577155	568606	1.19281e+06	1212340	602011	1.32418e+06	1252260	576723	1.02125e+06	627537	582776	578189	1.23014e+06	586700	1.18953e+06	1.31015e+06	1.3771e+06	1206125	1.3721e+06	1.40246e+06	1.28567e+06	1.27588e+06	581632	573891	1.12264e+06	1.24983e+06	1.20641e+06	1195238	1.22148e+06	1.2819e+06	542676	1.14565e+06	1.21395e+06	1.2834e+06	1.29985e+06	1.33588e+06	1.25159e+06	1.27527e+06	1.24175e+06	548275	1.11906e+06	1.08526e+06	1.18869e+06	1.24276e+06
487	131.086	0.843405	561243	1127730	5.15567e+06	21013170	12927378	21495320	18657024	16331983	30995940	41032544	14537976	15828971	8.17211e+06	13955808	15967339	49736228	15297819	15405070	47392732	43428824	16270866	36055868	37742492	20113094	41708032	17874572	18820622	27375020	33254354	46822344	22654532	39617056	36189076	18492954	36181800	2.87543e+06	42818904	33923056	40763760	21227792	34264928	46385200	8076569	33356728	1.34944e+06	24344902	35957080
490	263.055	18.1907	557295	103197	212061	307544	94637.5	255994	18045.2	112575	111389	96349	171254	89687.7	426615	136972	74644.1	277293	304100	328839	197583	136259	38867.1	0	102313	159021	138081	134872	211330	294568	159899	110050	46467.5	53463.2	116485	381320	22575.9	304918	239902	0	285927	96419.3	105885	91367.6	238747	163301	127684	176982	475737
491	502.37	0.826795	557080	1.01899e+06	588082	1.01285e+06	644166	1.07078e+06	1.01963e+06	711239	1.1781e+06	1.83388e+06	633683	1.2095e+06	482341	701350	528151	1.826e+06	506772	720633	1.78176e+06	2.0389e+06	674224	2215580	1.5416e+06	741407	1.85291e+06	704435	921375	923478	896594	1.69998e+06	979503	1496424	1.6816e+06	855995	1.36971e+06	1.03721e+06	1.52524e+06	1.57339e+06	1.58101e+06	977441	1.10193e+06	1.87386e+06	440227	1.66353e+06	747916	939349	1.00715e+06
492	455.277	0.892909	557062	747141	2443201	4570659	2781273	3.52428e+06	3.87175e+06	3.77659e+06	6124526	7987270	2.96221e+06	4.11502e+06	2.06466e+06	2.60157e+06	3.58033e+06	8624428	3349088	3372668	8.23583e+06	5.83789e+06	3.18031e+06	6.85926e+06	5.5522e+06	3.88882e+06	7.04297e+06	3511522	4479137	5478819	5.62517e+06	6.52884e+06	3.92353e+06	7896636	5557563	4531576	5.64089e+06	383895	5527552	6.62364e+06	2.90783e+06	3.30184e+06	5.31232e+06	6.84775e+06	1.64577e+06	6.02261e+06	285722	4.18431e+06	3628458
494	170.088	16.9883	553247	781243	323393	459199	432015	632810	637056	407318	1.12435e+06	663382	258938	960142	386107	489829	613214	729357	498217	748050	799239	1.13079e+06	600739	2.34151e+06	1.04734e+06	854511	1.0746e+06	713128	534943	628848	1.10603e+06	980613	1.40394e+06	539763	878553	452265	722337	847897	705040	2.77921e+06	1.07487e+06	1.19741e+06	1.21953e+06	692587	432105	1.11116e+06	688773	1.40297e+06	949855
496	365.105	13.389	550949	357212	6458986	512205	31204704	1.56651e+06	4.24211e+06	1.27002e+06	266250	369705	18274536	1.58456e+06	36810456	7857280	22517420	373462	8.37871e+06	11780423	13020963	214147	1.60156e+06	90395.6	511750	1.6454e+06	5.99838e+06	8878729	17887210	6957033	2.90298e+06	24991146	11765533	1.1117e+06	33403220	13964040	9494217	451299072	34143140	524358	12159295	24332690	4.13734e+06	13484719	335601248	8.22333e+06	363331936	10120095	116020056
499	805.57	0.759663	549684	1.11592e+06	1.39299e+06	714387	1.09881e+06	691513	654351	636579	1.30187e+06	998953	1.28501e+06	1.018e+06	1.08058e+06	1.63578e+06	722677	335833	1.55246e+06	2.09239e+06	1.22156e+06	1.15698e+06	2.97611e+06	568038	1.28704e+06	1.85613e+06	982370	724618	652424	860206	1.36667e+06	1.21052e+06	2880845	1.23995e+06	1.39597e+06	639920	905650	349142	1.35811e+06	1.94636e+06	853768	3.1942e+06	1627540	1.0236e+06	101319	956513	178063	2.2334e+06	2.01742e+06
500	700.556	0.805608	546666	539362	682900	399707	522835	330226	532821	510560	1.28089e+06	1.00482e+06	708171	402606	749675	671877	610519	486929	713496	890444	842158	294161	1.21803e+06	823047	678486	1.18604e+06	824425	742250	953301	1.24231e+06	1.44536e+06	734052	1.12838e+06	534286	1.61377e+06	606257	939013	246580	1.07756e+06	1.08179e+06	1.29328e+06	1.96303e+06	1014467	704292	163288	912917	199613	1.40533e+06	895931
501	92.0554	14.3617	544532	640174	459709	541535	553340	668142	641075	411697	631033	605952	394848	640999	420483	475048	418811	602813	400353	560780	568214	671418	441805	749631	586099	596679	625724	374944	377647	482718	767206	531864	543725	259203	773734	319059	559199	626135	570973	760125	771062	675432	601586	409271	345102	666908	456664	658022	528533
505	440.321	0.821019	529860	800180	956582	435552	363009	619850	566668	670476	745438	702631	779390	743853	1.11615e+06	845347	578331	497942	1.24477e+06	1.02737e+06	1.70816e+06	730612	1.75115e+06	944943	1.12844e+06	1.70305e+06	1.09282e+06	790257	485623	1328892	2688177	878830	2.02277e+06	836682	2.47839e+06	490189	1.40266e+06	445896	1.00768e+06	1.85494e+06	1.29608e+06	3.38237e+06	1.30912e+06	789182	205896	985424	347220	2.6209e+06	1.18931e+06
506	130.068	11.9063	529424	363012	426861	511224	495258	409820	350334	337744	420570	472472	361093	338814	354305	417282	343167	449367	356847	449256	384553	419092	320448	335750	321807	325593	362769	387602	338900	297248	391149	383502	385382	165839	354205	300128	316300	377048	435753	359495	366946	387291	361784	296838	302601	381841	243889	405629	413289
508	832.638	0.816445	528257	673274	913108	277772	403860	503351	454790	359037	983926	871916	511025	422836	572180	693224	412371	746590	668185	1.2721e+06	717465	139312	1.75772e+06	505049	767094	1.39834e+06	315108	329864	390980	665536	1.0497e+06	615248	2103768	142416	1.38374e+06	469513	489099	254240	1.02648e+06	408860	566518	2.27029e+06	804032	604492	142446	738003	206681	1.98229e+06	1.55783e+06
509	289.071	19.5156	526488	490877	545412	501799	474131	629000	264900	446592	352584	342506	678488	419419	498651	817434	497094	578805	847088	861948	443396	323914	450333	0	502314	742876	408278	646367	836340	771842	569588	656291	518983	532687	523564	506233	413099	465067	874301	192105	504880	579006	571484	706965	383598	770464	322072	724210	797264
510	225.207	9.57025	525930	1.06973e+06	524501	483916	544635	882551	944795	540564	976874	936471	508137	1.01999e+06	564525	528911	507811	886540	500291	833940	975289	921967	888069	367655	572223	532699	351348	504526	520043	943947	786073	1.14438e+06	718472	526596	564972	589758	1.01277e+06	803022	804045	323455	437023	832442	683411	983343	427518	1.08556e+06	1.02064e+06	1.36998e+06	758906
513	721.507	19.6565	518169	1.01206e+06	446332	479571	495410	1.31863e+06	911465	541340	1376353	1.27002e+06	488069	1.00249e+06	534837	472358	428421	1.30078e+06	486722	1.44472e+06	1.47339e+06	1.38629e+06	1.40059e+06	1.45483e+06	1.46707e+06	1.25258e+06	1.14175e+06	478504	473806	974628	1.35151e+06	1.39683e+06	1.55564e+06	1.40134e+06	1.3601e+06	492393	973861	1.32184e+06	1.40855e+06	1.51026e+06	1.27822e+06	1.39114e+06	1.51269e+06	1.39513e+06	455966	926837	972174	1.41061e+06	1.56548e+06
514	270.082	0.919275	512166	952543	529970	522249	552126	1.35838e+06	907827	506131	1.00736e+06	936902	551331	888343	586835	604979	446024	1.08518e+06	489288	1.44563e+06	1.26462e+06	847425	1558755	1.73346e+06	1.32713e+06	1.43561e+06	1.26009e+06	449168	523662	921247	1.18754e+06	1114249	1.52546e+06	1.29038e+06	1.36105e+06	534870	867350	738065	1.31838e+06	1.43075e+06	1.15315e+06	1471439	1.28235e+06	1218858	173880	850194	394844	1.19924e+06	1.72508e+06
516	146.051	3.16974	511357	1.1753e+06	409530	489481	494988	943785	1179742	318014	1.03285e+06	1.02509e+06	378653	1.24387e+06	328182	309990	251517	745836	269497	647486	1036114	1.12292e+06	542400	1.27689e+06	881841	726345	1.15522e+06	273976	233423	642696	930098	496976	608296	537163	989694	221327	724889	581534	445509	835945	1.24127e+06	736871	707236	435962	134105	673717	562688	571844	631328
517	118.079	14.9938	510124	423980	381799	497093	448886	401834	345831	293526	404090	422966	314040	345968	320419	407036	359661	436364	331810	443470	372612	371088	288116	334585	328687	321834	354995	461288	452319	305902	401663	399057	406436	142207	386289	372580	326111	445046	424452	398692	400841	378429	399024	313773	422279	480543	219978	503302	531875
519	483.352	0.832533	509207	545256	755358	369052	389918	545127	467597	469795	782841	959554	721192	496427	697872	639721	505433	841280	930862	1.18393e+06	1.5278e+06	594585	1.6468e+06	615212	1.12715e+06	1.5976e+06	1.03607e+06	720540	715865	959665	1972772	1.10266e+06	1.53253e+06	784894	1799272	560810	1.17774e+06	333483	1.60098e+06	1.14735e+06	1.17815e+06	2.48611e+06	1.40467e+06	1136310	186697	1274144	139128	1.86072e+06	990165
523	458.347	0.802725	505027	792248	505976	225467	495439	662234	656683	315766	742164	774790	346510	962860	352292	511590	365001	372260	329005	669141	739985	821247	701537	782058	694569	799462	693633	242521	276042	517512	781569	505017	718049	592654	907818	241534	660579	736099	706653	762418	882421	893987	874852	461506	193428	869004	701034	1.05137e+06	599106
525	583.949	0.90371	502992	1269748	434831	455982	496125	963881	1.44929e+06	624108	1267584	1.1966e+06	579733	1.02905e+06	462126	573782	449924	933582	535370	858608	1.24229e+06	1.34974e+06	1.27508e+06	1.15529e+06	1.73532e+06	1.43273e+06	1.32136e+06	606375	511024	1.15261e+06	1.10735e+06	1.07245e+06	996843	1.40348e+06	1.50949e+06	621297	1.37808e+06	969097	1.05159e+06	1.85682e+06	1.04675e+06	1.16925e+06	1.09158e+06	1.12379e+06	331275	845422	982220	1.26517e+06	1.08431e+06
526	487.256	0.903368	501670	666150	422048	0	152622	748264	836024	118362	243111	259606	119698	349534	534528	193228	220181	0	187056	1361761	620155	0	1652346	0	656719	1.16696e+06	232236	124991	195762	812281	688300	0	1187112	0	1.08973e+06	150582	368851	0	555280	0	0	1.01601e+06	370688	289799	0	293507	0	1.53661e+06	757873
527	170.118	1.2416	501184	1.13794e+06	559654	323272	580261	826370	963107	387389	705401	618489	710318	1.35058e+06	748926	639522	389577	361609	365912	817240	692687	547471	1.13784e+06	775037	982651	730739	705398	287326	251838	797033	800756	497589	707491	588021	891266	278290	707909	414466	449883	680385	526181	1.01615e+06	596722	431197	196465	674903	555963	769716	729498
528	326.049	14.3817	499914	433587	505786	555796	523059	480606	400827	450328	410909	451028	563300	467523	466854	682054	576906	497989	695645	580756	406949	346472	429535	327305	376064	419834	379131	2583743	6199731	430997	451359	620046	1.06427e+06	337271	383651	3785871	830094	601435	572296	516705	388326	453230	523952	998195	647064	8183147	453892	2.46404e+06	10358163
529	262.201	2.48166	497513	938848	897258	205176	237743	480370	757769	354948	207766	678551	312306	475970	801238	382594	522989	474721	258403	881682	1.52972e+06	231083	1.38427e+06	202205	2163219	635715	242244	476922	363164	1.21351e+06	1.92265e+06	717195	822074	460212	4229550	218552	1.03165e+06	233193	1.07389e+06	325574	480188	1.64256e+06	623243	431791	154598	1.0514e+06	282320	708791	341269
531	147.055	17.7031	480403	1.07531e+06	679086	2.19021e+06	199346	6730221	38821.3	134437	2.06282e+06	406040	109029	553654	665191	559625	368908	734068	305508	3.18357e+06	7448748	1192778	162513	78972.2	2.04404e+06	2.17664e+06	1.80855e+06	246639	1.04554e+06	3.20908e+06	1.98704e+06	2.53029e+06	309408	218078	3.02788e+06	280878	154078	1.83355e+06	4136596	204752	1.21462e+06	3.37722e+06	526365	2026699	561257	1.7705e+06	260902	1.43709e+06	1071055
532	123.055	17.1563	476616	346432	782940	244513	714823	470689	138796	192440	261076	403726	897146	713520	241616	686415	348469	641881	990669	960550	670228	501691	383028	541563	631660	848678	539183	1.25828e+06	984582	456667	613968	1.0907e+06	355010	1.17901e+06	609288	1.1166e+06	262685	886030	684027	1.20799e+06	448158	939346	749861	612014	408791	890847	270531	1.04386e+06	1.04631e+06
533	100.109	0.966039	472354	1.35583e+06	415679	239735	312303	1.14148e+06	1.34715e+06	344276	1.05069e+06	678913	358552	1.39653e+06	443622	365106	297416	676222	369693	852592	952238	602463	1.0955e+06	754172	1.0934e+06	1.38055e+06	737754	203854	224933	867899	979806	454198	870464	839084	762298	244695	777670	425584	586157	672928	494940	1.09763e+06	962809	611447	160867	506165	509772	1.07765e+06	882733
536	100.109	7.99497	455920	625679	382567	396933	227244	365688	403695	310908	359189	449417	284361	336563	424735	294634	448078	483262	371205	885581	696672	470496	919154	211860	473713	686906	286029	520699	353754	859965	1.07005e+06	953057	930675	445212	1.00131e+06	295265	719791	221127	1.27165e+06	240164	348616	1.03888e+06	699159	759823	115803	884673	243965	1.03945e+06	626556
537	202.086	1.19078	455138	1.37452e+06	708690	413805	657075	966922	1853978	340006	1.04483e+06	811865	502779	1.44728e+06	493905	462827	260140	436772	262232	725607	886441	384141	565034	1.05461e+06	577378	484706	454208	232187	171983	579800	861370	496292	519018	190691	1.00692e+06	210298	506585	628893	451454	696784	543114	532107	543872	327253	213353	604866	456743	766904	594235
539	443.305	19.6197	436531	1.00344e+06	339892	305520	443078	1.47394e+06	822212	542046	2.13815e+06	1.18007e+06	441942	1.22657e+06	492410	330854	513039	1.3884e+06	347171	1.49124e+06	1.71903e+06	1.81488e+06	1.63496e+06	1.94602e+06	1.91049e+06	1.22033e+06	1.0567e+06	363865	310202	626114	1.55476e+06	1565969	2.15931e+06	1.93018e+06	1.73011e+06	297063	886233	1.31448e+06	1.30649e+06	2.64486e+06	1.34176e+06	1935353	2.07986e+06	1.39112e+06	211125	775720	1.01801e+06	1.35476e+06	1.54148e+06
541	131.086	2.2266	408198	620448	877758	534648	474108	649258	706389	862373	517044	701618	957337	835411	1.14469e+06	938921	1.00211e+06	849186	1.22408e+06	1.2264e+06	1.42205e+06	1.35378e+06	1625358	1.01652e+06	1.38891e+06	1767793	1.62785e+06	1.39435e+06	1.23048e+06	1.75212e+06	2622618	1.69897e+06	1.61706e+06	1.20951e+06	2.36429e+06	954067	1.73118e+06	897171	1.66493e+06	2.39609e+06	3.43917e+06	2.74504e+06	1.58551e+06	1600534	690586	2.25336e+06	840557	2.99096e+06	1.64282e+06
544	263.055	19.3633	394333	99649	219187	228921	131082	142517	7945.77	120501	75259.7	120557	144337	207773	387231	161721	60890.8	102554	361179	188195	130708	102401	87538.2	0	104643	116541	246624	175526	282851	250911	121633	105999	45716.6	94642.1	109188	420833	19279.7	270244	280566	0	229603	101158	84751.7	98291	236588	186521	92408	270992	262335
545	310.075	1.34655	390366	873428	200006	197847	135965	519751	505065	115552	634993	537653	82799.4	447585	89202	66836.4	71827.9	330271	47487.1	227651	374916	296688	257622	638621	367679	262266	301806	39943.8	25388.1	176123	239072	128688	199823	221104	412835	24118.3	102405	0	205126	293760	145162	188928	101405	58393.4	0	55094.7	0	67645.6	52442.3
546	575.179	11.0006	382967	649760	336040	336788	319677	805390	656376	296213	1.02501e+06	842134	266081	540989	245575	208844	197620	558095	186227	400688	952718	1.29569e+06	661511	2.24174e+06	1.08614e+06	843296	1.27093e+06	171133	135859	360314	941115	319431	449653	855837	1279971	123527	352835	744072	346255	1.49587e+06	1.52838e+06	609608	561964	268177	265287	203339	562044	357261	411882
547	176.114	17.0305	369550	295561	232856	542677	423051	288653	442482	236949	269170	224694	492432	386829	107778	427970	567861	249733	1.02193e+06	346914	432852	379338	330005	314940	516250	528207	568376	1.9407e+06	336329	186200	485416	498678	1.52145e+06	179532	391806	394128	291548	720144	316701	1.27905e+06	353929	828325	1.05326e+06	422300	691079	2.62988e+06	166081	1.95146e+06	1.18684e+06
548	200.023	9.47252	366840	775183	448492	355863	410978	765848	852121	282510	698115	699307	440918	806364	308672	349506	271813	483085	483407	846993	694432	826951	925210	536608	727134	914841	698461	388252	381049	752196	948803	1.74428e+06	1.70027e+06	1.10326e+06	642613	371506	856019	525936	1.58377e+06	517770	620176	856394	1.31668e+06	1.42704e+06	203490	730475	642140	1.21339e+06	854687
553	270.082	1.29281	348429	681181	321322	354691	278750	830533	640244	378865	554729	691635	312477	708746	319305	381525	352661	699873	307009	1.00042e+06	708831	696022	869467	1.32827e+06	906641	925388	1.05351e+06	284063	284492	720579	806130	835750	1.01928e+06	908165	1.01556e+06	303981	681209	453329	944508	1.61945e+06	1.13112e+06	841296	822147	812146	130071	661077	353455	857344	766644
556	565.567	19.7191	343845	583556	364303	355697	356993	672106	630091	307744	596222	598435	350218	510870	363161	375051	322028	642130	374070	675113	729357	773623	616338	791194	765243	742222	731882	352882	362696	588939	654828	679692	584953	728110	784928	349564	587131	646483	634192	781789	726430	589548	587189	665258	340830	574435	568692	650074	708353
557	141.047	18.5488	343819	512135	211620	225892	204160	315178	1.04062e+06	292114	913254	526463	323245	891986	204853	175671	257486	286759	172155	155975	329586	340709	1.04266e+06	1.38046e+06	230346	227908	254803	167190	147485	241862	439817	371078	753345	613891	381338	207685	796057	544990	291131	1389286	440932	773864	535593	203247	167237	343928	503836	408820	423907
558	115.087	15.1604	341843	367164	338857	307554	325629	370417	387944	352036	481400	359993	340621	415468	334496	351234	358887	356575	327468	377462	397451	375903	375520	415815	403286	378157	385647	350512	357776	402062	417132	376441	403428	385477	390633	342235	391623	416115	366421	477516	390641	407694	402919	385711	377246	392247	1.05321e+06	443265	415967
559	170.06	1.56534	336146	766291	224890	257663	209073	575133	536618	113173	684340	535001	142713	578607	132931	129939	81762.1	370375	107763	293959	444015	404420	309435	531059	339363	302851	363232	113245	117416	248085	353643	207899	265139	126259	435367	93091.2	270357	135751	183186	337954	256236	276985	279413	155258	0	326500	132744	254198	269061
562	593.598	19.7865	331522	523999	287215	334604	322353	638027	591746	304933	531561	659908	299973	525375	315363	314372	328595	604455	319115	629715	619315	691522	606986	752134	698077	701217	762514	329500	327093	571782	624002	619823	530636	664462	703159	310085	562844	638588	575126	740891	751342	564257	517031	541283	329627	524050	533454	625338	683632
564	170.06	3.71502	322353	646195	234750	346363	230945	655100	578866	239002	778672	676714	196604	522185	201535	315756	315909	522927	302739	587857	689412	900951	581115	1.15026e+06	967370	1.02365e+06	1.25724e+06	285389	287724	668651	1.018e+06	644086	725783	621781	1.03526e+06	251394	716416	718531	646176	1.29941e+06	1.21418e+06	1.04185e+06	909385	475873	127182	694416	508301	1.07316e+06	811646
566	169.065	1.1978	319655	626613	175706	422845	619092	1867755	411091	282708	415024	1.25867e+06	460852	439815	368629	504856	277796	747582	345569	1.01027e+06	1.07752e+06	732529	960378	1167494	1.01362e+06	1.13197e+06	772215	200942	302888	908527	1051671	472718	1.02935e+06	310079	1.07222e+06	248403	971490	638550	570282	749609	553456	1.03306e+06	916261	583134	124916	903214	438173	1.23634e+06	1335232
568	141.047	19.0062	314135	445443	177492	179103	186487	239293	735813	298960	708052	464662	216674	541923	183533	201722	215547	426606	176479	158802	330713	351032	912824	1.07541e+06	207949	211528	205651	187412	171341	209199	370035	411702	720272	422813	387382	141599	803186	589879	509579	1.25064e+06	396015	1.00857e+06	485195	216930	166484	303109	515709	370653	456475
571	429.289	19.6192	301606	728287	266136	241948	343827	917218	586263	404926	1.42196e+06	803569	316658	803747	394265	267895	383772	1.01221e+06	260933	999902	1.23913e+06	1.20437e+06	1.12765e+06	1.40689e+06	1.19227e+06	797750	769313	272483	228735	414670	1.0447e+06	1.12698e+06	1.45168e+06	1.33314e+06	1.20235e+06	225330	665196	904209	897104	1.9072e+06	980186	1.38361e+06	1.44902e+06	982374	141011	500283	759781	901179	1.03786e+06
574	147.055	17.3458	278894	316545	291933	296069	135897	9803295	63628.5	374845	2138362	522322	495815	324812	1.02447e+06	1.37982e+06	42679.3	2596703	166447	2.41522e+06	2.55922e+06	482532	167877	116604	1.67862e+06	630628	7.35367e+06	85402	386746	844864	906573	647372	463773	840632	2135464	200859	137334	1.51499e+06	3.45664e+06	233242	11691878	855413	633887	2687484	283054	7.48953e+06	166626	1743508	2.3885e+06
575	252.02	6.86341	278326	529473	251686	249007	235876	453721	504609	349472	638237	496132	225260	496598	301414	252121	341201	342040	279551	291307	573240	732018	332752	1.33525e+06	387994	551802	704852	291340	294049	407820	420469	291521	286472	427118	616989	308986	517040	305085	296735	998841	599180	528486	409538	281247	232182	540349	385961	345894	270165
577	557.168	0.939899	255417	645217	202872	144181	207583	1.04679e+06	715921	127231	792846	521256	199982	640678	124206	149106	152212	559707	104121	732523	593954	536192	830199	984020	979536	579098	823998	110620	0	279965	549648	321058	536708	600129	749096	0	246331	167267	414593	909928	247036	555077	480797	287873	0	306747	75755.1	267466	402640
580	139.119	17.3343	251558	5883325	132947	190111	127066	1.61667e+06	2666580	151869	3.90459e+06	3.29546e+06	118556	2.30874e+06	187818	480271	61894.6	1.6203e+06	169540	950882	2.38138e+06	3.39147e+06	1.24717e+06	7537361	2.68131e+06	1.94519e+06	3.23851e+06	264244	343506	3927288	3.36115e+06	1.56066e+06	1.83154e+06	3.56126e+06	2.68618e+06	84146.3	6.39184e+06	2.13648e+06	837980	3.89583e+06	2.53891e+06	1.76502e+06	3.19099e+06	693986	65599.8	1.7811e+06	1.68599e+06	3.69222e+06	5678589
582	310.075	0.954211	247091	907478	179952	0	93780.8	901898	755322	0	376606	140897	106169	641400	108343	85965.2	20062.7	0	68646.6	450211	150273	0	483431	0	265027	364411	0	0	0	187087	303549	0	320542	181006	234882	0	137743	0	199258	131986	0	350554	232825	0	0	0	0	123588	113810
583	116.107	18.5916	242772	348319	443880	167132	145201	273643	470433	376106	320205	325747	232682	330426	337605	164284	507160	279143	141658	258569	275073	435128	493676	395590	352631	323660	282956	162761	238898	305531	437700	257805	369710	337867	305447	195054	296161	964015	299106	350951	400024	309991	295608	285172	192703	323653	364921	336708	283594
584	429.282	0.910525	240873	622080	0	172747	37272.7	9606.24	535415	250380	23635.4	258373	100990	112616	52829.3	14674.9	110351	711851	100259	17343	396235	1.0748e+06	462026	971279	197827	812720	846670	224249	136546	162689	317254	827666	0	458535	572990	160888	331990	94060.8	347858	1.32419e+06	2.22943e+06	276887	199026	564489	722835	440316	414925	209450	330393
585	169.065	2.2201	240190	530161	182211	224002	240854	408926	461880	139578	440693	415073	170313	509622	135130	211356	153119	317129	152335	381247	409318	369016	327460	481807	365965	375687	394479	172521	154531	361283	467704	311432	384323	174474	472741	138204	392167	526590	342930	394582	395749	402493	392432	256529	162257	404947	412679	450756	455646
592	90.0874	5.42481	223392	721944	334540	446793	565979	238893	311664	502143	375227	415345	1.06061e+06	313239	536797	1.37459e+06	745718	484350	2.29829e+06	349238	676878	1.06029e+06	503209	312253	995029	1.64033e+06	2.16622e+06	981192	1.71694e+06	1.14142e+06	994754	1.18071e+06	1.0347e+06	1.08108e+06	1.58708e+06	1.02627e+06	2.21597e+06	188496	815264	1.59534e+06	4.50839e+06	1.99483e+06	1.16984e+06	1.47389e+06	191154	1.47995e+06	184622	4.11346e+06	1317977
593	165.051	9.45882	223279	381545	197326	220378	183857	378261	742517	121071	339298	746340	133819	298307	177160	124856	103951	367278	131664	326067	392932	486892	292011	219276	335734	293881	301145	102777	132840	316899	319275	360978	339856	281299	291218	191527	500365	572149	416144	182123	319401	296068	288258	368858	518075	287778	875314	374946	339608
595	204.087	6.88048	216335	219207	231341	212905	205072	334473	202205	288468	225667	213682	231919	278413	257592	295769	394681	149564	377524	304731	467658	238532	198385	183215	304145	344268	310541	448793	823944	350242	242573	243431	195016	222102	1161609	390023	342364	367886	396203	326682	235658	338775	282946	333371	494634	645954	236998	452129	332816
597	139.119	15.1239	208113	119227	5.04113e+06	81020.1	59519.4	352410	253054	53359.6	952462	110970	55186.5	1.70705e+06	50760.7	62902.6	70568.2	141054	54012	217728	1.38671e+06	100517	97113.4	283852	3.3254e+06	964729	863088	68997.8	66421.7	92587.4	1.20348e+06	61569.9	83353.4	196294	1.70094e+06	63093.8	102082	223881	626357	222255	187011	350301	75090.4	62251.4	60539.3	193850	3.43389e+06	90102.8	90822.9
600	134.118	0.920452	205875	706688	207015	194656	202500	430108	691902	228796	731200	541889	243879	707902	260940	229904	215925	1.02448e+06	217625	575415	818849	1.02451e+06	594888	836288	974524	991479	996462	216329	226633	843674	732986	509190	671456	1.09867e+06	961420	308223	794373	340851	422958	818798	1.05346e+06	1.10541e+06	661488	523721	172481	585426	338887	814573	635711
605	230.248	1.34671	200432	271609	974531	194032	518568	325371	736991	234367	459925	181846	224443	574845	358693	303309	340524	230512	363419	226940	558641	706476	345030	352904	1369010	2.39467e+06	415556	421768	292391	531825	596481	468784	801968	411655	985804	403029	396600	1.9014e+06	453360	4600448	902824	1.46158e+06	623968	379136	1.10215e+06	10497440	1.2336e+06	680031	617365
607	139.123	16.9494	197747	1.24004e+06	106737	95467.6	123385	328500	1.37113e+06	116390	4.53583e+06	290523	121237	877913	120333	90989.8	92527.3	3.13462e+06	170982	361393	1.13272e+06	2.25087e+06	445265	136853	1.36256e+06	4.22618e+06	914061	279614	232814	1.16383e+06	1.9766e+06	371476	399547	1.47026e+06	823990	131874	1.17982e+06	305874	340012	270153	678929	3.14329e+06	1.93419e+06	413412	89187.3	726263	732008	1.5821e+06	332576
608	454.353	17.0414	194908	657622	81659.8	893651	253491	356044	51775	173256	254498	316292	91518.1	374890	13236.3	376759	216490	1.26014e+06	263467	250230	794461	1.73405e+06	188203	7677868	335167	447234	1.81963e+06	683947	1.02373e+06	413302	499609	631782	126981	1.38542e+06	604796	428469	396781	305521	662135	3343753	7.76163e+06	295461	441086	856250	384138	1.48991e+06	244267	880475	250602
610	147.055	19.3364	193515	328758	742584	496184	289966	2.59747e+06	29785.5	115813	933884	803446	329905	82658.3	374669	90249	85644.9	1.31149e+06	378500	538180	2.19724e+06	781580	183288	42585.5	1.98733e+06	528379	919166	234610	153369	583233	1194598	656987	826102	177349	687506	115457	55410.2	3.0571e+06	746769	186099	1.16472e+06	817486	1707588	861657	1.69271e+06	961880	1.62909e+06	2.70251e+06	1.56411e+06
612	138.091	6.78063	192003	362479	185652	192400	182574	373672	398231	185791	401056	354141	194715	393881	204612	240315	231440	284559	201164	325583	452345	477743	414049	597108	552415	499884	541591	202816	298582	405055	444764	432582	482892	583981	508713	446571	411748	399892	327212	868252	570079	489185	487239	381103	208173	1.65374e+06	396232	625998	860651
613	509.217	6.14851	190058	412133	281895	47198.3	64405.3	432284	526667	204179	141914	314231	97356.3	337099	448772	116226	328822	311041	178640	1.03615e+06	856224	134551	1.53282e+06	104764	1380999	596001	192392	245882	97682.2	804978	1.33848e+06	614996	833538	365047	2.69517e+06	117775	519623	209306	934409	254324	289521	1.4526e+06	509960	339626	39270.8	617824	128482	614144	317699
614	626.659	1.11947	189255	226869	193809	192677	158597	222543	224121	166482	241622	289664	196759	206967	190994	179381	188977	302352	195957	215230	339398	290763	190434	322533	308203	252803	325133	188557	210304	284915	234923	299733	229211	306745	293710	216493	249869	264127	322855	421180	299264	224048	234146	210685	166775	272776	250195	250995	263755
619	110.06	1.24172	184398	766225	858622	145398	533886	1051896	1.13864e+06	776194	327590	298354	894876	1.0738e+06	1.5246e+06	1.1397e+06	1.06536e+06	288227	975520	1.91474e+06	1.38051e+06	393422	2.51211e+06	309562	2.35927e+06	2.40133e+06	1.48958e+06	919391	761749	2.26236e+06	3.24038e+06	1.85671e+06	2.22759e+06	1425773	3468527	831176	1.96684e+06	5959465	1.6318e+06	2582761	1.89961e+06	3.35705e+06	1.92124e+06	1812589	3.95166e+06	2.20349e+06	5378068	2951184	2.45297e+06
620	537.535	19.6606	178914	296124	163470	198581	176276	331783	298141	177911	283472	316032	194204	257231	182029	177173	159389	330839	187469	360420	379989	377447	299137	372832	415290	311090	389040	183358	187298	270398	345119	336146	269371	347189	350049	176148	235615	317298	336764	317910	450325	278561	271863	352046	193412	296614	307001	378252	367845
621	680.48	19.6543	174681	446764	167985	168300	164777	269163	443268	178140	353386	288707	164167	420506	195843	151848	144940	168198	183815	199269	415898	525856	316842	646666	419201	395643	441257	167918	178604	415927	431092	250504	261694	434029	484040	155228	411895	317047	179663	675107	611745	383316	416150	228412	171060	391352	418934	426116	347772
622	151.097	17.0713	172487	242754	108099	230476	152177	143643	498429	136734	396816	268136	230544	398872	136122	108498	199273	820616	309882	95891.3	308028	609322	232516	1.0165e+06	361118	312998	472427	181317	177702	377795	281124	767376	288589	264667	434765	606822	267206	288746	938287	1746213	967731	554850	549492	661876	99828.2	541139	153426	399563	248930
623	557.168	6.86258	169477	337243	153852	152564	156155	514548	352579	226695	607519	475256	155662	351472	193029	149982	210619	338078	172540	372053	634037	754029	400573	1.56494e+06	607646	812672	1.07269e+06	175040	180091	286293	638106	355950	384000	695921	963779	157691	345538	346219	321011	1.65625e+06	1.1208e+06	620694	543753	350083	67546.9	401452	293932	384962	333683
626	195.123	6.76515	158509	379749	158227	159030	142638	315106	435363	157882	415166	327122	158239	394537	157232	189642	155960	221681	153227	249257	396085	494104	353740	698023	482471	477781	584274	165904	156635	432481	429312	275614	312906	477270	527806	181048	412832	335708	252138	686157	644191	438961	409050	275233	176481	375416	368881	462971	337510
630	141.047	1.23915	155025	293217	117110	85892.9	113232	267252	210156	58796.5	219997	180373	173237	389893	97288.5	113740	76201.1	193686	96633.6	252897	169717	126342	246772	186018	161744	166304	145434	103892	92686	212317	187282	164504	256857	142142	167197	66618.3	208269	267611	202205	237361	165512	340324	249562	195156	59867.1	279254	177412	263241	266276
631	332.13	16.8885	151738	144460	148130	140026	159044	166448	145900	171321	211106	177932	152415	155378	164505	143558	174123	207232	155140	189904	174412	207998	207782	242648	227572	184844	194851	150238	133571	119229	201351	178698	195550	224192	236014	130407	132009	164771	171303	281399	233658	181486	210786	203656	119620	122809	163885	167414	158241
633	156.088	1.45983	149454	350718	124068	139209	143931	241600	262227	93986	263510	236558	112418	281052	134084	141410	121420	185663	110683	206273	271630	252124	183422	316509	225179	218852	264948	107216	107932	267058	259898	171454	237411	129010	301052	113488	286615	288806	173946	330929	200107	328045	243360	177444	99275.6	290267	221404	341989	307376
636	195.123	16.9571	144887	300950	102924	202251	115445	175733	369725	95829	375996	290007	148479	306932	118849	183115	152369	352065	327942	194110	265992	260509	207359	310349	415504	953609	295205	271408	280382	384030	322623	535137	443174	309220	337352	361515	270812	293360	474716	350093	530332	598670	320416	461646	111579	284923	253917	474495	280441
637	379.32	19.5357	144668	96520.6	131201	155165	143792	131013	97775.1	120318	110720	120454	168929	124878	110921	135230	120762	180274	164985	151511	107517	93127.4	115418	70344.8	89581.8	83546.3	72625.6	136237	137379	92194	90542.6	124321	128478	108438	86784.2	137197	91739	126017	138389	83550.2	77286.7	82031.7	124147	131189	141991	104392	115425	103477	108389
640	429.289	16.0037	139957	103968	144240	128700	141665	145499	106282	164886	75276.1	121190	160612	124913	155102	179506	171750	118001	174691	175024	92352.6	70806	142273	0	102394	135557	79035.4	175847	169733	137156	157342	174067	201823	123643	103416	173510	160620	144416	196332	27279.8	63805.7	165237	148369	203762	60654.8	208060	128584	142309	167212
641	182.094	10.3487	139362	134809	104636	153635	131588	148268	117812	89920.8	127751	138582	102718	134290	89251.3	112874	82769.1	146270	93208.3	156954	127355	131906	114705	142268	102687	80077.6	121625	106677	73637.8	93384	114926	107433	114711	52704.7	123011	64988.8	88544.1	138199	135250	121137	152771	95156.9	83877.5	73840.5	79553.4	104997	94686.1	75021.7	97396
643	371.101	1.06725	135945	122658	116009	76034.4	130963	250251	158143	85121.9	188509	144077	109086	232171	119301	107315	88122.8	119248	98763.5	203345	152042	186413	201852	181441	149666	192930	159329	61876.9	90384.4	164328	216417	115387	247611	113242	140492	75480.8	114660	264593	162807	144389	172552	286681	185403	105638	78684	113223	178579	235589	151784
644	84.0756	17.1261	135872	302728	240028	160581	405527	411672	284291	160292	251944	124332	320704	370299	371000	282382	488442	886598	516076	164039	207681	158563	165927	307213	432273	282619	235482	1.18062e+06	920211	404872	558598	349803	736279	621715	463557	439335	487067	324587	232999	1.21368e+06	338024	303460	237823	330478	168466	749677	192968	1.04107e+06	1.52606e+06
647	597.161	19.7359	133117	284940	113791	98681.5	124175	326054	263263	116437	322033	392612	90550.5	309280	103569	105242	107815	360189	90211.9	328092	418087	597776	342144	969353	451586	243959	289458	130364	111525	264246	322825	314303	289786	434604	476663	96846.8	271741	345610	286124	712895	558491	254443	270946	246371	94146.1	284083	278739	294732	355827
648	288.289	6.80613	133073	189364	140853	143875	135600	248535	246341	173590	242452	211773	168737	204305	238010	342837	211921	155543	211906	212761	275373	300747	424532	431920	617095	404875	454719	223870	316037	261362	379863	270622	581102	478333	421939	299446	310957	320194	227128	497503	475276	337446	374418	273724	263676	354539	274674	565135	653662
652	100.109	17.0279	128872	176800	134555	102923	133637	195164	470913	82498.1	252843	172170	182900	218050	116003	92146.2	130224	363188	225363	256241	233809	177605	319892	139802	264789	392584	176709	174269	98344.9	261274	348511	376364	355256	169109	225231	164263	211299	200704	374256	300914	154137	630168	322554	389216	65550.2	160672	127900	595765	201772
653	287.055	4.16075	128769	165000	5.00694e+06	46039.7	3346595	1.84243e+06	3.26498e+06	20457056	81702.9	93960.7	10526238	13677834	18029096	8894331	12273335	289673	40195204	6.19629e+06	2410085	57538.6	17816500	22389.9	4188751	499780	21271638	1.91983e+06	680520	11900395	11540123	1.96167e+06	5.66002e+06	16742515	7.33726e+06	8513564	22350548	13642100	3.07768e+06	23208412	4628702	13968481	34013600	17098404	11225001	38711076	23815870	17516912	82308944
657	365.105	14.3508	127290	77821.9	115654	137862	140085	63491.5	52314.6	120786	63819.8	71128.5	144789	62087.9	137798	174665	288937	68752.3	534640	92158.4	56916.7	44116.9	64167.8	0	39070	86076.1	49445.2	1.43879e+06	831417	157584	52864.3	283590	315970	86738.2	36942.4	709469	162970	169417	280222	53854.5	41559.8	208620	242116	237712	637386	1.10596e+06	165972	1.20479e+06	954198
664	884.247	11.3218	121586	172618	88893.8	107437	87928.1	256885	173374	31361.7	341425	331845	21477.4	125475	27786.4	8134.99	6868.15	162871	12150	34347.4	378239	469442	72420.9	1.03044e+06	145668	58191.7	222444	6022.38	8723.05	22488.5	132449	23249.4	64769.3	106786	373133	8175.43	28937.8	356485	30191.7	262363	400180	41459.5	67985.3	47347.6	94234.4	22879	183115	35916	44235.4
668	186.076	6.88277	115207	98974.9	113669	109686	116023	147174	99543.8	142178	115000	103361	112190	128948	138902	166130	219983	88946.4	208418	134132	218222	113226	96431.3	75554.2	114010	152700	166242	226797	433906	165925	134353	138611	100042	114136	484963	232671	157904	141781	186118	164863	126403	169973	142245	170570	268677	302209	131010	221624	149872
670	312.071	19.7159	113700	316600	118922	116787	120501	380800	309246	109772	381907	407642	102740	316782	105961	103825	97901.1	382749	93613.9	345944	383369	485848	355813	620580	414955	299096	335350	109696	107058	305731	370425	320332	323360	410578	401530	95209.6	280347	346945	332976	502309	476798	332670	330972	292364	93990.5	291628	304479	328486	378344
676	557.168	1.30242	108804	331777	79875.1	106752	79266.7	242609	213938	57564.2	185352	276079	53024.3	175806	68597.7	45113.8	50480.5	246245	44207.4	182882	197311	322026	176656	777997	257702	198875	319279	41206.2	34734.3	154022	181139	194713	168812	185935	316136	23227.7	94802.4	114309	192198	542226	394575	133667	119114	74955.2	55457.6	109132	75190.6	114437	69867.9
678	443.305	16.001	107833	82794	117536	109495	117481	110627	82284.3	117650	73081	102979	144588	123662	118236	158511	148059	104250	140744	165108	84173.9	56770	123763	0	90304.4	132258	63354.7	159476	156554	103800	125107	155878	162579	104997	79013.8	136532	121985	108747	158090	32590.6	56209.1	125443	130871	163082	56972.5	152424	125680	142281	145319
681	230.248	19.5346	105553	186401	109851	113854	104150	200310	177587	113981	208504	203894	121584	200138	114423	103727	103364	187094	125217	174262	206190	241814	208766	245268	244429	226279	250336	124051	109019	191991	195984	169642	191451	251982	242800	115501	175773	205538	186500	234888	224627	233234	214462	186828	100564	171901	204681	232402	205441
682	220.112	6.36434	105548	387894	77439.5	96302.2	86213.3	267772	294700	51521.3	341070	293194	61065.1	344482	50389.4	58721	46701.6	160896	48113.7	138799	259953	381690	166679	445170	245726	272891	286927	49983.3	36793.2	171844	236868	119539	170198	131884	270546	37681.3	165385	108350	155491	227191	212110	255444	199323	90858.4	17287.8	194083	110528	193405	126706
685	415.273	19.6215	102487	232474	95461.5	92732.3	123833	314221	222139	133084	464489	275992	112273	274816	130890	96512.3	121500	342860	96245.2	343701	416817	390011	371208	360257	312459	273366	196424	100557	82982	160141	324956	382259	503316	436453	340751	78168.9	228242	306042	321079	487488	283747	457515	436325	331287	52320.4	206059	268261	328315	365465
694	575.179	0.937264	94186.4	431716	88240.1	0	88637	505887	443560	79940.9	448826	320072	96809	358790	78302.2	61720.6	59810.6	373664	51170.2	288933	517393	250228	403870	524248	433080	330072	488288	0	0	241300	269508	192474	234242	315204	436665	0	190074	93588.9	252964	323759	0	279481	204859	143956	0	0	0	91759.4	211832
695	168.066	1.33293	94179.4	226998	371153	35509.1	166405	322734	511894	406010	96834.7	81172.3	1.15143e+06	576156	1.07631e+06	1305166	1.04088e+06	82059	1439547	1.00505e+06	297567	82937.5	731698	130028	1.40162e+06	1.93787e+06	1.5557e+06	1.97979e+06	3.37172e+06	1.84628e+06	3002898	2784308	1.61822e+06	957441	864545	1.76808e+06	6.50204e+06	414974	1.56487e+06	2.70789e+06	684491	1.67308e+06	4.18069e+06	5710536	564777	5.96771e+06	415305	8477224	11041949
697	172.133	8.47957	93618.5	134904	134931	44291.4	51133.7	186178	122031	100160	119408	207761	65154.6	102855	147929	94197.5	187560	135157	116556	573503	338406	144204	553987	69157.4	476954	253769	108202	211955	97046.8	374632	610833	600505	481270	206174	783684	115656	310457	115901	884915	122453	201849	498504	350311	357461	38308.9	362893	61639.8	584037	271301
699	663.453	6.80711	91466.4	134319	106250	93174.5	88061.8	184658	127802	88960.7	164379	149959	94669.6	130561	108858	100266	101631	134956	106607	137503	160351	175836	203197	186464	191326	170656	186675	90415.4	100114	138423	168009	144193	163634	190194	186938	97597.4	122090	137069	129105	186370	193938	174719	185699	141164	77960	108980	96741.3	163919	154686
701	134.06	18.1105	90272.3	110816	212188	120947	78983.4	102133	65719.4	122748	176021	304749	202271	23533.9	137178	62143	92867.1	135450	171785	248619	216421	109770	69437.7	53103.5	169733	104983	80284.1	66622.9	71745.9	126813	309086	398311	329863	507964	149654	39113.9	35965	356007	127259	66685.8	931783	185460	265228	463084	36208.8	138833	1.00825e+06	384321	183450
702	145.101	0.815777	86767.4	137950	489866	2387815	1.4221e+06	1.77729e+06	1.46555e+06	1.80524e+06	2.67933e+06	4395307	1.53431e+06	1.34287e+06	746670	1316374	1.62705e+06	5242240	1.56281e+06	1.40644e+06	3.88282e+06	4.63592e+06	1.46919e+06	4.37145e+06	3.51394e+06	1.55104e+06	4656785	2.19673e+06	2195068	2.84445e+06	3272993	5.23793e+06	2.02882e+06	4.47538e+06	3.8796e+06	2.26713e+06	3.5211e+06	2.18989e+06	4569318	3.9337e+06	4580675	2042853	3248669	5.0469e+06	1.6257e+06	3808280	1.58219e+06	2483357	3557984
708	174.149	6.61731	82576.6	128755	95239.6	54485.3	41094.7	109604	91321.7	67588.6	71492	98784.7	61913.2	71265.9	122955	101081	127943	109128	92501.6	284656	201063	75564.8	275216	52547.6	215804	176245	99598.9	134217	104451	216491	353177	181273	241036	108431	409564	89504.7	148542	65285.4	270205	147185	136165	307008	191115	170406	37893	167633	40835.8	301719	156258
713	98.0939	1.00351	76647.7	590999	109142	37618.4	73880.7	126856	639711	32258.7	1150870	184845	105721	540308	87920.2	168299	92930.9	730343	109228	333635	6879398	604616	204962	58538.4	1.43044e+06	672047	575769	156245	87306	682636	4231089	173336	212186	2.7196e+06	1.05908e+06	137510	1.21781e+06	68854.7	298676	409810	507944	6963057	551354	133164	58287.1	628693	481428	3913518	215290
714	134.06	2.1928	76631.9	105143	34868.1	54609.9	19304.2	85099.9	63986.7	16854.7	138375	94751.3	14926.5	55306.9	21422.2	13825.1	11749.6	70242.6	22906.9	33540.8	69947.5	63780.4	31596.6	68904.8	41332	30854.1	38234	15054.9	32136.3	34074.7	48328.7	26014.7	24770.3	23885.7	42430.9	44219.9	52440.8	223447	25729.8	41778.5	34000.2	41873.2	107453	149262	241454	46808.7	437655	227732	135335
715	134.06	19.0891	75701.5	53541.3	65494.2	141442	158819	232588	21880.9	138880	176446	352520	106839	39577.7	214705	36619.7	76035.6	455562	134608	505978	129229	454853	73318.5	19755.8	304446	124441	184610	90786.2	55682.6	226447	424375	119288	104839	650745	673953	57568.8	30451	363862	464408	59113.3	399713	447564	237827	137045	62885.7	177704	67032.4	278809	209956
716	184.125	14.1882	73192.9	118475	60456.9	89307.5	61466.6	87124	119122	46163.9	106223	100878	49238.7	100156	49408	59332.9	59535.2	63362.4	49381.3	60799.2	84417.9	123310	63459.8	136339	83803.4	84521.6	96451.5	56182.9	53821.4	93049.5	111955	62080.7	65497.7	36333.3	102189	46341.5	101005	82112.7	68935.8	108733	144112	95778.9	93633.4	59575.2	56212.8	128313	78145.9	87593	85401.9
718	832.642	0.852304	72051.4	673274	913108	253597	403860	503351	454790	359037	735834	432913	511025	422836	276308	693224	262866	746590	668185	1.2721e+06	600723	0	1.75772e+06	448707	767094	1.39834e+06	274866	302994	347599	589434	1.0497e+06	615248	2103768	142416	1.00159e+06	469513	489099	254240	1.02648e+06	408860	0	2.27029e+06	804032	604492	142446	398352	206681	1.98229e+06	1.55783e+06
724	122.084	15.1593	67534.2	50330.6	1.78625e+06	48543.6	32837.9	249886	264215	28754.1	274924	96962.5	29482.3	591804	26681.8	31185.8	34840.5	78946.3	29724.1	98554.9	642441	74549.4	42238.6	232324	1.18621e+06	505360	307429	27893.4	29456.2	35871.6	491565	35521	43644.5	62723	492632	31646	39686.6	117774	312084	156645	148018	258671	44201.1	38492.4	28685.5	87798.8	1585367	43646.6	58539.2
726	194.154	0.898639	66565	151118	46220.5	10692.6	56751.1	90434.5	99911.4	16618.1	98147.3	147184	70510.9	108646	56480.5	68329.7	17675.9	170482	27705.1	69143.1	228984	17568.6	169335	0	135538	132218	0	49343.3	17544.4	77070	288929	233728	152836	0	192493	37682.6	212129	90946	162580	353507	0	223713	139563	157659	24448.7	50091	87433.3	170197	131144
728	415.274	16.006	66078.4	50536	65634	52830.4	62866.8	57238.4	49279.5	65948.4	33156.5	60933.5	66508.4	64465	63030.6	75999.4	77283.9	56046.7	84533.9	78737.1	46121.6	33099.7	58226.7	0	45143.4	56264.9	34635.4	77631.3	82926.6	58891.3	53972.6	91714.4	86285.2	54663	37319.3	66761.4	65034.5	59424.9	70446.8	14775.8	27312	65697.8	70190.3	88011.4	32262.6	89243.3	65553.8	79609.7	81825.6
730	575.179	19.7636	64674.2	197240	49251	49295.6	55024.3	238351	194629	55641.4	226732	269644	46637.9	194388	64070.8	52049.5	62156.3	263971	42008	200678	308236	449852	241770	921622	389112	256630	316347	61359.2	60610.1	208053	306139	209010	209207	405550	415036	50481.9	199638	256092	211884	740032	627971	228172	219525	194959	50427.8	195893	176854	265882	277873
732	194.165	9.31086	61997	215617	58284.6	72678.5	68076.1	106969	178306	101081	183863	142721	87805.7	208886	84325	80008.9	105624	263903	96158.2	177412	190172	199731	139118	144172	223473	218232	205553	73809.9	79725.2	156366	263802	167825	140371	265215	205500	104638	246977	152406	157043	199657	186909	256574	183189	152369	68013.7	214606	241019	264483	162513
737	151.097	6.77565	60810.5	75183.4	62770.2	63268.5	56486.2	77054.8	83815.6	62670.5	100876	82892.3	59706.6	83612.8	66425.8	80779.7	69380.5	86453.2	63906.6	80961.9	115343	131252	98610.5	170569	113265	94888.8	151569	71569.3	67556.8	86910	111400	101332	75697.9	133151	143007	71040.3	90245.5	84928.5	79047.8	163199	222286	97817.9	113416	97570.8	71506.7	90283.5	102878	101848	78593.1
742	707.507	0.851006	59096.5	1.22211e+06	1.01778e+06	0	336418	265214	317873	166316	659503	495022	329307	1.03305e+06	822723	388418	205646	300678	383171	2.85924e+06	555655	257617	3.37461e+06	0	557084	2237457	396939	126051	121830	443879	914035	428233	3.68631e+06	453933	700469	174232	354127	203386	703748	212115	0	2.87927e+06	771572	499363	0	285404	68826	2.58516e+06	1.75464e+06
744	155.062	2.58973	57553.7	183740	50853	61466.9	62385.6	295806	228153	62474.7	340855	211141	61684.3	155391	44440.9	52292.8	51760.7	177452	46902.5	142432	251190	329839	139222	1.13646e+06	362186	283988	537649	36649.8	30005.7	111450	294771	172272	191836	200778	398107	53935.9	231696	242263	112127	753047	514763	313787	200741	86664.6	56219.9	175968	129757	264675	275640
757	429.289	20.9346	51507.7	88807.3	54579	50624.4	63944.5	91409.5	90878.7	49712.6	75196.5	67153.5	60087.5	104008	41000	54600.4	51333.6	112930	51986.5	87493.9	56583.5	59158.9	80854.9	107501	45036.1	53031	26455.3	56290.6	47886.2	56941.6	58040.6	90724.7	91248.9	73814.3	47206.7	36929.4	76159.6	74434.4	95315.6	85110.6	40776.7	63441.3	69723.6	91771.5	33813.8	58655.1	106331	55053.4	73257.9
758	628.198	5.47459	51278.9	234228	46327.6	58620.3	39050.9	188352	153651	13484.2	255837	230383	10737.9	137591	15883.3	0	0	192833	0	52250.2	195459	271277	92402.3	312300	119628	71916.2	96986.4	0	0	35837.3	103713	66671.1	60044	41977.6	131745	12614.7	49140.1	30600.7	45160.4	80930.9	151960	60734.1	76290.6	33438.6	0	34392	33567.4	46314.4	62649.5
767	443.305	20.9045	47032.5	100752	45549.1	47335.9	52723.8	85492.1	87007	51402.6	86107.7	79189.4	52723	87009.3	40199.6	50558.1	53795.7	118564	51891.7	85221.9	55625.8	63820.4	84342.7	110036	48752	49795.5	30691.3	52912.5	44411.3	55984.8	59675.4	88121.3	101866	78844.9	44069.2	33598.2	72990.3	69816.2	101974	96527.8	44264.2	69285.6	86007.1	77882.4	31753.7	58217.7	104811	58618.1	79418.8
769	174.149	7.18047	46123.2	72131.9	50442.5	32829.8	24510.8	61888.7	42639.6	48600.7	36366.8	54996.9	32947.8	39910	82096	56701	75518.6	65374.7	59904.7	221843	101979	36222.2	169642	30619.8	113276	104121	42321.5	81212	67828.8	136445	222504	161395	167697	73821.2	247339	46981.8	109394	40263.2	230855	66832.9	57777.1	193529	114854	156139	15953.2	123362	32784.6	193568	112596
788	408.274	19.0716	37824.1	111160	24315.3	69260.9	29597.6	155399	26835.9	28357.2	255387	245296	28565.8	80619.1	9070.38	31208.8	21693.4	442571	39217	124565	511993	902370	108226	500886	237975	146727	1.01509e+06	51780.7	85169	188034	307868	540074	60152.1	317234	281062	43122.6	180950	293471	321933	666717	1124184	146211	279114	400246	23944.1	337698	70012.1	221174	239770
791	597.16	6.93287	36682	83749.8	31916.1	32950.4	28367.4	126849	102886	58015.1	147915	119736	32817.5	94049.9	39026.3	43319.6	63576.7	81317.6	41944	97683.4	148572	158922	109282	261567	156990	168984	216671	48791.1	46720.9	96001.6	135040	136521	132735	141038	195577	42517.9	100204	140492	91451.7	229002	191759	140004	130383	136229	14148	118242	121097	100487	144452
800	145.101	1.21422	32649.4	37156.6	46159.7	414830	140984	71580.4	76413.4	139205	152532	401731	128642	55999.6	93355.7	115846	157546	542619	120339	148595	293552	723821	115104	571787	201162	120694	470628	243905	291319	181483	206450	451074	125623	324902	282531	274089	289913	856343	327545	521262	993747	125691	204372	541974	805433	384436	710700	196066	284681
801	740.703	11.3736	32545.4	47069.1	22115	24144.4	23738.7	53067.9	36247.1	4717.1	72999.6	78101.3	4895.3	25520.4	5847.23	0	0	24662.9	0	6371.49	97347.5	166076	12543.3	330262	33518	13033.3	42926.3	0	0	0	20727.8	0	8294.02	17032.3	94591	0	6051.09	61931.6	7417.66	40853.4	101256	7300.65	9877.36	8027.02	12844.1	0	44187.1	0	0
805	192.109	10.0551	32057	39607.9	21717.6	27824.4	25185.7	34596.5	32583.7	18552.7	36158	39599.6	22299.1	39696.5	19251.1	28447.6	20606.1	26786.8	23017.2	28872.1	39623	37788.6	28545.9	51504.4	27404.1	31522.1	34609.9	19599.6	19493.6	27561.2	40087.2	25129.7	36760.5	18463.6	32614.2	18591.7	33578.5	33789.2	28058.2	42887.5	42962.4	35671.1	32256.1	21150.3	17592	47720.7	37738	41469.3	38723.7
807	597.161	0.935429	31382.1	122235	26087.7	0	0	133696	107458	0	81513.6	0	0	99897.1	0	0	0	0	0	74183.7	0	0	67968.5	0	0	0	0	0	0	0	0	0	0	0	0	0	0	0	0	0	0	67279.5	0	0	0	0	0	0	0
811	289.071	10.0629	30462.8	42776.3	50626.3	31375.4	43170.1	29312.9	42101.1	49197.2	0	21648	72708.4	63322.6	64338.9	116345	94795.7	24214.9	102556	77581.8	0	0	56010.1	0	148965	50845.2	136868	172141	216108	95384.6	202402	121445	73813.9	59516.7	173214	67733.4	59555.8	22419.8	107268	168624	84112.4	125358	268188	85071.7	35749.8	82858.1	54639.3	222070	109568
829	758.221	19.7205	25539.7	53057.8	30594	29438.7	30063.7	74129.3	60354.8	28475.8	58006.9	68266.4	30424.5	62480.6	27572	33868.8	31893.9	63888.2	34908.8	66033.5	61669.4	78067.7	58978	74266	79823.8	61144.9	74369.3	29374	31448.8	68443.4	77422.9	73410.4	55841	74827.4	79558.2	28608.9	49629.2	60699.8	57084.9	72073.8	71905.8	59286.1	73624.2	54083	27004.9	52520.9	56704.2	63274.2	67536.9
834	684.203	19.669	24593.4	57242.8	21243.4	28468	24540.4	68349.7	40268.6	25809.1	58824.3	46272.7	31257.2	44944.4	27220.2	28633	23665.2	56663.1	24735.6	51414.2	59101.5	62292.4	43425.8	79838.8	58980.6	70759.9	75968.4	23306	25586.5	47760.6	53310.5	41407.8	38753.7	55240.5	53679.1	24945	49903.2	42069.2	61814.9	56021.5	70767	47245.1	45373.2	50686.4	27894.7	44435.5	45888.5	91252.5	47988.9
840	175.112	1.26693	23449.8	41173.3	33300.4	66804.1	46628.5	42499.8	59274.4	61296.1	53606	106984	88827.5	46287.6	64482.2	82204.9	67143.3	111940	65317.3	94296.9	80717.8	112331	83492.8	118176	64953.7	69236.7	89471.6	70819.5	51475	61608.9	89190.7	137155	63989.6	97442.1	71937.6	60109.2	103702	281012	90668.4	120084	167566	102717	80964	112420	170053	99271.9	280677	136024	123992
844	702.213	10.3429	22466.3	21863.7	207969	18428.6	360229	182561	218552	401121	0	0	348037	379107	223974	337421	281119	10491.4	205997	358283	27831.3	0	362910	0	682531	197379	771922	177413	163041	231023	325600	222496	190608	271158	178875	151658	105707	11882.1	322304	944999	548583	301768	105457	111652	119034	243052	0	86135.1	206690
853	137.102	5.56914	20583.6	52357.3	19405.7	21574.9	22792.3	51752.6	54531.9	20072.5	62797.7	55641.6	21873.1	54267.1	22120.6	30260.6	29349.3	46152.5	32511.4	55098.4	56860.2	78123.7	38099.7	96512.1	60540.5	58210.2	73777.4	31736	26867.3	63087.1	62769.2	48145.5	60083.3	43139.5	84716.2	20396.9	61087.6	69814.2	66831.3	77802.2	90450.9	111224	66250	40884	15735.6	70519.8	46916.1	77904.5	66037.8
864	736.55	6.69916	19304.2	37494.8	9899.29	61399.2	10286	146697	0	14920.4	53427.6	90414.2	18196.6	25484.3	0	13510.8	18172.3	135943	17590.9	113957	181231	235576	53585	107732	82742.7	111978	228599	30973.5	60015.2	95531.2	93323.2	173293	31833.8	163989	117256	48532.8	30470.5	88314.5	168689	108746	281511	47414	112628	192982	0	121734	25039.9	161669	169986
874	610.184	19.6337	17856.7	25730.3	16470.9	19418.8	24792.6	27192.7	23100.2	18063.9	38087.5	27838	17648.1	29615.8	23856.2	16947.3	16238.7	41673.7	14376.1	31574	36813.6	33565.8	28879.5	27136.7	44579.7	37811.1	41608.4	18442.5	24525.7	23739.5	22556.1	30955.2	29977.5	37974.9	37228.7	17453.5	25754.3	23910.8	24725.2	40353.7	71970.5	30808.4	29373.9	29266.2	19437.5	27457	24305.7	32875.4	28562.2
880	454.353	6.7477	16660.9	72377.8	17822.2	89593.1	20726.6	99312.6	16062.5	29859	146789	176143	35348.1	76505.8	0	36316.1	31851.2	211237	34553.6	63205.5	230190	496971	107568	1.44266e+06	170399	98201.3	276645	63322.9	95219.5	79909.2	183012	223429	74651.2	295757	193953	65631.2	50528.1	84364.8	155685	985722	536657	89592.7	175290	232507	21683.7	196084	61761.5	130885	135397
898	101.069	0.879322	18862760	48909760	14584508	7.17233e+06	14431601	32122366	39074368	14536222	25581140	21022848	13221813	41328932	14018659	12399926	9722178	11742403	10313856	24747984	18307534	18682904	29443532	48969412	24976356	34306652	24049980	6791557	9067373	26665494	25261720	12370567	24450778	23871292	24070060	14864692	31147732	18758936	15074151	14923000	19800628	24929476	22986628	13491870	12077381	14780406	26832846	28565740	24918652
900	122.096	0.940979	12101623	24622402	11045035	7644383	12034844	23366824	25867150	8.30389e+06	17437666	14270440	9897195	26531058	10308190	12443413	8323347	7.14038e+06	10585487	14452223	13510220	8884477	19734410	13236122	18700180	22419274	12486874	7481341	8455809	19444688	17610620	10168358	17649850	15214530	17527072	7.86096e+06	17195968	7.71372e+06	12384474	13067330	8067399	20417478	16727945	9429603	3992128	10688978	9960573	17845492	14061107
901	167.154	9.35759	21104.3	20748242	23981.5	20779.9	20062.5	1.97836e+06	11234000	23287.5	5984887	769898	25340.3	17676552	30427.8	20059.2	25714.4	20406798	34048.8	11468456	5.4928e+06	7031593	890622	38689.8	5874936	19055728	2.33255e+06	19492.3	19932.6	19477028	9127756	3.40101e+06	1.07876e+06	8365400	6.60632e+06	24442.5	22323748	2.48347e+06	6454357	143549	1.54753e+06	8906726	5332068	4.0008e+06	16712.9	15787357	14632608	9305420	3.48665e+06
902	87.0871	9.34837	12447.8	18827584	13590.3	12209.9	13381.8	3.75755e+06	16192609	13761.3	2.00296e+06	3218163	14238.4	14717061	16120.3	16708.8	17100.8	5.53188e+06	21443.5	26957636	1.26072e+06	1.7428e+06	3.91108e+06	43597.6	1.40289e+06	3.63631e+06	495810	17614.5	12782.9	23042828	2.50481e+06	10586147	4.47256e+06	2.9043e+06	1.12049e+06	19174	24279522	4.30542e+06	29552972	52249.9	286646	2624329	1.83927e+06	10844827	14452.1	16698196	11247954	2.49665e+06	3.287e+06
903	268.998	12.2926	12347324	15724751	12049322	12263089	10819762	12680172	13060902	6975116	15272305	14373033	7236570	13093863	7.69311e+06	4735325	4.11798e+06	12198190	5.48293e+06	8.35759e+06	15455373	13524891	10416358	11353867	9018558	7112410	7.71564e+06	4328629	3227820	7813971	16092185	6.33294e+06	8784093	5680526	16948338	3.1925e+06	6.74807e+06	13159168	7.23814e+06	8728207	12910679	10308728	6.50601e+06	4798625	6346264	7973044	8169506	7461101	6.70304e+06
904	139.119	17.1862	966500	5883325	800340	635629	904407	1.61667e+06	2666580	474588	3.90459e+06	3.29546e+06	1.40292e+06	2415530	1.02457e+06	480271	353852	1.88481e+06	878112	2.58324e+06	3346683	3.97356e+06	2.37562e+06	7811486	3.18081e+06	2.96036e+06	3.23851e+06	759208	595366	3927288	3.36115e+06	1609276	2.43576e+06	3.56126e+06	2.68618e+06	776752	6.39184e+06	2.13648e+06	4091107	11419276	2.53891e+06	6296944	4132142	1.37833e+06	357279	1.97434e+06	1.68599e+06	4.04261e+06	5678589
906	722.534	0.748003	0	5.81162e+06	2.6341e+06	2.33815e+06	1.5843e+06	1849142	2.46085e+06	2239526	4566048	5410336	2.15149e+06	3.83929e+06	1.8071e+06	2.55278e+06	2.04192e+06	4540322	2929565	3.7291e+06	6164767	4648568	6.70283e+06	6504822	6.81009e+06	5225005	5533413	2.09579e+06	2545408	5325697	5444068	4.42475e+06	6681940	5.55605e+06	7.44449e+06	2286515	5136220	1.30401e+06	5.90365e+06	5089702	2.8126e+06	10780064	5702158	5581986	232807	5.7221e+06	224285	6.87144e+06	5.92746e+06
907	101.106	9.32101	85502	5728990	88869.7	85770.7	83987.1	3171397	1.85058e+06	79461.1	1.82507e+06	5170164	87302.7	4.13174e+06	75883.6	99899	79888	1.41041e+06	96807.6	13876521	1.43766e+06	2310102	5.35042e+06	238801	1.58288e+06	1.4136e+06	289414	80407.6	95485.1	3.09535e+06	5.21278e+06	8645793	4.76557e+06	4247356	931142	100245	5.30332e+06	5.65835e+06	19809918	265468	255583	5.03567e+06	997173	9957778	68016.8	4538169	3.48528e+06	3040499	3.71662e+06
908	200.145	1.00289	2.87004e+06	4799163	1.47558e+06	480839	444087	1.41051e+06	1.89539e+06	65556.4	1722051	2629102	80592.1	930364	412522	31370.9	16713	1100816	0	336288	3.3526e+06	888407	713090	954158	364555	34400.7	99507.3	0	0	116937	1.03199e+06	0	81207.8	0	5692461	0	48130.5	130274	40687.8	0	430554	137849	80591.5	46663.1	66177.2	0	113584	148342	48218.9
909	554.905	17.2086	14460.5	4228876	8712.75	116009	16011.6	2.93607e+06	3897432	0	2.08981e+06	1.92549e+06	690065	3.75661e+06	0	276009	0	5.20657e+06	425814	1.80886e+06	2.18671e+06	1879263	1.50954e+06	344284	1902198	1.44235e+06	3739721	9810.49	247469	2.99345e+06	1.52156e+06	2.5165e+06	2.5968e+06	2395025	1.83902e+06	11942.5	2.59283e+06	1.7135e+06	2.57557e+06	281468	1.64849e+06	1.77973e+06	2.16483e+06	2.49488e+06	0	2.01327e+06	2.86591e+06	1.72937e+06	2258259
910	126.055	18.8193	7073740	4.00718e+06	17545910	6.72067e+06	6918495	7.11504e+06	2.04707e+06	3.48215e+06	4982124	4.62981e+06	6.37617e+06	4228139	5.60539e+06	5.00012e+06	8067230	6712732	8.294e+06	7335115	12236879	5.01679e+06	3.56654e+06	1.32306e+06	7.05967e+06	8677319	6.87659e+06	5.96647e+06	14169179	9758397	5.09892e+06	5855571	4.0905e+06	4.94157e+06	4786724	8216076	3815448	9168912	17859574	14330077	12166789	10198821	5756966	6.30788e+06	7.53528e+06	6.65118e+06	3.49862e+06	9544581	8734040
911	87.0871	16.9876	17311.8	3.76029e+06	24255.8	22483.5	16395.1	1.85048e+06	1.32469e+06	18168.1	3036559	2.39711e+06	22193.5	1.75539e+06	15711.3	15491.7	16812.5	2130436	29169.5	1236016	360355	1.43297e+06	1.88599e+06	1.04224e+06	630687	777403	177397	26652.5	19344.3	920876	793908	2.63825e+06	2320145	656340	498731	16535.2	912831	1.18687e+06	1.10407e+06	316285	210110	742655	775783	2.41867e+06	15571.5	831061	469529	416316	1.03723e+06
912	88.1075	17.7906	1554106	3.72555e+06	1280550	1.40969e+06	1.19987e+06	2795971	1.6862e+06	845730	4915046	2460536	542714	3.03696e+06	3872799	3.9535e+06	1.82927e+06	1.40394e+06	911818	2224105	6.62886e+06	6017179	1.65661e+06	203534	4507422	4.82495e+06	11233959	578320	586809	5.18528e+06	5.4833e+06	3.76428e+06	2.66504e+06	9596426	2611777	453666	999678	2.46315e+06	3.12837e+06	171285	6.44487e+06	3.68516e+06	6.02587e+06	2.40036e+06	1.64443e+06	2332813	4290704	5575710	3.74431e+06
913	750.562	0.743695	124685	3699424	253314	96920.8	88733.1	478172	970419	131985	1.35721e+06	251178	168203	1.9208e+06	179780	213286	170216	251008	179450	6316607	470333	242445	3.03607e+06	242185	1.14041e+06	9959304	486331	129205	160157	688945	900474	227808	2.55518e+06	399687	1.02648e+06	101930	650404	366275	1.12668e+06	292948	197526	9678751	1.09189e+06	344401	5147.42	363112	381947	4.68279e+06	933175
914	380.316	0.900869	426848	3.62038e+06	1570290	424934	1.55922e+06	1.03163e+06	727282	2.38409e+06	3.66974e+06	4.91576e+06	2.66014e+06	1.4526e+06	1.75896e+06	2945484	1.78508e+06	4198410	3.99489e+06	3.18108e+06	4.83472e+06	3.48069e+06	4569627	1.64906e+06	6.20908e+06	4.6837e+06	5473277	3.51173e+06	2394913	2.52878e+06	6.82952e+06	8090455	5918509	2524111	9106040	2.45022e+06	5.9231e+06	1.24508e+06	6905671	6123945	6931079	10410819	7.55113e+06	8486844	478744	6095158	525119	9942381	9783911
916	174.149	2.00393	1.43516e+06	3.42535e+06	4798922	1.18234e+06	2.15898e+06	3.1936e+06	3.88495e+06	3747574	1.58397e+06	1.31418e+06	3.72351e+06	4065060	6496854	4127476	4513032	1.57374e+06	4.94314e+06	5513582	6891875	2565106	8.07329e+06	2.07721e+06	8769276	9623704	6621801	6.15734e+06	4.65783e+06	8679591	13849956	6.62562e+06	7.54589e+06	5056804	15528070	4.11225e+06	8987958	1.61091e+06	7.62896e+06	11986628	10849415	13816832	7.50537e+06	5.83764e+06	874793	10229728	1.45658e+06	15175804	7426383
917	122.085	17.1327	604315	3.37513e+06	445788	549472	779349	648306	2.43807e+06	642025	1.31765e+06	823063	536503	1.33906e+06	384055	937216	1073608	702795	825124	761884	1.32078e+06	1.4177e+06	795869	4906911	1.29313e+06	1.05697e+06	1.31925e+06	779562	920550	1.00905e+06	1.24835e+06	563172	768323	764166	1.1226e+06	550541	2.3626e+06	554902	562743	4.69277e+06	1147196	1.66861e+06	1.18824e+06	497500	292061	1.28316e+06	527549	1562589	758823
918	88.1074	17.557	779516	3.03452e+06	1.68033e+06	1.12092e+06	1356933	4.26098e+06	1.66179e+06	4.38595e+06	6156615	6043377	372331	1372108	3872799	5675341	1.23529e+06	1.28133e+06	787143	2224105	5794238	6017179	1.9174e+06	203534	4.67452e+06	4.82495e+06	11233959	2263797	662013	5.18528e+06	5.4833e+06	2698949	1748391	4.98072e+06	7.77848e+06	978853	4.65468e+06	9453723	3.12837e+06	561808	134201008	5.38585e+06	3408714	3.311e+06	1.64443e+06	6547446	3.58724e+06	13398663	3543260
919	252.02	1.31853	782587	2.99516e+06	1.57654e+06	542659	1.44844e+06	4.64663e+06	4202443	1.28093e+06	2.20855e+06	1891234	1.59151e+06	4.6477e+06	1.64606e+06	1429724	1.18671e+06	1.1898e+06	930808	3.51359e+06	2.30742e+06	1.76685e+06	4965419	3.70264e+06	5.05793e+06	3.10914e+06	3.21992e+06	917088	519772	2.61668e+06	3837211	1.91193e+06	3.09185e+06	3167604	4.37516e+06	613542	2.10197e+06	783843	1411815	5917129	1.47614e+06	4.46231e+06	3108764	1.28367e+06	203506	1814570	923810	2.55136e+06	2.14142e+06
920	92.1062	17.1933	521038	2.81338e+06	532474	384380	379434	970151	1.14956e+06	295088	2.13825e+06	1.80764e+06	925667	1.06787e+06	636106	262634	220299	1.24178e+06	604194	1.68271e+06	1.76543e+06	1.98918e+06	1.33308e+06	3384103	1.46845e+06	1.36595e+06	1.47631e+06	442248	212464	1.89965e+06	1.68943e+06	1.05246e+06	1.30839e+06	1.9081e+06	1.28696e+06	453547	2928982	1.26701e+06	1.91014e+06	6.79024e+06	1.52023e+06	3075504	2150240	836954	233255	902948	802006	2.09203e+06	2.8721e+06
921	87.0871	0.940963	69551.8	2.78853e+06	78351.5	66564.5	63188	211447	1.37979e+06	88183.6	658111	237187	76945.3	2.96594e+06	68504.4	82815.7	74590.8	2.85641e+06	91921.2	3.83265e+06	786548	441895	310287	430336	366712	591258	295395	94184.6	77911	1429922	689880	678335	205944	482566	412585	22486.7	2.0366e+06	276091	3908212	410114	280973	1.08904e+06	316003	667278	47506.5	2.01247e+06	1633087	624515	343672
924	265.166	0.930154	94677.3	2613885	129762	286936	106546	333196	1.87181e+06	207977	1.85999e+06	388780	110430	1402569	112653	138601	134225	724768	179401	1.04524e+06	624560	682742	689124	636774	2179887	6256962	610200	335959	236311	1.92287e+06	1.39953e+06	827371	712131	488487	2346717	199311	1.43253e+06	164845	947425	906816	1297489	3.20104e+06	1.25007e+06	684155	78469.3	883186	125199	3.34897e+06	630300
925	478.352	0.878389	72927.4	2.61072e+06	412312	1.70191e+06	736657	7497846	34156020	1.33198e+06	31939430	7583625	1.02408e+06	19896400	610705	967662	1.0279e+06	21711256	875720	12979674	26286584	24448434	5.58942e+06	3.24593e+06	26165226	55467988	21601398	1345895	1.28807e+06	28902442	23518052	12295863	6.63659e+06	21679478	28888734	1.38553e+06	24594726	1153539	27630254	6010171	9153673	20527056	16447327	15565692	527350	19722864	1.49637e+06	22761730	7.14222e+06
926	204.087	19.5307	3.12353e+06	2.60714e+06	3.36177e+06	1588007	616142	10419469	269417	384713	1.58291e+06	977338	860810	1.29708e+06	1.01123e+06	840810	299761	1.72346e+06	1.62555e+06	9634989	6058416	1.17181e+06	737691	205225	6340893	5349562	4487299	935619	1.69438e+06	6.48165e+06	2.43333e+06	2.43509e+06	852238	834387	2166957	785895	404390	4.78184e+06	9066956	464467	1.38997e+06	1355271	2480370	5509703	1138453	6.50908e+06	806388	6700988	6947454
927	110.06	17.8582	1.56441e+06	2.53118e+06	1395812	1.30056e+06	703608	3.16589e+06	1.4895e+06	1.37542e+06	2.04914e+06	1.65663e+06	545758	1.42277e+06	2.90395e+06	1.4073e+06	751924	1.44424e+06	1695996	2.43593e+06	2.79161e+06	2067573	1.14387e+06	935015	2.88462e+06	2.55057e+06	2001657	853137	905767	4.24136e+06	2.445e+06	2524824	1.88622e+06	1.83725e+06	2.2394e+06	871095	1.32464e+06	2.62467e+06	3.2423e+06	1.36608e+06	1.8242e+06	2.14743e+06	2.10765e+06	2.4589e+06	1.41037e+06	2.28928e+06	1.17471e+06	3552779	2552725
928	124.1	17.1937	342917	2.5006e+06	316926	277456	252194	675291	1.01556e+06	229099	1625151	1.3782e+06	654630	1.01671e+06	173842	500217	122149	806707	410598	965402	1.23111e+06	1.80293e+06	876722	3.02704e+06	1.28728e+06	1.21056e+06	1.19861e+06	303626	213216	1.57304e+06	1.4634e+06	612116	705967	1.40681e+06	1.07712e+06	323252	2.27805e+06	866591	1.2282e+06	3.71116e+06	836411	2332116	1.41796e+06	481344	108508	693358	510142	1.41896e+06	2.04497e+06
929	104.105	0.91403	1.4437e+06	2.46949e+06	1.46606e+06	1.24968e+06	1.07488e+06	1.70349e+06	4643337	1.21967e+06	1885447	2.13079e+06	1.42892e+06	2.68535e+06	1.46466e+06	1.35101e+06	1.33359e+06	2.48811e+06	1.57607e+06	2.06963e+06	1.998e+06	2.17376e+06	2.28737e+06	2689922	2.42874e+06	2940346	2996809	1.1887e+06	1.31139e+06	2370352	1.94361e+06	1.8964e+06	2.20174e+06	2797014	2.70494e+06	1.36819e+06	2.63598e+06	1.70063e+06	1.95458e+06	2.94903e+06	2.2423e+06	2199497	2.54508e+06	2537012	662707	2.03195e+06	2081833	2402978	2.9475e+06
930	228.087	18.3573	652588	2.39204e+06	3936007	366654	131342	2.49621e+06	23534.6	88535.3	536957	1.14264e+06	1.34377e+06	565437	372887	2.57083e+06	72606.6	803007	3.97199e+06	2.46815e+06	1893750	1.00005e+06	1.08203e+06	23096.1	1555750	1.41284e+06	1.05894e+06	307962	407375	2506786	1.26294e+06	999487	464637	394587	1.13221e+06	243327	78816.5	2.70274e+06	5.2515e+06	76737.2	1.11507e+06	514593	1.43156e+06	2.53526e+06	543856	1.75375e+06	1.08934e+06	2.51884e+06	3.13083e+06
931	139.119	17.728	171242	2.34729e+06	139398	284400	239777	628202	760345	105620	1.42616e+06	994095	200237	1.31731e+06	181699	166712	77714.9	502805	113200	640204	796229	700988	1.07896e+06	2534552	639620	548510	954882	63588.6	77115.5	1.60019e+06	901491	578183	909666	402405	1.09375e+06	83857.8	957573	496352	287033	1.36623e+06	807998	889297	673904	243916	66131.1	834446	343548	910750	725985
933	101.069	17.2084	410775	2.29213e+06	770784	464636	659395	1635190	2.65683e+06	265681	5101276	2224712	1.23295e+06	2026496	717009	351864	212222	1.60291e+06	905819	1191500	1.49582e+06	3367770	2.72364e+06	2.22084e+06	1.91707e+06	2.40422e+06	1.54515e+06	398212	554602	1.96778e+06	2.72295e+06	2.80233e+06	2.6664e+06	8196354	1695336	711335	3.20563e+06	1662590	2.29004e+06	1.44306e+06	3220722	3596571	2399710	1.23259e+06	321423	1.17837e+06	1.83044e+06	2777207	2.54397e+06
934	187.144	0.971911	346795	2.27343e+06	1.1062e+06	300618	479781	1.50228e+06	1.63123e+06	566046	1.43855e+06	1.16407e+06	913617	1.6593e+06	1.21987e+06	1.02797e+06	779240	686157	1.15213e+06	2.57496e+06	2.30118e+06	656632	4034859	903837	2548726	3.21167e+06	1.42458e+06	690237	694272	2621241	5.23746e+06	1.21428e+06	3170858	1.53132e+06	4.09617e+06	505756	1858811	338459	1.91741e+06	2.02028e+06	1296507	5586122	2.34724e+06	1.16101e+06	141988	1711677	302672	4.33181e+06	1.99253e+06
940	150.055	17.6194	459317	2.15887e+06	1.13575e+06	2286672	402865	5893521	88392	528168	2.56262e+06	1.34336e+06	181514	809705	883471	2.01349e+06	487527	1.06971e+06	411042	2.97703e+06	10060460	2.21705e+06	913909	100592	2.55449e+06	1.58322e+06	2.42251e+06	611598	860923	2.9672e+06	1731903	1.63338e+06	675742	1.14948e+06	1.985e+06	498700	233835	2.34008e+06	5772923	242767	984510	3.08784e+06	1.57357e+06	5094312	597900	7048683	758691	3506712	2.40735e+06
941	598.505	0.764699	302771	2.14114e+06	1.50474e+06	20180.5	377408	586200	409850	254796	603082	455258	615890	1.02598e+06	996866	923517	260348	199329	1.13293e+06	2.41055e+06	929714	83496.3	5840264	147984	1.53807e+06	2529617	341292	143261	174022	536510	2.10846e+06	374981	4920730	148167	2127349	218419	753192	400780	1.20185e+06	366593	89991	6430298	1.4843e+06	404108	84531.1	580506	136942	3.94592e+06	2.0156e+06
944	127.039	17.717	2.0894e+06	2.02981e+06	4.16144e+06	3.81256e+06	1.31962e+06	3483780	624394	1.2923e+06	2.65822e+06	1.763e+06	1.35639e+06	963361	2.89367e+06	4.33302e+06	2436460	1.04425e+06	1.97106e+06	3.88031e+06	3.5996e+06	2.32845e+06	614594	124484	2.51394e+06	2.5522e+06	6.02887e+06	2.84557e+06	2.1309e+06	5.21202e+06	1.80456e+06	2.34417e+06	1.09742e+06	679472	2.51241e+06	2.68506e+06	1.62364e+06	2.42752e+06	3.47494e+06	652669	2.60228e+06	2.51874e+06	2.12706e+06	3.14052e+06	2577119	2.48745e+06	1.3399e+06	4.21704e+06	2.4513e+06
945	228.087	17.8651	1.06195e+06	2.02024e+06	1134729	844694	343602	2.80528e+06	33402.1	125871	900776	733591	306930	764292	949814	1.62555e+06	152733	981803	489439	2.94573e+06	2.8544e+06	801540	444454	124644	3.01538e+06	2.09977e+06	1.61019e+06	149563	429380	4204691	3.80826e+06	2.09388e+06	553043	980937	1.33294e+06	138149	91491	2.55933e+06	6.41306e+06	90993.7	1.86886e+06	1.9952e+06	1694809	4.7957e+06	350710	2.8053e+06	664112	2.57032e+06	2.88113e+06
946	450.321	19.5968	299997	1.96734e+06	223862	502392	245244	3729999	276549	194751	7.51078e+06	10862642	233098	1.18179e+06	44687.8	291141	140831	14853545	274199	2686085	15212541	42445392	4.34569e+06	7612736	3.67849e+06	3.88279e+06	17191624	270482	432095	1.94116e+06	7011941	14863054	2274562	18566874	9694536	444285	2295411	5804485	4952704	13944735	68451816	3.76668e+06	7.92112e+06	12561109	247967	5128014	845264	8619633	5988594
947	228.973	1.21182	969906	1.94194e+06	547828	236070	515808	1.66741e+06	2.54922e+06	248235	1.24789e+06	934210	551242	1.6544e+06	508878	554413	227518	539265	251955	914201	809473	503202	1.08003e+06	3.72894e+06	765333	776574	549982	164081	146053	767609	767757	364399	917594	288827	959864	130308	630957	341341	576709	1.16311e+06	493464	924111	723500	305660	57259.6	527019	313679	764295	804853
948	222.055	9.48812	366749	1.89985e+06	320482	382929	335588	1.44569e+06	1.8139e+06	198854	2.04501e+06	1.98696e+06	282377	1.73177e+06	199640	248953	187873	1.21518e+06	240119	772116	1870460	2.37344e+06	1.30856e+06	1.65615e+06	1.33002e+06	1.07032e+06	1.13407e+06	201546	222485	1.03615e+06	1.34819e+06	1.26649e+06	1.44986e+06	1.14204e+06	1.39103e+06	169623	1.03018e+06	1.16955e+06	976184	946983	1.558e+06	1.01489e+06	1.34012e+06	1.04664e+06	210900	961889	1.55208e+06	1.15812e+06	916704
949	222.055	9.4864	366749	1.88296e+06	320482	382929	335588	1.44569e+06	1.8139e+06	198854	2.04501e+06	1.98696e+06	282377	1.73177e+06	199640	248953	187873	1.21518e+06	240119	772116	1870460	2.37344e+06	1.30856e+06	1.65615e+06	1.33002e+06	1.07032e+06	1.13407e+06	201546	222485	1.01114e+06	1.34819e+06	1.26649e+06	1.44986e+06	1.14204e+06	1.39103e+06	169623	1.03018e+06	1.16955e+06	976184	946983	1.558e+06	1.01489e+06	1.34012e+06	1.04664e+06	210900	961889	1.55208e+06	1.15812e+06	882762
950	230.971	1.21427	884299	1.87952e+06	561399	276484	527930	1.60121e+06	2.283e+06	238897	1.24049e+06	849612	495675	1.61029e+06	466034	533393	245972	435788	215442	941236	665488	487705	963807	3512180	688702	771627	515340	148365	125273	777762	831603	415020	877253	273294	818262	146154	749984	335319	456798	1111960	367644	848101	739107	209476	72163.7	477655	260780	619336	786800
951	373.295	0.925141	297815	1.85823e+06	488946	0	124677	282348	169232	205343	182677	53953.1	344973	408420	411334	282647	207990	0	279488	537896	325211	0	1.03965e+06	0	379317	683348	177940	101588	0	221014	337459	76869.6	789508	0	482339	0	214609	136889	225756	0	362224	1.12518e+06	259772	55588.1	0	200768	76327	948891	387838
952	193.17	9.32479	37985.9	1.85354e+06	39061.4	40891.9	39984.8	47954.4	1.66764e+06	55043.8	442726	54942.5	56055.4	1.73086e+06	67397.2	53381.1	84323.5	6.31949e+06	82145.1	1.16485e+06	1.26418e+06	2.84254e+06	52898.9	52357.7	3.32363e+06	757809	266487	80215.7	59792	1.71359e+06	2.38276e+06	65015.3	61730	4.41379e+06	1.32851e+06	67268	3.34244e+06	56531.4	75893.4	70426.7	186041	2.57776e+06	479587	62422.8	40669.5	1.78692e+06	1458575	2705057	72585.7
953	386.29	0.775608	368690	1821971	1090460	160253	370276	409037	407608	258265	668719	440484	504266	688730	713731	497760	190627	467794	641529	1.45284e+06	655073	581111	3.02853e+06	510422	846065	1.39597e+06	717707	274865	224942	487227	1468269	617583	2.23508e+06	503393	1.06323e+06	212211	672630	302362	633450	711815	663049	3.43412e+06	902206	473659	122685	612993	220989	1.91048e+06	841238
954	262.201	2.2609	871028	1.80589e+06	1.23346e+06	268788	331476	944758	1.53516e+06	726548	509760	1.17307e+06	449900	842780	1.58793e+06	600941	1.11228e+06	865477	569312	1.85593e+06	3.08345e+06	679249	2778889	202205	4.05182e+06	1.40375e+06	725924	1.04766e+06	501931	2.35516e+06	4.09426e+06	1.57205e+06	1.6456e+06	1.01854e+06	7704576	605845	2059413	524752	2.18103e+06	984137	1.25245e+06	3.19389e+06	1.34923e+06	1069699	296325	1.92769e+06	404238	2.12765e+06	871492
956	172.133	1.81728	794094	1.75025e+06	1.85399e+06	385093	374675	1.14119e+06	1.9275e+06	1.03391e+06	498610	868327	590832	1.16318e+06	2171596	668120	1.25651e+06	917747	884494	2.42784e+06	3.4905e+06	770281	4.30056e+06	510875	8523713	2.20029e+06	936688	1.23144e+06	763599	3681378	4237798	2662337	2.15704e+06	1.39243e+06	13385980	664355	3547830	512105	4.01008e+06	1.454e+06	1.57063e+06	3852485	1.86964e+06	1.2978e+06	301545	3.26251e+06	514703	2.66943e+06	1.47269e+06
957	161.071	17.6717	439426	1.71373e+06	713485	1.64852e+06	207766	8.2474e+06	37854.8	185753	2.05325e+06	584755	85986.9	750747	901573	476680	314982	1.10958e+06	262780	3917170	7235721	1.69931e+06	238029	81223	2.22044e+06	2.38414e+06	1.69402e+06	301601	844367	3.80277e+06	3.05897e+06	3537969	291927	347729	5.07794e+06	295301	145480	1.94494e+06	4.23294e+06	308618	2.32995e+06	5058016	920379	2.33585e+06	690238	2.66547e+06	429545	2.25214e+06	987807
958	642.529	0.749658	343143	1705042	1.14877e+06	0	288371	506246	270533	119570	401252	197528	347816	904474	794785	542218	115498	156554	536247	2625887	299778	0	4263850	0	622319	2.05734e+06	218348	73085.9	0	209851	1.09931e+06	186704	3.2261e+06	99618.1	797034	58382.8	423437	721246	615134	158002	140348	3.60518e+06	781730	177649	131461	217092	354700	2.22379e+06	1.2954e+06
961	166.087	9.0918	47509.2	1.68152e+06	679756	42567	517587	441178	862778	1.83918e+06	49593.7	0	2.41294e+06	1.17708e+06	2957623	4.79554e+06	6.67273e+06	0	4.36039e+06	2.53934e+06	646148	2.27677e+06	2.84175e+06	0	4.07579e+06	6.44867e+06	2.1999e+06	5772992	5.92774e+06	9752472	4466161	3237583	3.98025e+06	4.86514e+06	4641952	4735965	4.97779e+06	5.0416e+06	3.90759e+06	6.30207e+06	2.4069e+06	8265622	2776721	4.29688e+06	3383113	11166192	6.36498e+06	11491877	7888920
962	168.066	17.7339	852953	1645546	1.41436e+06	983169	672987	2632447	183999	374646	1.12201e+06	1.10954e+06	453377	1.06057e+06	1.9944e+06	2357375	725320	655801	1.00956e+06	1.63911e+06	2783610	1.03454e+06	485542	337573	1.46564e+06	1.86646e+06	2.58668e+06	1089980	736756	3.37343e+06	2997695	1.69997e+06	841787	570086	2352643	735007	570770	1.12375e+06	2.21931e+06	393359	1.69899e+06	1.44916e+06	1246440	1.61331e+06	1.37657e+06	2.13849e+06	930243	2.00917e+06	1.74198e+06
963	111.02	1.06747	9689.09	1.64281e+06	6572.05	0	0	3.22146e+06	23439148	56913.1	1.40834e+06	1.4616e+06	20578	354344	71042	15572.7	31693.3	1.28971e+06	19502	1.2115e+06	3.10455e+06	999839	785514	148068	3.84029e+06	4.17554e+06	4476650	0	0	8448588	3.49389e+06	1.57061e+06	1.19766e+06	700541	522574	0	4657867	2.80967e+06	1782962	108202	1.39332e+06	1.76723e+06	1.08637e+06	2361071	0	4.17422e+06	207710	4359373	2.92461e+06
964	150.128	9.31435	9265.53	1.6125e+06	6422.52	7602.37	7707.06	14200.6	848051	11056.8	856281	16712.5	13264.3	1.4574e+06	9806.65	9636.95	10184.1	9634767	10590.4	1.32718e+06	1.5582e+06	2.68814e+06	16971.3	18714.4	3.26648e+06	692262	356947	10527.7	14493.3	1.04913e+06	2.0875e+06	18756.5	21598.2	4262661	1.8951e+06	11756.5	2.34744e+06	20528	26512.4	35674.3	243220	2.64731e+06	856776	23206.9	9572.77	1.43096e+06	1.44373e+06	2.38647e+06	24280.1
966	432.332	0.778617	22828.1	1.56906e+06	43631.1	234970	207558	189479	433101	186347	571201	421033	245556	340680	103723	222155	260123	415299	244655	630982	700277	772926	521206	558467	739302	2.98771e+06	756644	262977	240496	715530	297139	502152	329360	818230	632914	235082	627510	135118	473758	727259	772758	1.28761e+06	632799	445778	174148	581048	204066	1690558	424888
967	263.237	0.842201	452656	1.56516e+06	629530	177944	118301	230357	147799	139557	237461	275983	200436	284855	353216	333728	190466	262893	267376	834597	261052	318607	1.03428e+06	338821	317136	806482	302704	179167	118246	190313	302283	304385	936596	279607	301433	130788	241129	275269	332340	360220	347960	971171	302706	358420	256843	259381	316728	872260	682469
968	167.154	0.911624	343889	1.55405e+06	258116	254428	277237	669727	1.20204e+06	250149	1.96147e+06	545278	271252	1.57797e+06	242222	349525	261573	3.26526e+06	215070	1.12993e+06	2.67184e+06	774603	659035	661712	1.08124e+06	1.5492e+06	750750	212359	263768	998106	2.13512e+06	447661	704470	969510	1.1092e+06	280367	1.90193e+06	501908	785170	762141	550394	3.22292e+06	847045	423114	133316	1.57206e+06	1230213	1.73792e+06	599608
969	192.16	17.1973	241369	1.55196e+06	177070	53364.8	75551.9	782373	860428	177207	1.72732e+06	1.91757e+06	169752	523301	221311	258288	229498	1.04255e+06	703855	3186492	2.85468e+06	826763	3.65839e+06	1.7474e+06	2.75417e+06	1.3471e+06	461316	262666	218542	4.03994e+06	3.86519e+06	2.95434e+06	3.31659e+06	3.00776e+06	3428953	310628	2697371	642698	5.27472e+06	1.73395e+06	804074	5.47457e+06	3.53874e+06	1.348e+06	45685.7	802958	293181	4400711	2.16122e+06
971	116.143	20.8517	755756	1.53455e+06	750731	765585	752221	1.32409e+06	1.92916e+06	766808	1.45373e+06	1286692	733754	1.60634e+06	736573	777058	742119	930251	735160	929732	1.44805e+06	1.69687e+06	1.2833e+06	2.36336e+06	1.7218e+06	1.69987e+06	1.94595e+06	800184	777129	1566165	1.59003e+06	1.11702e+06	1.27584e+06	1.696e+06	1.8123e+06	753797	1.69479e+06	1.31338e+06	1.01158e+06	2200209	1.90359e+06	1.54097e+06	1.43229e+06	1.10707e+06	770913	1.51834e+06	1.64952e+06	1.57313e+06	1.35546e+06
972	88.1075	18.8806	1.36116e+06	1.48305e+06	3.28357e+06	1.03859e+06	3.61389e+06	1432813	963846	1.03501e+06	2.43196e+06	2.94275e+06	1.41751e+06	5.54738e+06	3.37664e+06	997600	4.08821e+06	4.41489e+06	3.37532e+06	1.04067e+06	8310532	3.5879e+06	1.7175e+06	115666	3.40502e+06	2.74203e+06	2.45011e+06	1.20541e+06	3833473	1.90332e+06	2.11393e+06	3.28189e+06	1.20849e+06	2.25971e+06	2.48272e+06	1.43414e+06	923879	2.52234e+06	6191857	203943	14201679	7.00898e+06	4315983	2.49419e+06	617948	1.37402e+06	2.14037e+06	3799996	1.865e+06
977	452.337	19.5937	135053	1404248	91038.4	255787	135737	2.73125e+06	116462	66642.9	5.24321e+06	7.95131e+06	111824	704928	15398.9	136379	67037.9	8428068	133515	1.70547e+06	10084701	22519826	4432532	3.57304e+06	2.25829e+06	2.49075e+06	11321916	125551	235340	1.14069e+06	4.82052e+06	10076178	1.95642e+06	12636142	6.42881e+06	229767	1.3639e+06	4442674	3.48041e+06	6377706	34408092	2.71734e+06	5725788	8.24763e+06	121936	2.92607e+06	545578	7223961	4521738
980	155.087	9.07936	230531	1.29288e+06	226272	215921	223320	734845	1.20009e+06	221921	982492	789445	195020	1.26207e+06	188390	239142	262142	453031	284660	424459	917478	1.11153e+06	778187	1.4405e+06	1.1681e+06	1.71711e+06	1588671	301109	286190	1.65212e+06	1.33352e+06	915580	1.24102e+06	1.52318e+06	1.33952e+06	286116	2.16187e+06	718493	651389	2.04881e+06	1.29129e+06	1.44677e+06	1381633	973422	131227	1994359	1.04126e+06	1.80603e+06	869678
981	239.149	1.13024	1.02186e+06	1.29002e+06	2.72547e+06	9421995	5.86753e+06	3003490	4945422	11536890	7210514	16427633	7120557	4784762	2883055	3.87963e+06	3.8166e+06	26345066	3702288	4490277	24630594	31807832	5649115	56840408	17954522	9713325	46724728	10644109	13799710	13932542	17485622	38424444	5672162	26647050	31924360	5554558	25725646	1380970	15293814	65550588	118409048	12214826	11170338	27577916	2.2429e+06	23002374	1.88875e+06	8.11179e+06	10548290
982	253.239	9.30429	486380	1.2785e+06	483647	494607	502409	755820	1.56628e+06	767288	974459	867492	813121	1.51937e+06	770652	665814	975062	3608407	825373	860048	957280	1.11425e+06	842072	1609697	1.16773e+06	1.34291e+06	1.58894e+06	534060	582334	1.26876e+06	1.06062e+06	895835	872148	1.32532e+06	1.1516e+06	685781	1.61267e+06	938514	777598	2.0021e+06	1.42667e+06	1.31166e+06	1.22789e+06	904118	511391	1.32203e+06	1.66033e+06	1.31072e+06	1.08223e+06
983	184.061	1.24911	24075	1273176	581020	0	591992	503486	1.03562e+06	127079	47771.7	55510.8	776081	1823657	1.83644e+06	427995	82675.7	0	69342.8	893901	112734	0	605110	204875	554930	224718	185380	51287	28111.8	169140	254114	132526	106467	170674	428385	48449.4	129999	58192	120872	2159395	99145	415996	152881	111501	26527.9	107955	42391.8	142096	156417
984	277.216	0.923914	279390	1.26958e+06	606175	49375.2	135427	313824	219043	154654	346042	187232	213002	384204	413333	320185	143081	294228	419521	1.24807e+06	381200	173144	1.92746e+06	256655	332500	1.19645e+06	303959	99999.8	135891	258387	357772	395521	1.52828e+06	357853	535144	168087	322814	634464	467453	386373	468238	1.85507e+06	468686	499105	255112	248586	497743	1.92156e+06	918391
988	670.561	0.735561	223452	1246007	788646	0	183169	316472	243586	110818	431310	197638	397968	745752	533779	384007	91516.6	35066.4	412061	1570388	286944	0	3074243	14744.1	429217	1.51744e+06	156010	93718.9	54600.1	230018	857910	182775	2.14613e+06	77787.5	687722	29888.6	247492	537154	425308	0	0	2653934	646672	107659	109428	161229	172712	1.75984e+06	1.12149e+06
989	691.482	0.767471	317097	1.24342e+06	952536	369129	803843	1.73767e+06	2127730	1.14216e+06	615129	660575	1.15766e+06	1437939	689161	873968	1.05233e+06	1.42072e+06	1330633	2.30014e+06	1.54904e+06	1.66257e+06	3052823	1.40904e+06	1.10011e+06	1.80777e+06	661438	297849	562690	965454	2.8867e+06	1.95793e+06	3.15329e+06	1.30817e+06	1.05497e+06	876791	2097474	530029	2.33532e+06	1.25893e+06	935465	3.46905e+06	1.65783e+06	1.91516e+06	171120	2154055	180199	2.67712e+06	3.07614e+06
992	228.087	18.5669	652588	1.21213e+06	4920342	226689	640341	2.80333e+06	23802.9	71877.1	330686	666034	1.34377e+06	565437	455296	2.57083e+06	72606.6	789046	3.97199e+06	1.52548e+06	2298161	1.06533e+06	1.08203e+06	53948.7	1555750	1.07725e+06	1.04741e+06	721040	1.62181e+06	1.58684e+06	1.21179e+06	958415	521946	508127	738808	336331	66502.4	4082296	5.2515e+06	89774.1	1.11507e+06	380149	896502	2.53526e+06	520604	1.92881e+06	583039	1.29768e+06	1.43259e+06
995	165.139	9.32897	242560	1.19699e+06	238634	232040	243266	253655	1650325	317521	1.27145e+06	325802	302227	1.14079e+06	367741	284421	390181	7.99833e+06	378997	1.53842e+06	1184198	1.45455e+06	289974	124014	1.47881e+06	2.11252e+06	555088	322564	307910	2.81804e+06	1.43033e+06	298136	319403	1.64724e+06	877948	318137	1.49922e+06	325685	287386	140487	487785	1453453	1.2819e+06	481875	215140	1.17393e+06	1.26013e+06	1.52814e+06	397112
996	182.074	2.71062	162140	1.1806e+06	158857	145279	154634	763968	1.15426e+06	135484	1.11829e+06	810662	140620	1.67699e+06	145093	140947	125944	519355	158658	605868	923291	1.19363e+06	774626	1.91648e+06	1.00873e+06	973780	1.39718e+06	160718	127435	948464	1.19986e+06	528799	802668	781238	1.30413e+06	129824	1.10372e+06	1.13619e+06	530515	1.30693e+06	1.42637e+06	1.0838e+06	975607	531264	168152	1.34543e+06	1.30306e+06	1.14933e+06	954386
997	392.316	0.90127	352587	1.18013e+06	540033	332112	635186	404611	418523	750836	1066075	1.78868e+06	861118	539634	594624	892937	659540	1.03958e+06	1.16785e+06	1.24451e+06	1.63327e+06	1.16748e+06	1.2954e+06	819476	1.96326e+06	1.37834e+06	1.53543e+06	911856	1.07592e+06	1.13492e+06	1.99924e+06	2.03777e+06	2.14191e+06	916134	2.91614e+06	910490	1.93004e+06	352379	2.27576e+06	2.47136e+06	1.87172e+06	3243462	2.567e+06	3.08227e+06	151635	1.87949e+06	210353	3.01408e+06	2855047
1000	450.321	18.8823	473528	1.17303e+06	303230	1.00489e+06	312675	1.09512e+06	189432	316267	1.08184e+06	3.40825e+06	464697	1.40627e+06	37997.2	487735	309385	10809907	345650	673774	2561400	9062530	521916	9036630	1.21361e+06	885592	7735720	548067	891259	1.95443e+06	1.17332e+06	5.51952e+06	348421	2.50367e+06	2.40926e+06	547714	989020	3.57858e+06	2.29525e+06	12105339	24034902	764363	1.16558e+06	1.63601e+06	281649	2.90597e+06	524097	2.07347e+06	2.55328e+06
1001	150.055	18.3831	600920	1.16917e+06	2286143	234786	438302	1.06374e+06	43567.6	174970	893139	980503	1.84606e+06	681387	867662	1.10785e+06	659642	834888	3.23514e+06	1.7746e+06	866037	1.16084e+06	1.90653e+06	49663.5	1.3048e+06	834544	423375	302035	726911	1194301	534751	1.98386e+06	1.17212e+06	691426	915209	496985	97846	2.50566e+06	3.33313e+06	52325.5	1.0461e+06	756540	1.39719e+06	872849	601746	836500	4.04542e+06	1.13172e+06	1.14766e+06
1003	442.389	0.730272	78188.7	1.16799e+06	121016	0	35814.9	321973	984069	0	523660	0	57932.6	864116	171349	51860.3	0	7627.68	66793.8	1644559	0	0	1.09943e+06	0	405131	4.59565e+06	0	0	0	453417	451310	0	649253	0	501580	0	274992	199699	338146	0	11017.7	2340945	409570	0	0	0	290475	2.10362e+06	258675
1006	436.305	0.835098	328391	1.13765e+06	5.29122e+06	25876484	20699148	28243728	38200592	29448798	63922272	72557824	25452186	30196052	11259456	22898414	30360588	48917308	26349804	12766629	81471504	77986760	14466898	81501096	88583992	28431094	85814920	26256838	29074880	75713016	74546264	60855968	33330834	84870840	90784336	28809090	79217560	1.7328e+06	54673548	66025408	67766248	41157000	74629872	60968388	13480630	80325656	1.24373e+06	40710932	66980972
1007	302.109	0.984787	468008	1.12095e+06	473016	362220	456048	1.42689e+06	1.23956e+06	415134	1.17828e+06	1.08231e+06	400577	1.24077e+06	447043	473143	324706	704064	395928	1.21835e+06	1.14186e+06	814156	1.53174e+06	1.22835e+06	1408947	1.48529e+06	1365776	403513	358309	1.06964e+06	1.21867e+06	741560	1.37648e+06	1.12813e+06	1.4089e+06	335327	965194	487753	1.04691e+06	1.18245e+06	1.0909e+06	1235155	1.30962e+06	988889	140258	785943	416864	1.14844e+06	1.47839e+06
1008	557.168	10.9926	961831	1.11823e+06	889032	858212	882331	1.56368e+06	1.15439e+06	845847	1.60859e+06	1.73858e+06	712630	1.01362e+06	735316	559572	634026	1.05412e+06	485373	942546	1842867	2.19527e+06	1.45661e+06	4.24062e+06	2.03089e+06	1696567	2.4412e+06	526871	365218	704515	1770857	732378	1.04161e+06	1.79754e+06	2373424	354748	635107	1.47977e+06	809039	3.09143e+06	2832870	1205315	1.24907e+06	686697	697019	433403	993388	759073	827899
1013	658.458	0.76959	193077	1.08731e+06	866499	268054	507471	264351	213225	675646	1.21007e+06	1.25736e+06	986950	536314	472867	1408626	463801	825217	1.68449e+06	1.28239e+06	1.53923e+06	777171	2.33172e+06	719622	1.57826e+06	1.3422e+06	875953	583497	507175	415498	2.53018e+06	1.78441e+06	3.14473e+06	781425	3.28742e+06	353377	1.58564e+06	312794	2232578	900102	1.27291e+06	4544506	2174674	1.45993e+06	102416	1.6435e+06	112168	3.21391e+06	3.4298e+06
1014	346.146	19.7317	311383	1.08463e+06	259341	295239	347426	1.4878e+06	1.01977e+06	416746	2.40013e+06	1785886	330160	1.30467e+06	347467	329181	375025	1.66164e+06	290072	1.48615e+06	1.7676e+06	2.26776e+06	2.01033e+06	3.94574e+06	1.62795e+06	1.27116e+06	1168368	303633	304118	819518	1.83123e+06	1.91745e+06	2494224	2.38353e+06	1.95653e+06	280616	1.31883e+06	1.64388e+06	1.58182e+06	4.10226e+06	2.05382e+06	2.3132e+06	2.18065e+06	1.2858e+06	245162	948931	1.26806e+06	1.68621e+06	1.87762e+06
1016	328.284	0.7332	326060	1.06515e+06	830386	5343.36	185339	424232	445676	140149	299121	188313	243720	559850	689160	432237	160437	113825	505053	1.09782e+06	321169	13238.5	1.82677e+06	16310.4	575664	1413858	218962	177499	151790	491898	866752	175807	1.38081e+06	244422	596514	110064	415071	287732	358217	246149	222468	2.49317e+06	575332	191883	64756.6	245499	216406	1.58814e+06	700356
1017	582.4	0.816244	349137	1.06177e+06	7.88424e+06	586828480	177052000	60058624	71668744	363450784	395468864	881009600	188123328	61591264	34040404	102129888	285303136	1341922304	156925072	22583062	1047394752	1628344320	24388084	1629214848	472317280	47351488	1368074496	532473248	441715008	317351456	539252160	1285862272	59415468	1215646720	751231808	539470784	669917376	4.59276e+06	552133696	1747537408	1908421248	91595968	445089696	1199885824	149032416	1051058880	2747767	62715796	261391968
1018	370.008	1.29957	232301	1.05967e+06	117431	133290	118422	980196	543580	95061.7	1.54261e+06	1.25714e+06	62723.1	505610	79539.9	47286.2	84011.7	488696	42402.9	323424	1.264e+06	1.10617e+06	586083	2.02524e+06	1.3199e+06	798119	1.13659e+06	50316.5	15601.5	263777	851179	225510	550712	865807	1.28514e+06	14900.3	113284	0	262051	1.05101e+06	818748	779104	316697	91843	0	98613.3	0	223746	95403
1020	116.107	0.966583	207387	1.05158e+06	201027	211791	201212	416529	1.05741e+06	175973	1076041	377252	255104	937635	223448	225746	186249	794009	227137	610713	2982336	611974	467509	376706	959195	870830	417836	159658	184699	699972	2.07381e+06	304440	436483	970464	810117	160351	933387	191426	309529	342280	372121	3464254	558789	313496	107528	547202	514147	1.82018e+06	464181
1022	422.281	0.776949	185976	1.05047e+06	601741	0	319390	332223	222387	390075	759476	492994	509049	604074	597099	643884	400419	335321	958229	1.26051e+06	975578	0	1.89035e+06	0	1.07319e+06	1.418e+06	578936	362307	176993	583428	1.60998e+06	794292	2.14179e+06	460840	1.84442e+06	164676	939876	24462.6	1.22051e+06	610958	664967	2.75588e+06	1.23506e+06	749598	61981.2	713090	53502	2.22922e+06	1.72419e+06
1025	422.363	0.899586	114126	1.03809e+06	474317	0	501690	198447	216301	743559	1.16103e+06	1437582	718619	361121	425544	850896	469769	1.31779e+06	1.23373e+06	686455	1.81247e+06	998445	1.10081e+06	582881	1.56117e+06	1190820	1579358	777581	680320	781878	1.76965e+06	2.36961e+06	1.83073e+06	459088	2588811	922242	2.20995e+06	262896	2.09224e+06	1.48152e+06	1.92656e+06	2.81573e+06	2261717	2.37474e+06	134242	1.84388e+06	102668	2.90444e+06	2784635
1028	182.061	3.16706	129461	1.01238e+06	100056	119348	121300	677943	1.02226e+06	96760.8	903367	687103	101262	1.06558e+06	81536	122065	86969.9	387993	81823.9	421448	794282	904688	517556	1.26429e+06	714137	758126	1.07563e+06	78553	58331.1	661335	951996	365486	507752	487771	919858	73155.6	683273	619297	415165	951349	1.0964e+06	682769	623178	348036	30747.3	831887	564594	574490	519784
1030	626.201	5.48281	298730	995522	187815	338412	204152	982708	669062	86563.4	1.49953e+06	1.31286e+06	86841.9	672044	84403.6	58707.7	48762.3	1.09299e+06	56807.1	374014	1.19337e+06	1.45262e+06	509410	1.951e+06	694561	441675	632109	51176	64355.5	217452	697956	270601	404828	329596	887306	57582.4	212018	190096	286017	559236	929290	334492	429068	249443	0	191165	173356	298558	323314
1033	454.353	19.6333	77443.3	993081	64686.1	159757	59889.2	1.54118e+06	68820.4	35859.9	3.11031e+06	3.87199e+06	61562.3	584425	9364.88	71261.5	43292.6	3718598	72114	940764	4.67788e+06	10288041	2.67484e+06	2.18202e+06	1.20764e+06	1.44051e+06	6558766	74771.6	135794	840701	2.92213e+06	4.47024e+06	1.33886e+06	6.19954e+06	3.42636e+06	128866	749667	2.72628e+06	1.98113e+06	3.769e+06	17066150	1.79402e+06	3.04785e+06	3.84946e+06	82732.8	1.91361e+06	384859	4558230	2.39233e+06
1034	397.331	0.717541	490977	984632	824162	8436.49	172521	550234	337111	89361.1	285084	222935	270312	563116	751382	332499	127798	9111.84	399703	1331150	213094	203914	1.99233e+06	13432.7	341107	1.08192e+06	154198	73607.6	54217.7	259522	548800	125418	1.4894e+06	182674	499915	80487.6	187934	281572	278632	0	139164	2.08678e+06	384827	190855	81539.3	167202	220433	1.52422e+06	638185
1040	415.342	0.781186	368269	950884	718685	1.43447e+06	925826	1.00168e+06	1.06967e+06	1.33661e+06	1606786	2517559	921921	995912	814348	1.04796e+06	1.22704e+06	3.44166e+06	1.10849e+06	1.35083e+06	3200281	3.84694e+06	1.65324e+06	3.0112e+06	2293256	1314081	4.00111e+06	1513852	1.46642e+06	1.99446e+06	2505969	2.75527e+06	1.46164e+06	3050467	3.42234e+06	1283733	2.51499e+06	143019	2.22245e+06	3.58622e+06	3.36199e+06	1.62174e+06	1.84615e+06	3.33116e+06	399940	3.12664e+06	147473	1.36339e+06	1.66037e+06
1042	538.462	0.876076	53489.4	943311	1.03988e+06	0	836635	401290	338582	1.48132e+06	1.10938e+06	1.18692e+06	1.22997e+06	745332	866500	1.46084e+06	755422	911060	1.83572e+06	1.6795e+06	1.98423e+06	761110	2391382	842366	2.29735e+06	1.57393e+06	1.47108e+06	816120	522905	709918	2.78678e+06	2475405	3.49741e+06	497049	3.12499e+06	657275	2.33414e+06	0	3.21919e+06	1.16549e+06	1.74233e+06	4360312	2.53419e+06	2.18272e+06	106688	2.15291e+06	0	3.24043e+06	3775137
1043	84.0392	17.739	682159	942992	913488	1.3567e+06	532271	3.18312e+06	423204	403389	860722	647767	569714	696438	829429	1.58646e+06	566341	729462	845084	1.54091e+06	2.87052e+06	786368	349417	791899	2.03769e+06	1483604	1.32372e+06	1476045	962739	2.82625e+06	806119	1466513	914786	468056	1.60421e+06	640913	896873	1.55919e+06	2.63046e+06	1.49583e+06	946464	1096392	703339	2021735	1.03905e+06	1.34822e+06	557773	1977440	1025994
1046	254.117	6.8176	193020	935847	247620	184507	361126	476639	1.25483e+06	193275	1.68023e+06	1.8696e+06	178038	786695	295606	114444	138117	236965	323571	462935	874108	350145	365553	7.68574e+06	356720	438853	340153	148336	1.00027e+06	381198	505148	265066	979300	6.87167e+06	1.32077e+06	3798179	384694	654421	345927	15909302	1924965	739095	1.30205e+06	994251	434692	1164297	417038	1383665	694658
1049	210.197	9.32883	23062	930622	22888.8	23649.2	28341.9	76564.5	672205	45618.6	684190	66413.9	49358.4	906540	42233.1	50018.1	55371.7	2.41109e+06	68363.6	505905	628344	817836	94218.1	40899	697525	2.3831e+06	473411	42632.7	37593.9	887796	469971	142458	86752.4	523060	781029	50752.4	1.03987e+06	101652	173146	79905.9	400239	610085	824221	137800	31871.1	1041688	928886	603938	104956
1051	300.202	1.04724	536487	927003	7265739	129131296	25879532	16460148	29168080	51187848	49415044	135294880	26906076	32302694	23025926	16169221	22834156	162523920	26655198	28361546	179460144	376901664	41421364	464738240	117402736	53404708	413165664	94006824	53439692	105917984	144548128	269397184	30459936	211661632	270819968	42272196	192579168	3.48034e+06	104195984	623126336	1188442240	85288616	68307920	171122928	17981190	335928768	2.89717e+06	42093988	61874568
1053	326.254	0.866405	171478	924611	511830	106871	238411	475352	973807	352031	625986	346136	420675	1.09862e+06	612790	391222	397326	0	575934	542015	1.06096e+06	749481	1.33142e+06	830170	1.79563e+06	2173413	1.34502e+06	338520	355163	2.06181e+06	2.5433e+06	392257	1206491	927578	3.21499e+06	306564	1.58117e+06	332491	639423	1.57694e+06	1.41917e+06	2.79224e+06	945218	513698	133831	1464338	441828	2.37437e+06	705633
1055	118.123	17.1792	226949	920088	263125	235564	238810	744261	710697	194769	935434	948315	336851	497052	302780	242410	195482	698407	574882	634264	690102	542897	1.41123e+06	480847	802924	693543	469626	358699	394350	1.0761e+06	1.89888e+06	1278081	1.35737e+06	1.28383e+06	849031	279289	852433	475501	797481	546827	767875	1.64137e+06	926000	741671	143801	547785	372814	1.31167e+06	1.01369e+06
1058	404.134	4.93752	299415	903955	200816	295930	275328	651916	850563	123447	1.13404e+06	832742	117503	867419	173623	151245	143120	424321	122813	299705	825168	1432839	386967	3.85319e+06	787355	745030	1093865	108347	112302	409556	1.04758e+06	310362	371231	262168	1.47415e+06	116979	485934	401975	263630	1.36798e+06	1.55401e+06	671998	522935	236543	69030.7	508585	476232	610020	526770
1059	171.149	6.81399	603669	896510	599208	643908	582330	757509	945842	595153	873574	763239	634696	959858	628717	612846	604879	559428	655963	604722	862774	1.0435e+06	767971	1.3504e+06	1.10315e+06	1.00486e+06	1.23928e+06	586867	572350	870504	958789	649994	748610	1.21188e+06	1.19664e+06	588670	905516	721854	612904	1.38923e+06	1.27062e+06	937090	861832	649072	498946	836518	891311	867967	721943
1060	608.524	0.74094	9966.29	893935	59196	0	0	195382	722346	0	1.25677e+06	91168.2	0	1.02673e+06	60937	40158.1	0	0	27003.8	1.90163e+06	400765	0	1.20325e+06	0	1.10666e+06	4908801	89195.8	0	0	591120	876304	126288	837018	0	1.39197e+06	0	586909	414678	1.17359e+06	0	0	3.33986e+06	967596	0	209630	202487	564634	2.80046e+06	717105
1061	344.228	0.953672	340972	893930	720054	4591266	1.62759e+06	1.41108e+06	2.16995e+06	2.85868e+06	3110465	7891973	1.77618e+06	2.4467e+06	1.94418e+06	888051	1405423	11058794	1.51501e+06	2928590	10597340	18294914	3.40113e+06	19060592	6204980	3.7471e+06	16731480	5297197	2.92519e+06	5.34688e+06	7947497	15536440	2.09838e+06	9537049	11946040	2.49798e+06	10586045	744806	7.60022e+06	24833770	63765368	5.86543e+06	4.15079e+06	8342069	1.06215e+06	14034321	797440	2446820	3682145
1062	318.279	0.899506	496677	893012	674403	294372	413137	701561	559232	488366	970202	910608	703919	798643	712308	531225	556964	513252	669229	1.16002e+06	1.08408e+06	747578	1.78333e+06	1.11826e+06	1.46109e+06	1526607	945569	591620	498172	1.21336e+06	2.11238e+06	1.06493e+06	1.31283e+06	754698	2.48181e+06	500079	1.10322e+06	223979	1.33424e+06	1.29836e+06	1.518e+06	2.46969e+06	1.45339e+06	1.11884e+06	148207	1.18397e+06	173978	2.35082e+06	1347332
1065	329.247	0.792125	370774	882704	5860360	41893852	23945816	32111232	28230108	33051198	63742132	89037472	28728034	21544270	12378196	24080724	32170978	121330864	28746542	20253864	99602104	97920856	17331480	101648976	75769032	21030708	108476416	42138928	41987448	53100748	76519768	115002104	33988816	105012560	86004448	38795368	71752568	2204452	93898272	98588160	94987288	30419682	73901768	115023960	13345787	79460912	914060	34222292	68698320
1067	388.254	0.929336	404594	877806	483574	2.01776e+06	812968	898467	1.51811e+06	1.40606e+06	1.76488e+06	3.2616e+06	998792	1.39634e+06	1.15666e+06	600493	887796	5.71008e+06	858573	1613000	5184328	8891183	1.99411e+06	7.30599e+06	3.27128e+06	2.15359e+06	7636987	2.23901e+06	1.60895e+06	2715451	4.60961e+06	7.06354e+06	1.40628e+06	4151806	7106174	1.26852e+06	5140433	678279	4092352	11910065	21481388	3.22273e+06	2.31003e+06	3.96528e+06	584850	6812685	536851	1979494	2.05416e+06
1070	199.001	1.0684	78008	861774	62333.7	74968.3	83324.4	1.57925e+06	8181557	368808	975730	824785	65761.1	230982	424737	72398.1	315973	582492	76436.5	645876	2.36315e+06	444125	459135	976351	1.46255e+06	1.27557e+06	1.76781e+06	63182.8	62690.8	3.33418e+06	1.62258e+06	640459	644587	266937	355046	87730.1	1.13755e+06	1.33522e+06	1.10253e+06	573403	679654	3.01979e+06	655681	1.0442e+06	160295	1.71757e+06	142369	1826178	1.36839e+06
1071	118.086	1.27541	475030	859343	466472	283863	431057	728475	875469	397557	654908	556250	427774	1.0129e+06	535091	458007	408049	450108	442369	645854	617052	531390	746237	671623	912651	859082	757918	376067	429880	776464	756469	692300	721301	705952	816975	442966	875757	752411	691774	886360	558919	936931	789962	698172	792793	778076	815614	949252	923148
1072	480.116	1.29178	58379	858547	646906	55983.8	426719	1.30206e+06	1.65502e+06	273350	78570.6	70903.2	327392	1.91443e+06	457704	228532	118067	306610	59040.3	962876	513480	0	846936	0	872092	272750	534010	64764.9	0	287487	364673	238233	193118	326279	775138	0	119880	0	227673	654181	647087	328915	141383	71925.5	0	113128	0	82840	0
1073	432.28	0.91636	395981	853962	887379	9475477	2785590	1.94149e+06	4.31128e+06	6401677	6.56081e+06	13194690	3565780	3.83237e+06	3.67069e+06	1.50156e+06	2.52435e+06	26231858	2953691	4012560	24846400	43477680	5.91008e+06	34851096	13174926	4.56492e+06	37497076	9497340	6.0515e+06	9984553	16632470	32742804	2.78106e+06	19521630	34551408	5.06128e+06	22031212	972211	16945454	55577804	91382248	10152549	8189023	17840542	2095649	29711120	655285	2.86552e+06	6043957
1074	72.0738	1.00974	25739.8	851762	35931.9	38145.6	28688.6	124045	1244427	22445.9	3.48223e+06	43435.7	60885.2	780855	38212.2	50871.1	31883.8	1.55675e+06	32410.9	1297698	10235825	1.30144e+06	97279.5	57002.1	1.69826e+06	1.58084e+06	559117	41575.6	51463.3	895170	6626579	254381	90434.4	1.96299e+06	1.10389e+06	29407.2	1.24323e+06	152299	375046	147997	411453	10885428	1.50785e+06	152030	23936.9	610990	413852	5.87918e+06	150520
1075	492.332	0.77098	251239	851509	4.12636e+06	32615066	31595670	30517524	36772300	34213480	59325112	72183880	36089284	23470508	10205823	29056696	35364624	63106756	38645852	9800127	92608888	88508312	10173481	96302480	98052080	16147527	105499768	35686864	39995328	78268688	84410864	71613736	25005850	97262840	90664272	38171512	74992792	1.05541e+06	62081344	101368272	103494400	29721080	80142656	73334032	14143892	78694536	526062	21068418	57128652
1077	283.175	1.04347	717519	850030	9582496	171536176	35589708	20529376	24985276	66622600	55336492	161577056	36433248	27007796	30992494	21561718	30134076	262884848	35477048	45553200	195565760	357605664	49988836	372893216	113648824	60060956	376862464	126329232	70765256	87666016	140164736	374381920	36898320	201338496	249319152	58135304	162787392	4487509	168365632	525465344	1083570816	81289824	75276600	232742640	23777196	284465440	2424220	41475016	73351296
1078	161.071	17.5057	264298	845558	713485	1.64852e+06	207766	8.2474e+06	39418.4	461261	3.26144e+06	731338	420705	649173	1.40243e+06	1.51744e+06	314982	1.17101e+06	242824	3778929	7235721	1.69931e+06	314744	100052	3.03072e+06	1482232	7.72372e+06	301601	844367	3.80277e+06	3.05897e+06	2.24278e+06	461197	1.25829e+06	5.07794e+06	295301	145480	1990211	3398993	308618	27677992	1.39399e+06	920379	2.65114e+06	232459	6.04891e+06	430698	2.06464e+06	3.1898e+06
1080	579.247	2.66382	266640	835119	205155	267750	219680	622075	926062	176672	753702	627828	177461	735533	141953	143192	168937	395460	128262	397479	726352	933874	442665	693097	881744	1.16027e+06	573599	141423	150966	440107	639436	333924	440093	544388	1.09142e+06	107009	425857	215372	309926	860668	789970	608823	481975	282189	0	423463	135494	286682	425336
1081	734.535	0.75108	325252	830542	2314582	12852800	24130536	36338480	41090652	33839164	75780816	8817663	32495826	22838112	6304890	28841696	36280172	62902316	31363820	7659298	105377272	69303416	4769255	89845760	105486200	19803698	101306704	35949892	36386476	94810528	77654984	72141040	17206954	96495888	110457344	7.8251e+06	79986784	497090	87538592	85796960	58352556	15556566	85755392	84842064	5148850	83984152	251091	51878240	79536136
1082	579.358	0.788753	252581	829402	522252	0	143926	260090	152486	0	201483	0	151551	403466	402138	240495	47480.3	208571	251309	1.08757e+06	296683	423679	1.55155e+06	622492	215818	703967	0	19762.2	132241	105596	329302	27847.7	1.05706e+06	0	162677	212850	101393	270205	253024	0	0	1.46093e+06	362306	0	66286.4	0	156255	663888	454614
1083	454.353	17.1603	177045	828354	81659.8	403684	253491	312096	105162	280830	624635	649721	91518.1	372151	13236.3	222724	191201	1663374	263467	250230	1.3066e+06	4839813	245996	13545064	754877	447234	2.79716e+06	312604	770541	536203	629345	1.29705e+06	145204	1.69938e+06	1.03009e+06	413150	803718	480422	702391	4961493	10060320	295461	1.26599e+06	856250	241362	1479554	241633	793502	341798
1092	256.114	6.88742	390682	809657	291264	334106	351494	669266	708377	386731	753238	643827	314296	957399	332654	392370	440184	401200	360780	456122	677429	725716	639460	1.02788e+06	803190	684929	873843	361988	451350	581317	912826	458934	834157	639877	869941	377785	826039	722133	442669	1.23586e+06	819003	739635	691072	392622	438842	1.26445e+06	857966	749864	819968
1093	308.243	0.823548	232662	805876	959467	0	490663	696168	947457	498187	656763	567766	760200	1.09266e+06	1.22278e+06	780627	641493	0	1.16685e+06	1394996	1.0358e+06	0	2.29843e+06	0	1.42095e+06	2.58617e+06	838730	520287	571978	1.67877e+06	2.77454e+06	925735	2305016	1.12623e+06	2.4048e+06	359064	1544848	427056	1.37102e+06	1.56302e+06	682589	3689636	1.91126e+06	623174	239013	1.1989e+06	415676	3.4761e+06	1.60154e+06
1096	430.389	0.89566	386515	794751	451455	265176	449960	822647	844943	447264	712076	741660	477911	708630	476828	566357	427595	791982	639789	1.12458e+06	1.04645e+06	650743	1.46022e+06	673233	1.12222e+06	3.77744e+06	1.05348e+06	490699	374240	793070	1.16243e+06	860883	1.45154e+06	1.08925e+06	1.45413e+06	439708	1.06854e+06	381483	1.15129e+06	748902	725899	1.64419e+06	1.42525e+06	1.10464e+06	110018	896124	587442	1.57762e+06	1.8289e+06
1098	215.081	17.5859	313329	791631	547042	405554	312124	731071	872712	271584	749816	342651	277282	814431	535175	475837	286460	404990	318610	642278	817649	601899	450685	1616908	535828	618476	712395	324900	475337	896538	690042	641120	577241	647323	786110	272651	1.4048e+06	340774	733974	1.34397e+06	864656	586423	546624	501896	313853	778218	536994	666429	793662
1100	584.524	0.81865	125321	785138	478252	0	103278	208697	205249	94137	207034	151215	162575	414160	370262	457787	130201	0	528137	866690	276562	0	2.02361e+06	0	591894	4.58775e+06	137115	253239	103072	618939	596193	148798	1.45697e+06	198773	466331	102831	1.06731e+06	148929	2.52853e+06	0	0	1.68469e+06	1.34255e+06	164323	76037.6	136763	0	6.10259e+06	4.47645e+06
1101	143.082	1.20268	250187	778936	220609	176262	192521	393553	730990	162043	478927	379789	193555	793967	181730	189804	138863	230436	169697	281772	453797	539682	373069	823820	623638	594843	596056	121901	143303	666347	509141	249335	342663	562724	771533	190885	677253	332607	251550	746706	460161	502677	431218	281717	99814.3	594247	517375	476568	379936
1102	138.091	1.25016	345625	775064	602460	295166	518044	743839	1.08587e+06	448204	557261	491675	532896	1.08709e+06	739824	572449	493812	415210	441691	869492	774105	551553	970708	701042	1.05782e+06	965810	869701	447998	411009	990042	1.02088e+06	814315	927386	892358	1.10805e+06	431235	891326	682554	714116	839498	982950	1.07879e+06	952363	702022	373282	1.02675e+06	752998	968396	978062
1103	420.259	0.85849	484322	774816	655788	339625	309055	496392	457474	511957	973030	676216	510644	648257	750287	512016	398563	477929	753725	859245	1022694	982706	1.26699e+06	927459	963247	1.31147e+06	1185263	488600	533334	948055	1.95616e+06	644813	848042	766714	1.76643e+06	391936	795592	228568	723269	1.27556e+06	1.27289e+06	1.7464e+06	990936	619130	112604	1.08384e+06	244913	1.56376e+06	588558
1105	324.238	0.843481	225856	768189	699061	190318	411727	524594	762730	372062	656262	673940	501115	773264	864365	587346	378129	11248.3	568427	755608	1.09967e+06	20683.8	1.42167e+06	580997	1.37445e+06	1776323	811695	418948	362916	1.04462e+06	2565854	442977	1.12636e+06	661421	2.33446e+06	283359	1.49277e+06	267045	783574	1.10573e+06	601083	2.83399e+06	1.22501e+06	579605	119436	997881	301379	1.91887e+06	859797
1112	599.486	0.793489	141687	754883	570682	0	157620	354319	357120	0	313905	0	179601	561544	335932	287096	0	0	227596	1.5025e+06	0	0	2.65784e+06	0	537768	993612	0	0	0	0	748219	0	2.11377e+06	0	512899	0	0	468168	216680	0	0	2.20554e+06	525303	0	0	0	205028	1.70383e+06	961737
1115	482.385	0.842373	24353	741198	151600	700416	404147	2758515	14584602	469696	14639388	2720054	416052	7.50728e+06	242419	398127	499520	7466429	521617	4.25405e+06	8950613	8264655	1.58521e+06	1.84071e+06	11774562	16487822	7.78644e+06	518435	566554	13035336	7.31382e+06	5.01942e+06	2.33267e+06	8.14744e+06	10913554	436926	11177512	501234	11061055	2.64828e+06	3.89754e+06	6386386	7794823	5445253	337182	7692991	602907	7.03089e+06	3.63721e+06
1121	127.039	18.8406	2.39408e+06	730477	16501561	2262891	2.91856e+06	1.42716e+06	247880	1.35584e+06	1.97548e+06	1.41751e+06	1.76111e+06	1724484	1.87744e+06	1493892	2144169	2.65609e+06	6976082	2.59322e+06	4263997	2.19169e+06	1066293	87580.2	1.82261e+06	1.54975e+06	1.27067e+06	3650589	5964110	6.19834e+06	1.04177e+06	1.89335e+06	585860	941928	683038	2313057	781535	3.59131e+06	6536911	1.53324e+06	3.17572e+06	2.77612e+06	1.09819e+06	1.73493e+06	2.6337e+06	1.93899e+06	778101	1.76681e+06	2.4483e+06
1125	370.007	3.25099	149486	709469	87950.4	142052	55844.3	580556	440860	71755.8	1.43119e+06	1.04504e+06	45883	342091	48722.9	44813.2	36793.7	519457	26493.7	202715	1.01279e+06	1.50858e+06	330254	2.22164e+06	573299	436859	729697	30680.3	22043.4	151755	411404	116461	196702	406220	639566	34205.5	138765	48507.4	132733	385985	748410	229145	257250	106138	0	90785.6	48942.4	125371	205526
1126	167.082	18.8595	643876	706683	2373932	700709	878174	1.4917e+06	216255	324793	972872	789185	932875	860124	624654	603706	1.03505e+06	1354744	1.68148e+06	1.50676e+06	2.6465e+06	1.11938e+06	668979	444809	1.24586e+06	1.6701e+06	1.04921e+06	1.05318e+06	1.63076e+06	1.41438e+06	911192	1086024	674103	955275	785863	655535	394727	1.63234e+06	3.72528e+06	1.53563e+06	1.99561e+06	1.98185e+06	1.19052e+06	1.09321e+06	835087	1068186	650383	1.68359e+06	1.61242e+06
1128	227.118	1.49307	327661	705138	263832	138518	268364	439436	649229	123558	576478	312599	182831	706878	128472	224245	161084	168035	174115	265887	392809	260039	312819	707948	544574	507310	414763	111309	127114	426983	541116	143139	351989	177011	732162	123410	453421	213382	212337	587499	153850	521166	379630	109483	71015.4	343732	200237	403467	380673
1129	562.322	0.853132	439872	704798	523080	253878	338007	528750	484112	358304	725123	678110	505230	591918	628461	540796	407375	353037	629750	812698	986612	0	1.25371e+06	324475	881470	1.39571e+06	549895	385596	526330	1.31988e+06	1.87437e+06	518561	1.18301e+06	464565	1.78973e+06	337452	627583	316923	1.00651e+06	809076	0	1.87554e+06	1120156	783132	0	752915	180729	1.62935e+06	1.28617e+06
1132	168.066	18.8497	772115	698651	2.22625e+06	610739	1271416	1.83811e+06	145320	307787	755653	651759	859394	766472	478688	431492	1.12451e+06	1.24875e+06	1.70114e+06	1.31082e+06	3650103	636133	526611	173771	1.6436e+06	1.71524e+06	1.46364e+06	894548	2.54707e+06	1.9042e+06	898350	884815	320891	601938	678614	964169	187709	1.76824e+06	4826462	371262	2.27518e+06	1.70617e+06	1.06384e+06	1.30096e+06	628792	1.27716e+06	657825	1.68045e+06	1.44154e+06
1137	520.472	0.888008	58209.2	690867	297266	0	372644	121287	0	461487	992335	1.15237e+06	615025	181529	198692	815467	385578	766090	919233	320429	741802	643658	539504	0	965925	687977	768355	556475	615801	295333	1.14819e+06	1344736	896138	361284	1.34751e+06	433077	1.10633e+06	173491	1.10637e+06	883152	1.26857e+06	1.82034e+06	1.25981e+06	1.7661e+06	130606	1.33808e+06	0	1.73021e+06	2.01529e+06
1139	195.161	9.35676	6937.99	688276	8495.21	5773.8	6799.87	18843	77647.9	11669.5	123695	30409.4	9758.36	659095	7739.56	10746.7	13694.6	501095	18049.7	1.72601e+06	46920.3	49667.2	29299.3	21282.3	82542.3	52498.3	36082.7	10857.3	9147.14	99737.1	131192	63305.1	50441.8	115847	91424.1	11358.8	619009	138435	667705	25056.3	24112.5	138211	35003.2	63532.1	7188.53	964923	595410	109468	50633.3
1142	767.417	0.929156	375530	682503	336740	32701.6	123477	528720	397888	94861	300663	169015	216144	487127	356912	255399	170436	187897	263173	1.11207e+06	260395	0	1.16099e+06	0	351597	1.21619e+06	160387	0	107680	400356	639845	137470	888990	165710	469553	0	241412	0	377896	190598	0	995083	446949	159078	0	169774	0	1457526	897715
1144	131.534	1.06507	0	679148	0	0	0	961940	6743941	0	360692	327899	0	113646	0	0	0	262173	0	330985	847297	276636	189806	0	1.03336e+06	1.22006e+06	1.12829e+06	0	0	2346232	872413	383584	347993	156169	185114	0	1.17523e+06	662517	366134	0	338871	586841	282155	490102	0	1.03042e+06	69743.1	1.07302e+06	706827
1145	777.576	0.875319	326736	678149	889470	1.17252e+06	740656	1.14283e+06	964878	881060	1.33482e+06	1.98036e+06	1.08701e+06	805011	590449	1.05547e+06	1.08897e+06	1.89515e+06	1.20352e+06	1.56646e+06	2486314	1.88613e+06	1749832	3.83468e+06	2.41934e+06	1.29072e+06	2.83399e+06	1072885	1.37971e+06	2.08238e+06	1.49206e+06	1.65182e+06	1.92405e+06	2.1351e+06	2.46137e+06	1.35331e+06	2055621	257283	1.82618e+06	2524239	1.56528e+06	2299204	2.17077e+06	2272893	255465	1.89025e+06	218261	1.70854e+06	2719951
1146	141.471	3.16615	220837	676529	217333	233202	228186	477953	388675	169441	531971	419586	142022	581864	115248	114830	99758.1	327001	136819	233121	507658	532262	290970	496477	411693	277307	480786	130385	92068.2	223814	428548	212819	321816	231745	371210	100014	278210	301114	177073	317440	461130	326806	416621	150945	47615.4	350088	201115	241501	299857
1147	391.248	0.860725	334665	676282	3638118	8485338	7.25402e+06	10923697	10328733	7.45226e+06	13171366	15702507	7.79585e+06	8498179	5188653	7754718	8.12255e+06	13992757	8472951	8354536	17938302	15007200	9026220	14798096	16480402	12380881	18615956	7.25878e+06	7376187	13395925	15341879	15134529	11167487	17434368	15309677	7827017	15353678	1.31177e+06	14857217	14670100	14481911	12180982	14256439	15544534	4785274	14421083	569895	12732971	17481292
1148	476.307	0.865952	359057	674043	349243	813884	674588	656065	800744	680654	1.14231e+06	1.58328e+06	833897	564516	471433	696224	820506	2.00937e+06	789813	656303	1.94975e+06	2154878	990143	1.93856e+06	1.54534e+06	1.15365e+06	2.39453e+06	671582	865487	1.18601e+06	1.69171e+06	1.79468e+06	855774	1.54729e+06	2.66722e+06	973183	2053633	450702	1.51159e+06	2.52987e+06	4211942	1.70032e+06	1.45595e+06	1.68638e+06	284885	1.82048e+06	355518	1.29223e+06	1.14463e+06
1154	223.114	1.40775	306147	666621	291353	229831	367853	612957	706125	207487	602670	594561	307608	773919	233342	330092	273543	287298	285592	510960	586873	370643	493342	609093	551274	417079	632053	239688	216107	541713	762120	372667	562476	291747	696785	204890	579209	664483	383534	594180	340184	700368	537078	293897	175372	687917	506336	621047	647621
1156	113.071	17.7182	229064	665551	215049	252804	227988	290768	492258	203485	488566	484511	173763	460587	414761	428956	292068	249415	264826	210041	359399	494571	329272	2.85563e+06	330317	371926	364874	281076	182794	574790	426054	402293	400000	419824	494062	280549	1.86793e+06	246782	267004	1.71447e+06	551858	483644	351407	202149	211259	460872	733704	403939	305927
1159	458.937	1.19424	210984	651774	166737	0	96144.7	778942	3818344	43459.8	601754	350844	89603.2	1.189e+06	86920.4	88375.9	62864.1	210123	113577	508194	394071	189081	644884	6395799	388312	489650	293341	30746.2	0	631846	399920	159533	733136	155221	517402	29357.1	1.18013e+06	310059	235750	1.48716e+06	170480	527958	477062	123912	0	270400	199665	423319	533584
1160	218.023	9.54024	376428	651583	335027	422070	362763	862745	509618	225873	1.86843e+06	1.4701e+06	235096	493214	220722	216141	162255	710892	189419	310602	1.61776e+06	2.52814e+06	641888	3.96146e+06	1.06828e+06	688366	839351	196909	204983	253541	806045	244334	412055	933772	1.41064e+06	150472	248957	678076	403799	1062626	1761410	538192	526229	231130	173670	226048	491090	325779	359903
1162	578.495	0.784092	51245.1	650829	1414163	457475	1.20613e+06	410197	383633	1.69649e+06	1.23765e+06	1.31856e+06	1.64993e+06	1.05365e+06	1.3789e+06	1688339	981267	1213563	2.37511e+06	1.8717e+06	3.57316e+06	1.4349e+06	3.46329e+06	1.66223e+06	2.67251e+06	1.2693e+06	1.89227e+06	1.35761e+06	557616	869218	4.27479e+06	3.54485e+06	3.60381e+06	805698	5072612	775794	2.89495e+06	841401	4.65235e+06	1.98057e+06	3252949	5086028	3159828	2.90491e+06	357677	2924009	398229	2.12504e+06	3.59408e+06
1163	596.504	0.817229	442294	649208	989165	494299	703542	451058	533270	1.18313e+06	1412604	1.14522e+06	1.43738e+06	636783	885335	1.56954e+06	882700	947818	1.92252e+06	1215041	2.20459e+06	1.39402e+06	2.03609e+06	895331	2.12732e+06	1.51194e+06	1.34334e+06	1.03554e+06	599642	934418	2.55507e+06	2.07465e+06	2.84179e+06	560661	3.44056e+06	694801	2.22388e+06	554552	2.98142e+06	1.9797e+06	1.82189e+06	4033657	2443594	1.79308e+06	330698	2.09643e+06	200333	2280437	3.18014e+06
1164	382.25	0.940507	80576.4	648933	348061	0	280233	195455	161454	275561	716074	628198	511885	391755	322021	614476	269598	338111	733131	778185	750102	210436	1347083	188601	876945	872912	595439	257952	223596	422874	1.47733e+06	622500	1.51395e+06	202715	1.46687e+06	244632	950522	174301	984511	523528	351895	2.30807e+06	1.26622e+06	740925	71686.5	625324	198899	1.41677e+06	1.54305e+06
1165	734.535	0.740174	325252	830542	2314582	32058150	24130536	36338480	41090652	33839164	75780816	75626264	32495826	22838112	6304890	28841696	36280172	62902316	31363820	7659298	105377272	69303416	4769255	89845760	105486200	19803698	101306704	35949892	36386476	94810528	77654984	72141040	17206954	96495888	110457344	35991368	79986784	497090	87538592	85796960	58352556	15556566	85755392	84842064	5148850	83984152	251091	51878240	79536136
1166	314.167	6.93743	179430	646465	184668	145084	247029	797826	838116	376676	1.00462e+06	842865	186829	860476	265682	362639	475326	461377	289327	779000	1.17851e+06	1.29816e+06	822564	2.10027e+06	1.22335e+06	1.34544e+06	1.70712e+06	384906	350483	1.12361e+06	1476001	919591	960653	650645	1.82084e+06	323222	1.37987e+06	1.14509e+06	739238	1.81816e+06	1.58962e+06	1275513	1.10651e+06	733582	155407	2.13579e+06	1.13808e+06	1.0947e+06	1.15967e+06
1170	385.379	0.912973	224236	638300	242569	204916	264929	668188	535866	198810	486181	457735	254150	498190	294321	329687	259418	632810	380805	659523	685442	533381	677578	688546	1.00335e+06	2.14452e+06	921623	270008	309902	438076	737957	549553	804727	611025	741016	320862	556618	701530	754288	1.27288e+06	483659	971728	922707	827306	190081	322761	604855	951471	1.17e+06
1172	389.12	5.45438	134394	629416	81116.6	8884.13	0	109976	488164	37167.5	0	0	22426.6	639715	44652.5	12850	48854.3	295641	46533.2	287581	210823	61548.1	91357.7	50281.7	66208	147298	76506.2	55134.4	49181	264357	240953	219299	90706.8	34565.4	175507	47594.6	424507	91130.9	109121	67205.4	46379.1	261790	60806	112852	42649.2	573329	226097	58511.3	19082.7
1174	112.018	1.06308	6285.73	627494	0	0	0	1.28024e+06	9508432	27146.5	545532	641679	7271.57	117322	27742.9	0	15945.5	469779	0	448224	1.19558e+06	403583	285751	70414.1	1.63546e+06	1.64259e+06	1.86464e+06	0	0	3.57879e+06	1.27489e+06	608191	480431	265094	194642	0	1.8298e+06	1.03562e+06	681241	70614.5	532550	675989	390743	931361	0	1.53396e+06	90380	1.59256e+06	1.22932e+06
1175	161.071	17.2564	369510	626889	638691	222530	186745	13790028	39418.4	143378	3.26144e+06	731338	420705	617694	1.40243e+06	1.51744e+06	43295.3	5.21789e+06	195510	3.4475e+06	2980821	711622	314744	188244	1.22166e+06	2.88433e+06	7.72372e+06	98179.2	646392	1.27651e+06	1.70292e+06	958262	461197	679377	1.74373e+06	262846	101021	1.87968e+06	4.31501e+06	140686	27677992	290946	633448	2676603	361823	663838	307844	1.20161e+06	3.1898e+06
1177	124.112	9.32658	18870.4	623124	18835.1	15977.1	17125.1	23109.3	652917	22873.6	279572	28940.6	25752.7	692823	29193.7	23909.6	36544.4	6.49814e+06	27089.8	775464	669983	1.29474e+06	36189.7	23131.2	1.58863e+06	933165	261671	23617.9	26521	483730	879966	41875.8	41450.9	1.31831e+06	879358	26030.4	1.3911e+06	35774.2	104417	34859.3	149413	968356	436263	46693.6	17410.5	641133	731172	948605	50100.6
1180	177.975	17.4252	960571	616465	924132	911416	878282	496960	496906	748597	528410	536179	792245	527777	754729	795253	701899	477691	674101	424366	512829	582140	456073	521922	496291	430677	467642	742581	651727	461251	452635	340887	394181	509815	480218	654078	371350	282365	348022	368919	609533	407906	391100	301536	480963	441919	448808	324309	330006
1184	252.02	20.9568	252642	612775	246882	244663	246147	515229	703722	267055	598382	541955	251835	571422	272837	244781	234967	430466	243232	383174	571103	713864	486939	1.15135e+06	611096	620515	710568	230893	233805	589822	580104	404403	518119	630466	671273	238314	637535	520661	419157	885178	707714	548015	496786	419581	248375	531173	607678	600990	500483
1187	84.0393	18.853	634071	609033	1.8844e+06	551065	868174	846604	425176	363574	418419	577992	537453	800589	443812	475961	717412	1.0997e+06	1.1272e+06	1.59857e+06	2.83928e+06	913814	371453	227562	722439	1.33482e+06	1.36342e+06	695759	2.15043e+06	879845	618992	518569	400408	419120	444348	789480	417860	2629175	2.48549e+06	5269067	919670	1.31381e+06	449212	862376	535676	804436	487961	1118427	1.09415e+06
1188	148.061	16.0007	436334	608911	2.65915e+06	423792	2.13948e+06	2.01378e+06	3.17475e+06	3.27793e+06	423036	411637	7791129	6797250	10250165	15723002	17431090	330912	20335928	8613154	1.85518e+06	483918	7.57519e+06	438327	7034290	16022887	8.21711e+06	31786566	39048520	18935296	18457222	22259934	29144286	16137875	5572070	22694418	25379366	18810376	5664294	34418008	4.98648e+06	22525490	25763772	29951338	18292622	56902540	19339604	60411512	34549828
1189	152.071	1.27922	257184	604554	332992	142948	344702	564391	678230	300681	354928	295431	428811	943949	454490	411836	301528	184654	290580	721675	393954	242939	713454	393243	705696	534334	554581	237534	186715	552482	748178	508041	568117	490173	692074	249771	579935	395066	403038	553526	418938	734926	706260	486680	248063	569676	453046	550536	594117
1192	123.081	1.26955	394425	599485	492812	227865	435340	671248	581691	302498	572632	522491	483302	714212	575280	559091	320063	396363	314530	810289	507040	401006	774581	527155	610180	586510	444902	272447	270237	445731	567117	489305	680420	415402	440549	345801	506559	1544569	578929	424317	407058	645927	592970	519140	1.34422e+06	312043	1.71149e+06	627875	688562
1195	402.357	0.904048	286227	594414	269265	198073	312060	726258	602546	247015	447480	525711	329650	558546	312422	346988	265585	687608	325124	737151	461472	542520	897688	767361	618942	2.48673e+06	865331	187147	284777	530959	506159	586407	908861	949915	538852	270328	457266	594404	670484	608440	413358	958189	569674	574416	143144	411560	565730	963262	1.24857e+06
1197	524.504	0.736806	422322	592405	797867	15836.3	157270	424223	390792	103277	379135	148669	239940	749337	747296	346186	114823	0	370287	1.56345e+06	242988	0	2321831	0	320671	1.23547e+06	56397.2	83774	71862.7	310589	721516	75979.9	1.58229e+06	0	473707	25635.4	181710	331788	336236	184225	55013.9	1.95456e+06	480779	69691	61327.3	140502	222507	1.27011e+06	640696
1199	156.072	17.2207	41763.8	584322	34480.8	48520.3	64653.4	94026.7	441274	46159	202110	167934	49412.8	242515	32810.3	84468.1	39371	122026	55522.6	95634.8	164862	228836	91863	352049	197547	127257	163326	41492.3	59969.5	240594	155338	62571.8	110314	171519	177580	36506.4	315283	107862	79189.7	765683	189725	242265	187164	45791.6	13678.4	148916	98687.6	183214	152849
1200	258.279	0.905062	358510	582532	464369	344713	367721	716023	883413	287594	604512	586740	284554	699406	416388	390156	327748	623212	327609	701632	705406	881379	723420	667275	1.10231e+06	1.61254e+06	580895	423221	349965	617033	761468	621047	920867	778834	1.11365e+06	321356	521987	979105	854273	2.40543e+06	888026	1.38026e+06	1.01783e+06	845663	221727	2.93953e+06	1.54705e+06	932674	960704
1202	165.128	0.770868	153920	579831	235257	139776	126427	185100	157296	154353	219641	453797	255274	214806	346158	211260	398388	223912	290138	505401	462320	375607	705312	278787	847681	448111	622812	231021	260867	405057	548987	446975	688264	510961	519555	323591	726811	2424280	361568	572887	273134	782604	734633	746548	1.33869e+06	581250	2.7087e+06	1.05576e+06	755545
1203	563.467	0.776262	95892.7	579070	474374	0	139910	212326	115682	63563.7	316958	177852	178617	305316	280376	265894	122364	0	309340	866634	331548	0	1.92008e+06	0	428018	756873	138034	79544.2	0	144170	697129	0	1.54178e+06	0	631841	0	224220	213144	516606	193937	0	1.85757e+06	457838	252320	0	202101	0	1.21844e+06	628508
1204	151.097	1.00753	362951	577372	3.69704e+06	2.52884e+06	6.38164e+06	3429496	5.22099e+06	10662159	5045778	6.43014e+06	7.62877e+06	4.52307e+06	6587038	6.27517e+06	10036998	6574788	9222057	4873726	16602349	16518286	5.86138e+06	6603643	16236854	7.92349e+06	28439158	16966544	13526090	14803389	13032799	22688230	6595926	17946450	23639876	2.29086e+06	18528900	536968	13273208	43019084	64334556	9966709	9762909	17731684	1.22331e+06	25598884	608593	9533819	12998086
1205	491.348	0.895883	401881	576403	3.08725e+06	10638764	5177949	4672740	7723752	8574034	7.7991e+06	9733843	5.68078e+06	6.79018e+06	4.13233e+06	5.933e+06	8475442	9725537	6.36038e+06	2.72084e+06	13684605	14051893	2906842	22984290	10662463	7189937	16464206	8432919	10046673	11997453	10107821	9195884	5.15745e+06	14731173	11655018	10194235	13286697	699996	6.59312e+06	20123088	12518563	6.49796e+06	9321069	10196922	3.26896e+06	14116735	819143	5983737	7194782
1206	539.347	1.27974	437049	575603	396870	157336	329051	636908	611413	209930	738368	530939	314067	485934	248263	531247	209047	661653	415673	1.1607e+06	861921	279001	604198	450005	600351	1.01198e+06	792699	211832	229968	541638	758972	511526	989680	423792	855107	160694	522645	85740.7	1.24773e+06	746533	218151	896744	825100	392159	0	339698	40877.9	779456	391185
1212	744.582	0.797559	491767	570114	667673	287179	285166	358386	452564	330538	809062	458113	476534	454389	598488	504509	643820	0	649739	732310	685146	699549	1242613	0	612935	1.20548e+06	496402	523064	604273	438495	1.23797e+06	764923	1.035e+06	0	818661	371885	724344	332843	541578	616992	735127	1.63924e+06	792543	492598	268475	938729	441474	1.27707e+06	760395
1213	370.008	11.0165	116490	567828	84710.2	89723.9	91324.8	75930.9	76593	75023.7	114968	93567.3	58897.1	152157	58398.1	38497.9	52695.4	191711	35859.3	100975	121684	130371	50057.3	120634	88515	87515.7	98396.7	38766.7	24637	37727.3	99902.9	28625.9	34515.4	76656.8	138264	27552.9	37912	91393.2	27463.4	110391	148106	61112.3	62781.5	27575.7	95104	31040.1	81057.9	46693	43549.1
1215	463.189	15.1528	387676	565850	382218	368319	372923	469006	698531	371695	541829	466956	348590	667839	370732	293842	346973	314379	314865	308221	556006	701304	441593	997002	625666	618481	665421	319689	303289	548230	589748	389236	434330	553613	635162	321949	628047	422090	312795	894431	770266	567318	476391	387093	215970	590592	590374	533675	458276
1216	406.243	0.977171	222898	565466	259368	94726.3	105964	254631	315716	91372.4	225365	231120	162881	393906	278046	131554	125562	217309	142244	376300	381574	389763	615708	399168	371999	674228	432282	149542	177986	399747	613052	180369	525607	251264	492644	55293.9	292622	148754	249586	441285	679803	1.02048e+06	369766	143488	117238	289588	260345	1.05223e+06	452898
1217	150.055	17.4231	213375	565394	501904	2286672	485999	9764312	86201.5	528168	2.72464e+06	1.34336e+06	1.41732e+06	243259	1.13793e+06	1.64897e+06	80616.5	3.73997e+06	415510	2.51089e+06	10060460	1.09259e+06	913909	77636.9	2.55449e+06	1.23709e+06	7.70375e+06	171809	860923	2112148	1.19597e+06	1.36401e+06	775130	1.14948e+06	1.985e+06	193430	226070	2.06127e+06	3838067	242767	8929546	2.32593e+06	827748	5094312	171197	7048683	461433	3506712	4.86525e+06
1218	373.259	0.896789	147701	564006	208575	116380	138544	238270	227975	175795	378516	235687	268001	306954	238628	226617	157611	345731	257914	409250	287608	524117	524418	526246	532446	846754	440267	197686	230086	409554	600644	313309	678095	367290	743436	137665	512039	148420	262514	716285	1.10642e+06	1.03477e+06	600613	317818	94327.8	377368	142498	1.06485e+06	538846
1220	295.173	0.811499	333351	560682	3577896	77507256	31912134	28858006	36802832	63063584	107846848	183223744	43423832	23894042	10227930	32980100	56361884	222080720	39014492	16242631	202516032	198629440	13957789	166322304	139601488	21840722	208545856	77168248	75522720	97853712	147550832	233450256	34299400	183998112	155146944	75431944	125490552	415136	189132480	182090352	284250176	33598868	128998856	242632736	3.03736e+06	158589808	130770	22077652	94818304
1222	139.05	1.71454	210226	560574	1.13953e+06	357906	488131	755300	2.52116e+06	311022	635350	476981	618869	1.11594e+06	527339	595704	410500	213566	979551	566739	810616	577865	5928395	3.0367e+06	75898192	143724416	4.80257e+06	449749	861552	924729	2.10608e+06	480064	6346323	1.68285e+06	9576944	705487	746078	2.05414e+06	382278	48717396	13718396	46930460	1.10075e+06	553378	684489	1.40264e+06	1.26634e+06	960856	1.33697e+06
1229	369.384	0.910176	247775	551682	346284	293159	377860	1241219	1.19937e+06	279592	1113938	712763	364351	669209	383634	466811	345675	756052	979738	685306	1.07809e+06	1081897	928016	1.31506e+06	5.71019e+06	12525565	3070813	473016	1.14058e+06	1.1399e+06	1.19362e+06	1.33497e+06	2.11247e+06	1.00714e+06	2.37553e+06	468552	888356	2.90397e+06	1.03181e+06	16459566	1.62106e+06	5106952	1.41261e+06	1.37735e+06	543401	981597	1.99533e+06	1.25366e+06	2.17732e+06
1231	72.0738	9.44016	166644	551060	186056	191958	169267	264545	847454	153624	548159	372912	269508	577920	143033	259689	206376	838570	375438	1.31685e+06	885105	2.2485e+06	325612	107817	1.99549e+06	1.49896e+06	1.93723e+06	295396	308775	703820	1.40732e+06	528600	471459	1.37587e+06	1.63686e+06	319460	1115443	328649	762208	329863	1.54612e+06	1298834	754801	523301	137442	605461	564017	1.49565e+06	426990
1233	91.0502	0.825675	319542	549416	1.41016e+06	8411788	4399488	6.23743e+06	5460886	6.74177e+06	10228404	15610539	5.26409e+06	4431766	2.176e+06	4774130	5918795	19124054	5148153	4.20445e+06	14993292	19576074	3.96691e+06	15283236	12735358	5169546	15362176	6.87489e+06	8536439	9533296	12107682	21071252	6311513	14843270	12536115	8019441	14093244	4260436	17714416	16190030	16535328	6.96203e+06	11374244	20224118	3852497	15448530	3.60474e+06	7.69483e+06	11049523
1237	191.154	0.951808	194789	542535	224364	197821	202456	573198	577596	164687	476372	443430	207267	687094	219589	207430	178470	372438	199637	465766	510144	429252	537313	792064	638407	551335	626934	212875	177400	489672	569065	362615	515629	609720	523197	206115	429650	212418	332418	656173	486412	562920	512277	430281	81480.3	405143	268451	567740	477998
1238	934.64	0.73672	120665	541018	217752	0	87538.6	190359	122606	52226.2	158685	16320.6	90564.8	266049	169217	143101	44275.6	0	170376	476155	180482	0	792188	0	251013	627929	0	0	0	128731	416924	32231.6	905936	0	400433	0	166963	111698	221566	0	0	955145	280212	0	25956	95002.2	19968	641588	445173
1241	141.034	17.2634	195576	536966	164982	180493	229516	242378	507307	181952	228992	211633	199040	332259	135554	172419	181663	2.16339e+06	135311	142958	243934	339254	130094	927735	194078	188863	212794	188887	139707	239004	218508	552488	203651	326280	236178	179951	403468	273932	186856	1.0932e+06	1.70957e+06	274638	155973	125804	176885	211282	509850	239433	176189
1242	233.092	17.919	399437	535229	364528	414011	151911	470354	67393.7	144104	436798	162380	249425	202387	719112	207041	149419	239417	773288	405922	457794	247624	75759.9	62952.9	371743	316236	385670	147676	401796	535699	479003	445498	172361	254957	437994	184690	127521	331926	656755	410655	616958	398817	339184	458267	303201	625580	155817	581812	442485
1251	136.112	0.880051	239256	527102	1.08115e+06	183352	702149	612388	697024	699330	501213	284955	1.30865e+06	875542	978086	1.21603e+06	780757	259366	1.79087e+06	818582	649622	415614	1.42382e+06	393967	1.64806e+06	2.29396e+06	1.31298e+06	733163	942765	1.56521e+06	1.23308e+06	616451	1.22068e+06	1.70684e+06	1.85387e+06	706487	1.32643e+06	469945	567281	1.96351e+06	983387	1.90881e+06	1170512	647027	258245	1.25852e+06	694822	2.79902e+06	1.42672e+06
1252	98.0939	9.36279	15257.8	525630	13398.7	10808.6	12549.2	82910.7	547364	15708.8	241791	74109.7	19567.8	488792	19831.3	17211.2	20479.2	1.31511e+06	20108.7	835197	326464	879192	64201.6	15234.4	817260	472880	192752	19406.6	13532.9	531114	762733	255797	63212.6	869601	409948	20863.3	1.04436e+06	122231	639240	25902.3	139768	772978	236989	409825	14527.2	522428	366674	704781	168266
1257	313.164	1.23968	312408	519437	349253	115379	146131	278711	296850	135047	412056	339424	277909	324514	341048	313159	191124	210728	280352	484431	390176	164400	768105	216990	412495	553239	312043	167785	167507	443979	785623	208252	542292	233604	749702	132534	347367	179101	420035	276935	285372	729112	444275	210433	102060	334898	135526	851032	483476
1260	134.118	1.27586	102686	518623	116156	89382.6	108354	150464	563739	97100.8	543684	160894	109529	552285	136696	112025	97665.3	566444	100673	373131	934069	560966	231293	219311	904616	409572	418219	130747	91479.7	561453	913869	195286	193877	667598	741126	115338	922040	189468	167065	213636	372630	1.25438e+06	363345	171515	79982.5	468465	481847	748035	163251
1263	468.389	0.8103	364762	515333	603822	1.28504e+06	1.05375e+06	450468	625936	1387364	1.39295e+06	1.51405e+06	816747	821151	506856	440500	667697	1741302	746212	607072	2.4036e+06	3.54364e+06	713862	3208521	1.42178e+06	1.08237e+06	2.71039e+06	1.45341e+06	1.08095e+06	1.00734e+06	1.70458e+06	2.20767e+06	740709	2.03149e+06	1.696e+06	1.00484e+06	961433	516052	1.29265e+06	4.21098e+06	5596976	1.24724e+06	1.20065e+06	2.22001e+06	472498	2.15026e+06	386097	1.09108e+06	958170
1264	448.306	0.834735	185117	514489	2.17272e+06	8397137	5844661	8755626	10440905	7.80789e+06	17175858	19839968	6958712	8813258	3.47975e+06	7060839	8549116	15605506	7.10873e+06	5.1461e+06	22404766	20950450	5.6465e+06	21721160	23037186	10089642	24982136	7.41986e+06	8.13025e+06	19377572	20195770	16260354	10158180	23405804	23321564	7.87534e+06	18724022	728294	16724964	19811834	20473672	12263337	19252786	18695472	3.80759e+06	21272558	377645	11962884	19194594
1267	72.0738	6.84891	240701	510561	184149	161776	112477	176201	442929	151171	269640	246230	150264	297546	208021	179415	211311	429798	206913	444164	352728	1.13596e+06	421866	179382	1.10486e+06	957612	438592	243673	209452	595402	659610	314154	337000	511317	1.19502e+06	159939	644881	239691	475454	325004	554348	679890	292302	295689	188777	480176	326763	766756	309855
1268	776.232	0.746948	448389	508087	278454	0	197244	437034	304443	96052.5	235710	116553	83833.1	602876	179976	78611.8	60986.2	0	189849	329359	238229	0	492704	90674.5	192320	431112	132904	46301.3	38598.4	291624	290595	0	635097	0	57756.8	0	159737	690938	0	0	0	798389	191546	0	211008	0	735477	696129	231695
1269	180.116	9.37754	381390	507850	269423	338941	330135	304533	569741	597334	472588	408412	549652	571561	633579	674698	1033408	414873	1.09731e+06	1.11217e+06	462495	621270	364891	824051	588927	937092	1.16732e+06	967731	825072	1260684	874962	2.10477e+06	2.02786e+06	594903	705669	799462	1.70467e+06	430045	2242630	1.32551e+06	914513	1.17709e+06	1.744e+06	1801253	323228	1.91689e+06	449018	2.66831e+06	1.2343e+06
1271	167.089	0.925355	238351	502142	212100	210703	135600	564120	535822	208047	410648	345664	308830	577848	370754	287541	308404	396539	268830	843350	544394	784287	790586	1.43921e+06	713255	1.1811e+06	766562	213279	290134	483530	817473	450213	781062	705900	744794	242008	580062	622391	471749	1.4234e+06	956797	1.19117e+06	1.08015e+06	695574	194881	540322	760274	1.6863e+06	1595988
1272	118.065	0.8118	352678	502101	901419	4.09874e+06	2373542	3340115	2.73292e+06	3.22624e+06	5559442	8870016	2.75475e+06	2.40596e+06	1.37055e+06	2.38873e+06	2.88169e+06	11640069	2.92306e+06	2289363	8724994	10274094	2630301	8862537	8590187	2.5604e+06	8471842	3.63219e+06	4365544	5.53932e+06	6736888	11753217	3.61418e+06	8474832	7409513	4380180	7534245	3.2375e+06	10479173	8421439	9969956	3626416	6.3727e+06	10607867	2.81456e+06	7.27779e+06	2.66187e+06	3.50238e+06	6.11142e+06
1276	240.181	0.892702	27394.9	500248	62419.1	229237	146803	193066	842359	341966	416645	366624	232761	535869	141004	169165	346964	622453	210745	296666	1.86019e+06	1.00429e+06	219156	1.34005e+06	996049	963884	2.3859e+06	452578	358428	990788	1.38436e+06	772092	287428	1.58641e+06	1.82705e+06	340158	1.34837e+06	80977.1	593697	3.21784e+06	3605268	1.7007e+06	585648	918708	103979	1.7237e+06	97316.5	611582	506583
1277	443.304	0.9893	157181	494197	136951	0	79945.6	439800	374773	35607.2	315385	33756.3	63155	406621	122364	92993.9	39051.8	0	45332	429242	118614	0	427825	239011	201312	565439	179971	0	40287.3	159674	96917.6	0	214408	128353	133757	0	96153.9	0	49815.5	155146	0	254042	180948	0	0	89728.1	24801.6	188520	315287
1285	125.107	16.9662	135649	464448	89656.9	97862.7	103420	155199	378720	60004.7	952214	158688	113684	467216	60031.4	85262.5	76884.4	409031	184497	170619	527256	912822	196716	123534	494320	841524	431891	247487	230018	322894	907108	181912	191369	640912	274192	140052	281769	165360	208707	302958	362529	1.53302e+06	656286	219279	72267.2	237098	268699	845607	283303
1286	233.054	5.09482	326824	463060	161993	200380	129077	348293	1.33656e+06	197564	425034	512323	49007.5	235506	184802	54513.7	133579	207178	47628	93730.9	255455	609992	248161	11084282	362349	251414	539436	103129	65124.5	210616	230749	155808	196981	307261	390494	125302	509729	81026.7	642883	2.38677e+06	837082	141424	149589	146133	29233.7	82698.8	149043	124502	98042.3
1292	387.267	1.10482	0	438389	274102	2445454	985260	157025	353368	1.65697e+06	917722	2.12374e+06	857631	351233	416665	704401	1.8028e+06	2183170	881167	0	1.98456e+06	4.21906e+06	0	8.06616e+06	1.80786e+06	287821	3.95883e+06	2506419	2404871	2.04476e+06	2.14439e+06	3.10684e+06	341384	2.76787e+06	2.88507e+06	2179802	3.41673e+06	81729.2	1814551	8331347	4.96585e+06	524113	1.51437e+06	3.13288e+06	679061	3.79259e+06	0	369989	1.31073e+06
1300	313.164	0.890433	298440	409455	300406	84731.2	91741.3	297971	250147	116240	223790	250776	153838	307058	290221	171569	150031	180177	206312	565602	429904	341976	773586	265778	346732	619577	348776	99460.3	153836	370663	492465	135797	637685	228166	386982	72150.1	365702	155974	358441	387073	215625	815215	358862	231130	95773.9	200233	175644	1.12523e+06	536853
1301	344.228	1.15332	380500	406421	789380	6.78291e+06	1.83053e+06	736421	1.53661e+06	4.24444e+06	2.25209e+06	5.52049e+06	2.29784e+06	1.78935e+06	2.50121e+06	1.08341e+06	1.94807e+06	8386657	2232889	1.47833e+06	7.43961e+06	19750048	2.00312e+06	19443608	5059839	3235268	16631501	7.97085e+06	4.95996e+06	4.88419e+06	5687592	13733277	2.05745e+06	8716495	12679603	4.04589e+06	9851053	531647	5.28908e+06	26100060	63765368	4502370	2950399	8.01195e+06	1.80198e+06	16716922	557943	2000934	2.63827e+06
1308	259.242	19.6626	50680.3	369128	34888.7	92894.9	32472.1	842345	23954.3	24356.3	1.39684e+06	1.95691e+06	36343.8	199148	9466.26	48542.1	20938.9	2524058	47458.1	688177	2.11911e+06	3.8887e+06	1264491	805756	502025	630128	2498995	41732.3	86244.5	285100	1.19199e+06	2510164	653344	2347670	1309275	77948.6	260998	1.30976e+06	1.19082e+06	1.4372e+06	6005836	737197	1.32267e+06	2.10842e+06	49094.9	648050	148735	1.82994e+06	1.20128e+06
1310	433.295	19.6217	77543.3	365431	43441.2	148928	68417.8	914142	56105.3	56678.8	1.63117e+06	2.72979e+06	58502	204709	14604.1	73101.5	36831.7	4.90911e+06	78293.2	855198	3.48998e+06	8776249	993672	1.27326e+06	732865	755647	3.35418e+06	90459.1	127583	330294	1.33399e+06	4.19149e+06	542883	3.53249e+06	1.85525e+06	121198	402042	1.40177e+06	1.5194e+06	2351007	12723194	749649	1684510	3.47311e+06	70749.6	905092	164800	1.75204e+06	1.46798e+06
1315	167.089	1.29358	174361	354938	223780	136346	217421	480080	579521	235553	423217	391356	206058	579042	320796	245091	236552	229950	219094	437864	442852	357922	607629	1.35782e+06	857321	765598	875271	211448	224880	476979	633342	399553	529346	639470	830713	268169	576736	480497	433470	1.99049e+06	704261	705058	622318	470731	238940	497983	476995	795845	678882
1318	626.659	0.894545	177833	346400	177796	162763	172619	301781	299150	236108	343238	293889	236593	266858	183227	220641	233589	389741	223974	264624	335585	217486	306528	171870	447955	418881	397116	194412	266757	382245	314920	389264	224016	315166	278171	139077	328504	233584	498392	373004	126852	281188	302252	309753	139684	203640	296715	420649	347840
1319	100.109	17.1804	85498.9	343862	134555	102923	133637	299875	346380	82498.1	391130	293193	182900	218050	116003	92146.2	72480.5	304602	225363	256241	248218	271570	431725	303945	343536	352034	200322	81550.4	98344.9	388379	502645	483799	382210	601516	264245	110867	386932	201334	374256	300914	352788	630168	342166	389216	67995.7	249085	225972	595765	429542
1321	150.055	1.22636	143186	332918	152288	47189.8	161570	258065	207584	221808	196537	156535	230335	364169	281411	426921	482791	85948.9	332530	567074	221481	95993.3	460794	109523	285097	425594	318829	219250	534068	708468	274408	501949	597682	349999	281011	695205	547948	1.28971e+06	375096	623557	129408	899164	573304	1.13063e+06	1.17714e+06	896611	1.11917e+06	2.12668e+06	1.27446e+06
1325	113.071	18.8763	175115	326198	201802	139527	231402	189273	403170	170512	303067	234922	174664	413876	122265	193153	436621	289197	245206	152833	306278	309468	266990	295915	245527	258158	211910	152127	250743	208209	250580	310958	272653	314657	254535	262472	529774	251343	352770	2.67251e+06	522670	521381	219206	176772	142001	284354	288392	356389	258513
1331	110.06	1.11707	184398	311808	208365	131151	140964	1051896	311888	148574	212871	178478	894876	247600	274090	197984	223957	278325	263667	338758	1.38051e+06	231607	436765	152515	457812	746830	402351	225567	397971	605458	631116	1.85671e+06	511603	384847	1.67218e+06	294660	702153	1.65773e+06	479794	589879	418516	636306	486609	575181	1.5254e+06	2.20349e+06	1817642	984498	1.02896e+06
1343	259.242	17.1571	91259.9	283441	59036.2	232718	137694	172409	37653.6	137066	265518	326279	69714.9	125861	8236.21	121503	120873	777036	142790	165272	601115	1.82807e+06	147046	4905107	289817	201515	1.22622e+06	143099	398392	223860	270569	786112	79883.7	667043	453027	247271	290414	233011	401203	1.92655e+06	3.56342e+06	130051	576181	514723	119442	517881	101538	354243	155344
1344	575.179	9.07453	93604.7	283240	110020	99995.2	119546	340581	302054	120989	385220	398865	114094	289759	117760	126712	120335	353171	146437	345070	413424	441311	387367	718414	484746	554755	626082	159557	154073	299436	454095	393022	466230	557388	541950	128868	363100	307496	385219	725527	601351	444579	447152	394951	58312.8	260338	221622	344005	292865
1349	182.061	5.44618	55033.6	268145	34299.9	43348.4	38659.3	209101	245658	27430.5	273277	278364	36138	299401	32104.4	32182.8	35902.1	166065	45741.3	121914	268436	311121	165149	339177	223054	229491	291425	39100.4	34005.2	187842	247907	163570	186845	147002	284634	30539	188091	227706	168958	244557	308643	283388	191123	99204.6	26837.9	246450	161635	271562	195064
1350	257.226	19.6175	38823.7	267423	28653.6	80007.4	42506.3	769376	22625.9	30743	1.16662e+06	1.91531e+06	35971.8	129045	9710.91	44846	20373.6	2.72862e+06	44656.1	570150	2.17671e+06	4315395	1.02639e+06	639545	437436	521835	2.18887e+06	49723	68858.6	230470	925030	2.75906e+06	479313	2.42414e+06	1.21486e+06	69227.2	237645	1.17359e+06	1.07965e+06	1.21544e+06	6806554	560370	1.2998e+06	2.29464e+06	46759.6	539007	106443	1.44685e+06	1079640
1351	240.181	1.1303	20186.3	266621	26577.5	73106.8	44679.5	107437	675211	59248.2	530565	78146.6	31310.5	421763	36007.2	30990.4	57724	574762	34611.8	205387	2.98194e+06	1.17675e+06	110799	162180	908932	899872	1.17646e+06	136229	92842.6	906278	1.27346e+06	692624	114146	867017	1.33327e+06	78384.4	1.29786e+06	39680.7	688470	1.04582e+06	1.39495e+06	1.31673e+06	423965	529479	42569.9	1.22098e+06	96227.7	611582	178294
1353	435.311	19.6155	45204.7	261844	26079.2	86290.6	37479.7	677993	27946.4	25415.3	1159568	1.97282e+06	33047.5	134411	13754.9	40863.6	24727.9	2579213	40406.1	612813	2.27545e+06	4510601	971449	573127	412301	495300	2.12479e+06	46067.8	69830	224899	930448	2.67259e+06	459450	2.52935e+06	1.25364e+06	65372.8	255182	1.09488e+06	1.04723e+06	1.17721e+06	7.26912e+06	565138	1.24478e+06	2205161	36477.1	509996	93010.6	1.44452e+06	1.03806e+06
1354	432.28	1.13605	306155	261776	812348	10327221	2.59206e+06	720876	1786089	6046135	3.87471e+06	6.43094e+06	3009054	2.08529e+06	3.38158e+06	1.04987e+06	1.94142e+06	11926540	2.83779e+06	2.18608e+06	9392213	27258782	3332520	686822	6.61851e+06	2.24233e+06	20332102	11309073	6558784	6049390	6392091	20588178	1.26421e+06	9543823	19413036	5.38016e+06	12234249	450109	9870256	31679686	1.89409e+06	4.14849e+06	4.03299e+06	12434275	2.36727e+06	21671994	403295	1.30033e+06	2.20051e+06
1356	95.0822	1.24921	166297	258165	204218	380845	288913	274728	323001	262750	303768	426276	421000	397511	390147	381786	301284	508717	339312	549017	410058	796518	469584	767508	402026	388746	595078	287785	309085	364869	437788	640866	511887	488016	447345	303234	470554	2.79612e+06	474604	612844	884427	537210	545115	602267	2321366	473353	3.01528e+06	745588	543651
1357	318.279	1.19686	156721	257563	218496	109032	153534	132435	120011	189992	248179	272610	251030	157695	262100	266601	215198	197293	336679	293398	338499	256216	337676	268947	317779	379273	337080	316657	279765	420595	620733	384044	343191	220014	664259	210222	394738	91336.5	388272	508309	424596	663070	360695	382096	57330.4	517260	75242.8	747551	425875
1362	193.159	0.856934	142586	249928	126647	17749.3	98912.3	140315	98731.8	79848.4	89718.7	92488.7	70160.9	132189	105965	76948.6	69325.4	125905	106450	193010	189363	14296.4	227919	15130.3	144402	190053	68455.7	90401.2	89916.3	109963	157303	187193	255004	126645	276445	82172.1	110865	928990	140877	212852	310103	186243	171830	151019	623319	116799	1103857	283116	281131
1363	161.071	1.24095	143007	246454	73553.4	37328.7	71587.5	176914	175917	95799.7	147155	129996	102384	185267	171892	258514	166223	77657.9	165757	231954	135904	78202.8	221496	52133	217546	239783	151710	127817	164241	284572	297661	210392	263859	143300	225678	138391	190975	490532	230185	226862	82934.2	402005	259570	225627	405828	363545	520296	428773	302304
1368	134.06	17.8362	63675.6	242376	59076.5	106214	49216.7	434438	65719.4	128678	614124	165442	31477.3	154352	128025	88941.8	76412.5	173951	171785	254932	216421	215970	91415.3	57267.6	175606	207337	113228	66622.9	57946.2	232934	185587	317032	329863	507964	447213	41155.3	65410.7	135800	317851	38473.7	248598	616585	195935	463084	70454.7	152445	160736	384321	183450
1374	210.197	0.996115	0	233513	0	0	0	33782.8	151731	0	741029	0	0	184220	0	0	0	341017	0	94918.8	3184106	460310	0	0	1.56141e+06	272860	427283	0	0	180513	2517637	66965	0	1.17527e+06	375025	0	466492	0	129551	0	476073	4.94368e+06	242686	88407	0	396482	145373	2.24778e+06	0
1378	492.332	19.6642	21149.6	230267	25028.4	36610.4	17230.9	387743	17179.7	12779.5	632446	792098	20057.5	136317	0	20770.6	14169.2	950613	22847.3	321371	1.01292e+06	2.03348e+06	464093	399741	249388	344909	1.17352e+06	20935.6	34812.6	157336	543331	951913	258113	1.21678e+06	654974	34498.6	137064	642807	507851	724834	3.41413e+06	388471	693964	803514	25259.3	374772	105731	851742	561682
1381	118.065	1.25502	181599	228263	438531	587425	453976	418159	582133	482914	399082	839202	704000	588728	876082	862215	713481	1.1427e+06	585928	1.23095e+06	788988	1.5726e+06	895243	1.27885e+06	895944	753534	1.15535e+06	651193	847592	891108	868409	1.6221e+06	878778	902589	757119	1.13475e+06	1.12577e+06	3.55436e+06	1.01803e+06	1.11524e+06	2.15375e+06	1.0104e+06	1.416e+06	1.88569e+06	2.81498e+06	1.69121e+06	3.21423e+06	1671426	2.03571e+06
1382	200.165	6.78564	135002	223987	125939	135747	127216	186010	540371	120736	172496	164916	146242	231638	175918	179931	125321	171362	135949	178015	191482	194281	194512	161368	192163	185006	212682	135663	152552	219778	196691	181296	202201	205452	179720	136359	241212	171430	171832	170197	195750	183384	198529	182628	116234	229032	231208	183952	226976
1388	173.129	1.43881	60789.6	214309	56978.3	97781.3	65176.7	123646	343056	65648	150752	131220	66270.4	219761	67860	69110.9	57170	0	65345.5	138300	156220	0	119708	293349	255829	215458	172231	90400.9	102811	213943	232709	0	125780	188631	313236	86811.4	282606	315744	157548	259822	0	208395	149461	0	350564	258713	484974	204422	231164
1389	165.139	1.27427	54708.7	214056	40110.4	36820.2	45825.1	69611	130276	47881.5	108842	65137.2	39932.9	101396	41661.9	41336.7	42192.6	381242	37826.5	95443.7	124659	112598	74040.6	121334	146114	148761	118340	66453.7	55855	123682	118022	66294.6	81711.1	88031	173693	55465.1	184603	79380.9	86293	151848	172699	167805	109298	92445.4	45109.8	171596	114124	194182	79020.8
1390	478.353	19.7447	23962.3	214036	15812.2	54067.7	31333.3	569732	44089.1	21970.8	703210	1.29102e+06	31222.3	125261	10594.2	35152.2	23140	1.92966e+06	31492.7	479332	1.366e+06	2319130	444595	80095.9	366101	518132	1.38519e+06	36220.4	60381.1	227706	680786	1754523	220905	922793	598420	40011.7	274984	856987	865165	217376	3.05438e+06	357558	890084	1.94097e+06	17048.7	556499	117205	992845	814311
1391	405.284	1.25195	37090.7	214003	123297	19827.3	97054.6	77508.3	91794.4	103883	144502	120315	134828	134984	97101.2	169913	63004.7	27345.9	152203	182921	238382	39754	368075	77859.2	310644	295605	201547	63618.6	167136	162943	388293	104926	348010	60709.6	601332	47860.2	215691	149127	214310	161729	84450.9	584235	255872	139305	124530	306264	151578	367826	335514
1396	277.216	19.5264	250794	205938	234906	235598	234015	223414	203845	255728	228176	224297	256692	247833	220172	228603	219559	236416	256690	232242	213212	248620	220782	222493	248079	220990	222723	252182	245937	218029	207212	218707	240582	271278	243132	220582	203872	238802	236988	270023	238208	215185	248369	208870	231349	192808	244881	228959	206948
1402	397.331	19.5357	260743	202100	257144	259295	250543	223582	177704	239823	194265	221327	314373	246447	203244	247339	223556	306227	298539	276180	186553	183786	213553	121880	156754	158683	141143	262252	270510	167093	149962	230735	192298	183873	152254	239086	182685	221436	257839	151558	142445	158705	220303	236682	260619	186443	219598	148141	210568
1408	348.142	19.7118	60222.6	194384	56844	58071.8	67590.1	264971	186445	86471	370293	311930	62647.6	213108	76811.8	66218.7	69696.9	282248	49718.3	254295	306475	386180	338573	719780	314550	226373	259222	62773.6	59001.6	144460	314976	324048	376815	390760	357007	55679.1	199099	297087	274811	695175	408853	371390	364816	269005	44111.8	173418	200439	320448	300802
1409	343.296	0.97685	95815.3	193781	95684.6	88381.5	112323	314466	191934	66982.5	154272	169743	83866.3	250583	108284	150614	104217	378847	134643	312906	194940	96590.5	352002	208840	207984	356994	169865	115444	98768.5	241389	213450	195215	505016	238602	188824	133799	241054	76966.4	202722	220164	242143	304144	251981	187673	101891	135429	138156	432699	380189
1410	433.294	18.8424	129207	191960	82381.3	291965	105153	223601	38804.5	77315.1	200443	702596	158718	197730	14161.6	118417	95462.2	2.87419e+06	92803.6	152590	490003	1.03685e+06	94454.3	1236220	243391	125327	1.1929e+06	145648	243567	295993	190926	1.18775e+06	73552.4	423346	362931	159649	118552	792476	533035	1.65423e+06	3.74348e+06	124141	250720	392014	64987.4	458521	83838.9	356467	458385
1412	376.233	1.24098	19585.6	191407	31268.1	0	24478.5	47183	180262	21811.3	215837	33225.2	25384.6	121212	33618.7	28981.5	21961.2	42744.4	22745.8	131372	238478	30175.2	80404.6	47381	140890	307128	80951.8	28180.4	21617.1	150077	242441	60343.7	71934.7	68384.1	171480	16679	87122.4	79545	140925	39556.7	87027	393978	147090	47529.4	37113.4	84499.9	113922	386230	75549.9
1413	123.055	1.24945	53341.4	190353	6.06398e+06	57670.1	4315740	5435331	8150307	25076912	113747	110145	24926796	15607998	20431270	76947016	42100064	97427.4	30673220	36153724	1.5517e+06	109206	60682776	176398	27355648	25393168	11323044	23535348	10253522	63526612	16913528	39733392	40116836	22667602	7774964	23717332	48955196	1.68213e+06	19794730	40034612	1.56908e+06	81646648	30510862	25300296	1.43275e+06	54180632	2.95308e+06	58008636	19510760
1414	182.085	1.30799	64935.6	189852	87712.2	61832.5	105061	251555	299532	115216	198152	219017	75107.5	262053	107624	97467.8	97250.4	86084.2	85139.7	204361	234074	195713	268425	724761	446651	385984	473958	71647.1	85014.1	211293	394228	170299	306055	325080	472069	78054.8	270367	170507	160515	1.0087e+06	475574	353910	303967	218296	46406.4	203364	148693	420256	353090
1421	437.326	19.6425	31817	180920	21747.1	57616.1	28452.2	403228	19548.8	19229.3	744705	1.00492e+06	25156.5	110223	0	29389.9	16453	1.34845e+06	29518.7	302228	1.11249e+06	2.10484e+06	649369	349400	254626	323391	1.26725e+06	27193	44902.3	157111	609091	1.32398e+06	381664	1233467	714333	46244.9	151674	689290	586329	642110	3.12999e+06	391531	660932	1.07961e+06	30128.2	337133	80622	926453	607845
1437	214.18	6.78829	105398	164324	108352	104338	95882	146400	455810	101249	140830	140644	121479	172169	151143	136479	104943	129821	105413	130197	137644	156401	151890	136560	180912	128054	129005	108675	122922	171561	161939	144929	161856	176684	141358	109052	161128	143334	125028	147263	134188	138213	145853	133355	89454	157406	172260	136768	157256
1438	116.071	1.05265	41107.7	163743	266028	31596.3	79505	358115	846970	437053	136589	111560	341016	435281	156469	461494	667849	77478.1	658687	388912	113036	0	309371	106142	1.11564e+06	1.32911e+06	790384	231390	351893	776360	535397	1.21523e+06	952346	832386	894920	341983	1.98535e+06	193155	1.1742e+06	1.18011e+06	643885	1.94974e+06	583905	2.51389e+06	82349.6	1.05499e+06	173401	2.58795e+06	1.02322e+06
1447	767.417	1.21159	151296	157954	272526	39771.6	117286	144925	129537	149295	109068	124919	190117	153748	359168	261965	197121	92645	258097	402378	273696	78346.1	440621	132498	284617	456821	220115	177161	151474	308302	465377	179906	446552	159005	530238	99319.9	275432	0	347914	451973	112812	564024	364341	207890	0	245874	0	613438	324914
1448	113.071	1.03653	51734.8	153625	49624.4	24192.6	58630.1	117816	120244	31894.5	103546	110888	38023.8	133480	51879.6	44486.4	27516.5	78066.4	54765.1	98521.4	126207	97252.5	94550.2	146887	115923	121232	115375	27329.2	38150.1	103850	122144	116090	85035.9	116505	114814	53790.9	130433	87141.1	83641.8	115320	129734	183223	108725	74870.7	40366.6	106919	84184.6	124630	102761
1449	437.326	17.1615	53826.2	152038	33849.8	136500	93668.7	86450	17288.9	88200.4	119116	148250	31676.7	71587.2	0	77097.1	58498.4	500394	86403.3	91548.2	295690	891912	65444.2	2328340	156313	99046.5	532162	104383	207356	104363	129362	384636	40905.2	356830	229147	134063	147497	112741	200418	867082	1.77739e+06	70257.7	311987	278814	69380.6	249402	47378.3	160027	82072.5
1451	520.332	1.12895	137857	148183	167642	235096	140283	185856	143346	203476	202471	177088	184269	170245	243511	164551	130706	240499	185035	189708	255114	484687	212130	287051	261302	305118	443438	294037	230048	273779	374364	331408	267092	233008	599935	269853	400779	135203	225731	502812	1.19403e+06	300037	197519	261793	129128	647242	122841	412435	214715
1452	167.089	6.80056	105159	147507	118016	91521.4	105639	230890	201504	190174	212407	178063	147209	187210	211768	424337	284695	116479	251386	194627	281253	327452	629643	798575	1.32582e+06	561834	870850	285551	442882	284221	633160	324302	788941	958505	728495	349437	374939	435896	186731	1.10262e+06	738606	474621	553339	309811	613114	478357	360108	905877	1135825
1456	199.087	17.748	38083.6	143791	92116.5	56784.5	36342.5	209487	16812.5	21294.4	144106	54280	25617.5	64941.4	114640	74267.9	29378.6	75665	43623	119578	176358	112825	38090.9	25535.8	170978	137647	116707	25976.2	47622.5	188957	124516	139910	62130	107881	137473	44860.2	30820.2	108448	188322	22972.9	188966	171641	105658	121027	71213.6	218064	59245.8	131422	107640
1462	192.109	17.4767	34309.2	137951	22934.3	30624.7	36035.3	23741.5	115137	19117.9	25065	69272	22966.8	57071.5	17696.4	28384.7	15202.3	22072.1	17289.2	15849.9	34112.8	51268.7	17929.6	120340	25450	25229.9	36650.5	17277.4	25549.1	41974.4	29004.2	19298.4	30223.7	24308.1	42307.4	17461.2	80444	55724.7	17195.8	85776.7	170998	18413.5	19495	14069.1	15925.2	95806.2	40711.5	22742.5	29553.6
1466	734.535	19.9741	114136	131632	47023.5	171326	35471.5	214583	16664.3	29735.3	91308	181342	48930.2	67856.8	18387.9	79696	27641.6	276824	76260.3	216542	251782	307175	79441.5	591323	122542	262412	338151	54803.8	135253	312994	122183	204912	45510	226193	169116	111216	70909.6	150205	336558	272507	446193	88912.3	131856	277372	90448	279391	70612.7	242628	192314
1467	273.076	19.5178	44772.8	131481	39337.8	37795.6	37971.7	37492.8	23954.7	35198.2	56555.5	31868.8	93583.9	96300.7	50480.9	96091	54196.2	44554.2	117308	71252	41795	105237	37091.6	0	56974.4	279474	42443.2	37052.8	124839	46548.8	56075.3	81528.9	40872.8	102285	86553.9	48291	31699.9	43968.6	67819.4	101633	54524.6	50473.6	102099	58248	36281.8	202678	59007.5	72489.6	70129.8
1473	482.384	19.7218	12951.9	126824	10455	25515.7	13246.1	307827	13157.5	8420.87	330334	522459	14442.9	77539.2	0	17122.8	8381.01	689297	16947.9	219377	488228	709082	339167	29229.3	146541	235406	579351	19691	29963.6	124375	337428	674600	144738	386055	242467	19375.9	89414.2	463441	387997	75210.4	904177	183663	409531	743317	8906.32	248560	74288.7	601342	427508
1478	478.352	1.24606	7622.34	122858	16047	247242	63746	409741	1.62692e+06	166594	4449286	1.73659e+06	92741.8	739582	26476.9	83414.5	133919	8922409	64841.2	554698	18153630	16258612	212152	469555	8181132	969493	16305227	191968	202786	5870075	7.14063e+06	11928745	216437	10945149	11640790	199353	9349995	81450.8	10151291	5832422	20774720	1.53458e+06	3788253	10316238	59853.9	10330770	85195.6	771326	1.03973e+06
1481	448.306	19.6171	16266.1	120914	12182.9	22521.6	11124	139229	32949.6	14794.2	277180	321590	16420.7	80547.1	0	16190.4	11393.6	499517	12995.4	139530	418251	859317	224220	167365	121692	160548	448724	17363.8	18384.4	97984	217760	448012	113807	520133	280742	25565.1	83658.9	250957	218499	252107	1.28007e+06	178627	317814	377370	15039.5	179153	60239.1	327943	214467
1483	736.549	19.9893	102528	119249	53712.2	161054	61955.9	185944	53934.3	55065.2	84015.7	163240	64151.8	73069.7	34898.7	75947.8	56255.2	234083	71036.3	227064	202289	256479	77223.7	525069	97948.7	261284	260684	66755.9	121663	270506	123252	168942	43976.1	223070	131533	105506	80895.9	128937	290280	225446	365642	70040.8	126270	237506	77751.5	236291	73121.1	183872	168776
1486	445.12	1.04097	175178	116350	93443.4	53750.2	90280.8	255270	130797	64948.2	185736	148026	78388	122320	79949.7	78164.6	67937.5	147928	85535.8	164053	122300	83067	194764	129354	115386	193176	107618	63078.4	50024.4	164635	151143	145035	362975	90777.6	127117	45174.5	141646	289576	160507	105798	0	255986	154111	114253	82219.5	93348.5	177705	219931	189519
1504	295.227	19.5253	84897.5	105469	85034.1	80512.8	91624.6	97201.8	104095	92787.6	115563	97449.1	118097	117167	80777.8	88450.5	84871.2	93638.3	88471.4	98147.8	118269	143637	98713.1	161450	132956	101067	115326	91871.9	86203.4	90440.9	112558	104396	105859	111115	139804	90760.5	103398	117501	86280.9	148536	134319	110238	129578	94266.4	90934.7	98950.2	106981	106288	97757.1
1505	165.128	1.22246	64397.3	105163	64314.5	77442.7	73399.4	101370	130384	66418.6	61610.1	290137	153100	116276	137444	133067	85281	75663.8	108578	151776	80148.1	114875	208560	78260.8	129015	140511	135225	110146	109359	189549	167162	157794	183195	113599	117490	176418	355986	1.58717e+06	119246	110848	257820	188390	195562	164285	1.5607e+06	195134	1.59381e+06	319555	260736
1515	171.096	8.39359	151967	95768.6	115066	214072	139666	75546.7	89070.5	81578.3	55864.8	48168.3	100758	85821.9	69199.6	118406	80613	47781.5	109200	63375.6	64144.9	55375	56392.9	57706.2	44083.2	47251.6	55798	115325	121506	64089.6	90231.6	73692.6	77099.3	29279.6	60137.7	87960.8	89658.9	57651.3	65073.8	37641.5	57639.2	104124	67313.8	52343.8	87750.9	98225.2	65233	83095.7	83270
1520	885.248	11.332	58652	93022.9	47982.3	52514.8	41159.9	135404	87255	13320.3	169999	162107	12064.2	61209.4	11646.3	5538.74	4874.7	80111.7	6904.62	20122.7	173044	222878	37982.8	514590	63000.2	32966.5	107910	6126.85	5546.38	14906.5	75938.8	15049.5	30119.6	49580.7	189966	5989.76	14464	161509	17499.6	112989	203459	22606.7	28533.4	24709.7	49083.4	7330.53	96899.5	19418.8	20618.1
1523	686.206	8.20481	11887.7	90492.2	153520	14915.9	151880	434405	299731	80033.8	25864.1	42322.9	141294	326368	123829	31946.1	28774.6	154945	63996.9	408166	263533	25326.6	437353	0	373348	304063	317262	38954.7	38273.3	194672	388903	330243	407210	295687	380661	38304.7	223430	78244.7	356630	241718	355737	375340	277160	295110	26339.9	76146.1	48765.9	244098	313441
1525	402.358	1.26122	59051.8	89784.4	74323.2	44267.9	94264.3	121055	178402	118520	115367	95231.7	78404.6	161076	100717	76520.3	98751.6	190275	124962	148146	139548	61500.9	143098	92124	167808	1.2655e+06	285019	80354.9	78078.5	161776	203424	344724	303687	326032	159846	129433	129448	197863	118210	136350	119160	449391	192365	132923	82810.7	168894	152464	259730	254182
1526	200.105	17.4428	27498.9	89197.2	20747.6	25570.6	32962.2	30865.2	69782.9	19331	19748.6	34482.7	20253.5	48461	21405.8	98214.6	21482.1	26275	42230.7	29917.7	26209.2	33748.2	17165.3	83242	30000.3	37570.6	36117.9	35315.1	120318	86708.7	33336	14580.2	23376.5	17820.2	33075.1	23840.2	71731.8	27941	26219	168234	117616	30384.8	17291.6	14841.4	13660.6	87248.9	33413.3	25060.3	28106.1
1527	118.065	6.75943	81883	88272.5	98200.7	84948.6	103103	98505.8	91438.1	106393	117968	134152	129365	92777.3	131275	155061	132224	101488	144274	113800	107865	166649	127701	101685	187343	121075	152066	145972	285967	117702	133321	155376	179852	172330	144785	298466	171798	713489	124422	187992	190372	129508	188542	211847	1.06051e+06	407254	679595	230172	413565
1528	457.32	19.6203	39378.1	87687.2	37134.6	34991.7	45105.8	132334	84748.7	49652.8	185335	102136	40358.2	106496	49733.6	31150.2	47218.7	135631	40466.6	125422	158187	139916	140842	144770	136265	112000	89850.7	36892.9	31485.1	57671.2	129940	146671	196336	140716	147090	33544.9	83744.9	108283	117217	195858	89197.1	154417	185404	136842	22288.7	62893.4	82195.7	119621	124372
1530	211.097	1.2522	52868.9	86511.9	565228	47840.8	1.52199e+06	616161	1.71809e+06	471964	44138	44851.2	1.26595e+06	2.13012e+06	2247935	849866	409750	44586.8	349513	2.81097e+06	664144	1.0176e+06	3.21759e+06	749750	2.22122e+06	695094	424830	512159	501117	535089	3.36312e+06	1.19016e+06	1.22067e+06	384206	1.48246e+06	1462758	857858	10223666	1.42952e+06	1.01612e+06	410990	1.65624e+06	2592294	794439	6.18536e+06	798559	8.13693e+06	1.18895e+06	2.11058e+06
1534	626.201	6.22748	26256.9	85308.4	17710.5	32939.7	22422.2	76861.6	69669.4	13355.2	113730	119401	16473.2	86326.4	14362.7	12825	11275.7	80502.5	13886.9	41088.4	95479.4	114568	50973.5	138117	58847.4	34022.1	63218.7	9545.07	7639.86	23397.3	62925.7	43494	36098.6	26416.2	81605.4	7010.33	36603.5	24937.7	38638.1	40734.6	87259.4	37908.2	57820.2	21300.3	0	38218.3	24442.9	36802.2	35393
1535	139.05	6.87007	53756.2	84924.2	67152.6	67690.4	68228.4	88707.5	115263	53644.7	90755.2	73068.4	66686.8	75349	65170	89232.9	62380.1	43948.3	95123.5	65218.5	83710.5	87042.9	161237	128490	927270	1.75357e+06	146328	83465	132634	102238	160177	65922.6	193191	185438	302155	87129.2	105225	122257	59155.5	588061	272828	750624	108200	72764.6	111718	125214	90534.5	145456	127058
1539	152.071	6.79387	69676.3	83260	69861.7	71287.1	72459	112596	95061.3	74559.5	128302	101041	74082.4	101253	90970.2	111453	99557.4	61943	82500.9	87376.2	127411	150367	147221	213459	180137	186243	204028	82225.8	113867	117264	159527	94925.6	153725	197668	180309	127376	125219	218061	84232.3	244432	194413	161255	152900	109253	193384	117767	186416	182087	233229
1553	291.195	1.24364	29803.2	78462.1	77692.9	49921.4	79646.8	60258.5	87826.3	47406.2	81331.9	76442.1	92596.8	96361.5	111427	133067	86086.1	42079.9	87913.2	169613	131141	71442.1	189392	0	107472	132493	80442	57041.2	63189.9	113179	161247	127184	162386	172049	249901	63670.2	145615	458554	125151	108145	102306	199316	121384	120082	257020	162499	388920	203139	230184
1554	394.331	17.1524	0	77167.9	10839.2	0	25593.9	11861.9	12808.1	14150.9	34943.7	16076.9	16624.1	16671.8	6836.94	10418.9	13256.4	37531.5	17085.2	17450.1	29740	33154.5	18571.6	57605.4	63448.3	26505.5	23132.9	25033.4	17946.3	9724.77	38318.3	31726.8	38645.1	17007.2	44293.4	0	40272.9	15350.9	42915.7	161592	45484.6	62963.3	130787	31706.1	0	33274.2	16413.9	85839.5	32713.4
1555	402.357	19.5416	51078.5	77140.7	50217.2	57963.8	49286.6	78015.3	72590	54427.8	82605.8	90037.5	55324.1	74622.3	53345.9	52220.4	48612.7	82798.8	56943.3	84369.9	89798.5	108787	103225	95459.5	118623	100240	101688	48652.3	50201.9	57167.4	86336.2	83601.6	78648.4	90359.1	111930	48553.7	71407.9	78232.2	73759.1	110452	103583	89105.9	94084.4	104344	56260.5	71304.2	70293.8	94403.6	90671.2
1556	243.995	2.5116	113551	76809.7	65376.2	48333.2	65744.3	124240	84273.8	316222	147604	131194	40398.3	112339	697005	41552.2	197514	104078	33560.6	54148	146516	226297	63235.5	544477	208181	108807	121954	60887.1	23709.6	49769.5	156919	69360	90646	124789	281337	39074.9	87027.8	109702	54047.6	491494	336533	77153.6	108170	34115.1	55001.3	66865.8	64418.6	98310.5	75177.2
1561	583.949	20.8223	38244.3	74317	43917.6	35942.4	39519.4	63267.1	87182.1	41564.8	71665.3	64962.3	41627.2	81954.2	52359.5	37372.1	42437.4	60802.7	39892.2	57639.8	78621.9	75188	67301.8	104820	79313.8	81242.1	82129.5	37373.8	39302.2	72787.1	79574	62656.1	60239	79596.3	85993.5	35164.3	79812.4	66640.1	58797.2	105385	87111.1	72852.9	72703.5	64906.4	38442.8	77593.3	76909.8	77094.9	74717.9
1575	200.145	17.0526	22711.8	62924.8	24274.4	10448.6	17923.3	34630.1	218897	10671	185162	59785.1	8339.56	31153.7	9753.35	7920.48	15224.8	51764.7	0	18395.7	261815	56454.1	48076.6	281811	56807.1	15873.5	14090.1	0	0	10885.4	93265.2	20122.4	19493.3	15019.4	278658	6057.13	14304.2	10378.9	13412.9	49310.3	48638	50640.6	29373.7	16157.7	0	10866.3	0	22077	9521.87
1580	432.332	19.5208	125827	60983.9	138697	125735	129441	43259.3	40651.6	126730	45286.9	43785	111771	45106.3	119253	133940	133073	39119.2	131070	55211.4	63750.8	57248.5	39226.3	67592.3	65892	49448.3	68695.3	123870	149975	45304.6	42625.2	41082.4	38524.4	45999.6	64845.9	133357	45128.5	47883.9	39632.8	65189.2	66958.1	44561.1	40798.7	45965.4	131976	55667	43738.7	56894.2	56400.4
1593	734.535	19.9717	114136	131632	47023.5	171326	35471.5	214583	16664.3	29735.3	91308	181342	48930.2	67856.8	18387.9	79696	27641.6	276824	76260.3	216542	251782	277324	79441.5	591323	122542	262412	338151	54803.8	135253	312994	122183	204912	45510	226193	169116	111216	70909.6	150205	336558	272507	446193	88912.3	131856	277372	90448	279391	70612.7	242628	192314
1594	468.389	19.5701	32038.1	51792.7	35131.6	36857.9	35832	56686.6	44908	36074	53557.3	48659.9	30324.1	46654.7	40514	30641.6	36825	54935.9	42472.4	47569.4	51760.9	65155.8	50047.3	70917.4	63463.9	60558.2	62799.4	36030.6	33933.8	47473.1	58364	45958	60159.6	59160.3	67088.3	31339.1	50742	41803.1	51149.1	82816.5	69421	51990.9	62079.6	43319	33858.8	48823.3	52008.9	57828.7	47209
1595	582.4	19.9895	44159.3	51407.9	28294.7	82377.4	29766.7	76092	12708.7	22237.3	33887.8	72022.8	33236.6	23913.4	7870.67	41336.2	19431	92966	44989.7	48940.9	77529.8	125112	29839.3	171978	42067.9	81256.8	121952	35253.2	71308.5	77470.3	50886.6	84340.8	20721.5	85504.5	83385.5	42024.6	57440.7	61389.6	83461.5	233503	300350	39014.7	55627.7	87950.8	32633	170695	24701.2	93666.1	67245.4
1598	289.071	9.27643	11935.7	49086.2	36665.6	12881.2	22509.3	23713.4	44099.1	155027	18555.5	18758.8	433717	47392.5	264104	282360	175321	19196.9	463585	107333	29758.4	30887.4	225506	43669.9	60423.2	104119	61150.5	453200	390721	624821	79635.8	265283	269949	283572	46150.1	134807	157603	37879.2	387954	74427.3	39615.5	187543	153698	324909	54164.2	417003	23285.4	444184	170013
1600	176.114	17.2013	254859	1.69765e+06	170058	202491	278680	325795	1.25666e+06	133636	563641	525716	202595	817317	123311	277691	139499	456086	198270	290665	497610	692371	330005	2.45134e+06	551416	423168	620744	135701	224526	717864	485416	199820	339099	511976	550470	171863	1.43242e+06	446055	316701	2558606	693855	828325	614900	208530	175468	432923	508979	626005	665599
1615	119.053	17.4216	12110.5	41686.8	0	0	7731.95	16153.4	40481.2	0	14151.2	13970.8	10495.5	25395.8	11221.3	0	9446.67	26842.6	9947.39	8684.66	0	19953.6	7839.54	96074.9	12622.4	14065	8494.78	0	11001.8	20790	12461.1	9398.3	14431.8	19385.8	12805.6	8928.32	28582.1	11315.6	0	45212.5	42039.7	14614.7	10354.6	0	10014.1	14314.7	16772.2	13557.9	12244.2
1623	537.879	6.78574	23905.5	38559.6	28072.5	36769	52571.8	53162.4	48836.1	36372.1	48206.7	53980.1	51961.7	40318.4	20530.8	39044.7	35687.8	33538.6	25848.7	27170.3	52357.5	68545.2	64064.3	143316	71113.8	50340.6	117819	37076.9	19072.5	35889	46062.7	41403.4	52385.9	72833.2	107427	31487.8	48591.3	46811.7	30437.7	128637	168376	53268.6	52408.8	37268.8	0	24160	39454.5	50166.3	27677.9
1632	177.091	1.27436	34372.6	36218.9	108165	55812.3	95445.6	101542	120827	143058	39642.4	62209.4	139666	178155	269350	206591	128149	89716	96809.6	290316	54379.4	43599.3	272929	80362.1	210110	148330	119527	109800	173595	100943	231040	201733	164500	104879	267234	440390	184441	421553	229848	217697	121414	230639	479279	305780	363666	210507	333254	294461	357084
1646	118.05	17.5005	12750.8	31549.5	9943.61	9225.47	8531.68	22578.8	28416.7	8018.1	22936.5	28272.1	8771.62	20405.8	12232.1	11960.4	0	15524.1	0	16103	23107.5	40996.3	32828.6	50613.4	20597.1	20407.4	26119.4	10675	12013.7	25429	23798.6	20175	25339.8	28568.2	35082.6	10748.9	37422.6	21862.1	19095.3	38794.4	40251.6	28796.2	20483.9	19870.1	10006.9	24293.6	22589.3	27688.8	23246.3
1707	170.06	10.3068	11372.6	23086.2	23724.5	12447.5	31218.8	26440.9	33441.6	49080.2	22385.4	21592.9	39028.3	24831	69204.4	61809.7	56679.1	21653.7	15097.1	51072.1	42737.9	24309.3	49318.6	19949	18221	17367.9	30119	63019.4	189100	64406.8	31944.2	15727.9	55770.5	20028.9	26560.1	77835.5	82598.9	21268.1	41000.5	24568.4	35984	44447.1	19466.8	26816.5	16481.8	53926.8	17056.6	99470.3	161128
1734	329.248	16.4991	6648.06	18255.6	0	29498.4	6756.16	24511	7641.76	10979.2	16868.1	44812.4	8063.18	15006.2	0	11803.9	7668.15	55450.9	7849.4	54442.2	112709	104327	20341.6	118562	16566.3	26794.8	143119	16699.4	17236.3	14243.5	40833.3	32501.4	11621.9	42690.1	54143.3	17527.6	10781.5	16744.9	68832.3	54490.9	749712	12704.5	21414.1	50414.5	11134.2	50182.2	22985.8	15601.9	15971.9
1752	104.105	4.29402	1.00731e+06	977337	120545072	2.95237e+06	107841608	180601008	231548448	294086912	5348565	4275418	308188832	342080800	427164224	526004928	559615168	16162000	1068398208	415502528	209552032	6.145e+06	509455808	862781	464618368	961353280	453387200	549851264	864294976	1038102656	919107584	1180101504	1146568192	769541056	553061312	926630912	2194836736	748694400	717797184	307151840	276641600	1355781632	1842273536	1637902592	767567040	1757365760	704497536	2776907264	1794333568
1753	138.055	8.89841	190295	251854	21999272	338765	14064625	42908080	30762750	76949960	978573	897347	105215752	70337400	77324952	91738944	144363808	3.22627e+06	199051504	118907416	93482944	955195	140722944	372326	200756608	286818464	333295424	267689472	368621472	307620288	511232736	381845888	330033088	314607072	76015712	170831984	611350912	11317205	141533376	470878240	67538112	224054544	874819136	1249422464	2.37878e+06	511662752	7611461	1487194240	928290752
1754	101.069	1.27432	14715855	37564788	16796066	11961940	15840801	30786310	45451112	16778420	28638602	27413686	17863814	47112840	19424850	18340132	16419197	17118056	16567760	26299552	29857738	29028400	33283614	48969412	42821524	39436820	37752988	14111966	14216833	36708656	39279620	26121106	33722536	39149936	43588568	15635687	35961908	23353628	23891846	49974760	34488140	40629160	37468032	26196644	10384616	34467736	31547660	36681552	32521254
1755	126.055	17.1632	10771588	5041819	16564430	8053179	9338241	4251536	1.24048e+06	2808453	6.98948e+06	2.53882e+06	8809850	4.30242e+06	6256238	3.90922e+06	2.64985e+06	5.38541e+06	8383160	12503522	9542327	10178524	1.78428e+06	3.3555e+06	11695650	17639578	9386322	20196512	4.17881e+06	6594239	6.59488e+06	12412020	5.8337e+06	14019181	8409115	13911556	3.25783e+06	12958874	3902988	5972443	7.6431e+06	5721911	4835893	10845471	12098346	7557349	4.56389e+06	10150620	13701024
1756	118.086	8.12812	2964724	5.32428e+06	15190594	2.57048e+06	14853215	27089628	29576212	35260976	5.79705e+06	5.02838e+06	37880136	32953946	41890944	38749204	65018984	5638983	129155160	90047136	36185924	5317492	45710720	6070032	78491136	172043200	245310816	152090384	237098752	108145696	201559104	423207264	430658048	161549680	107499056	106319296	516510144	281925280	138075488	276966912	74302320	166457232	445747232	754776064	183180320	328083552	272733216	939473920	585283776
1757	193.163	3.32708	13236705	26799468	14905985	6.35409e+06	5212254	14311456	20234644	11394502	10617619	18700014	8.2689e+06	15507221	20333502	10450504	17049438	11671647	12462703	26591158	34511820	12866888	38348504	11054356	49259656	26552806	14299582	17408110	11038614	37424892	50614516	26784704	27820266	18595744	85029000	10821708	34265312	7184710	35096804	24543946	22922016	46374368	26268828	19716070	2.90854e+06	39181876	5.90485e+06	39759724	20877738
1758	344.17	2.07482	88687.9	22608.5	10555964	11241.7	2.68558e+06	31358.2	107380	95972.7	29440.8	26175.7	1.66183e+06	355939	852363	342377	535295	20558.5	346326	73113.6	746928	29270.4	171294	20651.7	6861069	292453	5.12344e+06	270921	238030	211307	275017	396784	1418372	191397	321309	388442	171906	11475750	267596	179005	229625	1.89459e+06	328492	138628	10385794	496352	24273976	222134	531364
1759	127.039	18.2899	2720303	1.18393e+06	8791573	5590713	1.78974e+06	1.91248e+06	236236	1.48554e+06	1.24804e+06	1683608	5.43394e+06	410195	2.75283e+06	2.77057e+06	1492828	1.13461e+06	9320540	2661669	1.01264e+06	1.71242e+06	2.63445e+06	73930	1.44351e+06	1.91213e+06	1.79795e+06	1.40395e+06	2.65973e+06	2.80544e+06	2091943	3.30261e+06	1.12039e+06	1026510	1.55469e+06	2440952	612404	4.67272e+06	2.39739e+06	1.21741e+06	6615138	1163428	2.08672e+06	3.11405e+06	3.393e+06	2.08152e+06	7743177	2.2426e+06	2.95275e+06
1760	305.065	6.74768	10718.7	42339.8	8480555	235273	1.61812e+06	26115788	23604662	5545343	284715	136327	38569276	13442895	81877640	350729824	45469300	350035	29619972	26013426	11767279	241074	225070208	0	304015456	26889950	77140104	39485192	254266624	66093136	103205544	58984692	413498880	197919088	29156020	195516768	32734850	1.15058e+06	6216963	22934832	48430684	29098556	75926952	53274924	1.0636e+06	5793470	1.51715e+06	239802384	498170048
1761	122.097	1.25597	4.93434e+06	11182339	8.37682e+06	5.19553e+06	8826619	9147703	16536401	6620684	10883907	9147118	9972963	20033980	13091303	9581611	7081896	7.27108e+06	5.6861e+06	12915270	10981695	12827439	14649929	20794684	15157916	12076226	13464185	6.2378e+06	5.58942e+06	12284999	12173142	10810756	10151811	11732047	13386493	6.63543e+06	13359169	9404552	8036235	20832866	13380921	16119012	11614617	9659389	4.81638e+06	12960311	12861709	11755549	13087379
1762	147.044	3.42627	13730.2	0	6927816	12832.4	1.14769e+06	847150	917885	7824555	0	0	9002331	2.12875e+06	8869950	6270647	9780538	18920.3	5.52933e+06	3.92255e+06	424956	0	5438935	0	2.66184e+06	2.44454e+06	1951600	3.38331e+06	3005825	6.52633e+06	1.2334e+06	3.73283e+06	2.35982e+06	4277228	5.31096e+06	1.48517e+06	554082	3017236	2.17075e+06	4.05355e+06	1.9326e+06	4.0998e+06	926546	670284	2.08155e+06	1.2877e+06	3.16314e+06	2411407	2.22527e+06
1763	186.076	18.8841	1.07785e+06	1.59476e+06	6.834e+06	1.04206e+06	1.39357e+06	4.65819e+06	271831	330114	1.52704e+06	1.38533e+06	1.00984e+06	1.4342e+06	841203	604325	1.04128e+06	2.66785e+06	1.03717e+06	4.19316e+06	7.81832e+06	1.45684e+06	1064918	302234	3.21516e+06	3.91845e+06	2.96373e+06	1.79628e+06	3.85295e+06	3.80868e+06	2.20037e+06	2.09368e+06	602250	1.06785e+06	2.90427e+06	705241	336361	4.60832e+06	14489401	550128	4.46505e+06	3.03848e+06	2054151	3102153	1.44344e+06	2.76359e+06	956194	3.60552e+06	3445407
1764	385.164	0.796717	0	0	6.13905e+06	0	548221	1.70166e+06	1221466	2526014	0	0	4.11419e+06	3816611	6.77236e+06	5.53812e+06	7.78923e+06	0	5.7969e+06	4.81916e+06	5.1485e+06	0	20131316	0	3.80059e+06	8784260	5.90638e+06	7670926	4444984	14122559	18667094	7.67091e+06	5600622	4584988	15260295	3.65484e+06	1.6145e+06	864769	10596832	4.33302e+06	3.59285e+06	11218741	11283538	2049372	271688	873573	1.02533e+06	13992559	6.75122e+06
1765	268.104	3.136	85929.4	142458	5.80164e+06	139726	6420329	9109814	11273261	74362032	349814	295950	63759852	26007482	39946100	134751040	143959040	799988	132378280	133744160	4464733	229393	155685984	145959	123200648	171608368	119774184	156399648	152726080	256333408	96194832	271653952	252367920	205132752	21935064	149530736	228385792	60628884	186818160	267718880	26611868	318257248	238705600	288408544	52904600	321376608	49716612	464312096	269154240
1766	149.071	18.8917	1.12959e+06	1.79448e+06	5.70941e+06	1.21532e+06	2.22596e+06	2.29169e+06	335473	648846	2453340	1.81953e+06	1.81779e+06	2634220	993215	1113731	1.60307e+06	3181823	2.99167e+06	2.88976e+06	4.4669e+06	4789278	1.45495e+06	502398	3.9742e+06	5.32823e+06	2.71899e+06	1.79746e+06	3.20112e+06	2.94565e+06	2.40219e+06	2361228	1.35487e+06	2495349	2.219e+06	1.14314e+06	461807	3.07639e+06	5701481	1.42754e+06	4248560	6225879	2441594	2.11768e+06	1.40629e+06	2.4885e+06	1611752	3.57043e+06	5.02549e+06
1767	331.156	1.22169	45687.1	57500.1	5251922	25038290	5774042	2529230	7.64854e+06	8550388	14256009	26848702	6270032	12764081	26196372	3.86896e+06	6081558	37139032	4725355	7341463	25327906	66748524	14050377	79857328	14680438	3614950	37381036	16262923	15111293	10995719	17395412	32564642	2.84271e+06	28129200	19056596	17009832	20233524	326480	15819168	40713500	76290648	5.37998e+06	13233764	31817554	2.816e+06	30619984	164341	4.56174e+06	9602790
1768	179.035	9.49347	3.49094e+06	8766862	5.06838e+06	3.92228e+06	4.9953e+06	9075825	12350794	6132748	8.03587e+06	9427945	5883927	11945410	8853943	5302259	5254605	7624555	4926748	5.9261e+06	9345522	9474150	9736664	8796205	11138592	10171318	11676567	4.93325e+06	5.18321e+06	8258016	8684062	5821376	6.62666e+06	10534271	11342396	4725838	8886232	8974602	6280468	12928225	10617408	6449398	6483493	5.44715e+06	4802930	7769880	10946676	4.02079e+06	6.76163e+06
1769	228.087	18.8482	289951	546129	4920342	395577	947236	2.11976e+06	22075.6	99261.5	720451	566306	767677	560437	455296	209410	286625	1.06934e+06	421294	1.96491e+06	4.18095e+06	587212	623966	29867.7	1.2715e+06	1844908	877533	977160	1.70498e+06	2.05049e+06	904141	958415	198443	513605	609915	218409	63808.9	4082296	7.51784e+06	88697.4	1.48727e+06	1.67354e+06	992808	2.3514e+06	520604	974170	704473	1.13832e+06	1.43259e+06
1770	165.055	3.44883	0	0	4.55667e+06	0	684341	528455	777975	5.14079e+06	0	0	5.43928e+06	1.99179e+06	5760694	2192253	6.01007e+06	0	2.15606e+06	2.06525e+06	305613	0	3.91935e+06	0	671890	2130046	619307	1.15486e+06	758225	4.14076e+06	970873	596109	230292	1.11881e+06	4887288	731984	410019	672684	1.09017e+06	949647	1882164	2.6091e+06	398621	190739	349744	742339	852066	356768	658764
1771	141.047	15.234	207712	116701	4524633	103692	82122	413472	1.61766e+06	76621.5	1.82743e+06	533411	68338.6	1.55957e+06	74670.9	71400	85310.3	400108	65815.4	253128	1.5167e+06	153411	157294	1.05067e+06	3449823	1.45979e+06	1.06619e+06	78147.3	68090.4	72564.2	1.35003e+06	113870	122473	787537	1.08153e+06	99528.7	99603.5	418666	449510	753007	345618	873266	116826	96122.4	100741	331469	4353568	111058	125727
1774	359.149	1.27327	28846.8	20518.2	3.98344e+06	23167.7	2.09076e+06	2.75295e+06	4.05264e+06	2917489	35832.3	31909.9	5433560	5481892	8120585	5672833	2315781	80909.8	1.86545e+06	9971949	2296136	0	8225917	0	6575408	6.42413e+06	1.99054e+06	3.19705e+06	6636670	3.0981e+06	9162745	5.17642e+06	3.69345e+06	2.47897e+06	4.84864e+06	18341092	8382637	8.05609e+06	13222502	6.89444e+06	1.28539e+06	4959263	21251526	8.05463e+06	4818912	11114378	4.85871e+06	10562396	9621538
1775	144.066	18.2876	2.73367e+06	1.24625e+06	3.98134e+06	3.20995e+06	811575	2.34203e+06	527800	855021	838097	1.11746e+06	2577918	919477	3.66236e+06	2.03104e+06	1.2527e+06	1583104	3.51531e+06	2325032	1.6962e+06	1.30505e+06	779433	376506	1.8174e+06	1.93368e+06	1762643	1.65357e+06	2.59917e+06	2652785	1.40398e+06	1.77464e+06	1.28733e+06	1.15278e+06	1.45443e+06	2.4754e+06	1.87926e+06	2.0932e+06	3177360	3.28694e+06	2.77435e+06	1.42516e+06	1.25446e+06	1440728	2.65305e+06	2.99392e+06	1.93044e+06	3162738	4984798
1776	110.06	18.8596	1290608	1.0598e+06	3.95164e+06	1.00461e+06	1.37549e+06	2.0988e+06	576771	1.07063e+06	1.45161e+06	1.4257e+06	670493	1.37425e+06	1.12574e+06	886708	1.43132e+06	2274124	1.96862e+06	2695060	3.82958e+06	1508991	1.29723e+06	494331	1.83837e+06	2574700	1.60643e+06	1205588	2.2436e+06	3.94372e+06	2.0935e+06	1.74713e+06	1.13159e+06	1.21322e+06	1.14469e+06	1.21544e+06	844994	3.47589e+06	4441251	3.22944e+06	3.27437e+06	3.18634e+06	1.69706e+06	1.68893e+06	1121344	1.66375e+06	858547	2.74385e+06	2.61455e+06
1777	137.06	1.30091	29685	42346.5	3.93556e+06	46777.3	2702023	3.82518e+06	5.08506e+06	2.79246e+06	54134.1	75781.7	4.31061e+06	6.54935e+06	8583784	5.01796e+06	3.14599e+06	121194	3.62685e+06	10726978	3.63534e+06	79439.1	9771955	100853	5.51461e+06	14641806	4187166	3.80534e+06	15048962	6793427	13297408	5328876	8.23097e+06	3.14899e+06	14653487	13826585	14880622	6.40472e+06	10395460	8031945	2591252	9457623	17481966	19531074	5718354	25195686	4.58285e+06	29777314	23016618
1778	160.076	9.11376	3370.36	0	3.7389e+06	14491.2	1649324	1.70333e+06	2.2507e+06	8480629	16513.7	14862	7.73643e+06	2.44585e+06	5468033	13882683	10444211	55528	23803864	8912523	2.04712e+06	13767.6	13805961	0	16596983	32305154	10501183	36594600	29067724	20890060	10010396	17029116	8965778	29659206	8.22652e+06	23679098	16014110	49012.2	26768432	13042193	4666175	12211980	28451008	11744784	103989	22033298	95098.5	82055480	24467726
1779	291.086	3.81566	11437.5	11258.3	3.71445e+06	0	1469434	3.75927e+06	6664247	37406480	0	15287	75095168	11258738	41194260	49416636	14363848	0	42632792	38587568	1.90925e+06	0	64930400	0	25697848	3.67702e+06	20594462	43052524	35119668	103523608	49008376	21565000	36806604	46403412	43845724	4.24774e+06	27155692	2.5167e+06	56713264	3.86875e+06	17362258	38211364	17851824	26252804	3.94473e+06	46180296	5449996	45197572	31660344
1780	449.108	4.16296	89166.1	158721	3.68281e+06	31605.1	2.38703e+06	1.18674e+06	3262824	16626194	44515.9	39314.9	7881171	14154421	14562364	6702665	9950794	145049	30973196	3214640	1.8867e+06	36969.8	12784610	16610.9	3.87386e+06	490268	20087872	1.53163e+06	533120	12796085	9461133	1.29934e+06	3.92738e+06	14716019	6.68095e+06	6.46007e+06	25076544	9721419	1.68167e+06	23160316	4.28618e+06	12289121	26659902	10765347	8.3146e+06	40932572	21837130	14956901	60621280
1781	346.146	15.2289	1.01658e+06	2.22749e+06	3.67004e+06	1.01413e+06	1.05591e+06	3.81665e+06	4.01308e+06	1.2895e+06	14392913	3.86186e+06	1.56834e+06	12143750	1.56733e+06	1.75909e+06	2.18865e+06	3.58781e+06	2.9399e+06	4.15343e+06	6.68493e+06	2.87237e+06	3.44977e+06	5.25216e+06	8367221	4512534	4691079	2.36804e+06	6970237	3.29541e+06	4526731	4694331	3970696	3.75942e+06	9005296	4.13645e+06	3550804	7504360	4.33593e+06	5.20856e+06	3.92615e+06	4.30698e+06	4052457	5.37448e+06	6339558	6640475	7795436	5.69955e+06	6195239
1782	388.394	0.844802	58792.5	112829	3.45309e+06	203259	181955	145597	136726	272468	469017	242091	145031	154385	82190.6	71514.1	130151	504688	141292	88771.1	132042	650140	127455	93466.7	302123	249153	22897.9	227736	185578	83577.6	354269	381545	148257	358334	443271	220683	307837	451488	17860.7	573917	867040	157027	18930.8	303953	173513	467007	170174	98695.1	30019
1783	595.144	3.71931	16901.9	0	3.37997e+06	28271.2	2553477	992632	4584988	10171145	76081.6	55698.6	9760508	15730332	12077262	5.47928e+06	7655157	224601	18848216	5.25624e+06	1584710	61144.5	11953591	0	5.46121e+06	541918	16886506	1857965	614049	9339142	11249706	2342165	9389795	23969630	5812190	24483178	42544412	60005276	1.9819e+06	20200968	3.51714e+06	14677773	65753292	37825744	25889450	45943952	52073732	40912260	101237016
1784	303.05	5.73107	23054.8	27101.7	3.29956e+06	12557.1	1.64897e+06	971728	2.12597e+06	20359264	25360.2	26328.8	9424664	4.99663e+06	15814203	11375485	20519242	72438.4	59153100	3.74725e+06	2.33367e+06	17717.6	9412341	11203.8	5.34692e+06	1.27324e+06	15169162	4.03799e+06	1.47214e+06	9337004	9694549	1.72624e+06	6.95157e+06	14659419	9422742	4.29408e+06	18854672	7250408	5.17836e+06	25750454	4.96562e+06	27207646	26783806	20218464	12563497	21859200	8.35045e+06	54853616	65501012
1785	493.364	0.885146	276975	387313	3.14887e+06	9420282	4745346	4712606	6009026	7482205	6.74453e+06	9799724	6061526	6.97909e+06	4389317	5.59182e+06	7.18655e+06	8742560	5968504	3017947	12721111	11589196	3.13818e+06	22454064	8768509	6942798	16177605	7168711	9332016	10278013	8600399	7.88572e+06	5.78473e+06	12179998	10271602	8570979	11259495	415389	5.73092e+06	18515888	10673336	5593033	7649969	8718069	3.01465e+06	12833998	383857	6711512	7545414
1786	241.195	0.82904	251609	486443	3.02352e+06	15553200	11448060	16989784	15615680	14061281	33414818	44573536	14173587	12109574	5830965	12717569	16708075	45535040	14378816	11970418	44986648	40069288	10508751	39132432	43742888	14653124	44435868	15601845	16693176	29208192	38547472	49668328	20906616	43286876	42486192	17104252	33295592	1.83075e+06	51628032	34802340	36764772	20654456	39986968	48068856	6.92258e+06	34145984	805555	20667678	40930528
1787	449.108	3.55525	22247	0	2.94543e+06	9637.65	2330180	1.17652e+06	2.72837e+06	11057151	31142.6	23398.3	13320138	5.61991e+06	9090704	8788656	6.7784e+06	25843.2	13882348	7.0495e+06	5.44768e+06	0	9437175	0	5582027	2.33784e+06	37097876	1.06668e+06	890947	6.61499e+06	10040761	917050	2.94487e+06	2521579	11418100	1.0711e+06	7324656	438888	3330650	7.60851e+06	8.28259e+06	14929507	16247593	8.20494e+06	205174	37283016	761801	14536579	21293294
1788	194.045	18.961	1.86715e+06	838450	2802065	1.48305e+06	2.45717e+06	1163043	23230	847948	725039	1337543	1.61283e+06	738739	783377	1.13745e+06	977941	1.50958e+06	2.96745e+06	966079	1.73314e+06	1.26888e+06	686947	12278.7	1.1424e+06	1.24955e+06	859102	2.34974e+06	2.61187e+06	1252593	1.05115e+06	1.18684e+06	453844	1.09073e+06	1.04402e+06	974949	30534.6	2.24344e+06	3.76578e+06	21737.4	1.15846e+06	1.49776e+06	965330	1.67336e+06	1.27282e+06	1.75075e+06	722761	1.6115e+06	1.47461e+06
1789	209.045	3.77987	0	0	2.77574e+06	11251.7	823516	4.10246e+06	3240113	151658	7760.46	0	5356934	1.26835e+06	1.16089e+06	10423033	1.30493e+06	27689.9	13213440	11049363	507515	0	3.34017e+06	0	8311979	7764641	8461956	4.84336e+06	8673185	7720727	4.66432e+06	1.73608e+06	8753267	293298	4547902	3.23689e+06	5124462	1.15694e+06	19652422	3712216	2.94146e+06	10383395	1.02545e+06	7276603	4.08104e+06	5.47014e+06	2.95943e+06	2.56499e+06	8238054
1790	186.076	19.3778	1.30234e+06	2.27274e+06	2.74743e+06	1.26796e+06	1.3356e+06	4977272	194513	272607	1.75802e+06	1.5334e+06	1.74168e+06	925238	1.00679e+06	453727	192992	2.13756e+06	2.39658e+06	3.74384e+06	3.43363e+06	1.98824e+06	1.00538e+06	316896	5.45379e+06	3.8729e+06	3.33056e+06	1.46402e+06	1.19904e+06	3.70204e+06	1.84853e+06	2.74194e+06	819821	1.34351e+06	2636658	1.24135e+06	179972	4.56152e+06	3753966	339693	2.22309e+06	3.42386e+06	2953440	3.59014e+06	5.1486e+06	3.76599e+06	2.81441e+06	5.45358e+06	4518715
1791	130.05	14.3338	100703	128230	2733354	97316.2	1.1066e+06	302557	607800	927500	108080	85599	1.41577e+06	1.12124e+06	5833495	4.46143e+06	2.8874e+06	112289	11104208	2.62247e+06	2542491	103815	2251054	100057	946459	2.81182e+06	4.75542e+06	50010540	34337580	3.83864e+06	2.3354e+06	9530970	34694244	1.87502e+06	3312154	19563520	13166224	626775	793661	48884788	2.56929e+06	3.30563e+06	15134435	18459844	965240	128624944	1.8469e+06	54648288	56245384
1792	586.431	0.808654	147240	338633	2.61933e+06	250975504	58445316	17846462	24752636	138206544	119987112	319362336	62430916	17556264	8753309	40260616	96932496	466035328	52472012	7492379	362726688	634075008	7.7589e+06	593092352	178219088	14247924	490242400	190463872	176050368	115828400	174796464	471823552	21997610	431931168	247808368	215374944	244575376	5.01902e+06	213199488	587789440	749505216	25566234	151666656	505620096	48941032	384495040	4867455	17623780	88885888
1793	147.077	14.3368	93460.6	126561	2.59025e+06	79980.2	1.00869e+06	280971	671657	854333	103348	82343.9	1.29808e+06	1.36327e+06	5.37445e+06	4.28993e+06	2640326	101083	10549422	2.32349e+06	2.60886e+06	101572	2148996	116342	962469	3.09875e+06	5.2512e+06	46528144	31863286	4232693	2.47179e+06	8934072	34392784	1.99766e+06	3.81551e+06	18325092	14982555	564227	773071	58676896	2.83459e+06	3.65826e+06	15710174	17821334	906696	142795808	2.14731e+06	58601480	56119292
1794	342.212	0.887882	156051	181917	2.5409e+06	49764812	14305805	4.401e+06	9145170	35338476	21699184	52033468	16648832	9133526	11123408	8.13991e+06	18852976	76983456	16594973	8.01852e+06	70828320	189726672	9526617	193801872	50525480	20985656	159138704	53315080	32702928	35715888	43766496	95562064	9846257	93519584	93003120	31544076	65974668	843366	38424528	229375408	397792736	24454598	27956408	67498752	11101631	110471824	906381	15340552	21065680
1795	465.103	5.73083	14080.8	27565	2.53864e+06	9521.56	1.2421e+06	679934	2.18947e+06	15912770	14959.6	9738.42	7148150	5.17297e+06	12332826	8351160	15887442	38201.8	45194412	1.91255e+06	1.77458e+06	13474.7	6518533	0	4.31694e+06	1.06672e+06	13285335	3284819	1.23696e+06	9829381	7.86686e+06	1.0076e+06	4.92262e+06	12102510	8211059	3531191	19777620	4.46268e+06	2.8104e+06	22141740	4477653	22400822	20189458	12689877	8618219	22717090	7547318	44817888	46219276
1796	144.066	18.8296	2.4197e+06	1282343	2.50226e+06	2.40019e+06	1.30685e+06	1.87056e+06	648155	1.02186e+06	879149	1.0644e+06	1.54924e+06	878211	1.89569e+06	1.52566e+06	2.07345e+06	1287842	2.92929e+06	1.52623e+06	2103680	1.01058e+06	989274	366578	1.83669e+06	2.01952e+06	1.98773e+06	1.47745e+06	3.48625e+06	2208330	1.233e+06	2.01223e+06	1.52791e+06	1.06201e+06	1.40207e+06	2.60643e+06	2.13088e+06	2.26901e+06	4824906	5469918	2.36297e+06	2359325	1.06085e+06	1.46823e+06	2.12632e+06	2.42055e+06	878106	2.91539e+06	2312466
1797	467.082	9.79715	14618.4	24342.8	2.4949e+06	22773.6	3.3602e+06	619291	1.68566e+06	11833952	0	0	11028933	3.28561e+06	13975043	27612076	21910688	22522.7	15518592	19603202	128041	0	13096712	0	8.03549e+06	20273238	3.92747e+06	25730746	20998850	21370004	6.04803e+06	47194216	15197667	11602340	2.80595e+06	28203232	21887494	59016.4	21075768	13894193	606732	26020604	14857131	22827902	440118	26330426	31661	39880608	24399378
1798	449.108	8.43592	17176.7	49173.3	2490681	142873	2.04847e+06	2.57464e+06	5085319	57821024	254694	212301	26839152	10110085	15990675	106979872	70321424	1.84898e+06	120728376	97050336	1100967	307512	105070320	45962.1	24030004	219515200	14059830	86886192	165817008	110385896	102135056	260810176	106506216	102560544	11785625	167878480	230250256	346398	210834080	224551088	25941272	258351872	215000032	423139520	64237.2	174233088	23189.3	548201920	316088128
1800	87.0395	0.890941	117185	283782	2.45376e+06	3182977	4.07321e+06	2.62422e+06	4567760	7.95314e+06	3.35118e+06	3.7109e+06	5.66579e+06	4.48041e+06	5.84644e+06	4.27404e+06	7.50853e+06	7477169	6.32738e+06	4.86045e+06	14685585	10355738	5919628	5.54879e+06	14618082	9587803	21981750	8778482	7155226	11682580	9272899	14194248	5672395	17273728	19103898	7.48944e+06	14593891	454560	8946851	23786030	24372360	8056829	9502416	11273741	1.62219e+06	15612720	300848	9008847	10654676
1801	388.394	1.07974	59506.5	83510.1	2432261	85571.9	102448	56849.5	66724.2	102553	181110	116198	70668.6	105198	52809.3	50581.4	63545.7	121608	71108.2	46296.6	135177	246293	61299.6	204804	115770	106817	180506	85224.1	66779.5	77645.4	168057	182934	75592.6	119626	138344	139301	99236.7	168641	63139.4	163996	391211	79319	61938.7	267334	98179.1	303840	75715.4	51025.8	59596.6
1802	133.101	0.794521	266426	436450	2.39719e+06	12363200	7900654	10854530	8842433	10648670	16960816	24949970	9261997	7.54704e+06	4601735	8821429	10386062	31901274	9285724	6.5907e+06	31006468	25965042	6.77471e+06	27974250	23518118	8067657	29905642	12463931	12935673	16608127	23560754	30604738	11599179	27988448	25511294	12476333	20906608	2.38182e+06	25451878	25565328	27104950	10595433	24354546	30178112	4312983	24868450	1.80913e+06	11083275	19586324
1803	153.018	2.91734	100920	55357.3	2322983	64474.4	2223867	1065743	2.00005e+06	3.11173e+06	45534.5	54613.7	8.34508e+06	4.28473e+06	12285100	11422379	4639640	63963.1	2.171e+06	8507050	164949	33969.5	8722791	0	4902144	2.31516e+06	3.3773e+06	3.59022e+06	1.53748e+06	5085279	3.45288e+06	3.21242e+06	1.70777e+06	2098670	1.60159e+06	3.34566e+06	4346893	103415	1743640	1.51777e+06	3.31665e+06	6758329	2746811	2.20021e+06	0	3.54243e+06	0	2201774	2.32676e+06
1804	188.071	10.3438	14902.7	13237.6	2.30753e+06	21519	2893373	856730	2181172	3933795	20008.1	14963.6	3.55396e+06	744081	6121434	5156959	4.67049e+06	57002.2	1.54704e+06	3.65403e+06	4290979	32618.3	4625357	19788.5	1.67222e+06	314700	2.79397e+06	5681350	16335389	5.84425e+06	2.79911e+06	1.19035e+06	5.82779e+06	1.54065e+06	2.26091e+06	5935842	8024825	1.58823e+06	3.27359e+06	1.7539e+06	3.42009e+06	4.31185e+06	448479	1.84096e+06	1.75713e+06	4.8615e+06	641441	11145495	15122540
1805	130.159	1.64245	1576415	2732867	2230297	1.85118e+06	1.72182e+06	2.00742e+06	3.55093e+06	2645631	1.83814e+06	1.8862e+06	2546779	2648090	3423196	2.30816e+06	2.75602e+06	1912912	6314324	3.14338e+06	9475440	3.42636e+06	4315593	3.29754e+06	5225731	4.7169e+06	4.15752e+06	3.54548e+06	2.70729e+06	4919994	6.27e+06	3.45039e+06	3.74511e+06	8.11237e+06	7.57395e+06	2.49407e+06	5553077	3.02529e+06	3.95709e+06	5.53691e+06	4.96608e+06	5.99312e+06	8051374	2.89908e+06	1.38605e+06	4596970	5.76667e+06	7487636	4.02621e+06
1807	341.138	1.28192	0	0	2165356	0	570271	2.07379e+06	975329	1.16107e+06	23438.2	0	2.44712e+06	2025871	3.37676e+06	2.9539e+06	1.62516e+06	65693.1	1.72502e+06	4.26518e+06	571226	0	2.92529e+06	0	1943398	9497481	749079	1.87612e+06	9309932	2.36205e+06	1.55555e+06	2.41995e+06	3.23408e+06	1.55039e+06	1401773	9291824	11411088	1.62022e+06	1.71703e+06	1.88084e+06	282942	2.36673e+06	7.32528e+06	22664518	912307	25058796	1.23805e+06	41333956	31895510
1808	419.279	0.836194	136651	261957	2090216	10308404	7168336	8834446	8317028	9687185	17556048	20722412	8.04884e+06	6.5816e+06	3.89058e+06	8692088	10042968	22274400	8716110	5.23785e+06	21698068	23200140	5.65318e+06	20614874	22080266	6819797	23772160	9128125	9340525	15710873	19005714	20681596	10634773	20676944	21076930	10236117	17600596	610812	20717070	17307140	20880538	10044997	20026972	22377152	4.40431e+06	18445732	296420	10014405	20106676
1809	387.107	1.20836	0	0	2.0849e+06	0	251910	3.29875e+06	2.3283e+06	20571.7	0	0	1.3811e+06	704274	763167	7050066	387813	0	2.6706e+06	6.58254e+06	568348	0	2.84695e+06	0	4750488	4293147	3.24877e+06	777524	1.37382e+06	2.77998e+06	1824555	478414	3460591	186105	4740716	1.0066e+06	741573	470672	9582888	1.72004e+06	629797	4.35885e+06	370192	1219759	310368	1.384e+06	286208	742246	8235005
1810	438.33	0.802961	160857	365147	2.0502e+06	7.29572e+06	6315944	9280354	7291668	7501487	12746757	18134448	6.52089e+06	6571494	3.61021e+06	6945324	7343711	18173710	6995950	4.91678e+06	17878330	16478691	4.69009e+06	13900795	17560220	5971399	18902698	7115000	7880962	13212801	16307381	20033412	8273173	19119266	15119683	7.81917e+06	13172853	817654	15291075	13760769	13793878	7.61816e+06	14662571	17759664	3582261	16040061	387287	7907832	13157348
1811	429.15	3.80426	0	0	2.04877e+06	0	458232	2.75926e+06	1.95183e+06	113203	0	0	3.71061e+06	933607	958660	5594318	732348	0	9019529	7.4007e+06	317504	0	2.51041e+06	12823	8.30187e+06	5527184	8.05778e+06	3.59181e+06	5.12415e+06	4333435	3.8972e+06	1.17441e+06	7337740	285227	4438422	1.83997e+06	3.47708e+06	522078	14936698	1.12472e+06	1.86058e+06	8678298	812660	4.82141e+06	1559867	3558922	1090138	1.79604e+06	4859915
1812	463.308	0.85118	58705.8	288326	2.0096e+06	94495232	26849662	12324082	19371652	59451848	73001520	155577936	33431424	16485569	10410205	20053608	45182924	220569072	29255324	8551722	195359360	260608400	9596566	268454752	108525056	17325694	274232576	94988696	80942776	77051824	110438096	218716688	15061532	185564816	166924368	75480224	145530688	954980	124371048	253914416	370240640	27440560	96410744	213237536	12799694	177060656	439139	13182255	61793320
1813	139.039	3.81596	0	0	1963243	0	782384	2047136	3.08461e+06	11033975	0	11128.8	19616010	4.79083e+06	12665205	13891583	5.06054e+06	22416.3	11923060	13781779	1.14976e+06	0	20527326	0	9640158	1.64347e+06	7.50171e+06	11511721	9995092	24809376	16040657	7202205	10358599	14100286	16303379	2.41771e+06	8.09799e+06	1.10852e+06	17088256	1.64798e+06	6754757	10824513	5827044	8038360	1.31718e+06	11093190	1.74096e+06	11716482	9411683
1814	126.055	15.2381	656954	311774	1.95778e+06	573507	229561	627925	209482	242755	333560	342477	384851	238922	444850	394588	271968	384163	650648	876437	829973	607347	269345	52164.7	605946	661261	553705	466084	740288	650933	1.04542e+06	510495	296158	371084	414572	593671	211840	852300	1.04861e+06	286499	410646	414682	413970	684972	1.04089e+06	915486	4367955	922206	735061
1815	136.94	10.557	176325	449298	1.91243e+06	171588	2.62789e+06	6.52369e+06	6.38369e+06	29412436	463604	415070	31105598	24114072	20055056	48442488	65502704	454291	71983880	29549252	2.71192e+06	456140	24971898	464036	39851120	73956944	42605268	90431488	122279248	64772880	53083236	87580680	102922000	60932372	23010890	114299568	124150656	82835976	73232592	117642112	13732783	77356336	107940848	114868416	69562128	158253504	49351476	135051296	126890920
1817	285.185	0.845362	173160	313580	1.88034e+06	4.88492e+06	3.7519e+06	7050719	5562646	4224163	9027681	12268113	4.45912e+06	4.74454e+06	2597299	4134676	4281338	11665471	4481884	5.66336e+06	12871232	12655873	5297008	11382035	9853565	6.21906e+06	13759837	4687417	5.02062e+06	7820037	10231501	12754758	7.27509e+06	10979946	10978683	4.648e+06	9254573	1.00052e+06	11847859	10558954	12220723	6752972	10236446	13037007	2.67605e+06	8449303	681986	8.21502e+06	11940009
1818	133.086	0.863003	241187	377182	1.87793e+06	8038678	5146240	7338936	5.77984e+06	5982010	11097113	15421528	5.44917e+06	4.43168e+06	3080869	5575362	6.14777e+06	17640226	5.58181e+06	5837682	15802211	15286697	5075392	12812307	13515523	5.30336e+06	13179650	7409445	7041797	8695855	12561657	16638299	8551946	12800468	12354744	6.82924e+06	10040588	649636	16913948	10902842	17430952	6.72263e+06	12337745	15428022	2.82456e+06	9635198	302372	7.58988e+06	12571428
1819	171.149	0.789137	821588	1.37056e+06	1.87323e+06	728946	662824	1.82698e+06	1.90369e+06	670352	1.04184e+06	932733	1.058e+06	3.10046e+06	2.58538e+06	1.27379e+06	644869	580527	1.28913e+06	3.00468e+06	1.01099e+06	1092489	4871143	1.41707e+06	1.49285e+06	5795448	1.19991e+06	708722	738651	1.70931e+06	1.70084e+06	703889	3.08701e+06	1.14867e+06	1.47669e+06	690521	1.12325e+06	1.34523e+06	729969	1.50833e+06	707014	3.05977e+06	1.35366e+06	606348	705456	1.14883e+06	1.65885e+06	4.24008e+06	1.9634e+06
1820	229.155	8.76782	24309.9	83349	1.86905e+06	46947.9	1.29903e+06	7188492	3.92243e+06	11844807	163955	146264	13690409	8795562	11243827	22031468	28020434	571530	33171206	22949802	4849972	86133.7	25163924	22219	13819607	37737564	18925192	53485992	60658144	50877644	55047864	248810320	170810432	38025300	7.06042e+06	45554204	173286128	16253861	99094640	20056342	3843698	79436040	145973328	248607312	10653505	139857728	11992887	300018016	191232256
1821	223.06	2.31114	0	0	1.85762e+06	0	1542492	3.38793e+06	2120327	204745	0	0	4.67419e+06	894196	1.60704e+06	7212312	828739	12092.5	12778145	10660462	792662	0	4202414	0	8118083	10549836	6334107	3405907	9116541	4.33822e+06	4845375	1456599	9814799	521653	3684880	5162680	4969528	5.53576e+06	12941031	5836156	3.01647e+06	6012647	1734241	8847878	18729702	7174960	9607846	3.14076e+06	10305666
1822	792.562	0.897116	278438	76579.7	1.8397e+06	123206	8713403	2.98971e+06	4.11392e+06	2139835	15356	187895	6612536	3.44254e+06	4.23424e+06	5847878	3.92283e+06	0	3.71811e+06	7.44571e+06	1.66359e+06	0	9057809	224611	4967579	5372768	1.56821e+06	2.53056e+06	2.14435e+06	5.05903e+06	4603579	2341709	8532513	2.2901e+06	4.40766e+06	1950581	2.76926e+06	120561104	2.89273e+06	2.01341e+06	587131	10473407	3.10427e+06	2.06304e+06	92651112	2.47193e+06	136482384	6554920	7.64367e+06
1823	228.087	17.6289	670274	2.64979e+06	1.82604e+06	879682	451590	4.74629e+06	35936.8	90619.9	1.11897e+06	1.4228e+06	200831	764292	949814	1.86376e+06	248047	981803	617867	4.31684e+06	4.54367e+06	1.06172e+06	507288	54909.6	2.86696e+06	1.98557e+06	3010289	402584	1.0233e+06	5743387	3.80826e+06	1.87908e+06	334218	803267	3557693	272653	126373	3.62247e+06	6.41306e+06	160067	2861997	1.72413e+06	2.07933e+06	4.7957e+06	731190	4.96094e+06	613648	6296512	2531412
1824	279.039	9.47202	47825.6	97234.3	1.82142e+06	125594	1.54066e+06	2.58562e+06	2.12089e+06	1.70287e+06	184749	176472	2491604	2.43079e+06	1.50071e+06	1.82122e+06	1.60813e+06	695152	3.10524e+06	5.11586e+06	1.32512e+06	140469	5643895	29370.4	3.68459e+06	7.27478e+06	4.03179e+06	2427900	2.30705e+06	5638356	6494068	13922867	14144594	8719575	2.59554e+06	2347237	7705251	1.64751e+06	11603402	2.75312e+06	2.04507e+06	7.23908e+06	11907427	11140917	410895	5.76601e+06	771928	10764791	6.15107e+06
1825	207.138	2.38194	76156.1	32363.7	1.78036e+06	30296.6	7178455	2.14638e+06	3.1297e+06	1.76263e+06	54616.1	53568.4	6.34738e+06	2946161	1.73449e+06	4.3724e+06	5.42055e+06	61870.9	2.75935e+06	5.67773e+06	4.46378e+06	44226.5	7167443	39917.9	5.13081e+06	11242069	4.60029e+06	3.47453e+06	3.17276e+06	8875085	9137397	5914596	3503695	8409846	3.85807e+06	2.56853e+06	8043136	123238888	3.01977e+06	6.36709e+06	4128081	6117388	4.70846e+06	4537594	79952576	4.40247e+06	182451312	4.73566e+06	5271437
1826	378.187	3.77783	0	26298.2	1.75865e+06	12538.8	771521	812457	2591553	5.70191e+06	25452.4	14463	5.33606e+06	1.8645e+06	8070870	9524362	7.29726e+06	46529.3	20293118	4.12293e+06	1.97e+06	21839.8	6337850	11964.1	14348796	12813690	12138960	7.57685e+06	6.77677e+06	11745870	11512272	31071354	18298724	12259138	4.03479e+06	20299230	16008025	26028312	6.86492e+06	6.96863e+06	2.12139e+06	14874266	40449304	58843816	10126275	46354888	10001930	58731456	98117272
1827	226.071	1.27524	7232.96	171865	1.75233e+06	0	1.90489e+06	1.73416e+06	2863987	961493	13228	22640.3	2.83599e+06	4.93581e+06	3978020	3.06578e+06	1.35043e+06	45801.3	1.05674e+06	4.2421e+06	418987	0	4.04913e+06	0	2.10159e+06	1.02474e+06	1.02767e+06	995295	512099	2.14433e+06	2.03083e+06	2.26072e+06	1.41983e+06	781828	1.66756e+06	885143	1.99604e+06	135529	1.02385e+06	1.54388e+06	649624	3552459	1.61748e+06	1.78573e+06	130736	2.37744e+06	98127	2.46604e+06	2374140
1828	207.102	1.27574	19717.6	42457	1.73129e+06	39658.8	1.79561e+06	912594	2.47301e+06	313392	32562.2	55064.9	1.16966e+06	3.94886e+06	8.12333e+06	1.05318e+06	273584	87447.1	218455	3.15838e+06	680833	116666	4.32098e+06	85547.6	2.04062e+06	309320	269951	360646	528604	414308	2.83507e+06	593600	578629	274903	3.80199e+06	1.47629e+06	498174	6.14053e+06	764206	877703	355676	865979	1.63908e+06	557745	3.53906e+06	512846	4338623	662807	463554
1830	89.055	1.21172	173416	215810	1.60023e+06	4.40193e+06	3.21599e+06	1.16019e+06	1.39229e+06	6.61556e+06	1.01669e+06	2.44783e+06	4.06419e+06	1388595	3.23573e+06	3.15417e+06	5168158	7.39988e+06	4.96052e+06	1.98924e+06	7853436	7.28792e+06	2.29298e+06	4.52037e+06	5937449	2.4714e+06	11739821	10392588	8447633	4577509	5.35884e+06	11818971	2.62183e+06	7947627	8914293	6.46458e+06	5.83129e+06	398042	6809362	13752349	19664386	3.89947e+06	3701364	8940809	2.25999e+06	8569563	249791	3463189	4.39809e+06
1831	894.753	0.933546	0	0	1.58614e+06	0	384570	652464	1.69041e+06	551537	0	0	337635	1.73105e+06	2.07651e+06	638004	495341	0	326705	3.16596e+06	542436	0	5.08031e+06	0	1.3703e+06	10555219	354035	246246	416499	1312818	641730	498306	2.1284e+06	532889	2.03415e+06	259538	463534	164787	802009	758451	317182	1668093	747376	593513	19040.3	1.15822e+06	86655.3	5.38837e+06	645658
1832	185.133	0.82974	180633	371725	1.58517e+06	5549891	4.12182e+06	6.28565e+06	6.02247e+06	4879839	11130626	13806203	4744275	4772535	2.51401e+06	4448503	4821342	15243656	4622389	4.66182e+06	13745896	12981946	4653523	12441326	15370577	5700724	13441118	5.69468e+06	5.84641e+06	10007827	11526468	15480814	7.53356e+06	13090292	12895232	5.98553e+06	12082688	1.17748e+06	15289852	12042356	12361076	6963674	11084524	14853045	2.4002e+06	11757387	698154	7.9292e+06	11879673
1833	457.294	0.878581	248395	407710	1.56922e+06	3.28158e+06	2.09205e+06	2.23619e+06	2.28423e+06	2.37516e+06	3.50105e+06	4.73686e+06	2.13574e+06	2.267e+06	1.63479e+06	2101144	2.36455e+06	4625298	2723588	1.98027e+06	5555149	3.51067e+06	2.13661e+06	4.87248e+06	3801613	2.5085e+06	4.46891e+06	2.504e+06	2.96637e+06	3.79006e+06	3.27581e+06	4.38367e+06	3.09181e+06	4286820	3455238	2946523	4329683	427417	3431010	3882896	1806976	2.34273e+06	2.96413e+06	4514582	1.4376e+06	4.14068e+06	266949	2.90793e+06	2.31426e+06
1834	135.117	0.803673	225696	404366	1.56444e+06	5642352	4.44576e+06	7832667	5.34035e+06	5247919	11513257	15024315	5.18938e+06	4.35412e+06	2.51921e+06	5.28673e+06	5672327	18859972	5070377	5013684	15100612	12139169	4.25964e+06	12454356	14659297	5576280	14758473	5.86406e+06	6423235	8684870	12983029	17430878	7650147	14519170	13414071	6.49528e+06	10254263	2.65229e+06	16959130	13252429	10685808	6171143	13507149	17282000	2.48745e+06	11361782	3.58085e+06	7.48221e+06	11803482
1836	185.045	18.0918	282291	180464	1561894	357393	163629	199781	25788	61850.5	129086	268768	316709	123780	133585	135649	33300.3	91351.6	760422	192365	463235	189338	95338	11702.9	488943	192578	456816	138996	136156	842492	161718	380396	82994.3	157744	138023	139051	42517.7	435542	301571	24311.6	280797	145962	236795	721314	171710	602086	366283	498586	486545
1837	331.263	0.80121	165704	323212	1.55871e+06	9459473	5.78511e+06	8652978	6.4527e+06	7.31761e+06	14920912	21181286	5943860	5009764	2768030	5648926	7274002	27137002	6068396	4592474	21330318	23684640	4.16748e+06	21549176	19448514	5730961	23164648	7549907	9360480	14279064	15869015	25817772	7.56342e+06	21404384	19218580	9770757	13533971	669311	22309348	20557740	23880560	7.01435e+06	17982766	24748006	2.44015e+06	18256130	538730	9190113	15955095
1838	375.144	1.26835	7519.73	0	1.52921e+06	10717.5	213819	1.13333e+06	357341	382881	0	15103.3	731186	1.40037e+06	1.12681e+06	1084590	594984	0	451412	1.81511e+06	498789	94041.4	1.39386e+06	0	510786	1.21613e+06	427446	504647	982927	1.06431e+06	1.0321e+06	556653	1.43111e+06	467250	833614	1083616	1143632	1.16457e+06	507166	948422	292859	1.17309e+06	1.22893e+06	1.53574e+06	635407	1.53118e+06	732283	2.56986e+06	6.91196e+06
1839	124.039	18.9239	1.11364e+06	485801	1.50446e+06	805690	858969	883289	457718	809220	721822	844746	718390	502440	1.00525e+06	770480	900290	906375	1.02283e+06	822634	1.18936e+06	948533	721786	441227	676988	899067	615230	879253	1.32894e+06	885982	781848	833459	705866	742398	682575	906628	848542	975454	1.66796e+06	1.48867e+06	1.1276e+06	1.07438e+06	644452	705525	776254	698953	452973	1.00486e+06	875187
1840	121.04	1.70921	186889	462102	1.49398e+06	432582	665936	833168	2.64553e+06	399505	645866	456353	810401	1.13612e+06	695466	852298	569280	219930	1.41246e+06	754958	782085	562281	7659495	2839238	88302448	168577904	4.96468e+06	554668	1.30812e+06	926377	2.37739e+06	561056	8102590	1.88206e+06	10269469	1.09596e+06	692553	2839456	506863	48726248	14450310	54927660	1.26993e+06	788660	1.0633e+06	1.50605e+06	1.48558e+06	1.11645e+06	1.58315e+06
1842	177.055	2.93805	0	0	1.49077e+06	0	385609	342707	656788	1.7827e+06	0	0	1.79955e+06	735510	3.66606e+06	1275525	4.82661e+06	0	1.7627e+06	3.11025e+06	167363	0	9458086	0	1.66861e+06	13441072	1.27988e+06	950742	452620	4012796	1.1384e+06	4.98309e+06	1.65646e+06	1.68885e+06	1.48095e+06	562319	573624	614671	2.44903e+06	1.60019e+06	1.22771e+06	5.755e+06	767877	334801	493992	1.68218e+06	432090	844920	758511
1843	732.52	0.7434	277976	470681	1471551	18242120	15539795	25829774	28948994	20087568	47645192	48520320	20495284	15750073	4355397	18855420	19314242	37986384	18849428	5.42985e+06	63043708	37892392	3.12415e+06	49283852	66376740	15043451	53450696	19337348	21834788	58718576	48989044	40022556	11761299	59124472	63892796	19673414	44268796	304295	55087116	48178460	29604480	10630996	54471676	49125364	3.27288e+06	46834172	118107	36403048	51873216
1844	484.327	0.835834	219428	394082	1.45077e+06	53039872	30820564	8417647	13757216	18870574	60416012	105752264	21863956	9438301	4.51257e+06	11615635	19378810	88696808	19057044	3.11214e+06	68691832	133948656	3.8336e+06	144151008	45033076	6222066	75475112	31626124	32904386	35332704	56658044	71939224	10247627	84582760	63351576	34122864	80740744	900697	50843488	68479688	73274744	14837220	48324036	82564912	17287696	78281808	423745	11011845	36335724
1845	163.075	1.27168	174613	161667	1.44689e+06	162031	698434	1.50488e+06	1.32941e+06	1.04071e+06	149678	162650	1.71047e+06	1.79325e+06	2.50019e+06	1.799e+06	999304	134323	1.01245e+06	3911850	800032	181994	2694926	173794	1.96247e+06	3.34416e+06	794485	1.19324e+06	2.79667e+06	1.75838e+06	2.05354e+06	1.90606e+06	2.20034e+06	1.19235e+06	1.86099e+06	4.99976e+06	3.94814e+06	3.92745e+06	1.6285e+06	1886864	501890	2101559	5.24346e+06	6.1286e+06	2.52191e+06	5.67432e+06	2.75953e+06	6971541	8603564
1846	144.102	7.53175	114575	100277	1.40264e+06	77576.8	1.16231e+06	2580932	9343873	5.53205e+06	227087	117575	6.81018e+06	4.34096e+06	5993550	11460574	15314669	296005	25430306	9675145	2.32598e+06	120518	7961895	123529	8146738	32532544	6.25132e+06	30780288	56903028	25085274	33191332	98167864	76221208	22769440	5961508	39407048	126005728	24791016	38920180	4123958	1.44095e+06	30371770	72697480	169967968	10519436	85789616	28529884	149025760	139409008
1850	107.048	2.0352	20841.4	15673.4	1.35408e+06	17030.5	348586	30210.3	28816	33250.7	17124.4	26392.5	205892	45287.1	120653	63468.1	89539.5	27175.3	74968.4	57139.9	93510	35261.1	49183.7	37870.6	639353	66915.8	499435	54479	83807.8	68365.4	65257.3	87794.8	171027	59425.6	66616.2	182113	120974	1.53378e+06	71503.5	104097	64273.8	229171	171493	223341	1.40063e+06	142433	2.31334e+06	215386	503796
1851	153.018	10.1279	77101.8	25446.8	1.34879e+06	76306.5	2122332	417322	370494	15824131	17716.6	28416.3	14545552	1.04373e+06	10485494	44272444	42255060	43806.2	13278829	21654808	58167	24693.9	9997658	0	10028889	9842708	4.21328e+06	24354656	22963982	12507230	3.49007e+06	20125564	13300288	12422628	423689	30600062	5.37608e+06	80486.5	17881954	10195110	1193071	25075236	7.29489e+06	15355444	1.1693e+06	14343785	25792	14441511	20197280
1853	613.482	0.902461	212639	138697	1.30688e+06	0	6.91386e+06	2.52807e+06	2.713e+06	1.50826e+06	0	0	5.09125e+06	2.382e+06	3.17225e+06	4.841e+06	2.94371e+06	0	2.78885e+06	8041157	1.07608e+06	0	8.21453e+06	0	3.82426e+06	3866111	1.32681e+06	2.10843e+06	1.80888e+06	3.90546e+06	3968037	2.28267e+06	8953042	2.09308e+06	3.20544e+06	1.50098e+06	1.74919e+06	131068648	3106470	1.46729e+06	432858	8.35409e+06	2.6384e+06	2.04746e+06	94052072	1.66706e+06	124374456	5.74099e+06	6850558
1854	161.06	1.27394	14369.5	18662	1.28815e+06	54518.4	802918	976283	1.02852e+06	699990	28016.9	47653	1.04567e+06	1.55895e+06	3.02642e+06	1.10488e+06	622691	85891.8	643269	3.20476e+06	471740	103721	2469916	99934.9	1.30769e+06	2545744	434902	817475	2.2228e+06	1.10353e+06	1.56129e+06	1.5213e+06	1.58888e+06	639757	1.55145e+06	3.55279e+06	3.06854e+06	3.21801e+06	1.10217e+06	887802	269831	1.37535e+06	3.09938e+06	4.91874e+06	2.02194e+06	4003917	2.14076e+06	5.33944e+06	6425784
1855	782.569	4.18059	7348.8	9986.44	1287716	10419.5	964536	3012322	2.51431e+06	5.1797e+06	21313	17383.3	5788410	3.64937e+06	3041928	10940856	11736934	82383.3	13351803	13130952	3142582	20782	10566430	12626.5	9884935	11514219	13333570	18459186	14528476	20271396	15627717	21825124	26379824	15483176	7952847	11159193	17489044	7.4997e+06	19122946	19582872	4968613	19830106	13184208	20092492	8537001	27102274	4607535	24450266	22502070
1856	171.029	8.2421	78815.7	29689.7	1282950	70921.2	1.60808e+06	149908	230137	34383032	20274.1	22013.6	24165456	1.43467e+06	19391632	57950084	60426888	22644.3	35783792	5899136	76183	18182.9	5.61259e+06	0	11405352	17453164	12276391	52188340	46216336	17230746	4691011	16341233	18687646	21000706	734695	60494728	17252148	234877	10297803	21418760	1.96085e+06	23632704	13209251	17840472	443546	23639058	76021.7	30173030	17081230
1858	311.211	3.94683	81395.3	135621	1274865	11265077	3.06292e+06	2.73877e+06	4.12349e+06	7.818e+06	9827728	17994440	4269208	4321107	3.36453e+06	1.96036e+06	3.50746e+06	25998430	3.24513e+06	4149971	21931174	52838212	4.17626e+06	50151920	14029073	2774066	29001338	9991776	7400203	9728663	13854715	27227328	2504306	21959336	21169548	6.22773e+06	16435931	285378	12354707	7416810	104485792	6.92599e+06	6067369	17353476	1261168	17494364	270318	1.85701e+06	5175447
1859	447.274	0.83793	147930	232428	1.23267e+06	11506212	7.90554e+06	7622779	8668970	11130625	22499196	27698218	8859160	7256172	3.50979e+06	7122230	9616013	25455206	9732689	4.39278e+06	35006292	32111182	4461367	32033728	28499302	7.19633e+06	36268264	11767162	11845359	20770558	27293856	27158570	9357611	33906976	30202848	10849321	31724902	549224	23256816	27270498	27985682	11761395	25171650	29190514	4131723	26516018	243089	9643404	20760732
1860	147.044	3.68751	0	0	1230023	6988.19	924878	420148	1.14739e+06	3.47523e+06	35995.1	31984.1	3.59836e+06	4233246	4213347	2.16472e+06	4.05314e+06	141690	6812808	2887972	574681	21919.3	4656725	0	1758094	1.82017e+06	5263227	1118541	1.07825e+06	3301155	3685111	1.10918e+06	3.48536e+06	7673581	1.81216e+06	9086243	10696234	25577008	1.53163e+06	5.37946e+06	1.14877e+06	4.90246e+06	25148160	16699420	10433365	11498452	15950057	13206904	43518252
1861	579.15	9.84686	0	0	1.2271e+06	6402.18	637796	627585	789275	5.59375e+06	0	0	8.36142e+06	1.07733e+06	5696329	7.18121e+06	4.96253e+06	24549.8	9798382	4.00187e+06	477204	0	4.76085e+06	0	3.96381e+06	4240823	3.86198e+06	11370246	14681494	8701129	5.63038e+06	5.40516e+06	5974676	7.67707e+06	4107086	5188748	8468247	225278	10838981	3.44133e+06	1.78864e+06	4.42575e+06	7.55494e+06	11190784	1.29795e+06	9213856	186653	13529668	10969552
1862	652.191	13.4119	156786	138267	1.21065e+06	151779	3.07314e+06	434496	1.06743e+06	399325	128269	133864	2.92326e+06	433592	4293257	1.99649e+06	5181740	111957	2.03387e+06	2.03083e+06	2.34549e+06	119520	427581	90914.4	274433	850213	2.76616e+06	2.31608e+06	4105511	1.79302e+06	1.05162e+06	4527775	3.14158e+06	540188	4859645	3913732	2.61594e+06	8383940	5.54967e+06	518781	3.57802e+06	5.89697e+06	1.52253e+06	3.54921e+06	7636142	1.93875e+06	6.1491e+06	3757885	13250405
1863	331.23	1.08626	70004.6	141334	1.20999e+06	36908236	11640285	5.34361e+06	7.92187e+06	25675998	28252608	55408408	14854210	6476720	3.72482e+06	7.47582e+06	19435954	78020576	11064814	3.25434e+06	70491176	148898384	3.76787e+06	122583640	38828484	6.49129e+06	116458792	34491024	31267720	31972888	45311656	92876024	6418345	78742184	71325096	34429184	58621496	370686	41697052	125609200	258724976	10642491	30139350	93188352	6.65417e+06	92648936	193637	6961530	21566388
1864	146.081	10.8222	18681.9	39425.8	1.19502e+06	39202.8	918691	2265401	1.63582e+06	8667399	67714.6	55350.3	6463749	4251418	4353342	8585760	19689630	191981	14470930	5.48717e+06	1.23417e+06	70514.9	6.18396e+06	30667.6	8860935	15677181	22830938	29814658	42021136	18948662	16708871	48902956	64927816	19941038	7136684	28881664	60858036	13770439	18521470	33446146	4.85787e+06	28639396	32334110	56783452	9040315	45873240	4.32902e+06	78265552	63944744
1865	205.097	10.3444	9277.21	13202.4	1.19361e+06	8952.97	1.4666e+06	529067	2.03457e+06	1.95367e+06	18831.6	15927.2	1740048	623979	3.08455e+06	2.60167e+06	2.36312e+06	24873.4	761954	1.83243e+06	3.40821e+06	14055.7	3.18401e+06	17854.9	1.46561e+06	277557	2.59155e+06	2958458	8235285	5.38993e+06	2223093	726735	3.80217e+06	1.31315e+06	2034518	3.01637e+06	7.48673e+06	1.05916e+06	1.7775e+06	1.81179e+06	3178088	3.27821e+06	319551	1.09449e+06	879237	4.29409e+06	550731	8872538	10371101
1868	260.055	18.8938	427684	144253	1.16048e+06	465549	676014	207911	14834.5	226027	142815	214781	426661	156453	368559	477366	193507	173252	692342	181730	373162	226523	163181	13432.9	248617	308647	259443	515874	953857	335942	231477	187386	68874.4	201701	204441	399518	15564.2	500017	550962	17581.9	274461	230557	202523	281808	408140	258031	170014	377357	343705
1869	105.069	0.796579	222620	372076	1145302	6016558	3.77447e+06	4386570	3.92869e+06	4538561	7.81204e+06	12337608	3.84375e+06	3.42904e+06	1.96308e+06	3822009	4654554	14695285	4.14193e+06	2.9122e+06	11690492	10490046	2915437	10269094	9672887	3.36552e+06	11694449	5674874	6.23123e+06	7.1977e+06	8371695	14089131	4.61763e+06	10229903	9095508	6165825	8.26532e+06	2.84692e+06	12935417	9253171	11441977	4484479	8639161	15442567	2.14502e+06	10594693	2012661	4.75021e+06	7.45188e+06
1870	896.769	0.96276	0	0	1.14266e+06	0	305898	769442	1.76798e+06	506687	0	0	735604	1.2139e+06	2.09733e+06	1.21777e+06	1.08622e+06	0	941318	3.20596e+06	697789	0	4114664	0	3.19369e+06	8767523	821172	509495	872137	2859146	1208301	1.07413e+06	3024451	1.4121e+06	2.81863e+06	705351	1.35115e+06	0	1.46439e+06	1.27973e+06	290223	3.48043e+06	2.40588e+06	1.41651e+06	0	2087087	0	6364765	2983279
1871	130.05	16.0013	253811	317165	1.14241e+06	266783	827566	829752	1.13021e+06	1.38496e+06	238645	260590	3.07198e+06	2.20492e+06	4007854	6308249	6838445	220768	8116396	3496476	711267	255008	2.89104e+06	208176	2.39922e+06	5.26081e+06	2628871	12612104	15817980	6069680	6.21969e+06	8778124	10845251	5.25629e+06	1.75441e+06	9142917	7989358	6917404	2.32029e+06	10361921	1.52046e+06	7712504	9084542	11691140	7.38076e+06	18249662	6042172	20551558	12477284
1872	228.087	19.3844	402312	998597	1.13099e+06	501469	766650	2.10004e+06	22604.2	68439.5	441105	719221	918377	342042	234270	150978	49457.6	995320	1.28507e+06	1.10021e+06	1.21159e+06	818151	561431	33697.4	2.36556e+06	1.52802e+06	1.25995e+06	710078	383941	1.72176e+06	716506	1.13703e+06	270331	659851	1.04557e+06	347418	52800.2	1474257	1.5721e+06	62905.7	735939	1.78013e+06	1.42051e+06	1551330	2531717	1.2599e+06	901869	2.15813e+06	2.19803e+06
1874	168.123	1.21642	67254.6	285934	1.11346e+06	2.28361e+06	2.12217e+06	1.04601e+06	2.41384e+06	4563828	778674	1.09122e+06	2.66897e+06	2592365	2.24169e+06	2.09528e+06	3649588	3.1211e+06	3.09256e+06	1142015	9938008	9880940	2.23593e+06	3.83324e+06	9032183	3.99478e+06	19376960	6.5424e+06	5143730	8480371	7.27943e+06	8587918	2.67425e+06	11975444	15961150	4.37944e+06	11386921	305582	3.77966e+06	26819822	34478048	5248522	4270289	6.982e+06	1.49953e+06	15961432	511758	4671713	4390452
1875	193.107	0.901732	31946.9	138716	1110319	472511	1784266	1.22199e+06	2.53202e+06	4.05844e+06	307984	233970	2.76828e+06	2.33309e+06	2.87876e+06	2.012e+06	3629868	1.3902e+06	2.81898e+06	2.15762e+06	6611895	2973678	3.07006e+06	704567	7.99273e+06	5.35441e+06	9848113	3.62549e+06	3.03562e+06	5921891	5124883	5054015	2802237	8054774	9420883	3.13616e+06	7.11231e+06	114329	3.18301e+06	11126886	9724261	4.25084e+06	4279171	4.4109e+06	695392	7797382	159305	4439471	4744794
1876	894.753	0.953125	0	0	1.10985e+06	0	384570	652464	1.69041e+06	551537	0	0	337635	1.73105e+06	1.79416e+06	638004	495341	0	326705	3.16596e+06	542436	0	5.08031e+06	0	1.3703e+06	10555219	354035	246246	416499	1312818	641730	498306	2.1284e+06	532889	2.03415e+06	259538	463534	164787	802009	758451	317182	1668093	747376	593513	0	1.15822e+06	0	5.38837e+06	645658
1877	467.082	17.4221	277123	87616	1.1088e+06	193757	1.037e+06	605763	435562	1.0776e+06	74532.2	53807	1.00276e+06	559976	1.32218e+06	1.23805e+06	1080461	108272	880550	1.39597e+06	728228	52009.4	1.36459e+06	0	1.77514e+06	1.69571e+06	1.20283e+06	1493162	929717	1.06438e+06	1.41249e+06	1.4311e+06	1.18889e+06	1.58292e+06	1.26456e+06	1.06912e+06	663863	134837	1.21844e+06	994788	926524	1.77123e+06	1351007	838245	123952	1.06386e+06	43217.6	1.36105e+06	1.19394e+06
1878	180.102	1.09322	61871.3	122187	1108629	56939.4	800673	1.01185e+06	1.72691e+06	644751	106802	151439	2405315	756530	4.84389e+06	2718485	7.08269e+06	82104.6	1435715	2.21795e+06	220968	113485	2.43655e+06	154752	5.76677e+06	9624137	3968260	2.9733e+06	5.31808e+06	17446306	5095963	7656288	12245482	12342091	1.2709e+06	2.58593e+06	14605463	21536520	6131312	5.5029e+06	1.12965e+06	8.37969e+06	14282695	10583594	6846651	61657228	30228286	36054252	9941375
1879	147.117	0.793557	194330	292616	1.10102e+06	5.19523e+06	3.2146e+06	4970950	3.72282e+06	4708419	8.10794e+06	10774998	3602265	3.36821e+06	1.91514e+06	3.9678e+06	4.76917e+06	14029017	3.90098e+06	3.39956e+06	12553860	10048924	3.42825e+06	10444760	10276277	3750366	11887599	5.2214e+06	5502505	7.35541e+06	9640789	14790821	5.42887e+06	12601198	11120771	5.01192e+06	8105509	2.03727e+06	12675921	11735448	10547443	5331894	9267680	14631812	2.01869e+06	9777770	1.86531e+06	5.16224e+06	8604674
1880	179.07	1.27049	13503.2	29426.8	1.09606e+06	31297.1	526034	1.03322e+06	859839	620300	29844.7	67857.2	1.16907e+06	1.38805e+06	1.79e+06	1.27959e+06	779130	80535.2	641793	2.7755e+06	501784	116279	2.26987e+06	84913.4	1.27512e+06	2.64596e+06	613037	840469	1.81975e+06	1.33773e+06	1.93649e+06	1.27103e+06	1.46003e+06	767637	1.47796e+06	2.94008e+06	3.02548e+06	2718288	1.16315e+06	1.22185e+06	289335	1613663	2.89498e+06	3.57162e+06	1.7172e+06	3.64694e+06	2.08072e+06	4.37312e+06	6.28578e+06
1881	209.045	3.75852	0	0	1.09229e+06	11251.7	823516	4.10246e+06	3240113	151658	7530.3	0	5356934	1.26835e+06	875178	10423033	1.30493e+06	27689.9	13213440	11049363	507515	0	3.34017e+06	0	8311979	7764641	6899605	4.84336e+06	8673185	7720727	4.66432e+06	1.73608e+06	8753267	293298	4547902	3.23689e+06	5124462	1.15694e+06	19652422	3712216	2.94146e+06	7862068	627935	7276603	4.32979e+06	5.47014e+06	2.95943e+06	2.56499e+06	6.28775e+06
1882	461.293	0.861567	50519.7	115446	1.08994e+06	50240544	12505061	5367079	8547754	30275030	35463320	81115856	15503141	7.63715e+06	4747064	8.38195e+06	20486446	106844904	13050979	4008084	85178568	159916256	4798928	152576144	50998760	8.07066e+06	116823416	41436496	37120992	37010100	50611800	105882424	7357723	90410632	76225512	39938352	69915256	488653	58152468	129409592	197663072	12534051	43813288	104200048	7.3323e+06	90163744	245627	6.71085e+06	29004414
1884	581.165	3.81716	0	0	1.07981e+06	0	388480	1.02117e+06	2.25582e+06	10289643	0	0	20220304	3.64475e+06	11571922	13649003	3.91224e+06	0	11820561	11653105	531994	0	18207206	0	7583099	1.02542e+06	6328934	11077244	8935799	32956336	15215059	6428035	10154196	13719447	14211345	1248366	8732668	1.05622e+06	16129178	1.14127e+06	6363670	10908453	4.82002e+06	7323341	1.39769e+06	13007562	2.13561e+06	12413511	9344161
1886	429.373	0.779859	264962	72746.4	1.07204e+06	97314.7	491531	1.31401e+06	1.19256e+06	742158	110738	236747	462106	612338	2.25882e+06	655516	539967	247076	589337	1.51091e+06	1290859	300014	3.85059e+06	346208	2.5397e+06	11444527	2.17097e+06	1309174	728620	816382	4686805	2.24543e+06	3.88652e+06	1.61066e+06	3049877	634640	2.25531e+06	4.58473e+06	3.05699e+06	2.80015e+06	1.13484e+06	2458280	2365340	1327300	2.03782e+06	1.091e+06	5.45243e+06	5.31121e+06	3.26481e+06
1889	792.562	1.19552	193998	17609.2	1.05821e+06	89392.2	6.13811e+06	1.36025e+06	2.49941e+06	1.69254e+06	35986.5	90158.9	5.34849e+06	2.94176e+06	2.80571e+06	4120997	2994284	56957.3	2.02127e+06	4.61122e+06	1880836	218453	5507306	64129.4	3.47606e+06	3.17339e+06	2968552	2.78265e+06	2.32899e+06	5066770	6330174	3550504	5056966	3.21719e+06	5020895	1863703	2.62141e+06	145749744	3.31688e+06	3.93396e+06	1.28854e+06	8075911	2666926	3.24752e+06	60499740	4.96002e+06	149697216	4.99579e+06	4414388
1890	114.091	6.81524	1.09205e+06	1.13575e+06	1.05134e+06	1.10474e+06	1.03247e+06	1032015	1.10575e+06	1015841	1.31373e+06	1.08433e+06	1.0495e+06	1.14076e+06	970776	996827	986416	860222	990582	903538	1.19244e+06	1.57545e+06	1.00894e+06	1.5239e+06	1.59751e+06	1.42064e+06	1.81929e+06	960223	901507	1.07095e+06	1.18193e+06	844755	932047	1340386	1.74918e+06	923103	1.09648e+06	935298	867294	1.55003e+06	2.03199e+06	1.19727e+06	1.18369e+06	850865	747216	1.05427e+06	1.02105e+06	1.04832e+06	949521
1891	123.055	18.8487	491216	352288	1.03411e+06	386283	712138	844371	214313	655965	697029	632747	621563	552364	388280	369617	796756	1.34491e+06	745101	1033209	1429911	755567	726485	398577	641447	1.11982e+06	599532	435619	1.17309e+06	889755	679179	901682	612957	744896	497025	577911	280589	1.13821e+06	2.06758e+06	976974	1.50042e+06	1.78158e+06	631595	921534	361502	533532	551120	896140	934106
1892	298.097	1.72368	8192.85	18121	1026877	6618.88	498600	1.15717e+06	843836	2.66468e+06	13383.2	21386.5	2.88722e+06	2352737	2.63427e+06	6.88851e+06	6096530	37008.7	10320805	4.52691e+06	2.50548e+06	0	6236352	0	3.61649e+06	9230665	6.19456e+06	11515825	13856199	11515375	8976634	15045482	19125030	10902744	3.69485e+06	10786335	15303223	12494360	10992621	14277966	1.61304e+06	10718337	14977117	22470606	3378295	26739432	14869290	37111428	27425260
1894	538.374	0.817126	55645.6	136514	1.00698e+06	25386494	12664337	6378797	8439618	22458862	33774676	60200624	14007510	5.98001e+06	2.83956e+06	10020446	20739994	63454588	12163913	2.37569e+06	67230736	63774540	2.25905e+06	70751512	43189324	3.90095e+06	69055288	26480980	26428022	33850664	42892436	64699616	7.71679e+06	72186552	59421128	27374076	49939328	569649	44720148	70417600	66471256	8796239	40067904	71116008	8856200	65984304	223683	6.03561e+06	26097596
1895	619.092	10.2675	8460.25	14540.5	1004690	9185.63	808372	679017	599686	5333005	0	10868.3	7.78049e+06	984863	9365022	11119869	13241736	15086.8	12107082	11737919	27232.2	0	6799509	7296.4	5.17765e+06	13403874	4.48655e+06	17730962	15338645	12989198	5.79992e+06	17745614	16656831	9213464	1.32684e+06	21590876	12222948	8609.5	11580618	10494619	823413	15565433	17050150	19539046	147973	16397735	12594.1	27957490	14844394
1896	337.055	2.90914	0	0	998253	0	1.16827e+06	339045	952115	1.69596e+06	0	0	4.91166e+06	2.32912e+06	8044934	7.388e+06	2728025	0	1.18526e+06	4433432	0	0	5.0011e+06	0	2.53587e+06	883964	1.72375e+06	1.86542e+06	811016	2.69844e+06	1669031	1.31471e+06	788279	1.03355e+06	1.03337e+06	1.60339e+06	2.48985e+06	0	544017	802998	2.10937e+06	4414532	1.16037e+06	825780	0	1.48033e+06	0	1.00393e+06	983360
1897	153.018	8.22922	206514	44818.8	990001	179400	1.04452e+06	272825	174932	23580234	52699.8	61034	16384647	1.0205e+06	12608447	44157916	46907824	63286.4	25985702	6278079	172544	39686.6	5.28436e+06	0	9916439	16945554	10435073	38825656	33554288	14912464	4.05328e+06	18410194	20141504	20857586	599818	46546868	14367126	731477	11125150	21387316	1.53682e+06	24961840	13300339	19575956	1.17382e+06	21696484	252940	34134032	18731946
1898	147.044	1.26751	168824	78972.6	988175	35998.3	4.34236e+06	531533	747516	450730	40586.5	61620.2	2.6687e+06	940077	1.78951e+06	1.10091e+06	658720	136137	1.09492e+06	1.8269e+06	454964	48379.2	1609249	0	635454	1.16325e+06	651952	447408	757116	1.07082e+06	1673687	4.32232e+06	1.05263e+06	557093	1.0189e+06	9260275	3.99624e+06	75647976	1314948	1.00177e+06	587218	2.59002e+06	7780186	7.25032e+06	20231064	1.89567e+06	48019628	6586128	20391268
1899	181.086	1.27654	34778.1	57275.6	976015	58137.1	619458	1.51284e+06	687568	674327	71676.3	66797.3	913716	1.32742e+06	1588801	988284	634003	104089	719508	3606502	622522	115101	2.35654e+06	133387	1.74861e+06	3556122	428197	975977	2.12226e+06	1.23469e+06	1.59621e+06	1.51665e+06	1.46033e+06	874293	1.30618e+06	2.95369e+06	2.89348e+06	5.27597e+06	1.10252e+06	1.08296e+06	275506	1.49285e+06	3.33604e+06	3.89744e+06	3088168	3993506	3410343	4.98211e+06	5.53075e+06
1900	120.081	9.09412	422115	96688.3	966983	381199	696886	511920	695909	2.14775e+06	383741	78141.7	2.80714e+06	892290	3321911	5.55666e+06	7596888	93262.5	5364407	2.99965e+06	657407	92492.6	2723598	130728	3018084	4709425	1.71468e+06	6705526	6.93603e+06	6651393	3.07597e+06	3.81105e+06	3.80674e+06	3826521	3.19493e+06	5364054	3.64045e+06	4447507	4760487	4.13422e+06	1.79538e+06	6220751	2.47739e+06	4.71763e+06	3827406	7.79909e+06	4.21087e+06	9291305	6991910
1902	311.128	1.28225	9762.89	0	957906	0	283006	1.0843e+06	509014	471787	0	18254.8	1068536	885138	1.5397e+06	1.16065e+06	620141	0	887263	2.28756e+06	261717	0	1.47885e+06	0	884580	5596114	338044	795490	6.578e+06	988016	729980	1.0533e+06	1.40262e+06	811291	681033	4406085	6.2275e+06	960246	792086	890740	206381	1.0603e+06	3.54033e+06	16943128	541935	14750119	827463	25645386	20431468
1903	195.065	2.92816	0	0	957346	0	266075	241007	628958	989027	0	0	1.01123e+06	629019	2.08623e+06	779952	2.93894e+06	0	974170	1.93577e+06	112737	0	6528378	0	1264818	11343747	1.1094e+06	546659	241595	3.61511e+06	852867	3.1037e+06	1.12108e+06	1.51366e+06	992982	345816	518845	491065	1.41354e+06	1.53946e+06	1.0769e+06	4795840	583226	207171	496224	1479914	509937	551852	510556
1904	704.109	2.94719	0	0	952614	0	1.16496e+06	969421	1.48832e+06	1.79224e+06	0	0	3.48935e+06	4.17217e+06	4.03926e+06	3.75598e+06	2145215	0	1225674	7216893	51794.8	0	7351581	0	5.05104e+06	2792959	3.1523e+06	1.82458e+06	819972	4.38281e+06	3.91438e+06	3878860	2.20049e+06	1.98975e+06	2.04412e+06	1.71436e+06	3.82258e+06	0	2.19773e+06	1.31478e+06	3095512	5572253	3.06276e+06	2.42294e+06	0	3.0978e+06	0	2.51029e+06	3009714
1905	798.675	0.889355	35759.7	345776	952418	0	853382	372620	261864	1.24399e+06	696992	751973	1.34054e+06	552211	734596	1.27364e+06	665262	597897	1612274	1.22067e+06	2.07683e+06	448787	1.73792e+06	0	1.77536e+06	1.13904e+06	1.01049e+06	906914	376440	610939	2282204	2098755	2.91454e+06	366153	3.37762e+06	483282	2.35495e+06	513306	3779689	1.47938e+06	1.16497e+06	4178130	2.32885e+06	1.98251e+06	240712	1.92327e+06	147129	1.78663e+06	3741868
1906	892.738	0.853318	0	0	951321	0	125655	290162	873539	199883	0	0	57300.8	781521	764506	95521.2	80554.5	0	47882.7	1.02796e+06	187306	0	2.94891e+06	0	197059	5203374	0	5868.13	121244	261261	114938	0	442473	0	560958	99685.7	0	829600	0	298778	0	432445	88451.1	0	250315	166219	405890	2.56743e+06	0
1908	479.118	2.99474	0	0	928367	0	516982	641310	1.43231e+06	3.89213e+06	0	0	1700952	1.4461e+06	2.47244e+06	2.61254e+06	2168739	0	2.18765e+06	3.55542e+06	1.21669e+06	0	4.57171e+06	0	3.23292e+06	1.29359e+06	4.29411e+06	1.08164e+06	644212	1.32943e+06	6176145	808795	2.98486e+06	2.19152e+06	2.43195e+06	571734	2.27664e+06	0	1.35627e+06	2214019	2.77612e+06	6111475	2874400	3.28381e+06	0	3.1151e+06	0	2.8769e+06	4.02986e+06
1909	209.081	1.27332	45310.5	45762.2	919723	122823	1.39444e+06	1280850	1.58024e+06	2.09663e+06	76091.3	93432	1.95164e+06	1.59455e+06	2.79538e+06	2319627	1.66485e+06	146672	1.43913e+06	10000299	849722	92582.1	4.14178e+06	112068	4.90629e+06	5560436	1.10103e+06	2.22395e+06	2.34074e+06	2.56737e+06	3.21612e+06	5087335	4210508	2.05416e+06	1.66642e+06	3.82239e+06	4.46033e+06	13090296	2396792	2.05308e+06	626459	4.22092e+06	4.89362e+06	4.45765e+06	8.12948e+06	3247880	10057945	10466919	19963548
1910	175.148	0.822919	213391	303880	899652	2.70157e+06	2.13895e+06	4.09228e+06	3.00922e+06	2.82342e+06	5351080	7.50546e+06	2.38018e+06	2.24664e+06	1.7017e+06	2.15334e+06	2.75253e+06	7861735	2.53279e+06	2920674	8.29247e+06	7223919	2.6669e+06	7043290	7721992	3170872	7001847	2.864e+06	3.16212e+06	5224427	6.67974e+06	8.37083e+06	4.18286e+06	6871091	6.72128e+06	2.81456e+06	5.00587e+06	2505815	8562165	5790721	6.23514e+06	3.69547e+06	6.92496e+06	8.26995e+06	1.92396e+06	6.45574e+06	2.55633e+06	4210609	6.35085e+06
1911	185.045	18.8781	256963	164437	896366	156742	411825	184579	12708.5	45731.1	115910	139276	161999	154320	66260.8	90625	66776.1	142247	697444	153630	562027	120504	86407.3	0	452917	178492	314421	417395	311958	538968	168496	311488	53286	113892	144885	136682	21755.6	468446	703759	25058.1	308858	142439	205422	385126	134208	297403	91012.3	396261	239655
1912	575.503	7.86413	5262.5	0	889693	10737.3	685086	1.04161e+06	1.01084e+06	3.68909e+06	18114.1	17408.2	5147342	1566140	3.57498e+06	6412380	7675415	68547.3	10576856	5.88614e+06	1.16142e+06	16425.9	4.72185e+06	0	3.94516e+06	7.97099e+06	5026486	12813671	19342140	6540405	6813034	14887055	12364122	7011905	2598885	15258815	12060344	2996569	9510833	9894843	2.34095e+06	8330838	14134888	18528128	4.45248e+06	15808477	1.45702e+06	25946644	22604876
1913	774.575	4.75715	0	0	883732	5472.26	597445	1969764	1.80072e+06	3.8671e+06	15432.2	0	3684011	3.2162e+06	2.33573e+06	5699540	5815223	68284.2	6697749	7.18306e+06	2.1335e+06	12584.2	6.69672e+06	0	7.16762e+06	12893580	8579123	8343309	8065211	10755932	8000701	13029500	13893122	11255308	4.39697e+06	7.99352e+06	12961550	3.20728e+06	11723345	14661267	2.53697e+06	10781427	12495782	12582766	1.47338e+06	13393315	1.78024e+06	18423078	13230143
1914	343.154	1.28827	11265.8	21787.3	882984	11457	860412	451746	1.22815e+06	162757	29430.8	15532.4	556609	1.95843e+06	4.1683e+06	585714	415727	62207.8	306417	1.46302e+06	401140	0	2.59297e+06	0	941509	193107	190484	194017	279437	172653	1.32075e+06	255033	313489	237293	1.85068e+06	940558	231591	448865	484508	395993	171050	554438	1.06269e+06	306214	305149	317157	283624	412109	315526
1915	536.437	0.769397	0	0	868066	946457	625264	693414	630382	3.64995e+06	0	859404	5183883	750428	5.42656e+06	7121266	7.14963e+06	2.14491e+06	3.94545e+06	4712776	4864717	5.42778e+06	7.90177e+06	2728522	23494298	12863848	9557012	6368578	7740350	4381208	20243226	11689324	9048325	9648760	14318088	5.54125e+06	8255491	235868304	8.27862e+06	13247223	1.63254e+06	14820494	12049535	17221648	80350680	8415495	143671136	24211774	11625683
1916	262.216	0.842323	138584	392792	859804	201899	244172	545223	513641	350823	364691	625441	632214	876008	1.00416e+06	735483	560144	534479	930202	2.00942e+06	650760	564753	2.54237e+06	382197	1233172	3.82038e+06	523383	401741	492282	1.20013e+06	1.37931e+06	708841	2.53007e+06	612027	1.25118e+06	294499	938379	430884	1127474	586785	396658	4459289	1.39199e+06	655652	89499.8	964260	384253	5820308	2.16159e+06
1917	540.353	0.833839	48195.2	190432	851338	71630216	16077371	4455101	6982888	31239206	31685306	83223776	17979786	5445667	3535473	9389359	25533142	130208200	15654865	2.46209e+06	100473264	189698304	2.84732e+06	187188240	46051772	5.93668e+06	161139440	57802652	49493268	30367594	51946644	133739848	6.27647e+06	123951584	71477472	52754088	70460128	419492	55353948	204947392	266442704	9248997	38983436	123728472	13682343	110001376	288306	5781799	22821060
1920	137.046	3.16043	20480.8	65463.1	842128	14215	372538	573306	709350	1.07197e+06	26370.6	29445.3	1.06714e+06	889118	1.80379e+06	2.15555e+06	1.5875e+06	40656.3	1.48501e+06	2.12982e+06	1.02156e+06	40801.1	2.30585e+06	61840.2	4.11501e+06	5.72928e+06	1.94675e+06	1.02709e+06	1.88748e+06	4803920	3.12854e+06	1.75379e+06	1.87437e+06	3.47562e+06	2.39881e+06	1.65482e+06	2262665	667590	2.9597e+06	4734732	2.11304e+06	3519036	2018334	2.11449e+06	256241	2.60177e+06	1.05187e+06	3358310	1.86639e+06
1922	177.164	0.797177	87323.2	217266	838924	2867399	2312497	3926888	3242332	2.92155e+06	6.34544e+06	8863757	2.71359e+06	2.59765e+06	1.53372e+06	2335747	2.85728e+06	10780021	2.46308e+06	3.14442e+06	9473043	7188278	2296966	6801710	8131095	2.95566e+06	9773895	3156947	3.81771e+06	5423945	7.59435e+06	10411940	4.03434e+06	8771506	8422805	3.19596e+06	5617177	4407834	9503773	8128477	7.21978e+06	3.69977e+06	6.72461e+06	9435586	1977282	7113702	4544237	4513172	7085476
1924	151.075	1.27001	48778.9	74309.7	832385	83225.2	404503	774664	531892	346923	100697	158330	766301	969903	1.70442e+06	880263	411621	120909	412812	1.79212e+06	294019	162445	1.61957e+06	152141	857560	1.40457e+06	239678	466965	1.31442e+06	622173	855290	679264	725511	448221	871870	2.17393e+06	1.39466e+06	1.90532e+06	677785	579814	252341	780582	1.71772e+06	2.35029e+06	1.08049e+06	2.10258e+06	1.23687e+06	2.15321e+06	2.36913e+06
1925	485.293	0.893041	273264	341397	823343	45341832	11174709	5738650	10101377	20091484	23241652	61570652	9959544	5148909	3.76141e+06	5889488	15565400	103603720	8784332	4643525	77893936	143543120	4.82331e+06	118101736	37445824	7.963e+06	94532688	31515672	30633388	30401352	32907940	94486776	6597168	84987920	48460260	30591870	58632384	308377	47386800	101440080	179823840	10640036	31637254	95933600	4805799	73776176	243735	7.35635e+06	29974700
1927	731.533	5.86136	7371.52	13272.6	815471	7428.19	710894	1.83309e+06	1.16924e+06	2298453	13696.4	12097.9	4.27485e+06	2.82015e+06	3.8501e+06	7.34053e+06	6.11942e+06	30567.6	9995693	7177556	1350071	10899.3	5.52813e+06	0	4889246	9725506	4.66456e+06	9769516	17633472	9378189	9228465	25348966	10911975	5763492	3.73294e+06	11192740	15799077	3.85661e+06	11060788	7057350	2261683	11571829	21437712	23845566	2.25089e+06	20379140	1.54648e+06	33933824	31350276
1929	89.055	0.931221	157430	199006	809733	3.23474e+06	1.8027e+06	2.03716e+06	1284671	2.89778e+06	3.35567e+06	4734333	1.79076e+06	1.08153e+06	1.5741e+06	1.34565e+06	1.68923e+06	8140566	1.50071e+06	1.86816e+06	5354529	6169192	1.56642e+06	4.45015e+06	3.70017e+06	1.68363e+06	5743882	4.74407e+06	3.69192e+06	2.45043e+06	3197444	9520253	2.31519e+06	4440127	4642751	2.99216e+06	3.601e+06	418574	5745249	7499794	13636282	2.21281e+06	3.2086e+06	6.67724e+06	787023	4.72702e+06	311092	2286739	3.49778e+06
1930	219.102	1.27405	14430.1	23494.7	809142	38868.7	576260	654121	975024	708502	30403	46920.8	1.26165e+06	1.62772e+06	2640554	1.50907e+06	1.91424e+06	69155.8	985759	3.08353e+06	452206	108157	3299887	0	1259745	2.76134e+06	1.23346e+06	1.61276e+06	1.45717e+06	3.09587e+06	2349501	2407780	2.10083e+06	1.32476e+06	1.82677e+06	2.01108e+06	1918254	1.16443e+06	2.04191e+06	1.35215e+06	636969	3263975	2.6347e+06	2421338	780336	3.27129e+06	786577	3.19367e+06	2.38255e+06
1931	211.169	1.72408	77551.2	20711.4	807323	16160.3	611736	382290	699502	439396	40148.4	30853.4	944522	653266	807930	720680	923040	27164.9	814730	1.07289e+06	812897	38981	1.10089e+06	33971.3	2256266	857909	754508	459036	1.2404e+06	1.39845e+06	4.16484e+06	328623	1.24037e+06	446313	1.66741e+06	588926	1.16536e+06	25128584	586293	1.26125e+06	318389	1.14227e+06	1.41141e+06	1.20845e+06	20306544	752892	37718868	2108342	1.93695e+06
1932	131.049	1.28573	7693.1	12082.5	805240	24966.6	252913	595787	635002	557443	23860.5	37493.3	807589	579770	1.19284e+06	761227	357639	47202	422564	1.67604e+06	300675	0	1.04651e+06	78637.5	969676	1.52349e+06	314786	538147	1.60932e+06	1.27949e+06	752786	673515	991036	390230	777674	2.7957e+06	1.97944e+06	2.1605e+06	669411	435199	163351	636373	2.0685e+06	3610698	1.24103e+06	3.15512e+06	1398813	3728011	4.42178e+06
1935	185.045	19.3564	294866	184408	796083	201568	206195	231895	11191.8	53742.9	129785	170703	280459	127984	58149.4	73286.2	28708.2	100928	492347	203607	333168	206742	86767.3	0	569467	236426	378905	304046	150392	435027	141792	387036	69915.2	156625	202146	402505	14436	575477	247516	13298.5	207058	202921	237810	527460	330253	427176	270833	635604	298666
1936	233.054	13.2538	1.13927e+06	4.00285e+06	794576	1.38923e+06	1.10775e+06	2.72771e+06	4.1001e+06	300331	4.80134e+06	3.53421e+06	842814	3.1166e+06	279482	245765	52525.8	3.6829e+06	166524	581455	4.02154e+06	4251651	1.12333e+06	3.29947e+06	1.24411e+06	373454	1.43397e+06	31613.7	0	364423	1133758	140567	137671	760630	3.02569e+06	0	66499.9	1.39687e+06	162349	92697.1	2755787	286107	163752	0	89294.7	81772	4034228	0	14330.4
1938	189.091	1.27635	14946.9	21657.3	792812	38037.5	799611	385698	968583	201873	32549.3	80310.1	620685	1.35233e+06	3.47771e+06	575315	219333	78086.6	165139	1.74626e+06	329234	66314.6	1845505	96113.1	764365	374255	166098	218927	405107	313972	1.05437e+06	348460	372013	220232	1.32315e+06	935093	380042	2.94934e+06	618579	392942	218902	520774	883120	663180	1.80592e+06	496318	1.75294e+06	537733	1.13946e+06
[truncated: 12,908 more rows]
[truncated: 49 more columns]
