# Supplementary material for: Cynipid wasps systematically reprogram host metabolism and restructure cell walls in developing galls
Source: Plant Physiol. 2024 Jan 17;195(1):698–712. doi: 10.1093/plphys/kiae001 (PMC11181936; doi:10.1093/plphys/kiae001)
Supplement: kiae001_Supplementary_Data [file kiae001_Supplementary_Data.zip › Supplemental Dataset S3.xlsx]

## Sheet: Data
Supplemental Dataset S3: Negative mode untargeted mass spectrometry dataset
row ID	row m/z	row retention time	20201106_JGI-AK_PS-KM_505892_OakGall_final_QE-HF_HILICZ_USHXG01583_NEG_MSMS_94_ExCtrl_6_Rg70to1050-CE102040-none-S1_Run219.mzML Peak height	20201106_JGI-AK_PS-KM_505892_OakGall_final_QE-HF_HILICZ_USHXG01583_NEG_MSMS_95_ExCtrl_7_Rg70to1050-CE205060-none-S1_Run259.mzML Peak height	20201106_JGI-AK_PS-KM_505892_OakGall_final_QE-HF_HILICZ_USHXG01583_NEG_MSMS_96_ExCtrl_8_Rg70to1050-CE205060-none-S1_Run286.mzML Peak height	20201106_JGI-AK_PS-KM_505892_OakGall_final_QE-HF_HILICZ_USHXG01583_NEG_MSMS_55_Cone-S1_7_Rg70to1050-CE205060-QlobataAkingi-S1_Run265.mzML Peak height	20201106_JGI-AK_PS-KM_505892_OakGall_final_QE-HF_HILICZ_USHXG01583_NEG_MSMS_92_ExCtrl_4_Rg70to1050-CE102040-none-S1_Run127.mzML Peak height	20201106_JGI-AK_PS-KM_505892_OakGall_final_QE-HF_HILICZ_USHXG01583_NEG_MSMS_91_ExCtrl_3_Rg70to1050-CE102040-none-S1_Run102.mzML Peak height	20201106_JGI-AK_PS-KM_505892_OakGall_final_QE-HF_HILICZ_USHXG01583_NEG_MSMS_90_ExCtrl_2_Rg70to1050-CE102040-none-S1_Run69.mzML Peak height	20201106_JGI-AK_PS-KM_505892_OakGall_final_QE-HF_HILICZ_USHXG01583_NEG_MSMS_54_Cone-S1_6_Rg70to1050-CE102040-QlobataAkingi-S1_Run222.mzML Peak height	20201106_JGI-AK_PS-KM_505892_OakGall_final_QE-HF_HILICZ_USHXG01583_NEG_MSMS_56_Cone-S1_8_Rg70to1050-CE205060-QlobataAkingi-S1_Run271.mzML Peak height	20201106_JGI-AK_PS-KM_505892_OakGall_final_QE-HF_HILICZ_USHXG01583_NEG_MSMS_64_Cone-S2_8_Rg70to1050-CE205060-QlobataAkingi-S1_Run305.mzML Peak height	20201106_JGI-AK_PS-KM_505892_OakGall_final_QE-HF_HILICZ_USHXG01583_NEG_MSMS_89_ExCtrl_1_Rg70to1050-CE102040-none-S1_Run14.mzML Peak height	20201106_JGI-AK_PS-KM_505892_OakGall_final_QE-HF_HILICZ_USHXG01583_NEG_MSMS_51_Cone-S1_3_Rg70to1050-CE102040-QlobataAkingi-S1_Run96.mzML Peak height	20201106_JGI-AK_PS-KM_505892_OakGall_final_QE-HF_HILICZ_USHXG01583_NEG_MSMS_93_ExCtrl_5_Rg70to1050-CE102040-none-S1_Run182.mzML Peak height	20201106_JGI-AK_PS-KM_505892_OakGall_final_QE-HF_HILICZ_USHXG01583_NEG_MSMS_52_Cone-S1_4_Rg70to1050-CE102040-QlobataAkingi-S1_Run139.mzML Peak height	20201106_JGI-AK_PS-KM_505892_OakGall_final_QE-HF_HILICZ_USHXG01583_NEG_MSMS_53_Cone-S1_5_Rg70to1050-CE102040-QlobataAkingi-S1_Run188.mzML Peak height	20201106_JGI-AK_PS-KM_505892_OakGall_final_QE-HF_HILICZ_USHXG01583_NEG_MSMS_49_Cone-S1_1_Rg70to1050-CE102040-QlobataAkingi-S1_Run35.mzML Peak height	20201106_JGI-AK_PS-KM_505892_OakGall_final_QE-HF_HILICZ_USHXG01583_NEG_MSMS_72_Cone-S3_8_Rg70to1050-CE205060-QlobataAkingi-S1_Run296.mzML Peak height	20201106_JGI-AK_PS-KM_505892_OakGall_final_QE-HF_HILICZ_USHXG01583_NEG_MSMS_63_Cone-S2_7_Rg70to1050-CE205060-QlobataAkingi-S1_Run234.mzML Peak height	20201106_JGI-AK_PS-KM_505892_OakGall_final_QE-HF_HILICZ_USHXG01583_NEG_MSMS_62_Cone-S2_6_Rg70to1050-CE102040-QlobataAkingi-S1_Run231.mzML Peak height	20201106_JGI-AK_PS-KM_505892_OakGall_final_QE-HF_HILICZ_USHXG01583_NEG_MSMS_70_Cone-S3_6_Rg70to1050-CE102040-QlobataAkingi-S1_Run207.mzML Peak height	20201106_JGI-AK_PS-KM_505892_OakGall_final_QE-HF_HILICZ_USHXG01583_NEG_MSMS_16_Urchin-S1_8_Rg70to1050-CE205060-QlobataAdouglasii-S1_Run277.mzML Peak height	20201106_JGI-AK_PS-KM_505892_OakGall_final_QE-HF_HILICZ_USHXG01583_NEG_MSMS_80_Cone-S4_8_Rg70to1050-CE205060-QlobataAkingi-S1_Run302.mzML Peak height	20201106_JGI-AK_PS-KM_505892_OakGall_final_QE-HF_HILICZ_USHXG01583_NEG_MSMS_58_Cone-S2_2_Rg70to1050-CE102040-QlobataAkingi-S1_Run56.mzML Peak height	20201106_JGI-AK_PS-KM_505892_OakGall_final_QE-HF_HILICZ_USHXG01583_NEG_MSMS_61_Cone-S2_5_Rg70to1050-CE102040-QlobataAkingi-S1_Run176.mzML Peak height	20201106_JGI-AK_PS-KM_505892_OakGall_final_QE-HF_HILICZ_USHXG01583_NEG_MSMS_79_Cone-S4_7_Rg70to1050-CE205060-QlobataAkingi-S1_Run268.mzML Peak height	20201106_JGI-AK_PS-KM_505892_OakGall_final_QE-HF_HILICZ_USHXG01583_NEG_MSMS_87_Cone-S5_7_Rg70to1050-CE205060-QlobataAkingi-S1_Run253.mzML Peak height	20201106_JGI-AK_PS-KM_505892_OakGall_final_QE-HF_HILICZ_USHXG01583_NEG_MSMS_21_Urchin-S2_5_Rg70to1050-CE102040-QlobataAdouglasii-S1_Run164.mzML Peak height	20201106_JGI-AK_PS-KM_505892_OakGall_final_QE-HF_HILICZ_USHXG01583_NEG_MSMS_71_Cone-S3_7_Rg70to1050-CE205060-QlobataAkingi-S1_Run237.mzML Peak height	20201106_JGI-AK_PS-KM_505892_OakGall_final_QE-HF_HILICZ_USHXG01583_NEG_MSMS_60_Cone-S2_4_Rg70to1050-CE102040-QlobataAkingi-S1_Run130.mzML Peak height	20201106_JGI-AK_PS-KM_505892_OakGall_final_QE-HF_HILICZ_USHXG01583_NEG_MSMS_69_Cone-S3_5_Rg70to1050-CE102040-QlobataAkingi-S1_Run170.mzML Peak height	20201106_JGI-AK_PS-KM_505892_OakGall_final_QE-HF_HILICZ_USHXG01583_NEG_MSMS_68_Cone-S3_4_Rg70to1050-CE102040-QlobataAkingi-S1_Run133.mzML Peak height	20201106_JGI-AK_PS-KM_505892_OakGall_final_QE-HF_HILICZ_USHXG01583_NEG_MSMS_40_Urchin-S4_8_Rg70to1050-CE205060-QlobataAdouglasii-S1_Run283.mzML Peak height	20201106_JGI-AK_PS-KM_505892_OakGall_final_QE-HF_HILICZ_USHXG01583_NEG_MSMS_50_Cone-S1_2_Rg70to1050-CE102040-QlobataAkingi-S1_Run50.mzML Peak height	20201106_JGI-AK_PS-KM_505892_OakGall_final_QE-HF_HILICZ_USHXG01583_NEG_MSMS_38_Urchin-S4_6_Rg70to1050-CE102040-QlobataAdouglasii-S1_Run228.mzML Peak height	20201106_JGI-AK_PS-KM_505892_OakGall_final_QE-HF_HILICZ_USHXG01583_NEG_MSMS_57_Cone-S2_1_Rg70to1050-CE102040-QlobataAkingi-S1_Run41.mzML Peak height	20201106_JGI-AK_PS-KM_505892_OakGall_final_QE-HF_HILICZ_USHXG01583_NEG_MSMS_59_Cone-S2_3_Rg70to1050-CE102040-QlobataAkingi-S1_Run87.mzML Peak height	20201106_JGI-AK_PS-KM_505892_OakGall_final_QE-HF_HILICZ_USHXG01583_NEG_MSMS_76_Cone-S4_4_Rg70to1050-CE102040-QlobataAkingi-S1_Run158.mzML Peak height	20201106_JGI-AK_PS-KM_505892_OakGall_final_QE-HF_HILICZ_USHXG01583_NEG_MSMS_74_Cone-S4_2_Rg70to1050-CE102040-QlobataAkingi-S1_Run72.mzML Peak height	20201106_JGI-AK_PS-KM_505892_OakGall_final_QE-HF_HILICZ_USHXG01583_NEG_MSMS_15_Urchin-S1_7_Rg70to1050-CE205060-QlobataAdouglasii-S1_Run262.mzML Peak height	20201106_JGI-AK_PS-KM_505892_OakGall_final_QE-HF_HILICZ_USHXG01583_NEG_MSMS_24_Urchin-S2_8_Rg70to1050-CE205060-QlobataAdouglasii-S1_Run299.mzML Peak height	20201106_JGI-AK_PS-KM_505892_OakGall_final_QE-HF_HILICZ_USHXG01583_NEG_MSMS_36_Urchin-S4_4_Rg70to1050-CE102040-QlobataAdouglasii-S1_Run148.mzML Peak height	20201106_JGI-AK_PS-KM_505892_OakGall_final_QE-HF_HILICZ_USHXG01583_NEG_MSMS_22_Urchin-S2_6_Rg70to1050-CE102040-QlobataAdouglasii-S1_Run213.mzML Peak height	20201106_JGI-AK_PS-KM_505892_OakGall_final_QE-HF_HILICZ_USHXG01583_NEG_MSMS_88_Cone-S5_8_Rg70to1050-CE205060-QlobataAkingi-S1_Run293.mzML Peak height	20201106_JGI-AK_PS-KM_505892_OakGall_final_QE-HF_HILICZ_USHXG01583_NEG_MSMS_33_Urchin-S4_1_Rg70to1050-CE102040-QlobataAdouglasii-S1_Run20.mzML Peak height	20201106_JGI-AK_PS-KM_505892_OakGall_final_QE-HF_HILICZ_USHXG01583_NEG_MSMS_12_Urchin-S1_4_Rg70to1050-CE102040-QlobataAdouglasii-S1_Run152.mzML Peak height	20201106_JGI-AK_PS-KM_505892_OakGall_final_QE-HF_HILICZ_USHXG01583_NEG_MSMS_46_Cone-Ctrl_6_Rg70to1050-CE102040-Qlobata-S1_Run225.mzML Peak height	20201106_JGI-AK_PS-KM_505892_OakGall_final_QE-HF_HILICZ_USHXG01583_NEG_MSMS_30_Urchin-S3_6_Rg70to1050-CE102040-QlobataAdouglasii-S1_Run204.mzML Peak height
1	169.014	19.5507	698212608	413614496	393298784	746004288	636756288	688744448	773243648	542916288	244434192	391450912	38941.8	1088086016	745368960	1019157504	19711842	644887744	328640640	182349760	453759328	1224318208	793517120	386620640	1115902464	1201991296	487936448	276859200	1646284672	159245712	513335296	1445192576	488062688	562486400	768194112	471509024	813080896	851737920	857613632	767528000	744855232	676702656	1872252160	1368923776	514877280	628571456	2022795264	486665952	1535064064
2	183.03	1.25888	508567712	54986928	109570064	1253976960	89664064	96035984	41029808	2004652544	1354215424	1837116288	24757792	902027904	263572976	1223126528	1638237312	1321195392	1812620416	1096923136	2361459712	1669905280	6921372160	1021814336	1624271488	2022439296	1327502208	1152050048	6856332288	1404689408	1853746688	1427145344	1359578112	6818833920	1461344768	5308703744	1417915904	1535429888	1561178496	1117967360	7391372800	8055292928	6824791040	6862429696	926031040	5960290816	8390095360	128358728	6907033600
3	125.024	18.9697	374921280	244116336	92048216	81537704	163129040	199398736	315388672	104295848	136097696	212581088	257654	598865216	177824544	182338736	2.34468e+06	163665984	286189792	46574948	88843608	254473680	77738568	124600216	293625216	298613792	62178992	36741352	505292640	25834774	199628544	232446368	130828712	173695200	234643968	93449968	315460896	244160032	144384352	175983376	232735424	224013104	753120000	467592800	284343712	78291952	790582720	183077312	250778272
4	227.967	1.19032	263337616	161896192	136634272	138381264	197222080	213198608	180174320	229741376	149916384	120505632	257754784	187406704	168347008	203744704	234915632	162662912	128588744	114262960	125892728	184101840	17046258	118772304	192923488	193515936	111821144	106136752	43745056	117370384	171742224	185097856	185378432	72515800	206529488	126878824	196499888	211215840	160156992	125502800	11093117	15374224	20960050	52687072	107952888	138776416	10180232	149294640	50261400
5	229.965	1.19037	258515744	156923488	133315672	135791264	190762864	207733536	172503648	224196608	144510704	116031384	246545040	185578208	165634400	198958688	228293776	156197840	124992216	109921664	123019112	177765952	17303712	115479392	185267680	187549488	106796288	102016000	42440108	114937224	167330480	180513296	179714192	70548848	204654112	124063120	187461008	205525904	156587216	120121440	11173288	15418227	21806394	50093704	105761032	136595280	10144112	143868352	48146984
6	187.092	8.26295	239849920	107798944	139773936	51766340	144215408	176758944	136441104	112906952	57329304	13908361	165633344	97155624	160145728	56331436	123518872	63481876	14428514	29637936	25007016	15534209	7497403	8869999	20380324	15338131	11904745	8550562	2.39836e+06	11446793	10300103	6682805	4698052	8463268	71145376	5997817	12958934	16602773	5664838	2.09695e+06	9331153	7.62837e+06	2205346	7203062	9724697	1.96014e+06	3.99885e+06	90430296	6826534
7	125.024	19.3791	238919424	103077072	73529568	121944624	342815136	233291520	275803840	592521024	414658912	74262272	154454	572805696	255783184	240914288	1.96882e+06	189503072	60066288	43283856	71163840	753503488	163205136	73082648	254571568	251965936	132059424	44311772	452720640	28418202	138292144	304561472	126565096	67973272	200578352	99419912	265631600	263727520	235366992	254432960	146382400	164101984	592491776	263424384	75693576	65207868	516313920	113648520	251811136
8	139.032	2.68245	223911952	157270048	152513888	131572080	202560528	216217312	226850864	208866912	144004992	106432648	330818176	199825152	176228240	171184848	211896480	238089056	106726360	105410752	106536056	144025008	37963024	83722064	182198416	147062384	91013144	77494472	90399232	96828968	138984128	131009440	131970928	62734504	216975264	83256280	202138976	185498384	127992160	113063400	30544118	57297340	83142368	92184696	83557376	194571856	60952952	64516664	72776952
9	125.024	17.793	190912960	73668080	105640352	335776160	210829600	201719312	423679104	120936040	41253764	41107832	404022	475595840	161014960	194633472	1.51844e+06	239757888	47656776	100567472	130334472	257406048	88112936	52211292	226911120	286373920	62230316	241384688	380660160	32018182	95269944	630810752	131631440	131166928	139126832	96967760	124454360	235667248	134768176	183245440	483606816	121706304	728667648	919441664	286324096	365208640	324928736	138240288	408267488
10	125.024	17.3014	184904272	308333024	117244160	50066404	177630928	224283168	251043264	109165488	143826320	307211392	4.14263e+06	1202775552	519362496	183292656	3093439	286621216	101706384	28985822	51572140	545440000	72981928	94625888	372907392	421039744	260585472	272479040	422470912	64573620	182475648	504079296	281276608	253935648	347205152	159556784	193023888	253444656	307525856	533164096	91708328	219659456	323330560	480038688	70474648	261032736	340649856	234656096	196185504
11	117.028	1.4416	178414096	89514960	84828888	71406864	146543648	162458432	169040464	156061728	76196376	54395616	203940800	152892896	115678240	126802992	149353504	143805104	50069972	53289648	52185528	95859776	12564179	46866608	112812304	82956656	37230484	28199658	31997458	40762568	95865392	82093480	79682608	22828522	141124624	29943334	127843192	114199224	75842576	55247348	10189121	11217764	29534792	42661596	28244552	67847672	14166528	47515176	36022620
12	271.062	5.46415	161777600	113464752	108242016	74446184	189887648	200637184	189302688	137514080	86793200	58130420	210307776	164532640	190902128	139384704	132555584	130101400	68019352	52277312	53390016	86484208	17805176	108470384	96627104	94325648	69636624	52924096	34122884	81013328	91570824	136236512	100591488	29742560	119133912	39218424	102630104	110347096	83681392	69062280	17103390	25113844	32344394	35220848	56997824	53553800	25818700	74685904	30176434
13	132.047	1.31196	154376480	101370352	92571024	32971878	158215808	176084912	183910704	51068744	33071404	20324018	212627056	109497888	120872240	71813072	70440760	90580704	20698432	29059868	14410252	50785188	786747	32375490	59681704	32855832	28409326	23950544	2.40326e+06	24351730	36680032	54387652	60987160	2.20139e+06	83911456	4.56287e+06	86423368	65503000	44191204	45460428	696326	607954	2.36611e+06	3.37403e+06	28982662	6.86197e+06	684253	48661976	2.73917e+06
14	137.041	16.2206	141200400	75661288	74601040	59993812	117228864	139797920	140046240	121342464	67543976	46747244	181739216	127545624	109857024	109970328	124226032	127139912	45747552	48529336	46059900	77747024	29163368	37929116	94265520	77671616	34628964	31147630	44493136	41071836	72301144	72829192	64457004	35787140	120695800	31669264	111566744	89642664	58964044	52725068	31283788	28765960	42396324	68332112	22769068	73754336	37636420	67931688	52288824
15	199.038	12.8435	103097896	79969760	56862996	67781576	86651888	92283728	100442728	51241584	43073380	42945848	98594504	127357744	87253680	60178276	64752556	110438552	41426364	53754244	71550472	81499696	59727616	43581540	97123560	98627640	54512816	37190952	56727164	52929724	99595672	79051056	63284440	10839522	145657824	22551572	63554572	116916880	61698576	56926316	79477816	26758262	25902424	36609748	33399898	9759583	87105040	18849030	20624036
16	139.019	3.19373	92702296	57414104	57393640	28545742	92863384	100626344	100245736	51342840	27317636	16645598	135395664	64137892	78266632	48986252	54651484	41013852	13514991	15454256	14513320	21022664	1.6539e+06	12239765	24264074	23088106	9880373	10857339	3.14124e+06	10384116	23080736	21467024	17205088	2908549	38545940	4.51366e+06	24317464	25924240	16977846	11016126	1.4939e+06	1.5893e+06	2.89282e+06	4042565	13288418	5.00574e+06	1.66069e+06	8148106	2.8742e+06
17	152.06	15.9991	90819080	54601676	52164048	40611356	72749312	90951816	92351592	73448824	46343480	28390970	184076464	78734864	70997704	65267820	81866896	84915856	28250460	30848574	29536846	45798580	19905898	23901036	56390048	44871924	23111062	19132086	29648724	25180922	41247344	41143172	37679532	24225618	75439752	23802128	68892360	59231156	35102664	28527624	22538678	20684462	29650678	43883296	16035636	50238304	22915622	43658516	36454360
18	125.024	17.2198	86884520	308333024	402857376	34970888	157457328	192737392	140476736	50027400	143826320	307211392	4.14263e+06	183100800	519362496	152080240	3093439	286621216	79416128	28985822	51572140	488533056	105715616	77220936	372907392	421039744	260585472	83005984	422470912	23096364	111008016	504079296	123811368	75680400	347205152	159556784	190882768	172180176	307525856	533164096	91708328	107918032	323330560	480038688	70474648	261032736	340649856	234656096	247891872
19	223.069	9.011	80546048	26588158	29224396	17514424	67162168	69017320	96795864	49129400	20917552	3.06109e+06	151640032	67895152	59054968	50038084	85481128	97658888	5.73739e+06	12257698	15896288	30666046	1.4263e+06	3.20551e+06	48829580	34443964	8.15248e+06	8.09788e+06	5686233	13693948	35895908	23475810	30462222	1.28547e+06	86155624	716220	78022608	61612280	25140788	27112144	2.12336e+06	187160	5062075	10856828	7.75409e+06	24699178	3.06818e+06	58267284	6851969
20	123.061	13.4706	69912744	45046584	44754272	38894700	62704036	75313200	74383272	64380280	42249232	31581856	85542832	63047448	65190848	57886920	64982572	61968764	18743596	28190744	29916068	30926440	7717992	15055326	48287968	40451588	10662040	5.50788e+06	12794037	15135339	35907368	16284433	15335764	10301649	51558156	10386028	52025280	55985516	18084338	20020510	8802352	8.2071e+06	11143337	18460710	6224133	25013072	12921397	26216102	16515345
21	331.067	8.269	63982008	4.94101e+06	14473766	240817104	19457294	12544085	13447455	559836160	267720688	1079138944	311219	181256528	87436104	401662240	351770336	691545280	1617232768	1240526336	876296384	1591596928	2014518528	1498855936	1442685568	1605746560	1596505728	1606324352	2106197760	1599578112	1373868160	1840279680	1983474048	1987417728	534245184	2032541440	1436009984	1169872896	1946445184	1755623808	1982163456	2076183296	2105130880	1905747072	1546339968	1847403136	2040773376	30695790	1939752960
22	183.03	15.7415	56741456	9270355	10210960	15791230	13472587	14839295	19682486	17472786	6484140	10160319	37394.6	33833300	16436459	15165274	1.49744e+06	10821849	7526062	2.4577e+06	3853360	64441684	103535672	15488845	35420100	28299914	8780066	6163536	193071680	2.19328e+06	11135412	33566940	9015515	54101492	13456786	11235715	26943876	16681422	22122368	8897400	106640216	101629992	190602080	140209520	8665315	60161884	718986048	105298456	313983520
23	151.061	19.5187	55056368	7.47534e+06	9457912	6795646	45702936	66345104	44712436	55368672	10915679	8618785	44567904	31770388	47154220	30106464	42154912	28081984	9696728	7.956e+06	8313303	23715224	6079405	7.87022e+06	27208942	21441704	6404951	7430391	10619560	7.5732e+06	55109244	31986424	65072048	5923112	38272264	5.16016e+06	24119608	46544716	41189800	72400448	5.64828e+06	7203562	12228679	18152398	8099734	18924160	11423703	52077232	16717821
24	191.056	19.56	52505540	14433512	20825272	9581202	19866716	37703332	37883188	44360360	12528969	20946246	115268	32322622	39019632	30112098	28522096	26600894	39975576	11638974	15049089	97730152	39532300	43016112	51701164	54261744	34534512	69973768	162229216	32384950	43609724	159282544	227060160	50687012	49675176	89626280	41145332	66267764	189341904	151086416	47038092	60394156	227658752	139082512	81906512	192756800	109925296	61679536	260533088
25	191.056	13.0603	51691708	23994650	67953480	177147136	64474756	79902800	75781064	557684992	181226432	947929344	25196018	190802688	200377376	318238336	265122032	389186752	2020713472	1165668352	503581568	2681739008	5034318336	3689037056	1364550272	1584572928	4117806592	5847503360	7946356224	3193944064	958511488	4622539264	4707710976	6248099840	455228768	6588533248	1471754496	1262885376	4904217600	2526136832	5201394176	5982199296	9082450944	6786569728	6641936384	7173657088	5981265920	1126964608	10028254208
26	350.921	17.2905	49046972	38565104	41106984	32558818	52187672	46816340	47082768	35588772	34151856	23601692	42123496	38694680	42554084	36359100	41247372	30919494	20446550	17614260	19124024	26839570	7455520	13359109	24879132	26057890	18749642	9831078	8.1605e+06	12728295	31543442	18045532	24024036	8848099	26636924	4.13375e+06	23851158	27751654	18159946	25311944	7857872	6.24896e+06	8022527	9494642	11824021	6.48789e+06	6.06179e+06	23551962	7779135
27	174.099	9.09389	47104104	36687100	35994140	26455580	42319152	46405072	52012560	42975392	32544602	21832276	58452264	42471012	34199664	36691504	39746260	46634688	19287038	17512038	20809058	18700922	4319193	18095742	26542234	21158580	16639803	13443076	11137097	16228490	21891148	17133306	18026816	11138809	40259272	16157868	30357838	29069568	16958246	12518321	1.58952e+06	4.91195e+06	8168617	9227795	16044496	23759880	6983974	29409814	3.29013e+06
29	108.042	14.3336	45433164	31167790	30974520	18817462	40249304	47646488	47115756	23875128	24414014	11828952	54748208	33535026	40477140	27736774	30791730	21899406	8736392	11280776	8748615	12176440	3517954	5635625	14234500	13000634	4374550	3.06872e+06	6.76648e+06	5.19796e+06	16172145	7769281	7435544	4.32499e+06	15094873	4.05151e+06	23770624	14410904	6.75889e+06	9110463	3.83332e+06	3651871	6810555	10672015	2.78116e+06	12026403	5445387	15967924	8676977
30	269.112	13.4877	39536032	32177196	31880468	17985692	40081172	48275956	45356888	24810542	18686184	4870718	47171004	23481604	50690628	28718130	23138398	11397335	527234	3.46357e+06	4822622	1126655	0	642536	6.78144e+06	6.25151e+06	162288	0	0	431893	5.21593e+06	410603	193112	145865	7.08616e+06	0	5.01163e+06	9133796	439395	530030	0	0	0	170623	0	0	141048	357981	0
31	168.031	19.725	38990004	15127867	14145874	17057482	89090184	72693776	85933920	38178332	13284811	14338397	40569.3	67444640	67083716	57655420	518614	31976700	14638033	16921256	21786664	30690994	13185779	15523859	50978580	63407472	15720367	12320090	64369800	10791120	73524832	78667568	66826668	14051527	46751924	9021878	30676948	68050520	66332636	85680720	15558572	17902378	63856684	53796780	16083347	18640088	88755000	44549792	27966684
32	137.105	9.35867	38586748	30788918	30301956	23095340	37427420	37277572	40427380	34960716	27709532	18670910	39232332	35366648	34385152	33078312	33516564	40487752	19199240	16002895	17152066	22938650	16399823	17330958	27367074	25855128	16679921	13603254	24434364	15831151	23385430	23922196	23290086	18855802	34778440	18385234	31091134	33855220	21729608	12513264	16876760	19265494	24411024	28623326	15199892	28370748	22746116	24769272	26906064
33	413.171	14.4222	36960412	23903530	23910132	18236892	35298244	46349860	44544312	30458270	22722954	14480020	51557188	39800292	36369216	32020778	32422776	33995088	13925643	14730590	14473497	18961892	8.03471e+06	11690320	25075756	23576110	8837098	6935505	10143320	13147085	21588668	18092272	16669236	9876276	30828890	10520867	28461286	27075236	14665503	14302654	8457923	9288857	9956851	11562717	5836886	11800309	7584104	21229650	8952905
34	133.014	14.4417	36084164	21730854	21194244	24428428	31254504	35358900	37967788	40478056	22742218	22605472	51830280	41740772	30355412	34721240	43361752	54490360	28807462	24259468	29649328	49209524	99368840	32507172	50603356	37072664	29748822	31085858	193330768	37297940	33866400	129006032	43118988	74955936	56594716	111126968	42987036	46042760	48998280	59708236	127967304	174373120	189061136	147765632	201777760	163505968	394808384	51677996	209743840
35	183.03	16.2938	35558912	8633544	9689871	14905635	12914702	16502866	19521204	25098578	6327371	9497015	34453.6	30327614	14820232	14352691	1.47857e+06	12695043	7069094	2.05075e+06	5242228	64582368	82269104	13940667	35908604	46611036	8196960	5661439	179613264	1.89927e+06	11355807	33903900	9009176	44757832	24179394	128423600	28013502	16073901	20884012	8411383	89342360	85652168	169889568	141592096	8543914	37136452	401941312	68785864	376816608
36	125.024	16.1193	35320040	6862631	6.44413e+06	7.09063e+06	14871639	53346900	95100096	7247227	3.03076e+06	4723330	72179.5	68182856	14076834	15184613	1.62059e+06	9706053	5564150	3.78018e+06	5.96954e+06	20433652	34382180	7.4396e+06	24304670	52380276	5.54462e+06	5093767	41303084	3893105	11325264	23143118	10238809	31656970	14097211	44665748	12980291	27455984	14712315	15554960	32713434	36466260	71618576	35911652	7553154	13210457	43207496	389445728	48033580
37	183.03	1.03138	35004208	9748155	11906194	19623010	26158364	23043870	15088827	30094414	11684468	16715970	97548.3	40729212	21474354	25832932	1.54095e+06	12379529	28812082	3.03009e+06	3.64921e+06	69816032	973841088	19464252	50460620	36075940	13297833	9399584	73607280	5261824	27066714	42454692	16985942	282975648	21701706	84307224	37395452	27106354	28996708	16941544	1171876096	1068632576	1047408832	877477184	12841673	450758304	1249650176	11999872	775508800
38	122.086	11.0695	32116574	22027800	21459566	15729758	26978134	30448838	31696666	27472160	18305278	10521852	32949802	28370014	27585192	22814130	26215804	33460104	12480144	10334610	10735356	16159916	6931315	10472639	20299408	17026136	11601260	10315139	8549255	11360229	14581873	15999198	16484433	7.2747e+06	29069732	9499463	26874296	26051838	15351402	9433071	8600798	7581812	8676115	10900580	9922528	10978506	8399502	19204370	10347279
40	117.019	9.78011	31380832	15655201	16001553	13283418	22894836	29753566	24458096	29573936	11614191	18367220	51575492	60573640	26228944	19214390	29277958	58083248	26906794	16037913	22321158	34672056	73497784	35184604	39735132	20589546	27175802	23979546	98196136	36649432	16705927	34507032	35750176	58364300	64250044	62641140	45875284	35080148	32630404	41517992	99474632	101410640	108436640	82363840	31833730	98895328	114464040	126454048	172756864
41	158.939	1.21826	30617010	15154057	10542995	11637460	59899048	98668144	140603456	30225460	11248202	11960983	203645472	114212448	25128928	44127432	31715294	161562272	11651463	13820121	13018531	24995182	6.88665e+06	11412022	135141328	23176370	11233484	14538050	27932438	14449095	53496912	26866178	56810148	8233586	154090352	8775546	148153728	125601496	34247204	120598040	9246194	7810337	37454648	24786568	9618206	147905472	33172320	25262524	20339360
42	152.073	14.3297	30605684	22453772	22300236	14334590	29115270	34271088	34486924	17336556	17089390	8886927	45177096	24457918	31148712	21453906	21427490	16293679	6730283	7863583	6.94258e+06	8087496	2.76959e+06	4.49625e+06	9492364	9571190	3684833	2.50831e+06	4.48959e+06	4.24581e+06	11235726	5764754	6018968	3.36607e+06	11203933	3340290	16824260	9622677	4818509	5902045	2.94765e+06	2993423	4.45022e+06	6.40117e+06	2.21814e+06	7731041	4020577	11100594	5.34517e+06
43	89.0244	14.6735	29697410	5609677	5503436	5.29207e+06	7187057	13626763	10981430	7.63148e+06	5178019	4221429	10103274	8945179	7954211	6302528	8543049	7476514	3944373	4.41931e+06	4284608	14878088	2.93247e+06	4190930	7572645	5.93472e+06	3.93785e+06	3.72962e+06	3.44153e+06	4.09534e+06	7.19957e+06	8.08881e+06	5.23927e+06	3041829	7.21684e+06	3.00569e+06	8145722	11159322	26408840	6708835	2.4754e+06	3203734	4507040	6.67845e+06	3.6431e+06	5326697	4.15843e+06	7.61003e+06	7854374
44	137.054	14.3652	28594336	17544034	17069582	13349760	29105174	34388084	33297024	19871972	15901945	8076867	46264076	25770946	28247148	21651214	23726586	18952752	6864077	8827025	7.96429e+06	9619319	2.49451e+06	4977204	11993020	12490796	3.57301e+06	2.45247e+06	4.03092e+06	4904360	13669379	6.61425e+06	6.21261e+06	2919657	12863725	2697570	17867508	12549904	5.16815e+06	7213426	2524550	2.607e+06	4.04865e+06	6213690	2.15092e+06	7.42467e+06	3.17123e+06	12918282	6255490
45	169.014	0.935701	28172648	14708772	21672218	15947483	46953708	31660946	31819498	21438138	7831163	11014992	0	94496928	50483332	92741176	4691607	21644722	10837036	6.45131e+06	8445038	85749456	36487544	15934091	72516072	112773864	11099851	13366384	278319456	5.18738e+06	29296634	135761504	22424264	39403132	30629704	33227298	56817124	52308856	56535056	23519554	33406554	32641008	261069296	155157472	19014358	43292252	269868768	10853707	217824496
47	137.105	9.74825	27564024	18380890	18961858	12325809	22010170	23066794	21358888	23457792	14266346	9323872	21613124	21733344	25606456	18390240	21722014	22599312	9865505	8922236	8677928	12840123	8.126e+06	8815793	15356168	14371705	8310836	6.69889e+06	10995700	8.04901e+06	12177892	13858399	14663516	10044226	19268194	8784587	18557644	20384008	11737363	7104186	8.22198e+06	8578094	11267729	14492098	7.95159e+06	8902674	9152296	15670987	13629810
48	225.066	9.01619	26270658	8721989	9498088	5823843	22121518	22632000	30913696	15823376	7.00529e+06	808883	49608560	22238766	19435792	16414485	28448960	31634474	1.69807e+06	4.07439e+06	5.19484e+06	10475221	499555	788764	15851127	10885580	2.53883e+06	2.91223e+06	2.16177e+06	4573638	11862846	7.80686e+06	9961330	356670	28237184	241524	25360996	20360014	8465705	9005540	712267	0	1.69675e+06	3.46899e+06	2.39676e+06	8142502	1.09139e+06	18760536	2.41421e+06
49	156.946	17.2522	25974190	40621324	44704512	40659624	30221034	26564882	24928622	23031792	38148312	43002248	18720952	25662960	30104586	26212086	24473122	21940088	50312860	33329092	34255564	26756994	49684408	46717316	21329566	29020894	36023652	47296464	32977390	33329376	24915370	28835716	21697652	65362568	21190924	31533022	20715158	23423364	23840820	22908742	53586596	34001736	22573598	35017116	47234384	13223883	17047440	22369754	23843984
50	123.009	19.4164	25010974	11132311	7426813	11902786	24092598	16270797	23619120	42879324	16247699	12672896	86358.8	44147512	18672718	22522380	774252	30099130	6.64681e+06	3977703	9490048	58525352	15840705	7609897	19093396	23065950	8018911	5438374	41047088	3982207	11071661	23904556	10346966	9737138	14226097	8.34195e+06	17922810	17275048	22707814	19323704	15748173	23357222	85283192	39098580	10880293	10188602	50659784	10348106	30426578
51	543.131	5.45885	24346540	13510197	11716618	7.02882e+06	23125482	26338080	27292530	20282516	9187438	4721910	33958064	20690742	17767698	14358843	19633744	16670516	4.64365e+06	3.97099e+06	4088722	8663872	680935	5.45674e+06	9397195	6210392	4.15224e+06	3271599	1.20632e+06	5205315	7109742	7707430	8616718	1.60561e+06	14682359	2.62532e+06	11690249	11082177	5444512	5077909	667288	1.1329e+06	1219380	2.013e+06	3.51225e+06	3921116	802646	7536575	1.61536e+06
52	123.009	17.7913	23888550	8.06542e+06	9905960	18325370	14903721	14658713	28365448	10363336	4.29129e+06	4.82545e+06	172855	33186144	15871932	15448958	1.0169e+06	44072844	5045656	5549569	11293221	38607124	14665035	6312751	26945996	22964682	5147564	31717910	75203136	4.03212e+06	8140634	93507768	13013760	21252434	12049711	15841373	15419196	21074560	14161413	15048718	33552788	15954456	168152464	228379888	17420986	39356860	27923936	13760358	81803584
54	125.024	15.7554	23166768	6.45154e+06	6.19959e+06	6701918	16004718	33764916	24738496	7122140	2.87492e+06	4400543	69532.6	30183622	16756828	15538652	1289613	8417250	5413319	3.89651e+06	5194171	46270876	37903044	7114936	21700384	28978012	5.9111e+06	5.7789e+06	47141712	4.11737e+06	11217814	23456826	11001588	34694236	14097211	29851414	12248450	24653402	14907929	15677670	35527052	39953968	76754224	38559988	7.59623e+06	13443164	43207496	389445728	50376668
55	131.083	15.1524	22917496	21753004	21120340	19015122	23469404	27401386	25444570	19825000	20186680	14621877	22506080	25005174	31954214	22113938	20576094	19567796	11289623	14878593	14115527	12115361	4990930	10967814	17199132	20051166	10350096	10302831	6615908	11935123	16254918	14063028	12958602	5.1279e+06	16863744	6.0511e+06	17044372	14672877	13429973	14100713	4819173	5.28934e+06	5.01666e+06	5747451	8997786	7498019	5281430	14873627	5.03978e+06
56	174.088	15.1521	22711570	15181594	13928872	12675592	18474568	23755460	24184664	19352170	13333729	9913681	25867068	21464230	21479152	17371806	20846234	20196300	7800311	9851009	9755324	11917472	2.89711e+06	7460147	16356519	13501333	6981431	7172180	4082210	8.17246e+06	13536622	10178263	10819033	3.03451e+06	16524111	3.80121e+06	16590892	13987782	9921657	13681324	2.85509e+06	3.44368e+06	3.6135e+06	5.54707e+06	5931800	8.12349e+06	3.85467e+06	14857582	4.79513e+06
57	121.03	1.06276	22022512	13568578	10759597	13994674	14062540	18192962	10699435	25058926	12472701	12647571	19629334	15282826	9421372	16458112	24733926	9589095	12513195	12100729	14216433	20582328	4629457	11955320	19743950	15318563	10321835	12000960	5864506	11992890	16826412	11122867	15615790	5204035	20677152	10054629	15236545	15377560	9019070	15628799	6.42824e+06	1.49181e+06	5560732	7.01304e+06	10649174	11696818	8.26293e+06	17714460	8291135
58	160.842	9.36331	21117974	36113908	21669690	34945636	24534864	31141048	23348640	17953456	28886186	11832314	94856560	28000510	24669908	17823298	12389066	81143640	10991455	84090032	52302316	12914828	144818	14902858	56913188	19038070	17198850	41539228	717789	72593104	15577175	20227956	14134189	987219	58639644	12032294	101767448	34827340	10909577	41924188	578692	0	2.28293e+06	2.03745e+06	13694447	6688851	602384	17819670	1.0415e+06
59	158.939	0.852769	20936474	11557350	11859416	10684541	46251664	79261432	80163904	21726938	12467999	13968820	106542704	81625816	26552356	36022352	27873304	75081328	12682075	13061510	11131161	23613252	9558178	11517028	94989256	18761766	11820923	13755438	23556046	14341375	41783784	21459852	44706536	9750253	101686088	8106563	96930400	84326208	30063520	85120632	11263656	11308519	32508968	20054296	10670065	97640592	32041468	15546822	16628024
61	181.072	19.5703	19918546	5617002	5.5353e+06	5.06106e+06	18180948	19423914	14656645	25602404	5851449	5872612	30002960	11581719	13662658	10708830	33940688	14178983	6151232	6.25016e+06	6.37632e+06	10816772	4515533	5266918	9613471	8594125	5308869	5.84694e+06	4.33219e+06	6.43971e+06	19316426	9949706	23193132	4662135	15586416	4860779	10431465	15675764	12688235	23339298	4227700	4.98189e+06	5591388	7627608	5.83615e+06	10379823	5.01361e+06	23823294	6959282
62	216.114	10.3473	19836784	12623518	12700872	9148995	16364991	17590918	16010491	15738515	10825394	6632729	17288000	16645051	17767382	14178792	15126437	16469056	6711836	6291513	6.21781e+06	8831057	3.59121e+06	5.99843e+06	9638021	9610096	5989971	5.02203e+06	4.11236e+06	6185531	8212799	9105727	8424778	4548543	14252185	5167335	12175432	11809275	7191386	4.42574e+06	2.78307e+06	4.44244e+06	4272644	5.08054e+06	5234628	4368217	3.75003e+06	12045656	3.55396e+06
64	92.0475	13.4164	19655318	16497458	16895126	11308909	17973408	20111366	21052084	16761905	12507554	7.67475e+06	23137594	16431756	15666494	14718521	16221081	21472670	7.18091e+06	7473051	8.17095e+06	10477970	6.56278e+06	6.54091e+06	14007463	10006990	7.05662e+06	5.75847e+06	8707738	7208746	9986772	9387651	9735306	8266212	18715334	7.30157e+06	17008900	17903086	9090902	6884815	7.54438e+06	7.0447e+06	8883666	10411301	5.65008e+06	12677884	8553533	10161882	10353529
65	163.074	14.9946	19424110	14488341	13423647	8513248	18982884	25459472	23746360	14991353	11081947	4.60813e+06	16575888	20439822	23268732	15178930	15415979	17995662	5.03087e+06	5480984	5.34511e+06	5.59461e+06	1.42004e+06	3.15484e+06	11336864	11431447	3784127	3.44134e+06	2168999	4.27184e+06	7.71803e+06	7440532	7.78392e+06	1.78228e+06	16127062	1.69981e+06	13529574	11448459	7200361	4.4291e+06	1.31574e+06	1.81779e+06	1.97395e+06	2422928	3139583	5204638	1.86004e+06	6.16078e+06	1.92069e+06
66	170.833	9.43058	19372382	6.26574e+06	7495396	12518064	19476028	22447474	15693420	27282966	11910182	17900360	13414835	23278510	21827264	17441096	25836662	22536714	10746308	29092414	34519684	26304042	5272920	11774072	30371174	35426112	9880157	13751527	12654141	24379786	34800528	38327484	28755772	7741510	24697528	58308880	41352740	45159596	31070992	51587916	5.64602e+06	3576498	13211442	8481837	11285422	6046843	4.55026e+06	25172774	8132076
67	491.211	14.4101	18521656	21466636	20438694	13038793	15283472	15965399	13745265	13878380	16227673	8407733	13412460	12357745	19516436	11538925	13288928	7.11484e+06	6.08261e+06	7.46979e+06	6.35723e+06	3.8985e+06	280027	3481098	4.19811e+06	7168392	938492	383411	231932	3.22012e+06	5.60966e+06	2.99103e+06	1.66959e+06	398908	5995505	322494	5332862	5612712	1.88211e+06	1.3399e+06	234979	327058	211236	327466	267491	154942	94828.7	6756176	136705
69	162.839	9.36243	16553745	32403770	19144696	32284714	20505750	26323780	21074668	14798483	26659330	10633587	87301376	23370730	19404530	15541052	10290644	75213352	10152460	77046736	48381744	11753907	191734	14012504	52095548	17133858	16255465	39226596	795031	67734776	13848526	18671042	13137700	991877	52315808	11645654	92944336	30875318	10625124	36148996	627563	0	2050785	1.89793e+06	12864637	6.38719e+06	646269	14844226	919366
72	121.03	14.1515	15646266	5.92118e+06	5.77274e+06	5.44787e+06	6737353	12164897	8.04791e+06	15327854	5351279	5075717	8596160	9578037	6.15069e+06	6249272	9322385	7392686	4604188	4.86722e+06	4760995	14809698	3.09249e+06	4.34115e+06	11573398	14403845	4327268	4358097	9338354	4.45271e+06	6063087	39470404	5798592	3.2829e+06	7.13027e+06	5431417	11397141	6.75435e+06	5.03687e+06	6940056	3215418	2.8799e+06	4044396	13622144	4022207	7.8834e+06	3.71764e+06	7.51798e+06	5488052
73	335.041	2.97963	15491745	1.24188e+06	3.94205e+06	140003680	2.2681e+06	2.0283e+06	1.19726e+06	240804768	166131536	266680064	366634	61457632	17788770	149923616	181568112	236467392	481608832	191191888	400236736	306935232	1362765056	214963488	306895520	520209728	290772576	260449744	1334526080	311373952	421932320	293823168	255228416	1370007808	203501216	1306088320	239462768	301743648	360672448	221982240	1431999360	1480544384	1302138240	1152935296	197011392	1123470976	1374530304	638171	1117145088
74	121.03	14.7908	15293487	5.42391e+06	5475647	5.19509e+06	6.53936e+06	11351691	9216343	7985746	5.20912e+06	4827290	10726840	8011931	5.79157e+06	6.14478e+06	10241102	7.54714e+06	4.62653e+06	4949434	4742361	11286026	3724028	4.56047e+06	7276150	5.29715e+06	4.46779e+06	4647390	4794768	4579043	6047181	5037773	5.95908e+06	3.93491e+06	7.58736e+06	3.88273e+06	7.7086e+06	9300432	18904078	6.96941e+06	3.85877e+06	3.67319e+06	4457158	8830735	4528413	6682898	4112882	8792318	7069914
75	172.83	9.42921	15268560	4.2985e+06	5.49978e+06	9489726	15563639	17696102	11808299	21604832	9105971	12482234	9645528	18777548	17391390	12911199	21184828	16814944	6.76183e+06	22087436	27602926	16924660	2.79194e+06	7342038	23454430	25510492	5482468	7.8296e+06	7.48909e+06	15423706	28328976	26413120	18545446	4501953	19312342	39189348	31714766	35324980	20624902	39178484	3.31518e+06	1.74121e+06	7561529	5.0584e+06	6611346	3.26143e+06	2.35859e+06	19551962	4.78578e+06
76	134.049	11.5197	13881223	9942368	9440355	7203235	13633394	18434218	19389006	10375781	8297923	3.54102e+06	21785734	16512811	17031584	10795946	12883904	12466911	3.46225e+06	3.36403e+06	3647276	4659249	2.57304e+06	3.01511e+06	6.91755e+06	6.3879e+06	2.86612e+06	2.58882e+06	3.83463e+06	3.09113e+06	4.65116e+06	5.18907e+06	5.43068e+06	4425353	13368919	5139661	9161330	8722135	4.34839e+06	3.33679e+06	2115315	4.15737e+06	4.45771e+06	4.80999e+06	2945226	8921734	3030508	8501799	3.92842e+06
78	162.842	9.31182	13694416	1.04105e+06	1.24722e+06	795545	9636698	10955087	8.11572e+06	11098653	898705	805482	961775	9909748	19028448	7.67044e+06	5.02963e+06	5.16452e+06	1.05194e+06	545458	172755	2.89139e+06	0	1.4409e+06	6242890	3.52333e+06	512998	230745	0	282862	3973840	6.87059e+06	6.44991e+06	0	6.30616e+06	0	7220478	6485760	4.18652e+06	5546564	0	0	0	96797.6	1.39647e+06	0	0	8510670	0
79	136.988	19.5397	13425340	10561139	9860276	14704373	13431740	14506708	17019820	9727162	4811165	10499538	17685	21542092	16497912	23013546	110971	26547202	7.5373e+06	2862499	7.20972e+06	26759346	16735142	9036762	23429408	26883890	9845106	5.4642e+06	28194994	2.62783e+06	11223837	29083432	9685664	12746401	17989276	10933622	20901708	17977448	17553092	16083918	17212890	14853227	31328444	26437032	11449710	15082298	32908696	8851439	28738660
80	89.0244	0.785249	13042832	5376151	5933386	4713448	8.33569e+06	9968403	6.19405e+06	10975147	4310811	4943583	8573766	9141394	6093756	9032971	10647097	8.00063e+06	4.47738e+06	5.63417e+06	4235128	9678888	5199671	5173378	9738442	7816118	5.49932e+06	6062187	4.49428e+06	5440605	9045817	7623555	7.40985e+06	5889065	9913101	9389208	7.46763e+06	8640562	6684884	9544312	5.38882e+06	5.66309e+06	4294588	9609119	6.26826e+06	11520468	6342477	8476042	10203432
81	117.019	17.4026	12937979	3065360	2.517e+06	2.05791e+06	13451792	12023595	11207302	13999074	2.53038e+06	3.45873e+06	47153460	10613608	9562128	9854763	12005807	18207970	2.69852e+06	2.28522e+06	3.26058e+06	11084600	3.01906e+06	3.30539e+06	10054817	5.99755e+06	3.26089e+06	2.01227e+06	3.079e+06	2.19753e+06	8627099	6480256	9656554	1.86512e+06	16681000	5271694	11240417	11830485	6.95834e+06	11431254	2834550	2.97499e+06	3.08953e+06	7751783	2.52204e+06	8823226	2.76064e+06	10682902	5094353
82	181.015	1.27378	12857134	1.47993e+06	3.25677e+06	10960914	2.32029e+06	2.70914e+06	1.21236e+06	14677046	11828794	10893500	1057833	15113986	7529665	12403648	14826525	14998482	11505679	10627358	14169548	13359336	63848932	10189292	13895361	13067896	11504662	9562815	122955184	11234569	12556402	13440533	13760070	39580120	15245476	22006588	14380662	13625836	13211806	14337802	92138080	103006824	126967664	92019120	10956846	56474648	297426720	3.54031e+06	100802880
83	168.836	9.43034	12760786	4.21839e+06	4.77908e+06	7.87683e+06	12949125	14320350	10230058	18043326	8.155e+06	11518797	8941873	15586764	14232304	11213166	17179866	14405704	7350186	18902336	22555484	17431458	3.02881e+06	7.88067e+06	20017278	22282912	5985427	9024677	8536050	15850389	23392868	23919780	19067616	5.20313e+06	16167599	37509392	27020004	29291714	20117972	33230904	3.74114e+06	2318085	9165357	5401999	7.20492e+06	3.83275e+06	2.86517e+06	16454833	5.38658e+06
84	233.067	15.8221	12707060	238680	216313	193895	326809	756664	1.73223e+06	535101	157577	357494	41371.2	1.46559e+06	655584	647051	537521	809476	480010	316580	250773	1.97216e+06	1.65345e+06	676274	878568	1.22553e+06	592883	895476	2918806	536416	350890	2.23284e+06	739042	1.59718e+06	1.17602e+06	1.65183e+06	813063	860078	857459	625583	1.4067e+06	1.9501e+06	5109092	3.23326e+06	858184	2.88477e+06	2.1365e+06	16203842	8069725
85	173.046	15.8187	12414693	455531	390931	397267	487195	1.25449e+06	1925741	907689	320459	973946	107431	1881669	2.15893e+06	984280	1.11176e+06	1.49908e+06	2.70193e+06	1.81783e+06	716296	7.60191e+06	3.18746e+06	2.18164e+06	3.84639e+06	3714441	3.44002e+06	11811955	5.56692e+06	2392820	1.38249e+06	9747000	5.62735e+06	2.74482e+06	2.11445e+06	2855848	3843832	2598916	5.50606e+06	3.27846e+06	2.54588e+06	3.41988e+06	9017254	5136669	7774568	3.57771e+06	4698674	23922018	9356834
86	125.024	15.2555	12344925	5.98519e+06	5718728	6430864	15046183	15869251	51194328	6.68921e+06	2674512	4149777	62733.1	25386734	13623658	15247811	3.11278e+06	7879947	5230502	3650419	4.98162e+06	29901864	44289492	6.80709e+06	18078478	32046328	5169732	5.2031e+06	46769444	3897729	10695683	23894100	9812861	38597360	11079219	34285692	11205385	20693628	14116812	15189587	39062960	45543632	86164056	39518296	7358476	18859592	41742428	60196568	52626892
87	89.0244	15.4481	12102168	3.70033e+06	3621092	3.4463e+06	6275698	7.41101e+06	11321211	7.01012e+06	3.45578e+06	3.01529e+06	10835898	6.48924e+06	10138595	5054634	12532049	6847410	2.93399e+06	14171010	3.15886e+06	9121706	2236724	3071460	12715338	4.72058e+06	3.0211e+06	3.08762e+06	2.72224e+06	3.13877e+06	5728155	4359382	4.33512e+06	2611941	10629509	2560438	22086992	7126984	4214967	5.31858e+06	2.26521e+06	1.93842e+06	3.03825e+06	4.17692e+06	2.32217e+06	4594856	2.1483e+06	27064892	5449350
88	197.808	9.31965	11961130	11348805	9019172	8472048	28958540	33348138	69164544	12144668	9448176	1838634	99875008	40577356	19221214	21764374	13995373	88935048	1.14884e+06	10298291	5.06689e+06	758791	0	1.13289e+06	50234648	1.8512e+06	532487	973949	0	2.03543e+06	5.29438e+06	2.3668e+06	3.21262e+06	0	65007136	416146	67568832	21765792	1935384	25675322	0	0	0	0	1.00995e+06	1.0735e+06	0	12239689	0
89	551.117	5.46927	11783813	7.19501e+06	7.38861e+06	1.74088e+06	19359912	18154328	16187771	3.76198e+06	2130380	206159	17467794	10513951	21472624	6.84888e+06	4.69495e+06	2.83021e+06	82085.2	138805	150266	248555	0	91796.9	1.29035e+06	827784	79803.4	108451	0	87108	1072505	562593	981415	0	2985941	0	1.31718e+06	1.68876e+06	430185	343015	0	0	0	0	106422	0	0	828078	0
90	154.058	10.4866	11667765	6156844	5595387	4280278	7.2007e+06	9667185	8802981	6357691	5011170	3.27821e+06	13227642	9795167	10851601	6287752	7682345	9254779	3.71125e+06	3.13931e+06	3.04466e+06	4052608	983693	3.05988e+06	4156420	4.51575e+06	3187142	2724281	1.04128e+06	3.3108e+06	3.39322e+06	4.21223e+06	3.69063e+06	1.30594e+06	7.62477e+06	1.58011e+06	5680743	5.38002e+06	3612757	2.07858e+06	1.08255e+06	1.0764e+06	1.54789e+06	2.40638e+06	2808541	3.7142e+06	1.1088e+06	3.17679e+06	2340072
92	462.199	14.4106	11082010	12151371	11444650	6509177	9706184	10538999	9020684	6966692	8855450	3634216	7524678	7665602	12089584	6.50855e+06	6667128	3.44802e+06	2.3904e+06	3.1247e+06	2492818	1701804	110274	1.32391e+06	2.12769e+06	3.59261e+06	279457	57648.3	128998	1305722	2905324	1.60376e+06	801168	213240	3039726	202317	2646363	3.01006e+06	899660	686490	115620	139167	170974	220540	33534.4	67437.1	0	3151880	0
93	305.141	13.4901	10936659	5862426	5.71806e+06	4693673	7327930	8429952	8952041	8493083	4880006	2.72535e+06	10381589	6.23122e+06	5473128	5.82552e+06	12878456	5608253	656602	2624693	3129532	1787597	0	698167	3.97536e+06	2.59381e+06	226712	0	110330	697311	2.57819e+06	387699	322360	121566	4630443	186093	3.92763e+06	4.09543e+06	431308	1.14478e+06	0	167302	0	285827	45122.6	186855	137467	1.35903e+06	0
94	121.03	13.7234	10786227	5892659	5.73671e+06	5.60485e+06	6674059	7936858	11106562	8.29658e+06	5542203	5007387	8769259	7731271	6.30531e+06	6.82956e+06	12517373	16053977	4721694	5.04106e+06	5.02307e+06	15400298	3.50943e+06	4.4135e+06	7264814	7200058	4315823	4.12e+06	7.25641e+06	4540580	6.22712e+06	4.99203e+06	5.76333e+06	3.62396e+06	7.82196e+06	3611407	7505463	7.33499e+06	5.01984e+06	7117036	3.55398e+06	3.42019e+06	4493608	6142133	4254494	7646739	4220675	8112395	6.02562e+06
95	325.185	19.6169	10718059	7.20586e+06	6.51688e+06	6.73642e+06	11510439	13583288	15945682	11197473	7157629	7.07994e+06	31392556	13419833	11583535	10911895	15351405	19262960	6.22731e+06	7.53794e+06	6.79248e+06	8397472	5038239	7.14233e+06	15714422	10285549	6398875	7.0301e+06	8050186	7637490	11211608	9978414	10539039	4685730	17200006	6234190	17667192	10920545	10097279	14608086	5030402	5280263	8316703	7.05089e+06	6.49212e+06	15976130	8190460	9947099	5.83181e+06
96	322.056	9.10854	10647833	4618123	4535706	3896888	15498364	16205843	17211040	8456186	3.84564e+06	2.67307e+06	24762184	15022667	14670079	12429670	9415336	13960099	2.50365e+06	2.73019e+06	2.77843e+06	5.60299e+06	396484	2.86403e+06	10813763	7055238	2425433	2.1056e+06	731198	1.97046e+06	8692743	8418931	7630249	495030	13070045	477993	12142426	10326163	7822916	8606740	332574	467798	486591	574374	2.46715e+06	2.62724e+06	535593	6937053	394092
98	89.0244	16.2114	10506355	1.70023e+06	1657488	1.69492e+06	2.89807e+06	5516009	4727247	3.89562e+06	1.6591e+06	1.63376e+06	6156664	6675103	2.74086e+06	2.9752e+06	12203062	10991531	1.59448e+06	1.61688e+06	18907780	4.76267e+06	1.70397e+06	1.6278e+06	7572217	2.57979e+06	1.65357e+06	1.58368e+06	2.21059e+06	1.68595e+06	2.68658e+06	3.14584e+06	11226615	1.94438e+06	8556733	23945198	8.13266e+06	6.51968e+06	2.76406e+06	3.24412e+06	1682291	1.69229e+06	4.11261e+06	3.22807e+06	1.68532e+06	14091394	3.19447e+06	6.79863e+06	3.90997e+06
99	134.049	16.0039	10281462	7.92256e+06	7.34028e+06	5939570	8986751	10929480	10252163	8340415	6904603	4.14466e+06	16059868	9159589	10927657	8.33424e+06	9107949	8757169	4208664	4516050	4.27136e+06	5.54209e+06	2.99022e+06	3.43592e+06	6760112	7264062	3.49154e+06	2.7917e+06	5.10014e+06	3.59992e+06	5064545	6355224	5.15133e+06	3.62676e+06	8361229	3.80502e+06	7.70525e+06	7.01742e+06	4970668	3.01248e+06	3378755	3.17741e+06	4.58641e+06	5945019	2.58325e+06	6934554	3.59552e+06	5016164	5.50909e+06
100	166.836	9.32003	10214589	1.22005e+06	2.23265e+06	705614	6.89622e+06	9378107	5.92305e+06	7157227	770446	366886	2.64095e+06	7239215	16238263	4696805	3.53931e+06	4.13598e+06	459296	185459	58813.6	1.44378e+06	0	752078	4317818	1.55895e+06	181626	139160	0	59173.2	2.28707e+06	4.02247e+06	3.08785e+06	0	4.59048e+06	0	5.57628e+06	4.32158e+06	2046795	3.99407e+06	0	0	0	0	685265	0	0	5.4227e+06	0
101	217.003	9.47366	10135731	5.10082e+06	5.47446e+06	5.98555e+06	9922170	10072872	8856921	10488145	5.66289e+06	6.24475e+06	5482634	10473183	9796798	9813065	11221677	7288595	5426580	4.56204e+06	4.15365e+06	12563497	3422510	8052466	9292598	11756297	7510135	7.14648e+06	4.91843e+06	5.98387e+06	11389718	15760627	14950494	3.72556e+06	8593760	3.95584e+06	8763036	12255811	13856745	12343088	3197575	2514533	3433531	4.05262e+06	6.69993e+06	2.6e+06	3.15653e+06	10693393	2.53265e+06
102	239.076	14.2149	10088209	8512870	8546304	2.21159e+06	9760771	12284418	10562598	2.04652e+06	4.12659e+06	726325	8697038	4.21836e+06	12089941	3.94373e+06	3040086	1.49001e+06	426700	670047	354620	2.3867e+06	836894	379198	575976	715307	750440	511674	885953	686096	993252	607922	617182	927245	623944	1.91407e+06	915339	853120	515173	517372	790774	612568	930554	2.06647e+06	678328	1.06236e+06	557811	2531440	1.66907e+06
103	242.187	8.43167	9646545	5414419	5291504	2.37058e+06	10577075	11186197	10202089	3.61674e+06	2.80072e+06	1.60475e+06	12094895	6.4394e+06	10011723	4340310	5141215	2.17477e+06	1.35135e+06	1.39402e+06	1.30797e+06	2151492	693305	3.19765e+06	913069	2.35167e+06	2691512	2204732	1.13936e+06	1.86584e+06	1.37646e+06	3.96121e+06	3.01469e+06	1.2742e+06	2734130	1.99991e+06	1.44676e+06	1.86516e+06	3587527	620953	756787	832409	1.27759e+06	1.13646e+06	2280072	1.15323e+06	719187	6.2864e+06	1.09355e+06
104	195.811	9.31862	9639536	9186627	7231610	6.63174e+06	23750596	27366630	55683548	9120836	7.61354e+06	1.51976e+06	82099472	33876956	15292306	17380236	11421075	71831232	896207	8120164	3.69856e+06	562260	0	798431	40677524	1.38478e+06	398994	690314	0	1.70868e+06	4.19141e+06	1.86425e+06	2.55414e+06	0	53686036	420585	55528780	16950646	1.38699e+06	20938166	0	0	0	0	792134	916073	0	9687884	0
105	283.104	14.3048	9578318	7.54065e+06	7667222	1.94432e+06	10320688	13434960	11967767	2.01712e+06	4023691	624491	10456030	4400447	12299108	4.36667e+06	3.01127e+06	1.53881e+06	247352	641452	342057	343555	0	110002	685535	784695	29230.3	32426.1	0	187328	935327	296133	54425.2	74011.8	849140	0	1.25373e+06	611914	113198	264389	61377.3	0	0	0	0	0	0	1.05343e+06	0
106	127.004	1.30658	9480386	657790	1802187	9781244	1.56838e+06	1.63535e+06	716880	18932728	10071075	9172331	405268	12543385	5702116	14684471	16599186	13608352	9543189	8009465	9762907	15508460	13043780	7.56551e+06	15812684	15901264	8448112	7409010	24473154	8954182	17014478	12278194	12705219	15665461	14410767	9695075	12875522	15828798	13329671	11044996	12162914	18909342	22924980	29444058	6928337	17555704	29341736	1.42767e+06	26373830
107	247.031	16.89	9335887	5.03118e+06	4287816	2763217	7585525	12210102	10436694	5.97432e+06	4782939	1667485	19709922	10265370	8909006	6.31779e+06	7.1953e+06	6589016	1.80279e+06	1945761	1.73246e+06	2.3183e+06	893024	1.34505e+06	3.8065e+06	3.10451e+06	1.26257e+06	1.15571e+06	1597720	1.60397e+06	2463543	2.35551e+06	2.16019e+06	1.69441e+06	5.25873e+06	1.39085e+06	5.12507e+06	3.72778e+06	2.27073e+06	1643636	1.20311e+06	1.12064e+06	1.43773e+06	2.77929e+06	971129	2796281	1.28498e+06	3.11239e+06	1425231
109	153.019	19.4986	9325759	3.89691e+06	4.06383e+06	3496417	13559086	11946875	7956773	9538916	3.949e+06	4.30754e+06	733834	8826173	12909976	10949364	3.45354e+06	5.75363e+06	3.49657e+06	3.00523e+06	5.24894e+06	6967829	5288204	3.17331e+06	5.5024e+06	7.98088e+06	2.74909e+06	5.06244e+06	7733994	3.00696e+06	15529323	11455913	17514026	2.89334e+06	5817504	3.30027e+06	4270666	8744987	12839113	11312681	6153950	6807586	8752166	8856644	4.14126e+06	2.66793e+06	10200510	9745095	8498528
110	117.019	11.4776	9212343	5703970	5.64464e+06	5.39694e+06	6.82515e+06	9131700	11055957	9803087	5329427	6340718	16982682	9036759	7.09966e+06	6.53926e+06	9290374	13731528	12033530	5609340	5.44888e+06	12004906	18695264	10198942	10898148	8439663	13107471	9797539	22107212	8627953	6987770	7658586	9668862	19408710	11877954	21100914	11922069	10134476	10089272	10913537	17841910	15869392	22341786	31753526	11466469	36990436	19659960	8768774	29118384
111	151.061	0.934733	9007461	4.21768e+06	4234125	4.22791e+06	7007470	7384731	6380719	9517308	3.66756e+06	4.03769e+06	6966563	5854052	5.49615e+06	7302854	12677123	5304799	3.73592e+06	3.98588e+06	4527226	7.43185e+06	2.31027e+06	3.91954e+06	6.53991e+06	6361506	3211126	3.3744e+06	4821680	3.69749e+06	7171922	5.98561e+06	6.21471e+06	2.84027e+06	6.17559e+06	3.69143e+06	5.95984e+06	6776102	4964391	6035536	2.46411e+06	2.72053e+06	4344250	6583113	3.35579e+06	5928361	3780059	3801464	5897103
112	334.058	5.4616	8989569	3.16005e+06	3.10519e+06	1.06841e+06	8960901	8359520	11255915	3.83411e+06	1.21941e+06	463279	12779440	5.40049e+06	4.96569e+06	5863560	4.56342e+06	3.3561e+06	227236	396240	381240	980617	50918.7	166590	2.45466e+06	842090	199701	236600	161800	195680	1.73971e+06	706674	1.5593e+06	113267	3.17402e+06	148783	2.16199e+06	2.00979e+06	863012	1.36286e+06	45219.3	91359	190178	208050	198945	394447	106949	1.20158e+06	212791
114	217.003	17.7001	8578016	8796089	8.17308e+06	8602171	7401648	8.21812e+06	9790044	8329505	8949219	7.81707e+06	13180861	8477302	6.55417e+06	7.66387e+06	9070062	10787869	8546599	9725008	9623635	8569243	8763714	8755738	10241154	6.33285e+06	8879869	10044558	6.38656e+06	10625345	7.32829e+06	6405691	7741385	8020127	10441843	11175952	10038451	8426668	6.65517e+06	9118660	8709064	7.54681e+06	6.62387e+06	7.87926e+06	8975425	10977099	6.34118e+06	8116664	7.24945e+06
115	137.024	19.4203	8385962	4.03543e+06	3.51825e+06	3.06264e+06	6.15358e+06	7.70661e+06	5476519	13301387	3934367	4060118	1.38467e+06	9424557	12338137	6254731	3623589	7.83076e+06	3.2022e+06	2770480	4.07044e+06	7074232	3.90263e+06	2142353	3.62127e+06	4967077	2.58142e+06	4.09066e+06	8251472	2468598	8525084	6.65804e+06	10900409	2.05628e+06	5723314	5130447	3.89283e+06	7000416	14889450	8.09705e+06	3.45974e+06	5.82598e+06	4238707	6.4557e+06	3.39611e+06	2652589	7.0433e+06	8513327	4.26848e+06
117	202.028	2.68138	8089172	2952431	2.89492e+06	2.22163e+06	5228140	5554559	7160938	7.12905e+06	2545305	1.62469e+06	13356963	5.1688e+06	3378122	5658880	7.82361e+06	7849725	1.60987e+06	1.68866e+06	1.69299e+06	3.9841e+06	232291	977566	5544785	2.27624e+06	1159759	961158	1.14843e+06	1.33614e+06	3.43953e+06	2.34849e+06	3.23367e+06	541137	6884062	982640	6164717	4844023	2.76157e+06	2.96192e+06	201268	381068	1.23826e+06	1.2918e+06	1.07162e+06	5.22528e+06	575731	734890	905522
118	174.934	0.936766	8.06634e+06	2.92228e+06	2.67749e+06	2.64519e+06	6.77998e+06	9529875	10203831	8390381	2.62392e+06	2.32786e+06	13245467	9287544	4.66659e+06	4.82685e+06	7.67498e+06	9762453	2.27367e+06	1.39646e+06	880991	6.66132e+06	2.16376e+06	2329239	10623424	3.9051e+06	2.42327e+06	2.51881e+06	3.17204e+06	1.85917e+06	6053806	3918933	5.44362e+06	2.2448e+06	10855647	615740	11139953	8907688	3694671	9814991	2141654	1.97548e+06	3.37614e+06	5887969	1.99385e+06	10154529	3.51445e+06	6.10386e+06	5395866
119	311.169	19.6159	8058386	5.72287e+06	5376478	5.10703e+06	7.66161e+06	9240433	10456222	7.75095e+06	5.83681e+06	5826021	21415750	8848007	8.30376e+06	8520348	11010794	13454478	4776579	5725035	5.36863e+06	6.26191e+06	4.2744e+06	5500013	10378041	7941247	4964090	5431281	6.41953e+06	5869366	7.6978e+06	7.27379e+06	7.91183e+06	3.65981e+06	12097561	5.03644e+06	12536502	7881090	7.16317e+06	10019797	3.95974e+06	4.40185e+06	6.08123e+06	5185297	5122230	10254116	5934093	7200737	4.33436e+06
121	312.116	14.3508	7935656	6.04077e+06	6.33747e+06	2610722	8776817	10029829	9062111	2.63882e+06	4349015	811717	9885055	5016769	9754252	4.76323e+06	3.82895e+06	1284429	332003	656172	570295	317140	0	190740	542927	945191	0	0	0	212287	1.12475e+06	331993	73343.6	0	613284	0	1.02846e+06	572497	113535	187957	0	0	0	0	0	0	0	923765	0
122	302.981	1.19047	7.79241e+06	2.19062e+06	2.11588e+06	1.78724e+06	3.6645e+06	4.31497e+06	5.55594e+06	7271386	2.08793e+06	1.71506e+06	9909418	4.08227e+06	2049106	3.57741e+06	7644841	6.23694e+06	1939807	1.72083e+06	1.88069e+06	6046288	165660	1.90218e+06	5.26549e+06	2.25195e+06	1884579	1.71565e+06	505673	1.92249e+06	3161164	2525854	3.68884e+06	1.26399e+06	6.18755e+06	1.86673e+06	6.72479e+06	5490837	2.68566e+06	4252164	0	128129	197357	1.67011e+06	1.89269e+06	5621457	0	6.91991e+06	1.58849e+06
123	297.097	14.3719	7.78531e+06	5398132	4.80763e+06	2.70346e+06	10795191	14341908	13017369	3202728	4.25579e+06	713796	17035024	7.96677e+06	11550136	6.52604e+06	5.00987e+06	2.654e+06	331678	813721	786316	441813	0	157039	1113146	1.65785e+06	35330.3	26283.3	0	286142	1.87637e+06	440832	138846	0	1.29338e+06	0	1.82614e+06	1.04154e+06	192167	370332	0	0	0	0	0	0	0	1.10011e+06	0
124	139.019	5.48149	7.74121e+06	4.2272e+06	3.79414e+06	2262965	7.3692e+06	8571874	8036253	6.66082e+06	2.75894e+06	1650142	7899766	6.95953e+06	7638862	5.68737e+06	7052587	6193517	1.72324e+06	1.64942e+06	1.73422e+06	3177808	670460	2.60697e+06	4.26452e+06	3.13333e+06	1.75929e+06	1.44145e+06	1404209	2.12961e+06	3.05832e+06	3.58816e+06	3.32807e+06	1.06059e+06	5518679	1.63826e+06	4.99569e+06	4.54582e+06	2.63091e+06	2.31407e+06	676183	827364	1328693	1.76475e+06	1.44556e+06	3.30172e+06	963979	3.69673e+06	1546540
127	300.983	1.18987	7.54727e+06	2.19302e+06	2.18992e+06	1.71179e+06	3.51483e+06	4.32052e+06	5.37854e+06	7.10407e+06	1890240	1.78392e+06	9677970	4.04007e+06	2.0489e+06	3.48119e+06	7979267	6.39857e+06	1.82216e+06	1740029	1.85082e+06	6.37055e+06	169828	1.80587e+06	5465996	2.29164e+06	1.73609e+06	1.84144e+06	541888	1.90816e+06	3.4545e+06	2.35014e+06	3.78276e+06	1.37336e+06	5.90891e+06	1.60539e+06	6.54767e+06	5312025	2.50802e+06	4.15897e+06	157106	172149	251391	1750183	1.71279e+06	5549723	0	7299186	1.45023e+06
128	271.062	6.2214	7.52649e+06	4242351	3.79909e+06	2.94022e+06	8065280	8523269	7830126	7.11248e+06	3.32933e+06	2.58544e+06	8276338	6.82299e+06	7235453	5719175	6.2197e+06	5.80669e+06	2.06426e+06	2.08466e+06	2.00918e+06	3048329	1.0527e+06	1.96225e+06	3.92133e+06	4040150	2.31654e+06	1.53016e+06	1.83969e+06	1.89803e+06	3.72474e+06	7.22786e+06	4382718	1.68108e+06	5.33861e+06	1989105	5344497	4.83932e+06	3.38693e+06	2.6713e+06	1.09605e+06	1.26011e+06	1.71758e+06	2.06308e+06	1.52545e+06	2512221	1.35456e+06	3.09513e+06	1.76627e+06
131	238.958	2.6798	7.05676e+06	4.64423e+06	2.89994e+06	3.31145e+06	11238218	15775219	16042652	6.14363e+06	3.01261e+06	2168983	24878256	13870605	6.83052e+06	9291754	7821397	14711580	1.8501e+06	2.77527e+06	2.84568e+06	3.01506e+06	135467	1.28137e+06	11403214	4526535	1.4666e+06	1473335	1.71735e+06	2.26614e+06	6.8014e+06	4.2345e+06	6128823	399003	14546539	983854	14295789	11127248	4.28047e+06	6040692	217060	443138	1.49455e+06	713812	961316	8430462	928799	849431	457540
135	383.177	8.95005	6904231	4.7304e+06	4425701	624831	8.29045e+06	9996801	11344218	3.34913e+06	1.00405e+06	48234.4	14878350	4612573	10993972	3.2048e+06	4867300	3.86482e+06	69514	186123	430960	147827	0	0	618916	528867	0	88007.9	0	0	487455	124177	153871	0	3.30636e+06	0	1.16387e+06	681679	0	151919	0	0	0	0	0	0	0	3.30652e+06	0
138	217.003	10.2765	6.85676e+06	2.98504e+06	3.19458e+06	2.9727e+06	4800016	4.54435e+06	3634413	6060919	2.77478e+06	1.93572e+06	1.79202e+06	4615027	5860787	4.6626e+06	6330110	2.43193e+06	1.9747e+06	1.59549e+06	1.42363e+06	2.78753e+06	474058	2.62149e+06	2.13401e+06	2513137	1.66129e+06	1.27514e+06	468397	993883	2729734	2.76904e+06	2.40849e+06	553095	2.91271e+06	461339	2244361	3.0217e+06	2298033	2.04114e+06	473992	466342	430728	537993	2129047	269043	422302	6140156	579100
139	281.041	12.8374	6743485	3773070	2958700	3.01371e+06	5394810	5.71032e+06	5.7112e+06	3.20487e+06	1.90987e+06	1.40959e+06	4.0914e+06	7.03234e+06	5.44099e+06	3.54245e+06	3.67184e+06	4.54805e+06	1.25758e+06	1934147	2415768	3.39261e+06	339428	1.33892e+06	4001222	3.59405e+06	1.59298e+06	1090775	259911	1.60079e+06	4.86068e+06	2952600	2.8775e+06	83753.4	6.00361e+06	100806	2512331	4.95467e+06	2.44974e+06	2.21713e+06	414519	339155	142655	209094	1.0714e+06	102713	660380	837378	160696
140	353.149	14.4226	6657915	6599058	6.70188e+06	5.25854e+06	8910854	10557614	9499023	5453601	6541069	4.20831e+06	9192572	8891459	12197496	8464181	5632532	6.30644e+06	3659167	4089069	4.02498e+06	3106587	2.16496e+06	3.21135e+06	4898340	7.71992e+06	2.37161e+06	1.63649e+06	2772919	3.5338e+06	5232650	5.3953e+06	3.82021e+06	2.44492e+06	5800596	2566835	5.61613e+06	5421150	3.89874e+06	2762481	2.20159e+06	2.34229e+06	2.53035e+06	2.01806e+06	1.49576e+06	1922074	2.20636e+06	3.6055e+06	1.5007e+06
142	117.019	19.5436	6584410	2633417	2.03807e+06	2.72737e+06	6220606	8569805	7.64135e+06	8.08977e+06	3168735	2.98615e+06	14644046	7876239	4959459	5.1373e+06	9471379	8089933	3.27201e+06	2.54761e+06	2437895	5.13549e+06	2644446	2.97179e+06	5.34007e+06	3.97678e+06	2.92676e+06	3.04308e+06	3047992	2593286	7049900	4.75637e+06	6.84182e+06	2.97172e+06	6867660	2.41913e+06	5.57853e+06	8.0379e+06	5585295	8665616	2483198	2.38328e+06	3.71763e+06	5301840	3.17288e+06	6941274	2893659	7.26073e+06	4830370
143	156.991	10.5552	6495331	2.57597e+06	2.61043e+06	8520354	4940588	5907380	6244906	51237148	9654528	38301904	7.67254e+06	15315508	4709004	21254626	25412796	37916392	59785708	36060328	31028400	98157936	53938380	72996984	68042992	51862188	85850640	114165848	61028400	74278888	47635780	94813760	121282488	47180644	49551940	47294640	73811696	77198672	110377792	86897568	55832804	65883328	102509904	65352896	120934744	122644808	64533380	73511200	224783840
144	221.067	15.7859	6408570	554338	576213	553330	452580	477335	1.20359e+06	631627	280231	521584	112723	1.09822e+06	268194	676323	952744	1.34433e+06	790938	473505	553950	2.05012e+06	5.00376e+06	866527	1641876	1.18495e+06	846037	826380	3.53442e+06	692517	575567	963383	622438	5975954	928106	5.19536e+06	1.67593e+06	1249430	782003	762466	4.21272e+06	4.11242e+06	5.26316e+06	7.0693e+06	948912	6.79181e+06	2.96099e+06	5877444	9203788
147	367.067	1.25904	6323274	60658.6	233300	15562947	150541	173552	42854.3	67647568	18465436	24216994	39671.3	10627977	633693	13036186	52535008	38530888	27563802	12470207	40103048	54315768	152978848	11311748	38087760	17705214	15210642	16585834	137045040	18227016	31074838	10835861	17257272	143955568	37303156	95578560	31047512	34260860	16193382	24207758	171562304	175178752	180631952	419552352	9753804	399956960	244850192	909017	483007104
148	170.053	14.2493	6.31648e+06	5.07856e+06	5.1249e+06	2.71215e+06	5901672	8.33612e+06	7562034	2.56563e+06	4067097	762316	9922485	6548315	7.75652e+06	4754711	5175294	6232683	593339	1.43228e+06	1541560	1.22927e+06	277674	439494	3.32405e+06	2.77295e+06	389615	337300	517608	663895	840403	1627076	1.76642e+06	332535	4901044	302205	4237221	3.55661e+06	1.34087e+06	1.43923e+06	335423	368514	566066	709221	225178	1.29444e+06	408695	3.76865e+06	655057
149	166.999	19.5327	6303479	4933088	3.70343e+06	4.79981e+06	6769691	7113581	9230313	4.34743e+06	2.54562e+06	4426768	21168.4	10759256	7.47805e+06	14235184	190329	21709078	2.91807e+06	1.45073e+06	2.78628e+06	13868598	7.50863e+06	3.38356e+06	11062186	14334960	3.33907e+06	2.28871e+06	20327656	1.54123e+06	5.80108e+06	15623466	4.90661e+06	5.57921e+06	8213109	5.29302e+06	9121394	8728749	8971959	8439318	7.33388e+06	7764731	25106356	20757526	4295920	7028989	26266608	4.18604e+06	21308644
151	341.109	13.3845	6.23914e+06	5.55561e+06	4.76246e+06	26932302	6320001	6050094	5.04589e+06	12115975	79700216	23778594	4607858	89630432	7.80387e+06	15328780	30216402	69512112	5773774	2.15327e+06	55457448	8463444	507823296	4849426	3.40864e+06	22618488	4.83778e+06	4619726	525448800	15368953	5424612	27546600	11319344	806176384	114336144	1047626048	22556488	11244809	20324632	3.49816e+06	121117976	493631104	564093184	225543392	5.95728e+06	810578816	67705032	998926336	702544064
153	183.113	16.9779	6.19987e+06	4.97226e+06	5093575	3605733	5226242	6123528	6342219	5200764	4481412	3.08062e+06	9845245	4679395	4379648	4732625	5060437	5673011	3.5855e+06	3.09383e+06	2726504	3.4402e+06	3.85315e+06	3.03248e+06	3.78734e+06	3.61842e+06	3.16086e+06	2.75051e+06	3.3389e+06	3401948	2.9836e+06	3.44113e+06	3945212	3.96319e+06	4875222	4.23201e+06	4.5363e+06	4855778	3.43706e+06	1.9225e+06	3.77689e+06	4454875	3.73586e+06	4545512	2.73014e+06	5.93352e+06	2.81632e+06	3.63513e+06	4.07024e+06
156	329.052	8.4037	5819616	536462	1.46477e+06	9499597	2.48248e+06	1.61619e+06	1953377	13931029	10023052	10248668	112694	10295869	7.4825e+06	12686270	16353696	13740020	11444365	9815602	9214416	16563656	6596748	18440422	12883753	12606785	16856456	14353409	7784514	12587243	12547945	17358798	20897470	8957125	13759979	10880732	14306423	14155126	19384662	18839300	5358627	5997316	8658429	9255594	14835878	10509293	6.54124e+06	1.79974e+06	7.74142e+06
157	175.009	2.68129	5773478	3.38577e+06	3.85087e+06	2.69878e+06	2.98164e+06	3.42325e+06	3.42857e+06	5304379	3.13057e+06	2181595	3.88861e+06	2.86858e+06	2.20162e+06	2148078	5.4208e+06	3.16623e+06	1.91474e+06	1.88505e+06	1581652	3.16897e+06	235085	1.24304e+06	2.47393e+06	1.61718e+06	1.43117e+06	1.14532e+06	571039	1.34291e+06	1.86895e+06	1.20407e+06	1594684	496394	3.09261e+06	855130	2.91237e+06	2560199	1.24858e+06	1.44564e+06	156617	464543	479328	957753	1.24369e+06	2.27463e+06	371752	454163	610529
158	221.067	16.989	5747904	13515480	2196282	3.99481e+06	1.56172e+06	1.25998e+06	3.95003e+06	3.57378e+06	690801	1.6323e+06	179281	25862706	1.97105e+06	5508492	1658232	7.53784e+06	3.77205e+06	4.51818e+06	2.29529e+06	14313196	15906174	6441066	16412594	2.55411e+06	3.04495e+06	4188362	15254558	5.71171e+06	4.63484e+06	7033485	7849054	19400310	6.57326e+06	18733826	21774188	8.0438e+06	2205280	3270768	13220784	10507815	22263654	35386196	6026886	15140299	10004866	12424493	74038920
160	333.026	3.12384	5715079	459667	1.65269e+06	13435558	999231	742870	490513	21094002	14508899	14513471	196124	16529532	5507751	18696510	22011568	23135356	16281468	13848613	13870271	23432406	10792969	17605586	22568490	20326942	17291158	17045848	15502755	16517435	20544630	21921142	23255054	12663246	21601308	12664944	21909636	22568624	23405582	24301348	10644726	11350769	15214526	17260268	17495736	19263416	14045515	284475	16343933
161	199.805	9.32123	5705308	5.3803e+06	4.3764e+06	4.02069e+06	13787794	16279169	33019234	5603230	4609096	922995	47210364	19747140	9119607	10493432	6.72229e+06	42878600	604366	4.86703e+06	2.32754e+06	368858	0	546514	24365368	885993	267213	479224	0	994081	2.59833e+06	1.09965e+06	1.5802e+06	0	32084820	205247	33209974	10354653	864400	12630079	0	0	0	0	470812	692938	0	5.77292e+06	0
162	132.047	14.007	5664829	114044	92640.6	85047.3	198434	4.06358e+06	809274	18043922	111069	87646.5	170481	3.43053e+06	187421	168468	836023	701983	95301.1	87183.9	78494.6	5.14367e+06	69273.6	98205.2	2.65774e+06	1.5405e+06	126332	112777	743019	137323	115438	3.72014e+06	137264	118716	147967	53543.9	2977796	152734	137802	102076	78671.8	90147.8	203528	693149	88711.1	393688	462745	281432	155118
163	441.166	14.4285	5.63746e+06	5.18605e+06	5.29208e+06	3995739	5365150	6787613	6453377	4.03895e+06	4.89261e+06	2583935	7.09312e+06	5691654	6.68824e+06	4.52703e+06	5.15816e+06	3882452	1.4269e+06	2.35668e+06	2.09407e+06	1.56046e+06	0	994159	2.6985e+06	3214837	397999	163805	0	1.18808e+06	2.75033e+06	1.52775e+06	1.08482e+06	117738	3323646	101773	3.22914e+06	2.5099e+06	937914	1.44436e+06	54097.9	63138.8	100427	144349	107989	117600	0	2370761	0
165	167.035	19.7595	5550199	4061897	3.78077e+06	4021246	4.02812e+06	3057141	2.88137e+06	5.71334e+06	4534193	3.70569e+06	3552499	2439272	3.47672e+06	3142758	11411194	2.67281e+06	3.96468e+06	4201264	3.65764e+06	3748600	2.89931e+06	3378219	2218815	2.57644e+06	4.17323e+06	3944399	1.96493e+06	3.83052e+06	3993119	2.64795e+06	3.69074e+06	3.12601e+06	2.62363e+06	2.80229e+06	2.52993e+06	2.76407e+06	3289792	2.87198e+06	2.71863e+06	2.66618e+06	2189834	3.10953e+06	3574119	1.79214e+06	1.82725e+06	6228688	2.62074e+06
166	95.0139	18.9405	5.52845e+06	4.08246e+06	2.45147e+06	1.92142e+06	3925730	2.60084e+06	4202413	1.49595e+06	2.43524e+06	4247401	38640.5	4.55495e+06	3228187	3073720	284172	3.63001e+06	4891456	1.36449e+06	2.62935e+06	5184225	2.41758e+06	4130966	4062652	5252481	1.69566e+06	1.51536e+06	32791268	1.14678e+06	2687717	4868617	1.83361e+06	5.65378e+06	2.51182e+06	3.76658e+06	12979593	3768061	2.42231e+06	2.75324e+06	3736098	7554529	32452186	9057820	5.06968e+06	3.82079e+06	18687684	3.72488e+06	7.56079e+06
167	225.066	8.22649	5.47341e+06	2.8786e+06	3.58703e+06	904212	2970930	3.8458e+06	2783737	2.77991e+06	930836	341872	2995821	1.77226e+06	2390669	848945	2.39054e+06	1.20974e+06	405877	1.0358e+06	622865	446844	0	275323	379480	282318	166860	132344	0	267531	158020	154234	102389	0	1315214	0	269968	338849	123225	0	0	0	0	0	274864	0	0	2.12001e+06	0
168	506.229	14.407	5392186	6401858	6423675	3416215	4.17717e+06	3792507	3119355	3.89216e+06	4.56583e+06	2.44474e+06	2.01351e+06	3.1009e+06	5.53493e+06	2.97146e+06	3.54791e+06	1.18061e+06	1.7886e+06	1.88643e+06	1.46079e+06	1.03851e+06	92172.8	948368	823836	1940646	253667	126403	0	873828	1.33553e+06	823649	352654	170593	1240703	102464	957274	1.27272e+06	469628	315556	74331.9	93659	0	96755.5	105773	0	0	1.77583e+06	0
175	174.041	17.0903	5.15847e+06	256944	586449	19408532	363814	853227	742815	1909072	74361016	125329568	79366.6	4765331	1.24035e+06	598900	62860808	30588954	516299	125980048	186780000	142344320	1802987	968916	650800	400407	334413952	2.36832e+06	522087	1.95339e+06	182909232	1528705	3.0633e+06	831361	815608	1010525	188020512	7.76929e+06	4.04879e+06	263154976	777764	439982	703358	906058	1801585	3.10223e+06	522747	1136816	898709
176	132.047	13.7316	5.11576e+06	115135	183178	107588	174426	186234	1.97807e+06	179502	116131	91933.4	171660	243594	191590	159921	1.42886e+06	1.21928e+06	139227	97495	89237.3	5.14367e+06	116761	114189	101473	662310	167238	115689	1121034	153474	115438	122132	137264	141699	152394	53543.9	2977796	201222	137802	107407	78671.8	90147.8	301355	203940	119397	369428	462745	170032	155118
177	170.833	10.1433	5.10157e+06	1.94757e+06	2.16387e+06	1.4707e+06	2674995	3.72035e+06	2.43912e+06	3771940	1.35902e+06	1.13542e+06	2.71064e+06	3.68339e+06	5636277	1.6053e+06	3.59881e+06	2.67114e+06	699497	1.34577e+06	1.54843e+06	1.13125e+06	0	1.25433e+06	1.61968e+06	1.8566e+06	708435	625332	0	891165	1.36396e+06	1376907	1.25997e+06	0	2.45272e+06	0	2.23893e+06	1.91002e+06	658415	1.54241e+06	0	0	0	0	861212	0	0	4.40995e+06	0
178	125.024	0.942562	5.08155e+06	2.08151e+06	2786256	2.47161e+06	12404612	10099338	7.63112e+06	3964144	1.1736e+06	1.51492e+06	65406.1	21833988	11389613	17400122	734549	3.40572e+06	1.59696e+06	1.28891e+06	1.5498e+06	18589000	4.00352e+06	2.24967e+06	13419997	26134764	1.62648e+06	1.74374e+06	54266912	1.03805e+06	8925989	29507730	7415982	4.5574e+06	5.83591e+06	3.46385e+06	8.2257e+06	13682622	11888233	6.64286e+06	3.75439e+06	3.83753e+06	58023592	24109096	2.39583e+06	4192002	51723040	2.04368e+06	28424090
179	151.061	5.21934	5.08143e+06	2.54812e+06	2.37715e+06	1.89761e+06	4.22434e+06	5128884	5.00609e+06	4.91085e+06	3.05932e+06	2.15066e+06	6.5863e+06	5895111	3117736	3.3114e+06	5.72672e+06	4.18663e+06	1.15873e+06	1136330	1.34735e+06	2.19699e+06	330784	1.27158e+06	3962488	1.86274e+06	1.28716e+06	1.99701e+06	731816	865446	2.19429e+06	2.0038e+06	3.54834e+06	349071	5814423	4.10438e+06	3.82409e+06	6.06965e+06	2.51281e+06	2.7104e+06	531087	3463032	1.18654e+06	1.0124e+06	2.41357e+06	1.2853e+06	1119211	42361704	1.34508e+06
181	527.153	8.42349	5064152	744720	2.32616e+06	4.06746e+06	1.48495e+06	1.18787e+06	796218	7145068	4163066	1.70071e+06	0	4.92766e+06	8030741	8535834	6.76787e+06	2.96639e+06	556110	737267	1.14911e+06	950210	0	872443	1119630	3.54421e+06	610527	446723	0	427720	3.04014e+06	2.00332e+06	1698987	0	3.41731e+06	0	1.1237e+06	3.35451e+06	1.44929e+06	259501	0	0	0	0	511249	0	0	762932	0
182	124.04	19.0659	4993561	9582881	3869304	2.85849e+06	1.93977e+06	2.24977e+06	2.62838e+06	2.09297e+06	1.78217e+06	3.35291e+06	775528	4916941	2.07152e+06	3.6303e+06	1.83989e+06	3.69249e+06	3.57288e+06	1564393	2.81222e+06	10732971	3.35089e+06	5225549	5.20536e+06	7274537	2.76269e+06	2.23525e+06	8688715	1.98864e+06	4210304	7474349	6.24086e+06	4.85456e+06	4.5637e+06	7104144	9596415	4.09178e+06	5.10981e+06	4.38906e+06	8.01033e+06	4774406	10965472	8835475	8963922	7032581	6733737	3.56795e+06	10876221
183	346.1	0.933692	4.98704e+06	2.12048e+06	1891622	1.87812e+06	5.69863e+06	6.03778e+06	4.15964e+06	5710172	1930954	2.09685e+06	8.07915e+06	5.43784e+06	3.76987e+06	4980047	5.96555e+06	3.13294e+06	1813759	2061709	2.24647e+06	4.44713e+06	962715	1.59215e+06	6893926	3715168	1.15048e+06	1.23481e+06	2.64819e+06	1.84152e+06	5.0078e+06	3138446	3.85145e+06	995308	6.33291e+06	1.14526e+06	6535191	5604268	2.84069e+06	5.30838e+06	918784	1.41476e+06	2.51951e+06	2.76686e+06	1.05866e+06	4205626	2628644	1.20954e+06	2164743
185	369.042	9.01547	4936117	2.57455e+06	2.58231e+06	818802	7.46635e+06	6644146	7.05434e+06	1.49669e+06	879585	313319	6502737	4.35882e+06	7039784	3.04547e+06	2.94522e+06	2.05313e+06	507770	359842	305741	1.60661e+06	605965	412907	1.26336e+06	691743	476563	438515	1.03536e+06	445644	956992	676598	1.11574e+06	1.09164e+06	2278671	814675	1.1267e+06	1.03509e+06	880524	1.31159e+06	838458	945488	1.57493e+06	1.97293e+06	427864	1.71213e+06	948587	1.51023e+06	2302979
187	389.126	14.426	4.87729e+06	4330377	4.62564e+06	3.88891e+06	5239053	6278113	5.99255e+06	4833363	4.42365e+06	3355109	6236589	5.79185e+06	6632902	5115953	5.02527e+06	4952948	2.51861e+06	3.05798e+06	3.14387e+06	2716280	145119	2.12451e+06	3.83051e+06	4501959	1.28911e+06	751166	309250	2.21855e+06	3.71699e+06	3.17704e+06	2.05634e+06	293150	4625532	265694	3.94292e+06	3800029	1.96885e+06	2.24793e+06	175408	159821	197460	308270	741438	366888	142137	3.68017e+06	195271
188	283.264	1.02903	4861632	4.1654e+06	2.03191e+06	4494841	2.98478e+06	3.78036e+06	1.5971e+06	4.82849e+06	3.39685e+06	3863510	2.30737e+06	2.85063e+06	1.87357e+06	4.004e+06	5.44521e+06	1.32275e+06	2.91311e+06	2.62377e+06	3.73498e+06	3.57377e+06	1.64477e+06	3673145	3.47505e+06	3.85809e+06	2.0396e+06	1.60518e+06	989628	2.53161e+06	4.02925e+06	2.49185e+06	3.26569e+06	1.07292e+06	3301636	1.83769e+06	2151389	3.05162e+06	1.74314e+06	2511464	2.92123e+06	1.19559e+06	731984	837454	2.15741e+06	1.56009e+06	915435	2050217	1.23234e+06
191	287.995	0.938293	4.78454e+06	2.02177e+06	3.23497e+06	2.01836e+06	6.48106e+06	6.68458e+06	8056364	5.77332e+06	2.20822e+06	2608949	13777916	6480402	6.60076e+06	5021574	5.83366e+06	6.69896e+06	2.19904e+06	2.74904e+06	2599460	5907230	2.05319e+06	2668693	6.82177e+06	5.33772e+06	2477009	2.87605e+06	4.31664e+06	2.62464e+06	6.64507e+06	5.76797e+06	5724710	2232718	7.22323e+06	2.14356e+06	7934671	7625516	5.18862e+06	7862522	2.12898e+06	2.05636e+06	4.08068e+06	4993047	2564302	8340060	4219279	4.21888e+06	4.63452e+06
192	255.233	1.02532	4681695	4.15333e+06	1993842	4494012	2.86006e+06	3428955	1.46216e+06	4.55367e+06	3.46001e+06	4.10661e+06	2259272	2.57203e+06	1.78737e+06	3.86651e+06	5347311	1.00266e+06	3.14272e+06	2.79738e+06	3.94652e+06	4.0581e+06	1.31296e+06	4.19921e+06	3.35394e+06	3772170	2213322	2134022	1.05591e+06	2972882	3981302	2687671	3.35357e+06	1.10733e+06	3.3093e+06	1.90502e+06	2090681	3079614	1.86187e+06	2.61813e+06	1.51114e+06	807819	742509	861147	3.00608e+06	1.54448e+06	924173	2.30609e+06	1.33427e+06
195	171.012	4.5646	4568691	2.87345e+06	2.02161e+06	2751469	4.04846e+06	3550952	3.55211e+06	2200020	1.22988e+06	1.01862e+06	3427263	5537437	3557467	2.46635e+06	2876576	3813206	965170	1.94903e+06	2.35212e+06	3.10101e+06	636070	871632	5.31479e+06	3.73218e+06	1.50739e+06	660284	1.36017e+06	1.6952e+06	5.81191e+06	4.15652e+06	2.88685e+06	265014	9666857	515630	2596402	7341648	2.43645e+06	2.24952e+06	866560	424934	522900	707678	711744	341639	1.71758e+06	548227	475173
197	375.053	1.2644	4478627	42997.9	245376	31777412	120452	123766	34501.4	58632224	35855716	44459612	0	19489292	2.12216e+06	35168780	45650008	34942484	38017752	27359972	69762952	32174916	91057896	16292552	50050568	84069408	22382428	15693984	200911120	30916610	68309264	33729984	26920166	86977032	40809952	89218736	34921236	41291160	49956232	21964470	83102376	83014072	178389312	118041632	10663332	149593840	197337904	31959	129761464
198	363.036	1.24066	4417057	53600.5	402864	13995496	96505	121563	0	38499900	16198280	15548479	0	14502988	2.29093e+06	22025718	41496784	23666220	14752350	13986224	15095511	28496708	56103192	12043894	26423510	34510052	16504753	14849965	56700160	13997409	35174960	26475598	30237668	28677278	29324616	8714111	20685296	24825266	27935110	19811852	52947940	54750468	70225992	62070288	14830797	51025504	84636160	96587.2	51695696
199	211.082	19.5175	4.39994e+06	297566	297255	254388	2.8364e+06	4.94698e+06	3774798	4.65966e+06	464022	407202	6.63476e+06	2102348	1.86288e+06	2.02008e+06	3.90674e+06	2.89624e+06	316396	271721	309600	1913506	234637	268830	2.22791e+06	921135	260182	336994	520911	282408	3419567	1.61684e+06	4.05212e+06	226519	3.25701e+06	236485	1.96938e+06	3.11179e+06	2.28153e+06	5.9257e+06	203932	261032	722035	1.54705e+06	255549	1.83562e+06	702782	4.28622e+06	1.07811e+06
200	416.145	14.4258	4390090	3.50761e+06	3596283	3.13128e+06	18102734	5236590	5.42073e+06	4.07438e+06	3763349	2.93758e+06	3.99513e+06	4.40548e+06	4.71382e+06	18681486	4342564	3.85174e+06	2.33565e+06	2.53411e+06	2.82354e+06	2.75849e+06	142303	1.89049e+06	3.30579e+06	4.22557e+06	1.40354e+06	842009	233476	2.01386e+06	14235505	6989676	8514475	267320	3.8297e+06	180374	3.42169e+06	4241309	6312956	1.88767e+06	182889	131632	603619	264484	835763	277973	193130	3.05532e+06	154946
201	128.035	19.5122	4347217	691228	450137	676493	2.21144e+06	4190113	2.80414e+06	3.50516e+06	744884	1.05443e+06	2.09819e+06	3.66018e+06	2960753	1.96099e+06	1.7137e+06	2245745	807780	524462	1086342	3973357	1.03997e+06	810663	2.30181e+06	1.79391e+06	1681077	1.16567e+06	1.42655e+06	544476	3468525	2239336	6082580	481356	3.12882e+06	614527	1.83139e+06	3.0085e+06	3.81113e+06	4885854	906933	1.79628e+06	2.51686e+06	2.41526e+06	1.22824e+06	4.32836e+06	1.86904e+06	3.47915e+06	7881598
203	93.0346	17.1156	4307562	1.78054e+06	3701686	745806	1242343	4.91757e+06	2.16643e+06	1753526	1.6906e+06	2.05442e+06	104659	3.04427e+06	3554821	1.39862e+06	551158	6430211	6.46894e+06	2.68137e+06	1.04913e+06	5975709	2.48914e+06	7182497	6.32328e+06	2.73044e+06	8075244	30501250	20814274	6.0888e+06	1.80366e+06	9433010	21361912	1.5417e+06	10104612	6334250	9293308	4489349	3.58518e+06	10331465	2.39146e+06	2273594	7641674	4.44507e+06	19156934	8058357	11797563	1.62883e+06	8126678
204	265.148	1.63236	4284629	2.87224e+06	3037383	4.31133e+06	4.0878e+06	4.20288e+06	24717638	4686525	3.08461e+06	3.45099e+06	4.25834e+06	4.91057e+06	4.0566e+06	3891463	11353837	8410461	3.70992e+06	4262118	4838986	4.64571e+06	3.67797e+06	6.21535e+06	17159836	4919348	5158695	8645158	6554162	3.68245e+06	5759310	5.6363e+06	7542611	3227532	8.03044e+06	2332585	4185943	6.24533e+06	4835599	3.01376e+06	5.58973e+06	6.88012e+06	4.03821e+06	3.10981e+06	6734627	2781788	9035942	3777784	8731480
205	275.108	8.23804	4.258e+06	1.43394e+06	1.52756e+06	468697	2.1505e+06	2.90393e+06	2.57008e+06	1.87067e+06	562472	151178	4.43603e+06	1537276	1.73129e+06	520645	2.37115e+06	925414	61862	233439	186086	147525	0	0	200037	84838.1	0	0	0	30889.6	112750	0	0	0	887325	0	140299	150623	0	0	0	0	0	0	80676.4	0	0	1.89323e+06	0
206	246.026	1.29303	4.20871e+06	383403	490439	2.07578e+06	1.01551e+06	1009952	655989	7.81138e+06	2.09012e+06	2.13489e+06	563827	4.10707e+06	1115889	6.50142e+06	7.73967e+06	8488192	2061820	2.02196e+06	2134731	7852933	2.27849e+06	1.89966e+06	7.06981e+06	3.12846e+06	2.09499e+06	2.08216e+06	4.1826e+06	2.24203e+06	5565028	3.71454e+06	5542476	2445361	7518649	1.84533e+06	7582346	6.04515e+06	5.21153e+06	6197916	2321019	2.18452e+06	4.85787e+06	7.19988e+06	1.68446e+06	7569366	4.40613e+06	1.21989e+06	7429077
208	465.178	13.4595	4.15847e+06	3446307	3297566	8.29799e+06	5405066	5.94547e+06	6.0258e+06	5701017	20739504	3438589	6307807	40150808	5.33046e+06	8846040	13043620	41222596	280576	1.21724e+06	11434731	774903	1.69414e+06	436745	3.04872e+06	5.14907e+06	119510	0	4.15092e+06	523362	2.01353e+06	473290	226599	3.18784e+06	51294956	12612385	10693516	6560664	475788	606186	456517	1.97589e+06	4071069	1.98308e+06	0	32075832	792864	69269504	4574755
209	324.052	9.10234	4.1389e+06	1.82371e+06	1.83554e+06	1.56038e+06	6.43668e+06	6657822	7208202	3.26516e+06	1508800	1.04608e+06	9894763	5.89659e+06	5.95583e+06	4926452	3.727e+06	5410387	1.04899e+06	1.13441e+06	1104847	2.21021e+06	508114	1.13373e+06	4.06995e+06	2.7114e+06	1.02333e+06	862635	387172	844893	3.36941e+06	3.06549e+06	3.00143e+06	305278	5083686	375238	4.7493e+06	3.86717e+06	2990235	3.36875e+06	520546	544407	341186	395170	966156	1261780	299663	2.75705e+06	386248
210	339.036	19.6778	4.10847e+06	335633	393741	355316	2.48243e+06	4.07981e+06	6234107	2949076	171266	240319	0	7.11273e+06	1.79185e+06	4.52508e+06	25634.3	3.97861e+06	271500	120599	232097	7177344	607538	347715	8912866	3229292	224000	184613	5.16589e+06	111660	2.04124e+06	3.55089e+06	1.59546e+06	607015	5614394	351769	5.36325e+06	5.59719e+06	2293945	4.62739e+06	604907	639654	6834478	11975761	350402	4.3008e+06	7.91774e+06	2.47008e+06	9695935
212	257.819	9.31588	4091820	3866658	3390484	1114840	8.27197e+06	10243476	14816962	940643	1.23125e+06	28661.2	19300632	9659310	4981548	2.75313e+06	1.78472e+06	13397335	34306.7	550763	228506	0	0	0	5803684	38664	0	0	0	52723.3	260214	0	0	0	10169258	0	7979430	1.63869e+06	0	3293479	0	0	0	0	32514.1	0	0	2.03594e+06	0
213	139.032	13.8414	4.04589e+06	197477	208442	154204	273084	299991	1.01629e+06	20015128	182615	119724	175117	1.83746e+06	369171	256612	1268021	922803	161351	141657	141491	6335187	230439	160615	171237	944387	190877	172506	292596	234419	167515	1841243	163493	162912	225542	119080	2880852	301226	183965	152419	174403	127262	336003	269500	149742	148046	318958	298925	189453
214	164.836	9.36759	4.04259e+06	10524330	5.85232e+06	10503008	4767213	7.63739e+06	6365955	3.95236e+06	8389087	3.22854e+06	28597714	7.11059e+06	4693440	3.68522e+06	2.68898e+06	24720308	2.98525e+06	25827810	15451487	3.38485e+06	0	4019569	16494761	4880255	5339240	12526341	215763	21590602	3754223	4737594	3.49603e+06	238049	16621834	3.60987e+06	30922142	8391467	3069385	10505459	161992	0	746942	729220	3859973	2.13845e+06	192355	3647829	282838
215	255.822	9.31572	4.04155e+06	3.97625e+06	3.43629e+06	1.10364e+06	8427036	10803803	14723859	916660	1.26007e+06	29584	19796912	9863663	5042868	2897910	1.83985e+06	14136985	25775.6	609234	189219	0	0	0	5873510	0	0	0	0	67061.6	232311	0	41770.4	0	10602153	0	8056574	1.81065e+06	0	3329515	0	0	0	0	34034.8	0	0	1.95313e+06	0
216	95.0139	17.805	4038894	2.34877e+06	2682730	5.74141e+06	3428510	2.69464e+06	5.56021e+06	2.12866e+06	1070601	1335971	56833.2	8291034	3.78802e+06	3.41938e+06	220419	8215454	1.42227e+06	1.7197e+06	3.23572e+06	7.13583e+06	3.77211e+06	1.84872e+06	4.13018e+06	5386854	1.42702e+06	6203439	16001068	940280	2.39587e+06	19981200	2397233	5.06673e+06	3079119	4.0098e+06	3261323	3.8867e+06	3.33392e+06	3.10528e+06	9513187	4.11043e+06	29990236	29117374	3.38515e+06	16768769	6.23042e+06	2.68744e+06	13779031
218	153.019	1.27267	3.8949e+06	632284	1.12799e+06	3.26822e+06	1.23199e+06	964175	524498	4.649e+06	3641401	3.80327e+06	216950	4546467	2475210	4226069	4606691	4.3677e+06	3.86033e+06	3.34056e+06	4957144	4855878	8514677	3.31753e+06	4698121	5.1455e+06	3.5664e+06	3.1249e+06	12188935	3733789	4603029	4619758	4.36205e+06	7374625	4.69164e+06	5.10172e+06	4.4418e+06	4806688	4.52634e+06	4345668	10298524	10617892	12170214	9661190	3.51169e+06	6537405	22329118	8776221	9300940
220	117.019	0.883075	3.83831e+06	1.33011e+06	2.73199e+06	1.31084e+06	3.44905e+06	3421206	3.98319e+06	3.36183e+06	1.7117e+06	1.80712e+06	5.74955e+06	3.23054e+06	3186509	2.46822e+06	3.17163e+06	3456715	1.54482e+06	2.19173e+06	1.55457e+06	4023314	2.30623e+06	1.8834e+06	3467225	2.34116e+06	2.44182e+06	2.45678e+06	2.86111e+06	2.02771e+06	3.0741e+06	2.59015e+06	2.47903e+06	2.65725e+06	3491067	3406448	3771356	3.83628e+06	2.63432e+06	3.37353e+06	2594966	2.5125e+06	2.87726e+06	4461674	2.6086e+06	3.89843e+06	2791602	3.03446e+06	4.23693e+06
223	116.921	0.939339	3.72465e+06	1.79628e+06	2706890	1.59895e+06	4.37634e+06	5646868	6176322	4.22714e+06	1.75268e+06	2.24502e+06	6.72708e+06	7.12442e+06	4.39286e+06	3.17781e+06	4.19924e+06	6790552	2.02124e+06	2.27049e+06	1.62243e+06	3872236	1.79601e+06	2279750	5.27981e+06	2784304	2.11904e+06	2630698	3.90298e+06	2.09464e+06	3.27898e+06	3484206	3479995	1.75905e+06	6.87416e+06	1.43513e+06	9303373	5.73943e+06	3843208	5559582	1.98189e+06	2616439	3768117	3.97701e+06	2.13413e+06	6.09211e+06	4.07569e+06	3.60065e+06	3.71733e+06
225	173.046	16.3088	3.69526e+06	454235	386403	383989	507122	1.20526e+06	2.80242e+06	4691359	356243	902442	88251.9	1.86839e+06	1.87407e+06	974699	725482	1.96475e+06	6.65604e+06	1.3389e+06	1.05539e+06	6686010	2.63564e+06	1.92188e+06	3.53231e+06	7247932	2.73813e+06	7894481	5.20165e+06	2.07448e+06	3.75699e+06	10395776	68413688	2.25437e+06	18082584	4.19672e+06	6484626	2681046	6.61354e+06	3.29778e+06	2.06999e+06	3.02839e+06	7993032	4.73557e+06	7.38e+06	2885686	4.16458e+06	7906736	14329833
227	151.04	17.2661	3.67793e+06	2.70439e+06	1.68534e+06	1.64743e+06	1.57435e+06	1.17937e+06	1.66661e+06	2584457	2.44459e+06	4.00818e+06	669610	951205	2.13497e+06	1.35422e+06	2544606	2527398	3367455	1631910	1.93414e+06	4357518	1.15367e+06	2.79784e+06	1.40928e+06	1588194	2.0288e+06	2.51793e+06	929145	1.62839e+06	1.37008e+06	1.46296e+06	2203761	1876075	1.63423e+06	1.13026e+06	1.35558e+06	1.50646e+06	1.90562e+06	2.80042e+06	1.40544e+06	1.11394e+06	936329	3.08321e+06	2.63298e+06	1.21813e+06	784450	3.02834e+06	2262817
228	132.047	17.2642	3.67073e+06	710535	534415	628597	2.60569e+06	5.52845e+06	1.96337e+06	2.50534e+06	435982	1.03344e+06	9068638	2.82345e+06	2287134	2.29929e+06	2.37927e+06	2.6252e+06	803845	590519	527793	2.68456e+06	380915	386339	2.89931e+06	2.19782e+06	698650	277172	772588	337779	2.06873e+06	1.51256e+06	2.70437e+06	300633	2.53151e+06	586348	1.80632e+06	2.48963e+06	1.94374e+06	2.15178e+06	399376	517486	716073	1.78746e+06	224477	2647295	599824	1.60666e+06	753324
229	208.935	9.11907	3.62508e+06	1.69358e+06	1562984	893055	4.0997e+06	5063672	4.75374e+06	3.48598e+06	697950	696390	8056091	3.72335e+06	3.57334e+06	2363998	3.92764e+06	4882573	433161	669989	697440	1.97339e+06	0	498538	2.47267e+06	1.46027e+06	417236	471928	0	431238	2.02674e+06	1.30019e+06	1.39693e+06	0	4882433	0	3699175	3.07025e+06	1.02922e+06	3096478	0	0	0	0	419801	268373	0	3.99177e+06	0
230	111	1.21997	3620396	2.03143e+06	1.72686e+06	1.99747e+06	3243642	3551659	3.23098e+06	3.80823e+06	1.8062e+06	1954354	4195781	3.38006e+06	2.68677e+06	3.02309e+06	3.78759e+06	3.1977e+06	1.69688e+06	1742453	1.65883e+06	3223420	1.48204e+06	1.83541e+06	3.66105e+06	3.08767e+06	1.61418e+06	1.54095e+06	2.65694e+06	1.72148e+06	3.4079e+06	2.86702e+06	3.38133e+06	1.60125e+06	3667208	1.48883e+06	3.35758e+06	3.75119e+06	2.97186e+06	3.49542e+06	1.72368e+06	1.85263e+06	2.68778e+06	3.04047e+06	1.55165e+06	3.65413e+06	3071683	3038173	2.96781e+06
232	370.988	5.48526	3.58855e+06	2.35841e+06	1562574	636365	5613236	6.69489e+06	5.66836e+06	1.34928e+06	632235	182200	4.9497e+06	4139176	6091112	2.47676e+06	1786410	1.70261e+06	66984.9	159802	151452	209016	46508.8	93301.6	740966	483774	57925.1	114274	69949.2	73084.2	568723	371252	722942	47059.6	1.54614e+06	48486.2	1.52813e+06	844334	380950	377041	0	44282.2	91650.5	70187	81309.9	125023	65443.7	341772	0
234	123.061	13.7563	3.58043e+06	2.31686e+06	2.30648e+06	1.46677e+06	3.0015e+06	3.67224e+06	3.77892e+06	2.4638e+06	1.79899e+06	1.13909e+06	3.28976e+06	3.0308e+06	3612286	2.17846e+06	2.87751e+06	2407839	701391	769663	721344	1.80529e+06	410620	662149	1.81233e+06	1748761	641443	429599	734985	612675	1.1324e+06	952654	920511	398200	2.05752e+06	341365	1.75232e+06	2.47004e+06	1.3341e+06	732771	299633	342454	432253	910148	405708	755338	573779	1.97404e+06	713154
235	131.035	1.5545	3560251	1.24542e+06	1.22456e+06	1.09839e+06	2.56982e+06	2.82488e+06	3350157	3.53845e+06	1100739	1.16414e+06	4.75786e+06	2712197	1.77947e+06	2.10075e+06	3.3819e+06	3.37315e+06	1.25016e+06	1.27222e+06	1.17995e+06	3363550	716094	1471970	3.14927e+06	1.7934e+06	1.39253e+06	1.61362e+06	1.13846e+06	1.45844e+06	2.50189e+06	2.05637e+06	2.46933e+06	1.18264e+06	3204785	1.80464e+06	3.41334e+06	2.88545e+06	2.0411e+06	3501091	880167	860894	1.18329e+06	1637496	1.72977e+06	2.83025e+06	1.29838e+06	3.39473e+06	1.64292e+06
236	193.014	19.6284	3.55939e+06	1.98036e+06	2.2319e+06	2.9805e+06	7320736	7.50943e+06	9144404	2.7653e+06	1.4428e+06	1.74879e+06	24286.8	9324022	6.00666e+06	7057280	171097	4.06405e+06	1.66162e+06	1337611	1.99155e+06	4.14598e+06	3.86242e+06	2.13996e+06	8562942	6690000	2.47318e+06	1.32512e+06	8959620	1.05838e+06	6485974	8428823	5836580	2.71442e+06	5.47457e+06	1.7672e+06	5451688	7.82031e+06	6.62553e+06	8127269	2.84444e+06	3162037	7.8556e+06	6603566	2229688	3441725	10160182	3.02493e+06	6.67712e+06
238	394.063	8.29623	3506012	152214	388757	5734985	940739	443122	765399	16625907	5557186	7.64668e+06	0	7589806	2.22943e+06	17387764	17935204	19754108	7781703	8.16928e+06	7150491	20846516	4423291	7.61496e+06	22011570	8870735	7053173	6907934	10184830	7538165	16439822	13872039	23006748	4.97424e+06	20429416	5837834	23716772	19406682	17214234	24368634	3671011	3.617e+06	13160773	13151657	7612562	14739391	8.13201e+06	514389	12667770
240	163.061	17.5893	3.50057e+06	1.21824e+06	1.25208e+06	1.65095e+06	3205770	1.8658e+06	2.67543e+06	4.17425e+06	839303	1.86211e+06	5165899	2095922	1.37231e+06	1.5374e+06	3229086	8595221	1.59717e+06	1.12587e+06	1.27483e+06	7.41933e+06	10054408	1.98563e+06	2.79345e+06	1.54646e+06	1.46752e+06	4273893	17100036	1.9602e+06	5080199	10714695	8505436	6640780	2.74842e+06	11739415	4.9522e+06	5.26667e+06	20530076	5.38724e+06	15513824	17908832	26101378	11722076	2939720	11081224	10241045	14051306	12285178
242	160.842	10.9465	3.44436e+06	4919985	4.8156e+06	2114034	2993700	5711057	4.11229e+06	1.02134e+06	1.90355e+06	115107	7.56446e+06	3.53776e+06	4415596	1.10304e+06	2.00954e+06	2.10645e+06	20942.7	248848	115493	22218.9	0	32745.2	377164	77189.3	11175.3	0	0	27076.3	216066	43926.6	41162.6	0	1.74319e+06	0	603233	338247	0	164264	0	0	0	0	0	0	0	669838	0
245	192.023	15.8478	3.40229e+06	2.10968e+06	2.07945e+06	2179856	2.94606e+06	3.03583e+06	3.29567e+06	4.04122e+06	2.22726e+06	2618933	1.55835e+06	3096041	2.67831e+06	2.92904e+06	3746966	3.52631e+06	3.01177e+06	2296281	2.58826e+06	4.44416e+06	9428399	3.83626e+06	3.50256e+06	4013873	4.33097e+06	5496919	11092509	3.7096e+06	2.9613e+06	4615470	5.60214e+06	7488298	3883920	7070423	3358643	4344859	6788034	3.80181e+06	10496611	11506340	9855122	7.74386e+06	8885926	12693022	20684996	7.1018e+06	14547281
247	119.043	14.3654	3.38037e+06	2803438	2792093	2.1022e+06	3.85348e+06	4465854	4.0847e+06	2.28828e+06	2.5995e+06	1.30617e+06	4821445	3485650	4.56756e+06	3067593	2.71032e+06	2.13573e+06	1.06818e+06	1.34722e+06	1.23992e+06	1.12688e+06	437040	876809	1.46764e+06	1921448	618745	419381	765518	787533	1.81864e+06	1.08899e+06	912970	494306	1.60445e+06	545901	2.08118e+06	1.59569e+06	860589	883112	403904	479421	769284	801566	368513	1.02225e+06	680786	1.47126e+06	810548
248	558.148	5.47748	3.3661e+06	1.88401e+06	1.78135e+06	1.27977e+06	5.37374e+06	5.9819e+06	5.66297e+06	2.71719e+06	1.46323e+06	865292	9580078	4.62192e+06	4984617	3.33326e+06	2850216	4029176	1.06678e+06	903350	851372	1.82538e+06	174532	1.52832e+06	2742719	2.05223e+06	1.15398e+06	889633	320286	1.22891e+06	2.08986e+06	3.11186e+06	2.56204e+06	302834	3.39415e+06	514706	3.14426e+06	2.46711e+06	1.7218e+06	2.29241e+06	116201	258966	291137	272788	921289	773113	260185	1.22939e+06	298517
249	369.043	8.16538	3361019	1.56355e+06	1.48797e+06	101381	2963684	3801904	2702165	1.74124e+06	130497	97362.9	4828763	1.10286e+06	2.99856e+06	343586	1.64996e+06	1.13984e+06	84298.5	566912	303204	230923	0	0	310673	267994	117390	0	0	80405.7	177007	0	0	0	1.04579e+06	0	238775	248854	54472.1	146397	0	0	0	0	232376	66567.8	0	825156	0
250	366.045	15.9118	3.35843e+06	2.2853e+06	2.19368e+06	2.3122e+06	3.76252e+06	4.07182e+06	4208827	3.03332e+06	2.18994e+06	2.08586e+06	1.40215e+06	4.03169e+06	3.54932e+06	3.66768e+06	3284013	4.04225e+06	2.17923e+06	2.18885e+06	2083226	3068099	2333638	2164862	4031252	3.22103e+06	2.13778e+06	2.18492e+06	3.09461e+06	2.13689e+06	3542060	3.30376e+06	3.46507e+06	2.28912e+06	4176247	2.3745e+06	3952272	3.7733e+06	3.30274e+06	3.75374e+06	1.95282e+06	2.54865e+06	3.02321e+06	2610295	2.30979e+06	4.47294e+06	3.12999e+06	2.79851e+06	2.82911e+06
251	286.912	9.04359	3356914	1.22716e+06	1.10437e+06	593076	4323595	4.9456e+06	4.86975e+06	1.57977e+06	460172	279146	8865485	3.60771e+06	3.08663e+06	2.00315e+06	2182585	3.1611e+06	83712.7	229173	287387	432124	0	98389.8	1.55209e+06	694400	76186.5	91802.1	0	76974.5	1.23043e+06	265793	295925	0	3.31298e+06	0	1.54796e+06	1341285	199616	946167	0	0	0	0	99631	0	0	1.6727e+06	0
252	109.03	18.3498	3.33801e+06	1.33087e+06	1152488	981186	2.11759e+06	3.61975e+06	3.08647e+06	1.11054e+06	3.3933e+06	4.50413e+06	71680.2	2.09642e+06	3.77942e+06	1.85519e+06	611430	1.76172e+06	1.42101e+06	1240782	3.74233e+06	867397	1.80389e+06	1.25102e+06	1.05993e+06	2314468	1.5353e+06	1760025	3.18483e+06	2682126	2194693	2.39823e+06	2.29383e+06	988382	1.81907e+06	2.48008e+06	2.91055e+06	1849455	4.75251e+06	2.97943e+06	1.65763e+06	783239	6383255	5.58137e+06	3.66385e+06	1257195	2739289	3.91548e+06	1.47917e+06
254	117.929	1.26742	3.30438e+06	1549690	1.12823e+06	1.45896e+06	4799471	7010929	6.13913e+06	4092054	1.58853e+06	1.87457e+06	8543757	6096181	3204525	4538759	4.0179e+06	7292815	1.5136e+06	1.68425e+06	2687789	2825527	1227455	1099282	7.52835e+06	3779859	1.12138e+06	1.50008e+06	4.51896e+06	1.52613e+06	6.18769e+06	2.88089e+06	4.82516e+06	1.17364e+06	7.48718e+06	1.73745e+06	9290545	7302811	3.71754e+06	6149384	1.32648e+06	1.48763e+06	4.32473e+06	3061671	1.20314e+06	10365422	5.31587e+06	2.36877e+06	2.09106e+06
255	191.02	0.924155	3302898	1.64805e+06	2.25667e+06	1.70188e+06	4.0113e+06	3.033e+06	3735278	3.49313e+06	1.89682e+06	2625428	2.35003e+06	3.46198e+06	3.83896e+06	2.53508e+06	2.81141e+06	3.34408e+06	2.37069e+06	1.39419e+06	994186	4751196	2.23267e+06	3.00808e+06	3.40804e+06	3.06119e+06	2.32369e+06	2751435	3988781	1.83755e+06	3.20123e+06	3.8724e+06	3.11745e+06	2382401	3.39766e+06	1.64908e+06	3.82618e+06	4.50531e+06	3.7407e+06	3.78271e+06	2.46269e+06	3.87789e+06	4.1256e+06	4908308	3237486	3506241	5609992	4763486	5.31428e+06
257	172.83	10.1387	3.27513e+06	1.16886e+06	1.26203e+06	823984	1.52537e+06	2.27915e+06	1.37966e+06	2.30599e+06	806802	646908	1.55651e+06	2.18791e+06	3635276	893417	2.14728e+06	1.56329e+06	364684	794510	900263	624418	0	686069	847029	950557	392883	349536	0	503605	763754	809056	717309	0	1.41708e+06	0	1.30789e+06	1.08598e+06	350145	857388	0	0	0	0	465826	0	0	2702716	0
258	162.839	10.9397	3.25972e+06	4.71542e+06	4.54669e+06	1.98426e+06	2.9028e+06	5436808	3868808	1.0335e+06	1.85556e+06	120987	7637528	3.35071e+06	4143317	1.04516e+06	1.97564e+06	2.03407e+06	18824.5	235269	133658	32643.2	0	36456.6	372236	72487.3	16433.1	0	0	18346.6	212042	28533.8	33287.6	0	1.72233e+06	0	545431	339140	0	149271	0	0	0	0	0	0	0	889016	0
259	132.03	16.2279	3.24955e+06	1.72745e+06	1.72729e+06	2.88505e+06	2.04256e+06	2740745	2.75911e+06	8198156	2903474	8849363	4.09346e+06	3.20685e+06	2292080	2.77168e+06	4.92288e+06	6.38936e+06	13854399	3.72663e+06	10017799	19101524	31212802	20803620	12291418	9998000	45157440	28114084	18141380	13134157	13488604	5221033	38183896	14266686	4625021	22132148	13693043	48709924	31593060	26928624	21869186	43989192	56539048	25025236	37514208	97513856	26171502	15074978	119075640
260	401.13	14.4496	3.22402e+06	2045308	2.00278e+06	2.0649e+06	3070577	3.70838e+06	3.68634e+06	2762647	1.9388e+06	1.79743e+06	4526079	3360657	3.05654e+06	2932952	2.98571e+06	3.03617e+06	1.33637e+06	1712276	1.88978e+06	2.14201e+06	881116	1.46281e+06	2.66177e+06	2.1974e+06	1.02435e+06	905228	721858	1.4513e+06	2653662	1.72152e+06	1.61328e+06	827694	2.9392e+06	864582	2.69298e+06	2.34546e+06	1.59264e+06	2.77062e+06	789561	793143	760677	902044	701615	964456	721435	3.27012e+06	827575
261	117.028	17.1772	3.19308e+06	1.10734e+06	1177129	744537	2612931	5345858	1.87931e+06	3.71525e+06	1.62004e+06	884189	18393786	3.73964e+06	2.28621e+06	2.33832e+06	2.11041e+06	3.05567e+06	2.59033e+06	548454	603984	2.39974e+06	312399	803743	3058429	2.41112e+06	827565	1.04922e+06	749501	568004	1.81453e+06	1.31844e+06	4.19714e+06	300326	2.16783e+06	773048	3.35013e+06	3503338	1.57947e+06	1.94604e+06	550500	705669	965781	1.78587e+06	868806	2.62195e+06	692624	1.2028e+06	824114
262	168.03	0.93603	3.18447e+06	687877	995842	795172	9766581	7.69439e+06	6.6364e+06	2.9392e+06	541143	738507	94480.6	8545887	9944825	8523644	204028	1.92631e+06	696927	801974	702505	4037467	1.01223e+06	898234	5145769	11082224	682923	675363	14095830	599799	7745963	13206939	6551237	980241	4041441	400390	3425072	7.83785e+06	8.37589e+06	6072355	922227	1.03948e+06	11977538	6.87099e+06	900964	555744	14043342	2.21602e+06	3761672
263	137.105	13.7064	3.17237e+06	298096	502990	219311	269934	310118	2538946	286053	239657	220770	240123	292181	272293	250147	1.07574e+06	1.28146e+06	325000	293605	212443	6226149	354649	255625	189456	1.00696e+06	343401	267092	2.04637e+06	312761	177012	167406	177800	390393	256380	130305	2.0491e+06	233591	157867	193733	327065	359805	625477	308510	309732	626986	985214	309471	525203
264	137.105	13.909	3151402	249708	252435	191577	278910	273918	744088	16735174	229424	189084	238662	1.83053e+06	272293	219810	221835	1.28146e+06	277418	293605	212443	6226149	317426	255625	261164	1.00696e+06	310723	237897	1.00589e+06	282032	186068	21766574	172417	390393	227188	136279	2.0491e+06	221926	159053	140200	219481	263079	354593	2665117	234263	1.10581e+06	985214	371482	234865
265	293.18	1.50654	3.1311e+06	2.67524e+06	2376193	3.61627e+06	3.04257e+06	3.4382e+06	11304927	2508834	2211104	2667298	2.81483e+06	3.32635e+06	3.0048e+06	2.17931e+06	5.40254e+06	4.14088e+06	3479475	2.55051e+06	3035977	3.03374e+06	3.12117e+06	4775904	6.53924e+06	4.09854e+06	4274182	5031182	4.65991e+06	2.50228e+06	4.42698e+06	4692888	4748411	1.85316e+06	5785704	1.41769e+06	2.48193e+06	5493978	3.77392e+06	1.92669e+06	4229483	4.56396e+06	2.8258e+06	2.1949e+06	6278277	1.29702e+06	8265964	1.6516e+06	3.67679e+06
266	148.042	2.34676	3107296	1543414	1.56281e+06	1.14566e+06	2.59867e+06	2.7487e+06	2.69953e+06	2.7309e+06	1.16854e+06	896581	3.60738e+06	2.29565e+06	2.09021e+06	2.05127e+06	2676287	2.16133e+06	926350	855138	838818	1.40595e+06	376245	732325	1.76553e+06	1.51695e+06	706796	606416	833438	685562	1.43149e+06	1.30191e+06	1432063	547923	2.0897e+06	647465	1.99943e+06	2.04767e+06	1.15692e+06	889116	317518	367074	731398	931264	660729	1.65077e+06	550425	562661	824418
267	115.034	4.938	3.09521e+06	4646542	4.55161e+06	3.163e+06	1.96412e+06	2.31394e+06	3.0353e+06	2.30172e+06	3.73439e+06	1.88662e+06	6329291	1.83482e+06	1.57739e+06	1.35418e+06	2411821	2.78047e+06	1.41904e+06	1.92882e+06	2115503	714168	1.27691e+06	726533	1.33058e+06	829522	1.01103e+06	897072	567743	1.08249e+06	754749	474560	651338	1.37459e+06	2.27948e+06	1.84693e+06	2038330	1537519	569433	515344	932547	1.41005e+06	543089	850737	934370	1.86721e+06	480553	476903	667929
271	181.072	0.920365	3.01829e+06	1.50106e+06	2.28855e+06	1.39079e+06	3.08008e+06	2759461	3337513	3355368	1.41038e+06	1.63592e+06	3.31853e+06	2.62396e+06	3.65653e+06	2.53388e+06	5109605	2.57007e+06	1.47341e+06	1903696	1.73706e+06	3.04135e+06	1.37077e+06	1.65334e+06	2467061	2.40788e+06	1.76577e+06	1.76391e+06	2905075	1.55352e+06	2.7534e+06	2941510	2.27695e+06	1.7436e+06	2.54292e+06	3.05871e+06	2.66557e+06	2.6492e+06	2852817	2.67226e+06	1.27915e+06	1.53504e+06	2955385	3.82195e+06	1.77641e+06	2.26166e+06	2.02523e+06	1.6878e+06	3034643
272	117.028	13.9925	3004130	105231	88332.9	77342.7	152596	2.19699e+06	475205	15440034	82454.4	76739.8	206819	2.01894e+06	175397	150928	626087	422966	86655.8	90471.5	82936.4	5906099	116649	75427.5	300664	1.01883e+06	112881	112000	529748	113717	120903	2489646	112450	127928	164382	66735.5	2.80149e+06	154783	101059	95034.9	0	125129	234675	603351	92516.5	299872	437110	258416	170346
273	233.067	16.3015	2993438	236887	205347	187114	331798	703144	2559450	4440537	164556	364046	33938.8	1.39315e+06	624398	628497	639300	1.19595e+06	508521	314219	385243	3.54474e+06	1.34506e+06	617146	940926	2.20323e+06	641906	757079	2.71756e+06	572348	405872	1.2254e+06	1.02285e+06	1.53139e+06	8476007	2.25148e+06	1.38767e+06	1.17043e+06	978387	730632	1318490	1.93585e+06	4669972	3.00617e+06	853991	2.28491e+06	2.0318e+06	8095483	11673015
274	194.906	0.931377	2.944e+06	1.87529e+06	4438523	1.78295e+06	6.63681e+06	6.52982e+06	10565226	3.03869e+06	1.91801e+06	2.14514e+06	14072728	8520178	9382152	3755736	4368239	9167924	2.19398e+06	4220562	2.17938e+06	4046587	1.57333e+06	1785704	6249511	3.5761e+06	2.54334e+06	3779978	6.70398e+06	3.47297e+06	4.64648e+06	5739395	5045268	3.03055e+06	8054429	2521668	13952243	5877349	6669896	7.94709e+06	2.05571e+06	2.31259e+06	6655669	4.9408e+06	2.7685e+06	11431264	4431791	1.61612e+06	4.06743e+06
277	109.03	17.7356	2.90864e+06	1.17416e+06	2.32609e+06	13594149	5.50611e+06	2.32911e+06	3.45368e+06	1.09139e+06	1.30827e+06	733968	79541.3	2.53702e+06	4218908	3028782	465964	4.26033e+06	755736	1206743	4394092	1.79054e+06	1.14442e+06	1.00557e+06	1.2694e+06	2.03083e+06	800943	2.09941e+06	9494918	1761529	2.66306e+06	3960845	3.37604e+06	1.08352e+06	1.78381e+06	1.97782e+06	1.20924e+06	3035545	2.27445e+06	2250430	2.07238e+06	1.27553e+06	5.71936e+06	6.92235e+06	2337995	1.86918e+06	5.77972e+06	1895384	1.63227e+06
279	421.227	1.27402	2.86499e+06	2.94254e+06	3833000	3.38968e+06	5152168	4.54395e+06	4985314	5.0459e+06	3.34697e+06	4341277	7752058	3.86385e+06	8.20592e+06	2.94122e+06	4493331	5803068	4932718	1.97809e+06	3145381	3.02123e+06	5.81513e+06	2.86236e+06	3.20435e+06	6.51364e+06	2.84458e+06	2.28696e+06	11650790	1.89356e+06	4507684	5.80587e+06	3392615	6480793	4505993	3.7547e+06	4.50176e+06	4684742	4.74995e+06	1.45991e+06	6.03437e+06	9197003	8862737	5.53799e+06	2.83972e+06	7.53992e+06	14854023	1.87651e+06	7.21783e+06
280	143.035	1.29088	2859875	172977	390271	3523539	378657	324939	172500	7.77227e+06	3.98371e+06	4.08368e+06	189091	3.93145e+06	1.27325e+06	4889174	6.72934e+06	4.75969e+06	4.22808e+06	3.16993e+06	4.2272e+06	6182678	6815082	2.62986e+06	5516728	6.16325e+06	3.57755e+06	2.98007e+06	8728835	3.39318e+06	6640376	4.24888e+06	4.44957e+06	5.83505e+06	6.30236e+06	4454591	4699684	5764857	4.58822e+06	3.87332e+06	6908169	7519642	8.09022e+06	11519020	2884141	5.93001e+06	11209322	628802	10773332
282	503.2	10.3457	2.82674e+06	1.54092e+06	1.34646e+06	652053	2.03573e+06	2714092	2.31593e+06	1.27608e+06	695647	185870	3.9529e+06	2.32968e+06	2.5106e+06	1.17332e+06	1.43755e+06	1.81438e+06	83527.6	178247	154669	169520	0	132822	301541	184071	93261.3	89767.5	0	81957.6	301913	225628	180395	0	1411680	0	620659	466417	126947	111430	0	0	0	0	88350.9	0	0	1.50096e+06	0
285	166.055	0.932002	2.81359e+06	2.32585e+06	2.27749e+06	2075857	5701986	5.76112e+06	3090984	3.49029e+06	2.17744e+06	2.45536e+06	5.02503e+06	4.67704e+06	5660106	4.71153e+06	3.41757e+06	2.14553e+06	1.98105e+06	2.37534e+06	2.4715e+06	2.65998e+06	1.05104e+06	1.89713e+06	4.57469e+06	4938838	1.43031e+06	1.3514e+06	3.06124e+06	2200191	4499459	4412939	3.75831e+06	1.15183e+06	4.42992e+06	1.23583e+06	4348716	4.33261e+06	3.33947e+06	4035928	1.05948e+06	1.54701e+06	2.36678e+06	1.59231e+06	1.28207e+06	2505924	2660406	834473	1.33056e+06
286	286.079	0.933847	2.81286e+06	1.93441e+06	1.74663e+06	1.68715e+06	4247898	4.32216e+06	2.47699e+06	3.2075e+06	1.77626e+06	1.92649e+06	3968412	3.69984e+06	4.07438e+06	3917922	3.21337e+06	1.82297e+06	1.582e+06	1.83278e+06	1956171	2544406	824285	1.56216e+06	4.48135e+06	3.72051e+06	1.04165e+06	1.10476e+06	2.62333e+06	1.69644e+06	3.75369e+06	3441365	2.86576e+06	940097	3.86392e+06	1.09306e+06	3745045	3567170	2595502	3.20833e+06	867312	1.29771e+06	1.97986e+06	1.39778e+06	1.01464e+06	2.16023e+06	2.42579e+06	714930	1180812
287	297.153	19.6139	2803520	1.93122e+06	1.95131e+06	1.85767e+06	2910508	2.90129e+06	3507640	2.89441e+06	2.03739e+06	1.90982e+06	5.84683e+06	2.94098e+06	2.83891e+06	2.90373e+06	3833144	3.40015e+06	1.78006e+06	1.98797e+06	1.74744e+06	2.07591e+06	1.47318e+06	1.92433e+06	3.13175e+06	2634804	1.79028e+06	1.93734e+06	2.48508e+06	1930260	2.68551e+06	2.72221e+06	2.45399e+06	1.40676e+06	3.07315e+06	1.61826e+06	3.17977e+06	2317774	2561753	3.09535e+06	1487195	1.47782e+06	2.04322e+06	1874206	1.81356e+06	2.73117e+06	2.24333e+06	2.49025e+06	1.49957e+06
288	170.833	10.893	2.74787e+06	1.30043e+06	1.4259e+06	860197	1.81306e+06	2.43686e+06	1.84024e+06	1000002	776033	205841	1467184	2226657	3.07987e+06	1.03946e+06	1.51054e+06	1.0012e+06	44822.8	343109	313782	79313.5	0	71736.4	370900	188380	28304	14561.4	0	45512	307391	70197.1	65371.7	0	1.0219e+06	0	595838	538409	27115.4	352401	0	0	0	0	0	0	0	855561	0
289	216.854	1.32548	2.73918e+06	1.00426e+06	677124	604124	4.43396e+06	6.46989e+06	6130317	1.85477e+06	527049	497216	9105891	5469518	3.03561e+06	2.76254e+06	2681449	4.58803e+06	347146	585035	479765	1.34324e+06	0	366651	4.92584e+06	2.04748e+06	336153	347746	909338	469884	2.75077e+06	1.65968e+06	2.61917e+06	145072	5.65811e+06	146091	6567241	4.45922e+06	1.80641e+06	4.67847e+06	0	0	727494	592526	277403	3.37182e+06	447769	516815	560015
293	245.049	2.68119	2.70599e+06	1.6941e+06	1.09012e+06	1.14855e+06	2179835	1.56972e+06	1.80383e+06	1.448e+06	610472	644684	910982	1.3643e+06	962208	1.33945e+06	939476	870200	1.23167e+06	1.4379e+06	1.11014e+06	4.0519e+06	1.59613e+06	2.17138e+06	1280414	1.90799e+06	2.83858e+06	1.22377e+06	1.74084e+06	2627059	2.65944e+06	5.50816e+06	2.34747e+06	323832	1952285	83041.3	1.03459e+06	2.60746e+06	1307237	1.5923e+06	2.25117e+06	833289	719135	1.22301e+06	1.57191e+06	255940	3.04793e+06	512816	452572
295	293.176	1.05063	2.68512e+06	1.98684e+06	1.49336e+06	1890067	1.93589e+06	1.9701e+06	1.77504e+06	2.45991e+06	1.6054e+06	1.74084e+06	2.60186e+06	2.10692e+06	1.61327e+06	1.77019e+06	2.54555e+06	1.45412e+06	1.57649e+06	1.59978e+06	1.82314e+06	2.35571e+06	1.41622e+06	2.05565e+06	2.03272e+06	1.76894e+06	1.63459e+06	1.39581e+06	950678	1.51133e+06	2126134	1.95923e+06	1872062	652969	2741689	1.18358e+06	1.85624e+06	1.92887e+06	1422887	1.85265e+06	555953	689411	617172	1.22185e+06	1.27336e+06	964513	979570	2.03717e+06	718912
298	361.078	19.6728	2.66628e+06	228514	406350	153506	714342	1.3301e+06	1.69164e+06	1.88712e+06	123107	292020	22919.2	1.6511e+06	1.1501e+06	1218030	372199	1.80049e+06	472734	158254	216404	4607376	833384	661714	2.51892e+06	1.88431e+06	447667	882326	6443553	398277	1.39626e+06	4960507	5781829	942839	2.71618e+06	952485	1.93002e+06	2.65437e+06	5596545	4733555	708991	934049	9703440	7.93887e+06	962826	7718065	4.61892e+06	2.521e+06	13212813
301	189.862	9.35449	2.64345e+06	221889	405111	161953	4.53432e+06	1.46605e+06	3.67032e+06	1.46706e+06	161289	60558.4	318769	2.54081e+06	2995255	6.77873e+06	2451963	947604	0	0	29058.3	338337	0	44076.9	2162690	605004	0	0	0	0	4.0181e+06	1.98156e+06	4555370	0	1.97017e+06	0	1.02842e+06	4.37011e+06	2.23419e+06	3.34279e+06	0	0	0	0	0	0	0	1.18167e+06	0
303	449.15	7.1762	2624125	1516839	369551	2673234	2.36495e+06	1191337	1.13796e+06	3.27595e+06	735836	1.13385e+06	1193628	9129489	3.01167e+06	3.25726e+06	4.3805e+06	2.11657e+06	1008994	2.02873e+06	4365217	7.16859e+06	1.2804e+06	1.92979e+06	10209428	11319400	5.37181e+06	2736481	3089594	4.05943e+06	12644367	9106217	10922487	445561	21036062	1.84812e+06	1.60613e+06	18445008	9666613	3.06937e+06	2.78802e+06	809543	3.14437e+06	1.69125e+06	1.98335e+06	624645	3.48527e+06	1.68272e+06	1438476
305	160.935	1.4141	2.60898e+06	1.28548e+06	741542	749745	3.76977e+06	5775034	4.72423e+06	1.86973e+06	670134	624285	6.55746e+06	4.16124e+06	2.29166e+06	2509545	2.54697e+06	3.35361e+06	496701	721945	645233	1.09801e+06	0	417875	3.58277e+06	1.4014e+06	309437	493239	216478	540961	2.16632e+06	1.14198e+06	1643863	0	4.16777e+06	192550	4620423	2.82461e+06	1214061	2.93055e+06	0	0	233376	139060	363928	789909	0	658411	150718
306	168.833	9.35553	2.60499e+06	548878	761488	361879	2.04119e+06	2.47652e+06	1742217	2.11649e+06	367525	275051	1.02166e+06	2.14027e+06	3963764	1.42111e+06	1.09675e+06	1.41943e+06	221688	276115	45297.8	601676	0	360175	1.55309e+06	803972	143470	214568	194645	162409	853620	1.41586e+06	1.29574e+06	0	1561034	92962.9	1.74782e+06	1.51254e+06	789257	1.63271e+06	0	0	242003	0	374004	0	0	1.62812e+06	0
310	203.02	1.30972	2569001	114148	319016	1.78056e+06	311946	336832	155007	5.36295e+06	1.93781e+06	1.76746e+06	136037	2.94556e+06	849028	3129362	5005192	4.02906e+06	2.0142e+06	1.53887e+06	1.92164e+06	4285343	3161806	1.53123e+06	3.93393e+06	2.42234e+06	1.64028e+06	1.4764e+06	4.70232e+06	1.74886e+06	3452758	2202930	2652919	3.0695e+06	4.36443e+06	1.73712e+06	3.71892e+06	3.83538e+06	2.52643e+06	3177171	3.39079e+06	3.52406e+06	5004028	8352149	1.36084e+06	5.57804e+06	5.48398e+06	321972	7.88129e+06
311	174.049	13.3903	2.53405e+06	2.2119e+06	2.34585e+06	939177	2116545	2.5217e+06	2385986	1.26192e+06	751732	4.90947e+06	1.46658e+06	382799	2033544	984563	865381	1.71194e+06	29743988	11158567	2585340	26560148	5974206	17223298	12558279	10634471	32195690	106690928	3.37454e+06	22506954	10484415	36959596	44992660	2.10115e+06	1.58517e+06	926741	17031680	6.37801e+06	27231730	30449250	5.01102e+06	2372203	3.67952e+06	6.07013e+06	29407332	973802	6.59287e+06	147829	4.37054e+06
312	131.035	0.925115	2.52778e+06	954116	938102	819729	1.75857e+06	2.03519e+06	1.73601e+06	2.23416e+06	768199	803885	2.54163e+06	1.73344e+06	1.32429e+06	1.45614e+06	2.2343e+06	1.49237e+06	711882	891464	869969	2.20795e+06	899419	794230	2074542	1.19394e+06	726675	832317	1.07604e+06	808812	1.66282e+06	1.21732e+06	1.35416e+06	921744	1.88858e+06	1.17952e+06	1.85592e+06	1.78903e+06	1.16173e+06	1835707	770277	847053	1.0897e+06	1.78439e+06	791592	1.99995e+06	1.22078e+06	1.29157e+06	1.60565e+06
313	233.067	14.9872	2492720	236087	273689	169650	314477	479112	651788	541856	150805	311356	41528.5	932622	625377	638006	2.18021e+06	559749	479750	326788	248599	2.40675e+06	2.02661e+06	685800	655227	1118723	630588	973484	3.5801e+06	620082	321712	988953	702751	1.97098e+06	1.09095e+06	2.52255e+06	3223744	898267	855504	634459	1.722e+06	2539410	5241957	3.5972e+06	1007130	2.59822e+06	2.49056e+06	3341360	7910213
314	232.925	8.94003	2480130	1.4849e+06	1.25098e+06	585549	3940768	4.2332e+06	3845298	1002776	515244	256646	5.7611e+06	2925947	3.73332e+06	1.88404e+06	1.72194e+06	2.16682e+06	113747	235530	289323	509167	0	208643	1.21846e+06	760275	134430	142562	0	143622	1.12603e+06	540400	453863	0	2345158	0	1.50986e+06	1.23388e+06	362157	1.09844e+06	0	0	0	0	187451	125380	0	1.26607e+06	0
318	122.086	17.2331	2.45838e+06	382985	659314	499817	2.34075e+06	3.67082e+06	1.58432e+06	1.88726e+06	245027	322662	3.38471e+06	1.91815e+06	1.53793e+06	2.33744e+06	1.52753e+06	1.37379e+06	548897	298393	354266	1833738	1049371	294636	2128680	1.87391e+06	466590	296136	625163	407615	1.06219e+06	1.09582e+06	1.3018e+06	529244	1.69812e+06	1.32662e+06	1.28894e+06	1525411	1.1324e+06	1.56848e+06	745819	685969	803877	1.04437e+06	373932	2.92915e+06	648685	756195	612720
320	109.03	18.9411	2.43676e+06	1.06956e+06	1.25632e+06	511871	1.82615e+06	1.65227e+06	1.6417e+06	1050365	884383	1.77157e+06	69885.2	3.33724e+06	2.80902e+06	2680856	569880	1.13261e+06	1.54622e+06	2.7932e+06	5.84839e+06	1.30445e+06	848786	1715303	1586594	2234215	807026	886328	4563012	1345982	2.52013e+06	1431267	2.86627e+06	1.46161e+06	1.18247e+06	3.18904e+06	2.83083e+06	2194621	1.77607e+06	2.2745e+06	1.28318e+06	5.0968e+06	10804697	3048871	2151559	983560	3.28473e+06	3443032	1323488
321	197.808	9.1031	2.42236e+06	4968957	3542492	3107409	5.89556e+06	7373062	8.27554e+06	1.62675e+06	2552105	317424	20567848	6.35671e+06	3.67261e+06	5904454	3129649	6638503	1.14884e+06	1.19858e+06	1.7108e+06	236074	0	1.13289e+06	4287382	363943	532487	303648	177828	986289	2261155	549506	972176	0	5519042	236497	2.94699e+06	2.19795e+06	1.04351e+06	1.6875e+06	469341	125418	0	0	1.00995e+06	163220	1273195	1.65539e+06	0
325	73.0293	9.77944	2391233	1.93873e+06	2.08304e+06	1.71598e+06	2.24363e+06	2.70686e+06	2.03141e+06	2.36374e+06	1.51366e+06	2455724	3.41793e+06	5471498	3.25242e+06	2.02851e+06	2.29483e+06	4221596	3.32271e+06	2.00434e+06	2.96356e+06	2.89117e+06	9372697	4225643	3.3634e+06	2.70656e+06	3.51541e+06	3.10739e+06	11982222	4631426	1.76934e+06	4.24519e+06	3.60399e+06	8154178	5.06555e+06	7863989	3.47569e+06	3.25063e+06	3.92735e+06	3.38943e+06	12405750	12896515	11609883	6467720	3.97762e+06	7089578	12766742	9952138	14278339
327	197.009	1.27119	2.3629e+06	216047	440733	2.1973e+06	451382	500163	223351	3.91981e+06	2584402	2.41225e+06	208297	3.04e+06	1.31174e+06	3.4266e+06	3.82289e+06	3.48328e+06	2.25829e+06	2.11295e+06	2577997	3.78381e+06	6728127	2.51043e+06	4.04874e+06	3.54088e+06	2.65697e+06	2.59602e+06	6.7157e+06	2.70638e+06	3.50447e+06	3563215	3.59302e+06	6056196	4.07128e+06	4.75691e+06	3.37494e+06	4.12863e+06	3.52913e+06	3.39973e+06	7849973	7.49805e+06	18815998	21041702	2494727	5.24931e+06	11956441	798260	11628156
328	239.06	0.793631	2354492	1.78101e+06	1.37157e+06	2251894	1.58647e+06	2.24919e+06	1370650	3.09344e+06	1.94935e+06	1.06139e+06	2.09382e+06	2.01379e+06	1.39094e+06	2.21256e+06	5057478	1231687	820124	1.90495e+06	2.38113e+06	2.33113e+06	1525617	2.47814e+06	2.03177e+06	1.70488e+06	1.65533e+06	1.48518e+06	1.41235e+06	1.03508e+06	2887946	1.12368e+06	2.03732e+06	936460	1.65909e+06	1.82838e+06	1.22294e+06	2.12957e+06	1.38204e+06	1.51226e+06	1163885	8711391	1.42216e+06	1.17178e+06	813878	1.39779e+06	1.86543e+06	2.33816e+06	785492
330	122.086	13.9636	2.34109e+06	149172	156936	123824	157468	1.73062e+06	483736	8.1637e+06	131674	100351	134107	1.9474e+06	150254	144214	382576	333018	150720	160716	111075	2.97571e+06	175730	117890	139222	1.75883e+06	156227	132159	524645	132324	113583	8414808	117641	191129	167599	73213.9	1.31312e+06	158636	116884	77059.4	92015.1	150768	183881	1.08064e+06	142718	596011	466142	152031	133610
331	215.033	9.43571	2.33909e+06	473672	1.57899e+06	21119176	1.02579e+06	3750040	1.00183e+06	37529168	16304210	59458100	1.35964e+06	16644377	9369640	7.07565e+06	34300888	58895848	90290112	71395456	46451344	222174752	20846510	179692960	55371768	115859472	180474304	163194272	51561652	122494488	45161616	204388512	166345232	69072736	44762732	105340184	121659680	108821744	176035328	184255696	33758108	22571074	91189424	59842488	173015744	39550256	12607936	18770518	56078008
333	250.037	15.9981	2.32353e+06	929989	978718	693882	1.37428e+06	1785330	2.03583e+06	1.84573e+06	823684	490167	73945.3	1.46152e+06	1.02186e+06	1.11439e+06	1.89057e+06	1.54248e+06	492251	550939	464270	1106255	301423	359587	996035	564508	364289	345320	360526	424318	691001	587414	632916	398415	1.54986e+06	370059	1.1795e+06	1.10507e+06	564385	608907	287378	275474	354269	811865	261424	676965	347503	1.09974e+06	618972
334	95.0139	17.1875	2.30857e+06	6525569	7072970	979690	2784582	3.20238e+06	2136784	1.48627e+06	2.35918e+06	5.7017e+06	49060.7	2.82584e+06	11552093	2.8988e+06	228686	3.06323e+06	1.89087e+06	953062	1.26368e+06	7.4242e+06	3422609	3.16913e+06	5.26489e+06	9151208	3.13364e+06	2.56682e+06	9729643	1.54846e+06	1.7843e+06	11783301	2.83805e+06	3.14391e+06	4785900	5474432	4.76827e+06	2.76708e+06	6.46141e+06	5.75137e+06	3751505	3.85921e+06	7.60346e+06	34065424	2.34391e+06	9378034	6431302	3.44939e+06	6747349
335	160.935	0.897853	2.30817e+06	1070934	856497	1.28524e+06	2.67198e+06	5973421	2536660	1912561	784427	996610	4218434	3.58187e+06	2.17281e+06	2.54839e+06	3352961	2.27802e+06	1.05775e+06	890076	2.10957e+06	1.91603e+06	457565	1310467	6.3041e+06	1.98109e+06	750084	783311	1.61297e+06	812330	4313517	1.93071e+06	3.91358e+06	473863	5.43942e+06	1.27413e+06	4.13065e+06	5.04648e+06	2050233	3.2025e+06	632348	664118	1.53916e+06	1.61841e+06	683372	4330331	1.48469e+06	826797	1.39978e+06
336	117.929	0.846786	2.29054e+06	1.19032e+06	2.02887e+06	1.30804e+06	7376312	10658861	9281553	2.25686e+06	1.61812e+06	2.16023e+06	14573679	12445885	4.96874e+06	3.60852e+06	3.47494e+06	7.96598e+06	1.87269e+06	3.21349e+06	2.52933e+06	3.05306e+06	1.69261e+06	1.96853e+06	13274816	2.55306e+06	1.80889e+06	2.31122e+06	4349391	3.16828e+06	5292800	3.95268e+06	6.18261e+06	1.62134e+06	14045184	2666930	13861441	11460383	4.5613e+06	11394291	2.22046e+06	2.11218e+06	4.16667e+06	3.5878e+06	1.68386e+06	13932605	4.47862e+06	2.68487e+06	3.44267e+06
337	159.03	1.29067	2287884	162819	343397	2.14767e+06	341893	336905	155088	4798506	2.06702e+06	2.04463e+06	147312	2.94995e+06	1198981	3.2114e+06	4.10024e+06	3241867	2.16923e+06	1.69512e+06	2129017	3.59873e+06	4.00454e+06	1.55707e+06	3598141	3.58166e+06	1.92835e+06	1.59343e+06	5945361	1.78692e+06	3.66951e+06	2.68655e+06	2.88045e+06	3.44474e+06	3.64316e+06	2125378	3.07622e+06	3.75578e+06	3.27144e+06	2.74023e+06	4521482	4.12575e+06	5.37782e+06	7033057	1.53387e+06	4.087e+06	5749775	388062	4.2518e+06
342	282.955	1.25114	2.15176e+06	200658	335867	2.82146e+06	521187	782400	302453	6.47906e+06	2.66237e+06	2871944	269663	8203066	1.45594e+06	6495323	6004662	13627448	2.81991e+06	3.17645e+06	3.64429e+06	5.29194e+06	1.13797e+06	2.09945e+06	14789737	5.63719e+06	2.66583e+06	2.46629e+06	3.99208e+06	3.53821e+06	10360244	4.61258e+06	7594132	1.22854e+06	14160045	1597885	15647223	14405259	6.04516e+06	11048354	1.69904e+06	1486185	4.94592e+06	3544103	1.38775e+06	14871121	3.79194e+06	100312	2665100
343	238.945	3.18005	2.14303e+06	2202657	1.3501e+06	161398	4601588	5.42057e+06	5.15666e+06	415266	139152	93534.5	7.76305e+06	1.30583e+06	2.52103e+06	682373	429362	618089	77476.6	112065	75037.8	295666	0	95275.8	433350	272079	65994.1	113385	0	83317.1	400584	333032	490697	0	621281	36257.6	606501	529234	280892	243768	0	0	0	63238.5	89023.8	0	0	160073	0
346	173.009	15.881	2.12922e+06	1.81681e+06	1.90646e+06	1.84902e+06	2117501	2168469	2.14445e+06	2.46152e+06	1.93568e+06	2.317e+06	766154	2161923	2317813	2.25008e+06	2.50386e+06	2207060	2440884	1.92362e+06	2.23504e+06	2.69745e+06	11091323	3427617	2.41762e+06	2938795	3877514	6.4139e+06	13944395	3.89384e+06	2.2347e+06	4494064	5.83512e+06	9935602	2.44852e+06	8.05759e+06	2.1237e+06	2.73465e+06	7796277	2.45763e+06	13125331	16574819	12547626	5.7361e+06	9045546	9810695	12233220	3.13283e+06	16267685
347	401.13	13.3848	2126335	767939	759264	4.32372e+06	1.23396e+06	1.41816e+06	1.37544e+06	4.16828e+06	13405292	3.72476e+06	1.76922e+06	22765752	1.01272e+06	2.88579e+06	10793230	23922850	794142	328214	9400066	2.53673e+06	89168216	798950	859678	2504639	713516	737791	88814128	2157658	976145	3.97547e+06	2.03482e+06	152744800	36572236	187481968	6519321	2.66451e+06	3.25025e+06	906478	20113460	86396384	109945784	84146224	828094	315893088	12040652	389707168	281886144
349	277.036	19.7227	2.11385e+06	1.98031e+06	2557646	2.19438e+06	2.87365e+06	2.87804e+06	2811407	1.26285e+06	1.04537e+06	1.15673e+06	15134.3	7.89975e+06	2.70369e+06	6.42919e+06	104367	2560003	1.33347e+06	937887	2.50457e+06	4634486	5.1937e+06	1.69475e+06	5.25954e+06	7112285	1588244	1.24874e+06	17590562	698072	1.89944e+06	9016065	1.42607e+06	4.74678e+06	2.60129e+06	3042225	3.95626e+06	4.55336e+06	4.35701e+06	1.98469e+06	4997327	5707964	15057212	14949425	2.04147e+06	8347560	17381494	1.32595e+06	13841270
350	105.019	10.2013	2.11287e+06	888744	851022	1.12403e+06	1.21848e+06	1.7158e+06	1.43542e+06	2.58056e+06	1.05617e+06	1339082	2.02309e+06	2.04347e+06	1.54983e+06	1.32045e+06	2.148e+06	3034788	1.7975e+06	2038844	1773081	2.82212e+06	218351	3.06419e+06	4389044	1464284	6.39486e+06	7.82058e+06	147656	2632226	1.69255e+06	2.44586e+06	5036765	0	3.53679e+06	156622	5.43083e+06	6946218	4547727	3.53451e+06	239785	0	264942	322821	9551852	1.97542e+06	184229	4239942	1.21147e+06
351	146.046	16.0062	2.10574e+06	1.30214e+06	1.27273e+06	6395778	1466794	1.90559e+06	1.99924e+06	16700473	4854517	14672862	3.51519e+06	4820701	1.55973e+06	5.29713e+06	8080980	12553249	27849540	7.1947e+06	20512500	35607140	51072444	34571752	16139318	19708490	49951916	36335748	40724376	29165692	16500579	11479512	52301772	31392996	13108284	49739400	20023714	35936680	40862840	35050004	32535302	78023000	87867096	42463464	49152976	184950320	31478180	34281636	200442400
352	93.0346	15.6148	2100447	228872	198055	220451	207547	291076	418906	230171	161908	312112	68897.3	416622	622413	309925	355964	250706	657623	819286	265837	1.21923e+06	1034223	571430	389603	823765	767590	2309881	1.58163e+06	626224	303074	1511716	764925	1.24024e+06	377525	1.29022e+06	917541	406540	915486	430139	1.05379e+06	1.32015e+06	2.32055e+06	1.08546e+06	1.56466e+06	626576	1.23801e+06	3402798	1.8296e+06
354	123.009	16.0744	2.05056e+06	1.20863e+06	974348	1.11706e+06	1.48852e+06	3.9301e+06	6997417	1175638	543378	1.03448e+06	47836.9	4.0434e+06	1.5848e+06	1902557	803045	1.34296e+06	1.03803e+06	810496	1.05728e+06	3.04093e+06	6750316	1.33509e+06	2.44873e+06	3735247	1.05699e+06	1.25577e+06	5.08338e+06	896490	1.24489e+06	2.80901e+06	1.25506e+06	5179183	1.79912e+06	7.85709e+06	1.8266e+06	2.17075e+06	2.25347e+06	1.65133e+06	5178471	5.93636e+06	6.59204e+06	5445194	1.50241e+06	2.49356e+06	5953400	44328744	7547140
355	191.02	1.31079	2.03769e+06	1.00648e+06	960564	873793	1.54555e+06	1.24933e+06	1.22482e+06	1.96648e+06	880653	1.09025e+06	610865	1.15253e+06	1.31027e+06	1.40393e+06	1.7571e+06	1.07332e+06	1.04758e+06	657472	982447	1588790	1.80367e+06	940760	1.08326e+06	1.40746e+06	946681	1.19906e+06	2.7244e+06	706390	1.5095e+06	1.45043e+06	1.42753e+06	1.73707e+06	1.13512e+06	1.44078e+06	937014	1.24886e+06	1.26597e+06	1.00161e+06	1.88914e+06	2.06764e+06	3511850	2852206	1.75206e+06	2.24396e+06	4682579	2463548	2.78086e+06
356	743.203	0.742436	2.02058e+06	1.97725e+06	1.04283e+06	3.0424e+06	2254048	3.13295e+06	1.13338e+06	1.98191e+06	1498489	2.67443e+06	1.38437e+06	3.20883e+06	1123554	2.05025e+06	1.89776e+06	1341388	2.57448e+06	1.89025e+06	3.74e+06	4.16582e+06	2.25129e+06	4.034e+06	3.60647e+06	4556901	2.44218e+06	1.46653e+06	1.07805e+06	2.39542e+06	4.41063e+06	3.62153e+06	5.01114e+06	615104	5.69646e+06	1.72295e+06	1.53979e+06	6.43347e+06	2.13293e+06	1.88037e+06	4.71784e+06	1.36144e+06	655460	1.29982e+06	2.28649e+06	639872	3.54169e+06	787745	958208
358	194.906	1.21549	1.99903e+06	1.46e+06	970167	819499	3.538e+06	4874008	5.13965e+06	1.36928e+06	771325	961095	7134178	3.57245e+06	2.66667e+06	2.46627e+06	1.74286e+06	4289245	692370	1.28426e+06	1.01036e+06	1.22273e+06	0	732830	3.53193e+06	1878338	567942	849380	599704	1.06949e+06	2.08832e+06	1.78582e+06	2228152	126826	4094553	439535	5.08939e+06	3.22492e+06	1.92551e+06	3.51119e+06	0	0	491837	205081	453357	1.92964e+06	153141	716704	200371
359	351.218	0.883018	1.9932e+06	559376	543847	1.22146e+06	1.0338e+06	1.25647e+06	1.0254e+06	777573	716370	1.1009e+06	826768	1.18311e+06	1.03555e+06	470383	428525	1.0282e+06	1.30758e+06	960212	985297	847440	1.72413e+06	1.70399e+06	1.49357e+06	1.42386e+06	1139419	644094	644434	923255	2.29165e+06	1.17789e+06	2.12369e+06	682040	2.4578e+06	528598	920309	1.5615e+06	830048	508638	3.60197e+06	1.14157e+06	344273	678703	569635	488190	1431591	88688.9	317633
360	210.041	19.656	1.9899e+06	855364	892305	909862	2310507	3.05528e+06	3.60566e+06	2.17538e+06	700223	870274	18572.4	2.96053e+06	2.55023e+06	2383453	93702.2	1.87836e+06	827140	732635	863523	1.45706e+06	748630	902203	2.68209e+06	2.47817e+06	861981	647476	2678061	655430	2290504	2.72393e+06	2.36941e+06	682456	2.33528e+06	460044	1.65664e+06	2.99882e+06	2390406	3.51485e+06	846896	985626	2.18838e+06	2.85203e+06	912522	1.78798e+06	2.70833e+06	2.60835e+06	1.52692e+06
362	362.198	9.06642	1.96265e+06	130863	549478	443967	1.93473e+06	2.16327e+06	3.73968e+06	221746	819337	0	7.25397e+06	2.02904e+06	1.07259e+06	1434805	1.48783e+06	4686267	0	116560	111602	393013	0	0	973593	426073	119548	0	0	197995	515925	277318	420384	0	2828628	0	2.7807e+06	843829	357218	544903	0	0	0	0	0	689380	0	236993	0
363	233.06	13.4994	1.9551e+06	1.47806e+06	1.46224e+06	1.09822e+06	1674779	1989068	1.90285e+06	1.25584e+06	1.01395e+06	427803	1.82506e+06	1.32109e+06	2.10932e+06	1330007	1.35689e+06	838230	67179.9	316358	431023	141967	0	64142.2	516854	470039	35148.2	0	0	62101.8	464591	91037.5	0	0	580386	0	425673	567844	61551.6	119058	0	0	0	161176	0	0	0	131863	267345
369	137.105	14.9544	1.93224e+06	172106	194677	125717	303799	1.00229e+06	716778	248669	175630	125960	214863	1226250	371366	269691	695704	211190	166767	144557	118549	2.41058e+06	108288	136052	299283	1.82952e+06	169443	153566	436625	191617	3720750	456361	167756	125239	3540652	90294.1	1.10367e+06	1.64357e+06	949687	114905	101343	123685	327056	260344	181314	174576	616755	7.85688e+06	1.04281e+06
371	383.177	8.27203	8761114	5875222	9263468	379922	4.96627e+06	6870684	3.22988e+06	1564962	399607	0	4243692	1.33254e+06	5553044	158526	1322999	504052	0	360012	228040	0	0	0	68858.6	0	0	0	0	0	0	0	0	0	627392	0	0	91607.2	0	0	0	0	0	0	0	0	0	1.52635e+06	0
372	133.014	0.921019	1.88916e+06	755704	1.2373e+06	829492	2550355	1.72019e+06	2.47793e+06	1893573	940277	1.28785e+06	2.82382e+06	2.52043e+06	2.01467e+06	1195276	1.64813e+06	2.33464e+06	1.29366e+06	1.26748e+06	790088	3.61194e+06	1613152	1.66243e+06	2.58448e+06	1.69278e+06	1.44225e+06	1.74492e+06	2.97524e+06	1495616	1.83384e+06	2.58138e+06	1.96421e+06	1.49406e+06	3.21076e+06	1.31915e+06	2.75684e+06	2.88792e+06	2.74577e+06	2.61099e+06	1.69756e+06	3.46232e+06	2718817	3.51876e+06	2.24198e+06	2.95364e+06	6534566	3094333	4.29225e+06
375	195.811	9.09457	1.87259e+06	4.09681e+06	2.833e+06	2.43947e+06	4587000	5896290	6797668	1.28458e+06	2.05289e+06	251621	16988740	4933708	2.95685e+06	4582416	2413830	5.25768e+06	896207	955465	1334329	223106	0	322645	3.61354e+06	329111	398994	292940	202020	382810	1.61495e+06	463684	856180	0	4423109	202169	2.37241e+06	1.72421e+06	515768	1.26027e+06	360755	175730	0	0	303583	93156.8	1.12484e+06	1.39364e+06	0
378	174.934	1.19558	1.86681e+06	799163	630435	514427	5.40354e+06	10404109	15821904	1.68567e+06	551231	419361	26890868	10835715	1.55478e+06	3.73781e+06	1.86542e+06	18649190	1.1138e+06	468018	307001	1.42687e+06	513142	445625	16803500	1.31123e+06	595832	608326	721627	670452	4.70544e+06	1.52766e+06	4.36679e+06	748640	18754298	391641	18035294	13262958	2.0931e+06	14514075	337888	390358	923033	643971	463095	15818680	552766	1.93813e+06	644957
379	287.995	1.2188	1.86592e+06	1.19241e+06	1.04607e+06	1.07012e+06	2274092	2.40124e+06	2.64688e+06	1.88397e+06	1.18341e+06	924460	5274678	1.76626e+06	1.8009e+06	1.53179e+06	1.82321e+06	1.86642e+06	863557	918705	925584	1605958	517229	889238	2.06258e+06	1.396e+06	959879	854705	624633	896701	1.49183e+06	1.34695e+06	1.56649e+06	558803	1.96762e+06	814447	2.14119e+06	1.72775e+06	1.33159e+06	1.72225e+06	430589	475037	665499	837788	914836	1.51487e+06	625574	1.54463e+06	914731
380	136.988	15.1183	1.86009e+06	1.43956e+06	1.24243e+06	1.35102e+06	761412	924803	883765	776689	424369	920922	0	2.88712e+06	1.41792e+06	2.12137e+06	26430.7	828367	1.17021e+06	366525	727528	2.51198e+06	9862630	1.89228e+06	2.13334e+06	3.88839e+06	1.11957e+06	885473	11281478	474391	696431	3445240	854822	9589927	1.08696e+06	6.14166e+06	1.91642e+06	1.98676e+06	2392091	758298	9420578	10311302	14814063	7366832	1.47899e+06	4254687	8391555	2.2022e+06	10454608
384	150.02	19.5766	1.84782e+06	876344	2.22549e+06	1.15352e+06	18260944	31123768	27015156	1.5493e+06	2340775	1.08689e+06	26565	27761790	29094278	25521074	112701	1.94718e+06	641761	14707901	24451264	1103550	1.25208e+06	678461	10700299	16687014	1013982	2.06996e+06	18293844	9679132	20955028	15352777	26413384	672352	3.86728e+06	13049043	2.25393e+06	24605874	24508924	32895776	826328	870111	16119155	2041687	1644685	499673	17897160	1.76756e+06	1285178
386	254.953	2.67883	1.83619e+06	994033	849636	851028	3.83822e+06	5242646	5957924	1.70544e+06	866175	597734	8576740	5190919	1.85534e+06	3.20399e+06	2.15798e+06	5844910	604129	630783	485187	1.19517e+06	167907	464105	5.0252e+06	1.62378e+06	622645	548399	856139	622716	3.10298e+06	1.78374e+06	2.66123e+06	306881	5.56846e+06	246335	5265296	4.90772e+06	1.82996e+06	3614417	114427	180432	889993	471787	482458	4207757	539547	487820	320195
389	195.087	2.45087	1.78466e+06	803199	554148	665770	915000	718876	1.03969e+06	688593	287558	381762	1.09837e+06	1.5293e+06	474025	476008	901044	1.65052e+06	496092	534378	739147	1.88756e+06	426313	526852	1.67057e+06	794706	816875	409332	530977	624891	1.43943e+06	1.08419e+06	1.12441e+06	130516	3257347	178409	761181	2.07566e+06	934624	927885	567446	243699	306248	668688	502018	442715	852536	140414	448176
393	483.079	10.159	1.76e+06	408055	646241	28497262	96365.5	51871.7	23278.3	74223840	38382944	186277536	0	1949428	1.75024e+06	37109972	38169572	75951264	577548608	210352912	134083760	371613472	2575107584	170832800	296513248	451992768	350655264	373921120	2233177856	582243072	259125616	396739488	342161088	2774165504	34085156	2518119680	158645696	123835704	443323904	367750112	2592047872	2737344256	2147785728	2572794112	302622336	2122703488	2075088640	402088	2366185216
396	137.024	15.9542	1.75117e+06	521552	500287	508724	1.03441e+06	841316	2.25278e+06	941464	490040	775158	227473	952629	1.03132e+06	884056	2.63797e+06	948769	1.00139e+06	817929	1.26801e+06	1.6628e+06	746999	975296	987676	1039696	1.05071e+06	1.78566e+06	947271	867753	1.06155e+06	1.73581e+06	1.4107e+06	747428	1.70779e+06	1.62855e+06	1.15282e+06	1.19718e+06	2.03525e+06	1215869	772500	669212	1.04417e+06	1320150	1.50124e+06	686381	899239	10851291	1.39235e+06
397	144.87	9.35489	1.74856e+06	932139	900266	648123	1.30408e+06	1.93119e+06	1.10413e+06	1.56722e+06	655801	392653	1.12752e+06	1.76229e+06	1751065	631102	1.34069e+06	1.18434e+06	270388	351306	264029	721387	0	182967	1.10016e+06	896447	120627	414076	0	290340	702808	1.00836e+06	775105	0	1.09044e+06	0	1.32427e+06	1.06166e+06	550302	935818	0	139897	0	0	191889	0	0	939482	0
398	344.152	13.4909	1.74434e+06	1.14344e+06	1.15634e+06	963948	1.46566e+06	1.70318e+06	1.87877e+06	1.51462e+06	1.02976e+06	600376	1.9862e+06	1.32351e+06	1.36135e+06	1209707	1.49358e+06	1.14389e+06	140095	501805	584869	287564	0	139018	867245	587867	49818.2	0	0	117639	640568	97064.2	69396.6	0	945174	0	844781	826225	181465	232078	0	0	0	0	0	0	0	289952	0
399	171.03	1.30826	1742964	61679.9	190401	2.02575e+06	157045	169793	80315.5	5330649	2.20871e+06	2.67771e+06	82848.8	2.4798e+06	690763	3.29741e+06	4346748	3661768	2254731	1.95964e+06	2.80844e+06	3666924	3.89134e+06	1.76862e+06	4003774	3805476	2063147	1819138	6.81973e+06	2204422	4.13995e+06	2.99478e+06	3.26276e+06	3449476	4.05214e+06	1516555	3362730	3.7322e+06	3187914	2.73963e+06	4681834	5305294	4903687	7.75385e+06	1708134	3.2426e+06	9004689	214005	7241566
401	807.215	0.738692	1.72903e+06	1.773e+06	820089	2.51538e+06	1.85883e+06	2.40217e+06	982156	1.57385e+06	1.12269e+06	1978665	1.24028e+06	2.93437e+06	890480	1513878	1417303	1.22671e+06	1.81979e+06	1.42963e+06	3058683	3.09219e+06	1.79753e+06	2868811	2.78716e+06	3.60356e+06	2.08789e+06	1.22893e+06	824904	1.96249e+06	3.82569e+06	2.84777e+06	3.31104e+06	472841	4779344	1.09263e+06	1.43272e+06	5.51511e+06	1.60597e+06	1.33868e+06	3732423	1.26123e+06	521037	953351	1.71234e+06	489997	3058248	566560	760345
405	219.057	14.371	1.70287e+06	665200	614905	487488	2.1009e+06	3178781	2433952	1.00815e+06	552142	306361	2.94374e+06	1.67229e+06	1.78731e+06	1.5551e+06	1.28778e+06	1.04166e+06	289798	338853	291929	492081	0	173820	765700	627471	54786.3	63055.5	0	230327	830249	436591	184695	0	880067	0	837319	655298	232354	509429	0	0	0	0	51874	0	0	748239	0
406	153.019	15.8189	1.68691e+06	508188	498689	529824	840396	757629	1.78747e+06	890023	419328	637196	131692	822020	812186	710263	701033	669587	722677	567141	498332	1.41581e+06	1.41344e+06	852457	777530	965385	740918	1.07276e+06	1.71832e+06	597789	888949	1.02049e+06	1.03011e+06	1.10053e+06	822328	608188	792191	902716	879828	837712	1.36757e+06	1395986	1.71792e+06	1.69583e+06	828269	846921	3.88729e+06	7576966	2.53275e+06
408	316.128	11.5232	1.65965e+06	875248	829774	579799	1.08588e+06	1.58374e+06	1.75888e+06	925924	692972	187687	2.51023e+06	1.37924e+06	1.01578e+06	700478	1.81557e+06	808909	86184.5	188267	234813	172146	0	89820.7	258416	181330	76151.6	82811.9	0	116482	176997	143382	138941	0	1.02896e+06	0	399536	383683	80472.4	123082	0	0	0	0	79598.8	0	0	824247	0
412	156.945	1.22143	1.62319e+06	728657	539727	529054	3191415	5.2254e+06	7.47854e+06	1.53012e+06	614091	642563	10775871	5986611	1.26306e+06	2.21847e+06	1.66582e+06	8335153	563719	711851	732775	1.28678e+06	439247	624745	7.13373e+06	1209715	551924	757359	1.65184e+06	729257	2.79458e+06	1.38379e+06	3.01706e+06	410999	7841416	407603	7611222	6.5876e+06	1.75457e+06	6.46349e+06	603038	519405	2117584	1.27508e+06	479620	8083893	1.90348e+06	1.20292e+06	1.08993e+06
413	113.926	0.938347	1.61257e+06	815948	1.19098e+06	740067	1.96023e+06	2.50845e+06	2.94964e+06	1824092	775566	1.06564e+06	3.02202e+06	3.27633e+06	2.08834e+06	1.37958e+06	1.86519e+06	2703999	981970	995393	695001	1.75051e+06	916507	960284	2.37995e+06	1.23684e+06	923418	1.13683e+06	1.68442e+06	945852	1.42704e+06	1.59728e+06	1.61401e+06	808265	2.98496e+06	600211	4.31923e+06	2597252	1.62808e+06	2.54566e+06	872219	1.12655e+06	1.87565e+06	1626977	901346	2.7493e+06	1.75732e+06	1.57561e+06	1.66799e+06
415	273.059	13.0711	1.59755e+06	504249	1.47874e+06	2.96206e+06	1.85582e+06	2273646	2.00586e+06	5457948	3.07035e+06	3198027	471592	5.04933e+06	6.18845e+06	5102465	5.00084e+06	4.20329e+06	3487366	3140579	3.02753e+06	4.47386e+06	3.36767e+06	3.41658e+06	4211167	3721908	3.7474e+06	3.80393e+06	3.50611e+06	3.67281e+06	4.28928e+06	3996984	4.14887e+06	3907633	4527168	3617134	4176553	4325079	4093099	4392723	3.56256e+06	3.92227e+06	3.78907e+06	4.52353e+06	4.15416e+06	4456500	3623992	4598171	4.72561e+06
417	319.139	8.04093	1.59344e+06	0	726739	0	0	0	0	805027	0	9129155	0	493618	0	99230.3	920645	347134	3.41844e+06	15438.5	1.41204e+06	4.1445e+06	0	13904633	2.23862e+06	791401	5.03354e+06	4.93181e+06	0	2.32205e+06	487415	1.70707e+06	1.24615e+06	0	311739	43256.3	743998	2.25702e+06	117152	5.70465e+06	0	0	0	0	9728211	56666.6	0	34722.5	0
418	191.056	0.923128	1.58714e+06	820300	1.1781e+06	602241	1.43891e+06	979964	1.31212e+06	1.15193e+06	519543	916467	126803	1.85977e+06	1.94503e+06	1.37507e+06	1.23733e+06	1.45156e+06	1461719	636308	544636	3105414	2.6272e+06	1.56445e+06	1.63467e+06	2.33641e+06	1.90609e+06	3526503	10662462	1.0861e+06	1.16267e+06	4263115	2.41623e+06	3.80189e+06	1.57768e+06	2.10143e+06	2.12997e+06	2.11512e+06	4.24806e+06	2135396	2087239	3.18239e+06	12108777	5917147	3.65054e+06	4435216	6297045	1.03119e+06	9674569
419	679.19	0.746711	1.58229e+06	1.49625e+06	1.1872e+06	2.97566e+06	2.27002e+06	3.49156e+06	1.32815e+06	2.08335e+06	1.63017e+06	3.00995e+06	1.71656e+06	3.61885e+06	1.19947e+06	1693400	1.81837e+06	1.44777e+06	3080677	2.07645e+06	3.45206e+06	4470087	2.44647e+06	4.54316e+06	3.95698e+06	4379786	2.97622e+06	1.71882e+06	1.27216e+06	2.84684e+06	4.30594e+06	3.58942e+06	5.44084e+06	772420	5546452	2269291	1.87076e+06	6.47693e+06	2.11521e+06	2.0767e+06	5965532	1.56052e+06	757170	1.37743e+06	2498060	767023	3.74982e+06	909726	1.11427e+06
421	132.047	2.27318	1.57291e+06	1.0902e+06	1.17398e+06	854111	1.52552e+06	1435854	1.21248e+06	1.38244e+06	872563	591453	1.63103e+06	1195651	1.58231e+06	1.33692e+06	1281286	1.02758e+06	606932	558930	529325	739603	395436	532436	794276	1.15554e+06	471939	415857	763125	474208	757496	961208	858115	537517	964450	542760	917196	983746	845356	428951	369210	442121	638942	684169	443059	932255	505613	699244	522542
422	211.025	19.5323	1.56686e+06	1.44254e+06	1401539	2.09823e+06	1.41346e+06	1.91061e+06	2.37734e+06	1355142	705052	1.36793e+06	22916.7	2506613	1.3439e+06	2.15616e+06	101650	2204948	1.04093e+06	686344	1.61185e+06	2.67914e+06	4.11061e+06	1.33398e+06	3260646	1.95032e+06	1.65092e+06	938980	4.03678e+06	527483	1.10017e+06	2.2213e+06	1.03234e+06	3621700	2.04611e+06	2246975	2.48707e+06	2.19566e+06	1.67089e+06	2178954	4.23864e+06	3769960	3684376	3.80414e+06	1.49455e+06	4074734	4.82173e+06	1.22657e+06	4355367
423	347.022	19.7005	1.56476e+06	150310	159995	107088	1.78337e+06	2.46436e+06	2.58662e+06	1105514	64637	94410	0	4.31326e+06	2.80284e+06	3531094	24987	1.08714e+06	124416	40191	85001.2	2317940	194459	149022	3266391	3.97494e+06	63134.5	45758	5832703	35021.7	1150102	3.40093e+06	989762	193393	1994639	93764.4	1.74099e+06	2.05937e+06	2502025	1.5627e+06	219586	232410	4596799	3279313	122579	624861	3.80873e+06	854791	3.33685e+06
424	325.185	20.9623	1.56204e+06	1.14486e+06	1.06544e+06	1.1333e+06	1.70175e+06	1.52829e+06	1.70109e+06	1505297	1.12638e+06	979914	1.97665e+06	1.59789e+06	1.64511e+06	1582223	1.56708e+06	1.5433e+06	997874	1.09811e+06	993344	1.39394e+06	969739	1.02019e+06	1.49864e+06	1546891	1.08547e+06	1.05311e+06	1.34446e+06	1071125	1.55051e+06	1.56578e+06	1.5248e+06	955755	1.57706e+06	850159	1.33622e+06	1.52929e+06	1.50971e+06	1.51253e+06	915654	891640	1.29314e+06	1.18533e+06	1.01182e+06	1.30926e+06	1.2606e+06	1.55748e+06	1.11896e+06
425	179.056	19.557	1.55868e+06	500760	861593	584487	1.17149e+06	2.42772e+06	1.62998e+06	2.3146e+06	592946	827145	541829	1.58637e+06	1.4551e+06	1.84104e+06	1.0624e+06	1694029	1.41658e+06	486482	681468	3.27261e+06	1.33356e+06	1479368	2.88679e+06	2.39838e+06	1.28912e+06	1.32437e+06	2.67307e+06	1.06277e+06	4.19457e+06	4.22405e+06	8740939	1.88785e+06	3154496	1.75451e+06	2.41799e+06	5.9781e+06	4966375	8932399	1.58233e+06	1480375	3.9827e+06	3.90803e+06	1.95007e+06	4.45168e+06	2.52892e+06	3.27637e+06	4132606
427	242.187	9.07045	1.54938e+06	1746541	1.08958e+06	593266	1.59171e+06	1.81184e+06	1.50126e+06	1.38469e+06	694810	400691	1.45861e+06	1.35648e+06	1.29976e+06	1.06311e+06	1.08899e+06	1.10788e+06	370438	394328	432924	608964	192024	473082	664297	615372	433568	384916	280878	426960	562174	623064	595276	380660	1.04169e+06	516478	955189	810168	668610	497530	159483	206448	197053	170778	364269	539208	0	1.15647e+06	0
428	124.016	1.25945	1.54913e+06	159537	306493	3855304	304300	305339	185241	6.36941e+06	4417561	5.69541e+06	63963.1	2.70285e+06	809507	4.15976e+06	5012649	3.80437e+06	5.68677e+06	3.27005e+06	8.06668e+06	5.03206e+06	23736462	3.16779e+06	5034325	6385030	4081695	3.96148e+06	23106046	4.20855e+06	6.19511e+06	4.46247e+06	3.98524e+06	20473034	4405183	14333450	4344161	5.03879e+06	4594418	3430858	25686076	23760938	22869808	23072710	2.84122e+06	20459684	28142774	331545	22295510
430	371.166	15.1515	1.53529e+06	1.34125e+06	1.2247e+06	887714	1.49143e+06	2.37866e+06	2169201	1.09062e+06	988815	471938	1947486	1.75766e+06	2.49211e+06	1.40536e+06	1.18221e+06	1.14128e+06	285288	443857	409135	398452	100519	298969	757887	850893	278273	234836	131491	339574	779443	503408	436903	53836.2	760046	84381.3	756915	579096	395533	557473	0	82901.5	72517	86691.2	180431	173614	142143	523000	87991
431	327.892	1.19105	1.5324e+06	969512	392229	476585	2.71651e+06	5013617	3.86716e+06	1.05731e+06	448341	347717	7274828	3.40577e+06	1.14735e+06	2298553	1.63919e+06	2691311	373651	646122	643601	525202	0	306347	3.61777e+06	993947	254986	306461	326514	528574	1.26802e+06	907847	1.47905e+06	99321.7	4.16325e+06	284874	3970773	3.69534e+06	739280	1.40544e+06	0	0	449202	167562	170754	1.80361e+06	188277	72907.4	121705
432	377.086	13.3697	1.52686e+06	1.50903e+06	1.29763e+06	6.11877e+06	1.207e+06	1.38078e+06	1.29023e+06	3.41982e+06	10252900	6154545	1.12002e+06	9406146	1.55508e+06	3.30356e+06	6.03748e+06	9075276	1.53428e+06	821379	10175377	2.3183e+06	18126288	1.3042e+06	1.09033e+06	5.58725e+06	1.04269e+06	414736	23247100	2.49841e+06	1.64311e+06	3.45417e+06	1.3712e+06	19063246	11551595	18136010	5252147	3.13524e+06	3052432	952591	8174634	20265376	18422256	16290180	441602	27159292	6358769	17019378	18113892
435	391.123	14.3884	1.51974e+06	1329109	1365062	1.18373e+06	1.59173e+06	1.8794e+06	1.81106e+06	1.29846e+06	1.36841e+06	1.0266e+06	1.93434e+06	1.73597e+06	2.10303e+06	1.5943e+06	1.58529e+06	1.46757e+06	832626	955916	1.0302e+06	911590	201972	710110	1.15674e+06	1.47512e+06	444516	280138	150232	737272	1.15197e+06	903965	731901	125179	1301809	135530	1.3731e+06	1.21356e+06	600138	700034	154175	273432	217805	130151	237967	399767	100987	1068423	303905
437	134.049	14.3542	1.50785e+06	1.1014e+06	1.09175e+06	778401	1.37715e+06	1601100	1.43064e+06	1.22422e+06	905164	537461	1.37787e+06	1.32188e+06	1.7739e+06	1301481	1.00499e+06	954999	561564	510738	531041	997739	545863	402112	958287	1.06704e+06	419122	373914	1179978	424917	782182	987733	793308	595754	1.09099e+06	631396	1186428	1.16928e+06	826903	433765	601334	538888	1.14878e+06	1.88815e+06	357379	1778664	1.04871e+06	727315	1.94643e+06
441	383.177	9.00547	6904231	3.89534e+06	4425701	624831	8.29045e+06	7257824	11344218	2.36529e+06	1.00405e+06	0	14711113	4612573	10993972	3.2048e+06	4867300	3.86482e+06	0	186123	411688	113159	0	0	618916	528867	0	0	0	0	487455	0	0	0	3.30636e+06	0	1.08768e+06	681679	0	151662	0	0	0	0	0	0	0	3.13557e+06	0
442	290.07	9.08714	1488555	456674	680329	228055	1.78483e+06	1.42725e+06	1.3765e+06	222668	241831	0	1.2265e+06	1.15121e+06	1.99181e+06	899925	723080	354741	0	38533.6	61900.1	0	0	0	185224	147506	0	0	0	0	173302	0	0	0	429805	0	119120	196757	0	77572.8	0	0	0	0	0	0	0	347474	0
443	479.17	14.3991	1.48852e+06	1.3668e+06	1.38463e+06	1.11109e+06	1.34184e+06	1.58248e+06	1.2892e+06	1.19563e+06	1.26135e+06	779522	1.57424e+06	1.22897e+06	1.66486e+06	1.24195e+06	1.26113e+06	840828	528520	722479	705399	416312	78202.3	366568	453094	743474	119675	95416.3	0	287218	775328	298051	184690	0	549172	0	646484	482514	188275	365882	0	0	0	0	50240.6	0	0	1.06318e+06	0
447	111.045	17.2514	1477301	786720	930393	224482	722745	1.22229e+06	921907	1.01757e+06	410430	1.20972e+06	255987	979981	4675047	1.12411e+06	935489	8775168	2.78554e+06	946655	784719	6234840	670150	1.41589e+06	2.3402e+06	3.50886e+06	2.45324e+06	12041424	6619489	1.93857e+06	785632	6.22471e+06	5658326	2215594	2991125	3.5234e+06	3366954	1659697	5.16679e+06	3.89496e+06	872676	926506	2259928	2.09035e+06	8976646	3.11178e+06	4.46058e+06	502702	2.40616e+06
456	363.057	8.43499	1438139	127270	328175	5869461	418823	306144	272374	13464798	6621645	9766541	47754	4.12981e+06	1.93395e+06	11193732	9077962	15473541	10369038	9624327	9283884	19289372	4479396	15496920	16685326	20211784	17178438	14959505	10059687	13465599	18005774	27888042	30309328	5.65289e+06	14437648	8837668	19021966	18643624	30638782	23406930	3584616	4381136	11200941	7.44279e+06	13968756	12845731	7489540	505221	6.19823e+06
457	329.89	1.19209	1.43546e+06	952764	418565	480058	2.70634e+06	5.14439e+06	4.01568e+06	1.04044e+06	528316	398195	6375316	3.41268e+06	891770	2.38669e+06	1.56361e+06	2.67629e+06	332264	657421	713571	490924	0	303803	3.77869e+06	1.01786e+06	238715	285063	365876	558722	1.34431e+06	831767	1.46585e+06	77364.4	4.14057e+06	263760	3997751	3722037	906407	1.50386e+06	0	0	279500	158011	162626	1.68677e+06	159910	61022.5	110952
461	111.009	1.31422	1.42137e+06	373684	415429	1966521	511808	498819	478334	3.57554e+06	1.81837e+06	2.30936e+06	124742	2070135	891594	2774113	3.24165e+06	2.75624e+06	2149446	1.81705e+06	2739157	3.22456e+06	6329036	2.24846e+06	3.28042e+06	3.43902e+06	2.31825e+06	2232207	6992311	1.93942e+06	3.31083e+06	2.80448e+06	2.82782e+06	6.37578e+06	2.98908e+06	4.26539e+06	2.91581e+06	3.20374e+06	2.70786e+06	2.4744e+06	6973775	6.96099e+06	7259353	7.33247e+06	2.05155e+06	6.77721e+06	8521923	10122552	7502776
463	94.9808	16.2371	1.41208e+06	946322	1.05188e+06	1.00932e+06	1.37182e+06	1.57168e+06	1.47558e+06	1.41109e+06	1.05182e+06	1.03676e+06	984909	1.47723e+06	1.51559e+06	1.4369e+06	1.46681e+06	1.40956e+06	1.03519e+06	920760	969169	1.29272e+06	2.59994e+06	1.11573e+06	1.2869e+06	1.38164e+06	1.02777e+06	1.12439e+06	2.73295e+06	994840	1.27152e+06	1.47707e+06	1.48764e+06	3.06394e+06	1.47801e+06	2.33208e+06	1.30679e+06	1.44876e+06	1.4111e+06	1.15833e+06	6.68702e+06	3746699	6.22131e+06	3.5221e+06	931186	1.4725e+06	6.09347e+06	1538837	3.90166e+06
464	242.187	7.69058	1.40506e+06	699670	651616	386533	1.3708e+06	1.72957e+06	1433409	1.02631e+06	516285	398569	1.85251e+06	1480769	1.51147e+06	1.02874e+06	1.10533e+06	1.73093e+06	790056	502701	330756	1.6079e+06	222343	901866	1683319	2.05702e+06	1.14022e+06	721874	1.14707e+06	880125	1.21323e+06	2.87322e+06	3.112e+06	399182	1918087	590110	3.04102e+06	3620263	3265310	1.45464e+06	213775	225353	922951	696230	807227	4554972	621275	1.53025e+06	358013
467	351.057	8.43124	1.39987e+06	107926	301390	4.12265e+06	357852	288167	233237	9088317	4472489	3.77995e+06	49217.1	3679938	1.46165e+06	8124224	8027988	9973078	6649314	5653308	4.6077e+06	15510548	1.90858e+06	9533654	10830740	10681252	9953685	9284555	4.78683e+06	7882422	9798396	16964588	20931838	3022077	9857382	4917807	13986484	7.83331e+06	18467510	15665978	1.66729e+06	2.03953e+06	5.51288e+06	4.89334e+06	7930270	7.38151e+06	3355797	582995	3.71047e+06
468	339.2	2.0121	1.39145e+06	1.50252e+06	1.17989e+06	983486	1.39491e+06	1.92776e+06	2.79945e+06	1192485	774380	741518	1.64393e+06	1.69138e+06	1.23663e+06	1.07676e+06	2.672e+06	1.51126e+06	450597	782337	542842	673420	559728	612356	2.94241e+06	911361	698727	583287	666220	388193	822477	829312	1020383	604777	2.34402e+06	456966	561021	1.10633e+06	673613	672396	561766	638085	779054	471381	612143	534304	651753	1.35653e+06	833003
470	232.925	15.7038	1.38471e+06	951229	924603	932199	1.3023e+06	1.50334e+06	1.45502e+06	1.18522e+06	906715	760486	1.53647e+06	1.45883e+06	1.50118e+06	1.18011e+06	1.13843e+06	1.34687e+06	684814	767096	718167	901862	136523	634032	1205834	1.02899e+06	570297	454815	204293	611882	991297	832428	829074	247462	1.22699e+06	186009	1.19764e+06	1.14031e+06	808324	1.04644e+06	164060	126463	217341	299249	249860	411202	0	867424	176758
473	181.014	15.677	1.38108e+06	824943	764460	1067111	590018	610297	1182092	1.28409e+06	368115	649301	20368.5	1.56698e+06	691000	721418	133080	533594	452232	184325	242996	2.10922e+06	6458051	1.3595e+06	2.7411e+06	1.19553e+06	784410	528008	8.14739e+06	173599	523877	1.72655e+06	427940	4868559	619313	749743	1.32721e+06	761511	1142417	425679	6620727	6813351	9615299	6.21245e+06	969425	2.47398e+06	14967062	4.27362e+06	12730487
474	403.832	17.5033	1.37791e+06	1360233	1.12871e+06	1.22541e+06	1.1336e+06	1.30482e+06	1266556	1.27744e+06	1.24556e+06	1058608	1.16841e+06	1.41466e+06	1.1757e+06	1177321	1.47327e+06	1.26441e+06	1.02663e+06	1.28922e+06	1.30394e+06	1.11006e+06	808909	933221	1.21223e+06	1.06094e+06	1.10744e+06	973364	985468	1.33009e+06	912301	1.02005e+06	1.03856e+06	783904	1236759	1.0959e+06	1.24269e+06	1.0584e+06	961053	1.04e+06	1103826	925702	820296	910799	955185	1.0393e+06	832723	1.01138e+06	897468
476	815.201	5.45383	1.36594e+06	544436	517948	282274	939122	1.1519e+06	1.37582e+06	1.0892e+06	382864	170416	1.87484e+06	891341	528118	507592	1.02225e+06	757551	218106	149732	159054	364165	0	212300	408290	176970	157035	116622	0	189434	229611	199176	285960	0	674419	106209	551905	458239	140881	183758	0	0	0	82235.4	124732	132693	0	262602	55226.4
488	349.075	0.96684	1320684	544804	97406.6	515847	1.12571e+06	1.42233e+06	298716	1.24466e+06	402629	268562	570643	953269	409404	2.80247e+06	1.46337e+06	149727	210589	152151	304777	599054	15694.2	166998	1.18259e+06	1.17838e+06	69622.1	65445.9	329065	116832	1.36048e+06	601705	949100	25646.8	1028357	72911.8	532815	1.231e+06	366558	734200	97191	115998	245401	171989	86600.2	336556	358186	51360.2	104560
491	495.206	19.6154	1.31026e+06	297558	280303	315423	866758	1.31919e+06	1.8627e+06	920771	199197	253393	0	2.0918e+06	1.17359e+06	1.33771e+06	82487.2	1.57557e+06	205149	168276	252230	1.04866e+06	254988	292468	2.85702e+06	1271221	184833	202580	1.2214e+06	157224	843628	1.01234e+06	656220	248555	2.10572e+06	291907	2223705	1.3165e+06	884354	1.45805e+06	304366	318637	1.00384e+06	1347070	274596	1316275	1085055	888879	1.08066e+06
492	346.1	1.39504	1.30948e+06	838827	689949	346763	1.45038e+06	1.83404e+06	1.80742e+06	934309	360362	260896	4087593	1.03979e+06	934907	708287	848976	1.10977e+06	260114	317084	260209	585373	0	201729	988770	433746	198802	171005	125503	227510	641396	447108	525334	60532	1.14085e+06	109818	1.08064e+06	740570	456504	760415	0	0	107686	120904	216638	390208	0	268387	0
496	181.014	1.0178	1.29908e+06	567351	657530	1.1147e+06	692254	685980	468853	1.38451e+06	743493	762023	52352.9	1.22295e+06	695573	876149	515226	414791	2.30812e+06	210633	419566	2.69019e+06	15823606	908266	1444472	1.08035e+06	812737	558247	16700079	384088	1632220	1.42594e+06	951539	19993430	629718	10035705	1.04312e+06	934054	1.15521e+06	459085	17975684	20613632	15695238	23081430	779790	26579708	18838170	556521	19962478
498	447.021	8.77708	1.29473e+06	733135	526354	98054	1.96782e+06	2098284	1.91488e+06	338157	127350	0	3.31824e+06	1.07444e+06	1.3091e+06	472979	573437	461930	0	0	41551.7	0	0	0	117776	0	0	0	0	0	83456.9	0	0	0	532847	0	94232.7	85981.5	0	0	0	0	0	0	0	0	0	462320	0
502	143.035	17.4936	1.28692e+06	1.20804e+06	1.44897e+06	473542	588420	721109	906827	826145	622352	933883	388600	2263809	678493	1.18171e+06	667122	8648991	1.24837e+06	824317	1.18512e+06	4.10216e+06	2.969e+06	2480004	1.66465e+06	1.55692e+06	1.39126e+06	2333748	4525721	1.64517e+06	1.24682e+06	1.47158e+06	8819609	2.75359e+06	1.10052e+06	6.1563e+06	2.70501e+06	2.62796e+06	5889024	2.22446e+06	4.11465e+06	3299723	10777289	6.31274e+06	1.50978e+06	7138236	3054715	2087747	5.5257e+06
503	349.02	3.03232	1.28435e+06	113246	366573	6.58832e+06	204056	181337	111338	9951016	7.50807e+06	9416114	42321.4	4.26921e+06	1.45529e+06	8112586	9090892	10368489	10227071	7734206	9695260	11793472	9415361	8711360	11248380	13479409	9272528	9576535	13304095	9820032	12905735	11724719	11195563	9923919	9480743	9504490	9802976	11507403	12963102	10227785	9459215	8795862	13562895	12176800	9089905	13495989	12562845	64284.5	11415617
504	272.063	9.12705	1284008	729750	719152	650725	2298534	2.39046e+06	2.23815e+06	1.07052e+06	642623	445639	3.03717e+06	2071377	2839851	1.95576e+06	1.17357e+06	1.84086e+06	419749	449682	439929	688503	94528.3	427032	1.40506e+06	1.18001e+06	428234	384030	174986	330718	1247136	1.46628e+06	1.10975e+06	0	1.54237e+06	125030	1.58505e+06	1.36358e+06	1.1576e+06	1.06914e+06	0	109826	0	133750	454652	356649	158890	851198	0
510	252.035	10.4708	1.27348e+06	608859	581595	1.02636e+06	821767	1.27259e+06	976853	2.94972e+06	1.23081e+06	1.94315e+06	1.19632e+06	2.32042e+06	1.30434e+06	1.69581e+06	2.19464e+06	3376967	2509019	1.86475e+06	1.66715e+06	2.00847e+06	0	2.01012e+06	2.00608e+06	2.14789e+06	2.22497e+06	1836156	0	2.22666e+06	1.61526e+06	2.30249e+06	2.09855e+06	0	3.30967e+06	0	2.81436e+06	2.92802e+06	2021154	1.02231e+06	0	0	0	0	1.8369e+06	0	0	1.50837e+06	0
512	368.048	9.01581	1.2625e+06	599203	603274	245256	1.60278e+06	1.49841e+06	1533137	533108	244705	170401	1.49994e+06	1.11483e+06	1.53363e+06	833947	788700	642680	259902	206890	149171	831620	331309	208653	588066	308020	262521	224931	523720	272932	412471	361337	635928	582050	655360	463003	588223	554985	570905	694454	558893	420336	819245	1.16374e+06	207354	922341	473354	405959	1.48164e+06
513	113.024	19.5359	1.26036e+06	756455	903879	582911	898349	1.37867e+06	1.01878e+06	1.03484e+06	591660	691227	552763	1.25119e+06	963690	1.20692e+06	783999	795808	1.08839e+06	454655	605965	1.7668e+06	2260080	1.16055e+06	1.4614e+06	1.23231e+06	755984	1.10391e+06	2365294	705498	1.34012e+06	2.45704e+06	3104886	2.02914e+06	1.31718e+06	2.48286e+06	1.37698e+06	1.63285e+06	2.39125e+06	3185612	2.00527e+06	2.04066e+06	3.17804e+06	3.26713e+06	1226682	3.43793e+06	2.00503e+06	1.6899e+06	3.7703e+06
515	163.061	15.5735	1.25409e+06	381447	396565	377246	556567	498356	832802	617403	331973	421584	293882	847063	542664	553779	1.31887e+06	526062	464013	4979426	356272	6.21934e+06	1.32566e+06	578027	1.70529e+06	1.29992e+06	817382	1.1327e+06	3.07571e+06	603734	1.65939e+06	904760	761268	1.02489e+06	1.60459e+06	675552	3.3088e+06	1.41913e+06	1.24324e+06	562060	1.06248e+06	1.022e+06	3.41032e+06	2112498	859521	1.90828e+06	2.12481e+06	38258424	4683916
517	239.077	13.2486	1249504	484138	483747	6.41576e+06	783943	1.07696e+06	1.18847e+06	13800265	3.4476e+06	10803218	1.24339e+06	8494717	735295	8081685	10193157	19690682	13515848	9497363	11298637	37139956	9909417	12492084	25420596	17012370	30973000	7.1192e+06	13639771	19210830	22717978	14880403	25051316	17908090	26230176	10104904	47761088	42397220	15701101	17981178	12777437	7938568	24123256	27658346	22588854	23408078	10454527	1.26655e+06	41553752
519	265.148	0.951178	1.24692e+06	917065	1321071	984413	1.98055e+06	1.31124e+06	2.03836e+06	1.21719e+06	910858	964490	2385851	1.7069e+06	2644969	1.16128e+06	1.21401e+06	2.0158e+06	768272	972782	751125	1.00361e+06	846906	896312	1.27144e+06	1.25983e+06	866508	997415	1.6583e+06	839417	1.1065e+06	1.36226e+06	1.07773e+06	924890	1.32638e+06	927117	1.59487e+06	1.22159e+06	1.54761e+06	1412644	859924	849551	1.4128e+06	1.46008e+06	911137	1.31499e+06	1.46793e+06	915972	1.17141e+06
520	283.264	19.5396	1.24312e+06	1.88137e+06	1.65665e+06	1636862	1.0656e+06	1.2965e+06	1.5248e+06	1.33911e+06	1.75118e+06	1.83026e+06	1.45551e+06	1.01359e+06	1403839	904061	1.6784e+06	1.82243e+06	1905972	1.80703e+06	1.78868e+06	966418	1.85796e+06	1.76879e+06	1360094	942801	2.04428e+06	2.12946e+06	1.02489e+06	1.91148e+06	1.0268e+06	1.00893e+06	1.26999e+06	2.20136e+06	1.33559e+06	1.94151e+06	1.41203e+06	1230466	957261	1.35764e+06	1.61617e+06	1706157	932517	1.06375e+06	1.7505e+06	1.93454e+06	943235	1.38954e+06	1.14034e+06
524	345.046	8.39608	1.23283e+06	105329	296059	4306028	428818	295204	266427	7.52944e+06	4.84576e+06	6006941	39862.1	3.14558e+06	1.71532e+06	6685338	6225954	8.11039e+06	6254318	6.05723e+06	5.93226e+06	6.27601e+06	3.53592e+06	7.11974e+06	8126444	8893274	7441645	6.61064e+06	5468436	6.29912e+06	8.20397e+06	10952627	12461778	4.76018e+06	7491792	5946612	8349301	8877086	12045967	9900032	3.20412e+06	3.34629e+06	6.0806e+06	5.15958e+06	6488263	6.61523e+06	4.12247e+06	450305	4036376
526	129.019	2.73056	1228002	653726	669933	991855	866321	913123	986141	1.68428e+06	1.01569e+06	1.73717e+06	1.11461e+06	1.27508e+06	829946	991374	1.57671e+06	2.25945e+06	2.56863e+06	1.7804e+06	1.25983e+06	4.21546e+06	1.78681e+06	4185127	2.58611e+06	2.53989e+06	4322079	4800644	2.70992e+06	2.97435e+06	2.40075e+06	4.14898e+06	4828437	2.46308e+06	2.32353e+06	2.9511e+06	3381327	3.67828e+06	4.30717e+06	4526858	1.40105e+06	2.02129e+06	2626979	2691526	4.61781e+06	4.92668e+06	2171177	12530193	4.1772e+06
531	208.935	15.7502	1.20475e+06	525926	572495	495621	842220	1.09764e+06	1.13179e+06	945790	516590	396247	1.15979e+06	918338	740813	690257	996071	897302	356433	426088	359908	644467	94384.8	336873	771977	491501	305345	229515	102031	324692	611607	410681	417510	173873	828567	113511	824598	676708	406695	679951	104547	85842.3	125937	257214	103888	295402	0	754763	159710
533	289.072	3.81602	1.20077e+06	418712	796554	149617952	1.05763e+06	1.20386e+06	755172	224933792	90850976	437963008	213537	149067856	4.92843e+06	175745456	204936928	302160960	374561696	326841216	337119840	478091872	402112256	348688352	371646624	409537216	350204640	125391480	303876640	214247648	499085760	469896768	381764000	393324608	472468352	141992560	344877632	455788128	303770752	420790880	408263328	245275360	496469248	407874752	324689568	388050112	401643232	164415696	411728448
535	279.049	15.9453	1.19671e+06	692321	695262	590063	687114	977279	939888	1.01883e+06	599549	532300	129200	870145	699495	650038	1.47588e+06	693219	444985	609374	540098	823183	191474	414930	725177	495093	405131	350869	226503	411313	538184	464691	474177	209288	738092	187587	706332	720857	405477	726218	192845	160542	204596	403563	207501	380851	116306	808222	317545
537	333.06	16.0931	1.18976e+06	928656	1.04634e+06	8482432	1.13395e+06	1.33149e+06	1.33658e+06	39293296	2.97139e+06	33988524	965375	4.61387e+06	3.382e+06	18354960	18225260	7.62662e+06	16138474	65963356	3655251	68537744	81587488	16765575	49781408	30810320	83865176	75679160	89915664	20642416	9796748	55805428	42939996	88290976	4576517	73034064	25992538	42272164	80642472	48200540	57363148	43963276	65852532	87797296	67058120	60463088	68670720	2.71061e+06	37200148
539	223.082	15.7131	1.18816e+06	167708	199597	195399	340291	288654	924367	616638	125504	214516	48705.7	797944	264356	422396	1630174	619227	296462	5.01212e+06	191255	4792295	1.39226e+06	390223	2.96204e+06	948089	684040	1.03644e+06	3.31909e+06	346568	513251	1.24175e+06	853351	1.1018e+06	2309587	565052	3.20169e+06	1.54581e+06	1.13648e+06	501699	951808	1.01299e+06	3.9798e+06	2.92742e+06	921731	6032140	2.24942e+06	61667292	5.59777e+06
540	449.15	6.06721	1.18237e+06	649234	175699	798528	955401	428220	433637	746512	171618	231999	415705	2563783	1.25083e+06	1.01815e+06	1347311	472194	302157	431943	889724	1.93231e+06	95944.8	866839	2234527	2.25141e+06	853830	383497	294769	1.87638e+06	2.78552e+06	3.94884e+06	2.1165e+06	56353.4	4.90386e+06	189608	424361	1.77018e+06	1.79644e+06	962597	177343	94002.5	180496	189205	337434	60803.9	559242	223742	228841
541	449.15	6.11677	1.18237e+06	690908	175699	798528	955401	428220	433637	746512	187421	231999	415705	2563783	1.25083e+06	1.01815e+06	1347311	472194	238130	445334	889724	1.91016e+06	118812	771137	2234527	2.25141e+06	853830	372445	392168	1.87638e+06	2.78552e+06	3.94884e+06	1999753	56353.4	4.90386e+06	189608	424361	2.61491e+06	1.65265e+06	962597	259528	94002.5	378696	189205	300896	60803.9	595295	223742	228841
545	129.056	14.6666	1.17256e+06	332248	343416	315585	360539	537079	462582	445804	312054	296149	449887	416729	418421	340285	643022	441858	311136	294807	298723	640128	2.65628e+06	280013	418092	352612	302568	400359	2.85616e+06	277670	343798	340352	327505	2.80731e+06	395025	1.55814e+06	407228	405111	880444	451043	5061376	2.16616e+06	3.871e+06	3.66187e+06	256582	1261716	2.33507e+06	472519	3.53546e+06
547	871.228	0.734289	1160445	1.23388e+06	666268	1.8041e+06	1.40454e+06	1.73371e+06	816763	1.07042e+06	815427	1.43924e+06	1.09221e+06	2.19481e+06	715190	988776	965125	1.11698e+06	1.10169e+06	986225	1.94602e+06	2.10305e+06	1.43633e+06	1.92739e+06	2.23981e+06	2.32875e+06	1511681	907865	716649	1.45723e+06	2.61937e+06	2.1807e+06	2.42212e+06	327898	3.5358e+06	820107	1.07273e+06	3839126	1.31503e+06	837165	2.82198e+06	1.02787e+06	408240	672796	1.36681e+06	399950	2.39051e+06	415845	588055
549	127.004	8.44802	1.15457e+06	195726	369764	3510725	527813	475245	430469	5.5353e+06	3.66555e+06	4.27542e+06	62376.6	3.04635e+06	1.79451e+06	6.87757e+06	4515814	6.87859e+06	5.68186e+06	4.78173e+06	3.86322e+06	9290530	2.42973e+06	8047773	7.90158e+06	11423434	8531267	7337625	6.39976e+06	6.99366e+06	8488401	16264089	15812469	3.49269e+06	6.95676e+06	4719719	9181180	9061771	16821242	11626717	2184947	2692457	6.0097e+06	3903165	7432033	5998009	4.82468e+06	578911	3.446e+06
551	145.014	17.1051	1.14144e+06	859473	888503	923950	739831	815393	885281	1.12912e+06	1.00503e+06	865413	1.13143e+06	1.21093e+06	832726	734431	1.07501e+06	1.26576e+06	1017342	838690	794772	1.16277e+06	815125	1.0963e+06	1.34601e+06	770678	928366	1.09014e+06	824332	1.12902e+06	673691	850057	927222	921853	1.25502e+06	751104	806166	1.05271e+06	839478	947034	904286	785835	801444	1.02065e+06	1.00806e+06	991436	528593	1.23885e+06	1.08822e+06
554	483.079	9.25253	1.1395e+06	903552	916523	6.68202e+06	698461	727481	588781	19668534	10331597	50603452	0	2.81514e+06	1067839	4.10276e+06	12584306	1.57636e+06	150965872	7699591	82413768	101489696	1594955520	54619032	4206959	148323968	69994952	78660864	1450022016	67741120	61736196	85507560	91173872	1510896384	2.5212e+06	1211063296	4.35077e+06	5838102	158763360	15566740	1635501696	2000375552	1496673920	1591012096	43709668	1207111424	1417808512	8646057	1556631808
556	445.2	0.907248	1.13065e+06	852106	171935	876183	800379	575625	247780	642516	34789.8	50177.4	251168	1.66252e+06	690804	892714	1275417	220531	376660	538161	1.15065e+06	1.40263e+06	200986	498301	1.71819e+06	1.65468e+06	491762	255674	426594	674647	2448372	1.26726e+06	1347697	0	4.0911e+06	331722	315293	1.79067e+06	823707	479716	390255	194059	315823	295205	209948	77117.8	707469	152262	275246
557	208.935	16.7327	1.12794e+06	479914	480145	457596	695067	1.01663e+06	1.1076e+06	1.01395e+06	475237	394456	1.71562e+06	870527	657548	629602	892383	1.12201e+06	353083	414586	380670	712926	154517	323656	845201	462165	305031	275690	119191	376891	554890	378322	402525	195883	945422	129168	904646	772184	353366	782584	204587	93982.9	142354	269326	219912	410346	100188	696377	169520
558	164.836	10.9551	1123747	1.47783e+06	1.43448e+06	642616	911560	1.78151e+06	1.23732e+06	328848	580570	39594	2.40744e+06	1.13941e+06	1362557	333330	644059	648273	0	84989.7	41880.7	0	0	9543.39	122818	27630.6	0	0	169652	0	72359.7	0	12374.9	0	514450	0	186198	110359	0	60885.1	0	0	0	0	0	0	0	287357	0
562	163.061	16.1262	1.10538e+06	307019	281118	273389	435641	437268	783467	616370	215958	308020	234361	565693	343877	440618	1.17532e+06	1365308	357779	326848	1.61347e+06	1.276e+06	1.32247e+06	467488	1.70705e+06	909994	561960	699305	2908993	362638	609267	939652	14099424	862413	1.61399e+06	16902380	1.45706e+06	1.85313e+06	3.52604e+06	446991	854595	891051	2.99266e+06	1.76734e+06	857689	1.59954e+06	3068952	9943948	3.83261e+06
563	141.017	0.89754	1.10356e+06	531690	269374	434892	739863	1.02725e+06	490919	1.1308e+06	340312	433151	877056	803626	483737	843440	1117348	364556	326542	397021	432218	799533	103118	321183	855442	595208	179663	236153	209866	339968	897880	409752	663306	141634	787358	408927	713125	866485	368169	758327	175851	195049	209334	345275	163717	375869	218814	230373	247813
566	105.038	8.2707	1094799	919564	1.28866e+06	423536	955607	1.16019e+06	771339	540237	499852	222309	717549	651497	1.52826e+06	513473	567989	275600	187492	244406	245462	155594	0	179233	143436	143276	164392	95520	0	111308	100548	65258	146865	142269	343864	147467	84373	175650	69808.9	0	152178	0	0	0	223494	0	0	379951	168826
567	471.042	1.33157	1.09282e+06	19565.1	65111.6	1307019	31085.8	0	0	2.69612e+06	1425603	1.53797e+06	0	1.67779e+06	346256	1811009	2.48216e+06	1.7848e+06	1.00095e+06	1.28789e+06	1.88899e+06	1.69176e+06	798869	718732	2.12087e+06	2.02273e+06	768757	801324	1.31378e+06	1.15646e+06	2.20341e+06	1.18804e+06	1.32959e+06	954312	1.95161e+06	1419814	1.85287e+06	1.76286e+06	1.36639e+06	1.20888e+06	778854	677491	1.12944e+06	1.28007e+06	571735	1.80279e+06	1.17144e+06	128479	1058269
569	283.264	17.1569	1.08991e+06	578755	409598	654274	681155	937744	790297	1.60754e+06	316109	324612	1.09171e+06	507743	486341	827226	2.2941e+06	721700	554245	465572	515117	808153	658590	479897	1.00103e+06	363246	931413	457703	498313	857248	890042	615321	486612	313368	784167	824809	1.04691e+06	784788	799053	1.53839e+06	1.93641e+06	941307	763856	897905	409058	1.37216e+06	691221	959028	571908
571	313.057	19.8552	1082643	1.28947e+06	1.73357e+06	1.1856e+06	1.98199e+06	1.13018e+06	1.00067e+06	593394	357690	569539	0	3.90018e+06	1.02067e+06	3.62055e+06	55478.8	1.21711e+06	728148	405613	962626	2755077	5912002	1.14318e+06	2.38057e+06	3.75424e+06	609350	747558	11004545	296787	1258064	5202271	841928	6529692	1.27265e+06	2.27878e+06	2.01757e+06	2.2064e+06	1.99426e+06	836052	4.23221e+06	5.72572e+06	13380968	9620622	1.42838e+06	6.414e+06	10688862	650492	8981566
573	215.02	1.30536	1.07835e+06	31674.6	80017.3	1.11353e+06	78606.9	82523	40918.3	3544868	1.13168e+06	1.28525e+06	49641.4	1.39713e+06	268234	1575921	2.78716e+06	2215416	1.08981e+06	910604	1.37504e+06	2.41952e+06	2.10421e+06	866140	2.44223e+06	1.68814e+06	1.01525e+06	924317	2.44716e+06	1.04326e+06	2.15269e+06	1355936	1.91156e+06	1.79208e+06	2.56741e+06	756663	2.20251e+06	2483268	1596158	1712428	2269966	2.51107e+06	3.04584e+06	2831278	829718	2.38046e+06	2.78475e+06	352838	4292441
577	275.13	13.4872	1.33037e+06	619081	596557	483744	769945	942504	1.03142e+06	1.01177e+06	457146	248667	1.25483e+06	705855	441394	548774	1.4623e+06	690860	78476.5	252744	268234	237192	0	79101.4	420820	189121	45885.6	0	0	74810.5	237148	0	58843.9	0	532397	0	438328	511334	64920.8	146265	0	0	0	0	0	0	0	196870	0
584	252.056	14.238	1.05994e+06	483655	483714	219167	1042181	1.39477e+06	1.25635e+06	300926	306779	85070.9	1.38884e+06	1.1033e+06	1250576	730266	541630	660932	66513.5	125019	133095	136427	0	47941.7	395773	361211	46114.9	41210.3	0	58369.3	373704	202096	193217	0	567166	0	463406	459551	144391	167673	0	0	0	0	0	83218.2	0	377050	0
592	169.834	9.10021	1.01733e+06	657918	568097	349459	1.20026e+06	1.39941e+06	1.41898e+06	647805	322639	108506	3.32477e+06	937850	1.05285e+06	742268	973651	600991	47225.7	254292	634887	198562	0	117900	325609	208180	79709.1	95043.7	196868	143070	379355	254372	296557	0	630285	197411	413964	354579	212362	212214	0	0	0	0	64051.7	0	0	722867	0
593	339.036	18.9789	1.01524e+06	410967	407118	299826	529110	295083	621424	330070	89486.1	202933	0	1.58439e+06	97446.6	705775	0	855391	151570	121702	383099	1.78756e+06	638942	235382	1663250	818807	154668	134049	22734150	106538	244290	1185259	82980.7	814400	1.07473e+06	609091	1.15976e+06	665527	373640	285568	878147	933583	37986556	5.1354e+06	241596	3.01392e+06	15340118	375928	4883352
594	339.2	19.617	1.01211e+06	782046	723556	673817	970197	1.18e+06	1.33923e+06	1.01899e+06	725694	715768	2.25356e+06	1.14969e+06	1.02612e+06	1.00678e+06	1.38047e+06	1.41134e+06	645200	681993	630529	789061	541232	748458	1.18034e+06	1.0139e+06	654783	700031	1.02182e+06	722315	1020848	1.0545e+06	944237	489022	1.17144e+06	549256	1.34404e+06	988312	930894	1.02177e+06	524325	624235	798774	632688	698824	1.06864e+06	725135	908134	700848
596	109.03	17.1429	1.0096e+06	1.10883e+06	2.0201e+06	288072	1.63984e+06	2.34907e+06	1.14181e+06	723552	1204221	664614	128718	1.28117e+06	1.15202e+06	1.43949e+06	274806	1.40662e+06	1.26577e+06	793928	431585	1.48643e+06	1.20858e+06	1394551	1.62395e+06	786904	1.50203e+06	2.49372e+06	3660974	1.03664e+06	1.2677e+06	1.06989e+06	3597130	879334	1.72463e+06	1.23986e+06	1.34978e+06	1.66427e+06	1.23774e+06	3.29242e+06	1.48057e+06	1.20608e+06	1.73557e+06	2.23093e+06	2.03255e+06	1.51096e+06	2.33803e+06	1.55691e+06	1.3446e+06
599	137.025	2.68888	1.0025e+06	415280	945100	1484153	1056587	873954	1.39824e+06	2.32541e+06	1.39275e+06	3.28772e+06	2.43482e+06	1.58196e+06	1.1018e+06	6930073	1.56805e+06	5.4992e+06	9585570	2.66526e+06	2.66098e+06	17501766	39337280	14718577	9119183	3.66353e+06	7.51946e+06	12106219	28853754	5.0928e+06	11049688	43819384	34926260	22196078	9053267	15735811	6566334	18431484	10571737	8921006	68919824	17559376	39819936	24783106	9600046	50023276	59613276	10145129	39576512
600	255.233	19.5323	998240	1.3602e+06	1.5116e+06	1.32378e+06	985045	1.32032e+06	1.16155e+06	959288	1.49918e+06	1.60887e+06	1.10456e+06	1.04816e+06	1.17762e+06	852287	1.27286e+06	1.32646e+06	1.36262e+06	1.29537e+06	1.58288e+06	1.01479e+06	1.31564e+06	1.5651e+06	961617	681159	1440104	1.52073e+06	723609	1.59985e+06	1.02377e+06	871798	1.00499e+06	1.5243e+06	1.11815e+06	1.66297e+06	1.04452e+06	956727	970464	1139747	1.42724e+06	1.30151e+06	647971	778138	1.25212e+06	1.15232e+06	798021	1.00553e+06	1.08223e+06
601	482.164	8.18559	996744	441640	445454	23161.8	1.00051e+06	1.16268e+06	891255	378663	25408.8	0	1.13947e+06	330602	982851	81563.1	358792	297248	0	46407.5	36969.6	0	0	0	70184.4	44104.2	0	0	0	0	47262.5	0	0	0	271159	0	0	52658.8	0	0	0	0	0	0	0	0	0	135478	0
603	281.088	19.5234	986986	431315	495241	498359	434343	678762	469692	608663	177248	290902	44624.3	1.13951e+06	371677	1.28779e+06	85493.5	578596	443760	257015	362986	1.8385e+06	5519314	513215	1.3318e+06	1.00193e+06	357661	365546	2.55923e+06	269324	443920	1.35078e+06	717956	4.10326e+06	705562	5212092	1.25586e+06	913202	755490	1.00401e+06	5058788	3.81675e+06	3.69476e+06	6.72175e+06	697624	5832812	2464483	610152	6599707
604	321.211	1.44752	986972	916916	858743	1.19811e+06	1390598	1.43584e+06	2.7757e+06	762121	714646	943161	1.30895e+06	1470612	1.41725e+06	709630	1.57522e+06	1.64616e+06	1.20541e+06	711511	1.02069e+06	1.14143e+06	1.68272e+06	1.45451e+06	2.03734e+06	2.10191e+06	1.47041e+06	1408178	1.59926e+06	900726	1.79764e+06	2.10863e+06	1.71238e+06	520932	2.68374e+06	356896	1.12352e+06	2.49614e+06	1.64052e+06	783201	2493177	1.98297e+06	994068	990678	2.34775e+06	297351	3.98471e+06	382258	1.00284e+06
611	463.089	5.72459	970856	392216	327543	48831196	597326	795382	650065	80026360	26796410	64583576	111799	65022840	3.23405e+06	25719396	53122044	85531352	92402856	126382360	94695288	113653392	300862336	324549984	74548288	54188748	56137808	33294154	325933920	164123424	97402536	118665664	89231440	250600576	121988112	264997232	145839056	90934160	18752490	171138160	372062048	189394624	278026240	211504032	13527345	248929024	290097472	79730504	241342672
612	104.035	14.3362	969297	616911	582771	2956978	912533	1.15237e+06	1.18969e+06	2512140	2.22759e+06	3.92462e+06	1.75455e+06	3.07721e+06	935604	1.16181e+06	2.74337e+06	3.32861e+06	5099541	2.85816e+06	5.27364e+06	6368213	2.8768e+06	4.61204e+06	5.48222e+06	2.71967e+06	6089872	2987387	1.97981e+06	3.73402e+06	3.81103e+06	1.66655e+06	4308503	1.14189e+06	2481814	1.78597e+06	2791303	3.25442e+06	4180153	6869115	2.121e+06	4.18491e+06	4.28624e+06	3071078	5.25168e+06	10371565	3.21584e+06	1.41202e+06	23496544
616	223.069	8.17032	16983998	8767559	10921967	1.38132e+06	7847088	11372967	7.97359e+06	8428988	1.21424e+06	282661	8759987	4.24678e+06	7131621	1.08282e+06	7.68357e+06	3656668	1.09939e+06	3268265	1.93221e+06	1376445	0	454516	1.14707e+06	781126	396639	92748.7	0	801892	553878	367305	303471	185737	4.2025e+06	179401	991547	1.11326e+06	367653	144793	188193	0	0	291759	662810	0	0	6695647	185830
617	123.009	0.940339	962762	499602	490772	489011	1.32967e+06	1.06124e+06	929594	810678	287501	366219	85097.5	2.13059e+06	1.16889e+06	2.02168e+06	469241	750172	393045	384873	419037	2.70709e+06	834019	534981	1.718e+06	2.53213e+06	433564	468154	5.19713e+06	365022	873988	2.93578e+06	718280	909861	840127	721929	1.27616e+06	1.49187e+06	1.16558e+06	822911	964465	818040	5404143	4476305	652328	1.24562e+06	5288728	490243	5916919
618	653.138	0.775012	961937	719114	325286	824084	573521	968679	262708	685590	448863	809294	521437	956267	381321	605514	635949	288554	858552	589259	1174539	1.09554e+06	655532	1.15911e+06	980602	1.41901e+06	822865	503242	281036	719424	1.6298e+06	1.0705e+06	1.5622e+06	212332	1.45779e+06	433893	573317	1.97785e+06	496962	562835	1.16717e+06	481277	160207	300185	749497	238172	814113	145296	264436
619	137.024	1.21081	960594	687532	416126	2.36636e+06	795694	493512	555600	2277802	1.20925e+06	2.01909e+06	386240	1.86735e+06	680149	1.21863e+06	2.12222e+06	2505892	2.02337e+06	2.59303e+06	2.30826e+06	3.32511e+06	436147	6322453	2.05602e+06	2.77296e+06	2.88272e+06	7.20086e+06	585722	3.92881e+06	2365103	4558568	3.56319e+06	884587	3.58987e+06	1.4215e+06	1.70465e+06	3.18059e+06	4795807	3.03376e+06	395479	506896	438500	608619	6.44721e+06	1.09799e+06	546739	4642287	900101
620	99.0088	9.78394	960310	577933	592686	513746	795836	987623	749221	977136	436860	667203	1.42746e+06	1.82422e+06	985119	718520	973715	1792647	1.01863e+06	647046	798360	1.43103e+06	2.73326e+06	1.34479e+06	1.36293e+06	833768	1.17258e+06	1.07946e+06	3.68013e+06	1.37163e+06	651684	1.41762e+06	1.66969e+06	2.21632e+06	1.994e+06	2448768	1.63743e+06	1.23334e+06	1.34503e+06	1491577	3.703e+06	3.6611e+06	3903854	2.86353e+06	1248853	2.9977e+06	4.19214e+06	3.80587e+06	5.65264e+06
622	166.015	17.7065	956582	682758	577074	570528	1.50454e+06	584666	2.90832e+06	455814	462261	482118	101829	1.24633e+06	874196	1.07157e+06	81710.4	3.15756e+06	488418	849705	1.60773e+06	872381	949383	565755	1.02772e+06	748342	409281	991711	9212745	776366	466270	13716350	692259	961021	810420	881484	856140	1.095e+06	4654338	1.58648e+06	1.18559e+06	1.0089e+06	13524027	1.92461e+06	726906	1248467	1.56648e+06	656534	2010525
624	322.056	0.968582	955870	599115	195351	627171	952331	1.06967e+06	190595	1.06979e+06	579824	435882	338591	739497	424173	989664	1.18716e+06	99096.3	339161	250313	337977	658972	90718.6	209737	762465	823005	116628	104831	195366	193481	944817	407973	613276	70795.2	637018	75879.2	410125	576468	221987	460041	85724.7	145398	116199	121342	132098	189099	187575	71214.5	113560
625	495.174	14.423	953307	586300	625491	494693	754528	938682	813945	914029	580058	432673	637960	827388	727630	718660	835098	597789	344012	407030	405256	568796	258117	341622	555461	587244	249257	154329	347931	390676	555509	535968	484723	266964	627343	300531	565446	699538	378926	312865	220300	221090	254644	393974	92568.8	250668	239951	633803	188574
631	140.012	1.26025	940987	112772	203410	2926322	156382	150629	70342.1	4.83364e+06	3.03509e+06	4212107	49384.1	1840774	553499	2.16526e+06	3.84378e+06	2.57382e+06	4.43344e+06	2.63424e+06	5928626	3.82179e+06	17875830	2287301	3307551	3.91315e+06	3.43122e+06	2.55348e+06	15608350	3.16972e+06	3.73859e+06	2.85e+06	2.66905e+06	17885642	3.06199e+06	13158362	2.74176e+06	3.31741e+06	2.99213e+06	2.05813e+06	19353008	20532050	14664349	17601602	1.96548e+06	11697841	17730764	251273	18130444
633	111.045	19.5071	935127	250147	289363	303622	643706	1.13606e+06	848714	923729	190645	336044	53636.7	967434	2.14167e+06	1.07478e+06	146799	975447	632968	187059	499875	1.59465e+06	406396	494317	847691	2190224	329359	934776	1.56991e+06	264651	990056	3.09692e+06	3.21923e+06	268741	1.29815e+06	356056	759127	1.32823e+06	2.76424e+06	1.73219e+06	826705	639882	2.12598e+06	1.11271e+06	1.05476e+06	682087	1.73264e+06	484464	1.57956e+06
634	393.064	1.28365	934645	0	35472.7	3.97027e+06	0	0	0	12174399	4.55658e+06	5.48424e+06	0	2.37382e+06	224109	4101987	10280716	4517406	4.92611e+06	3.56112e+06	8593159	7034231	7.00891e+06	1784715	7691464	8.27458e+06	3.02955e+06	2157594	10329682	3.79345e+06	8948128	3.30016e+06	3603528	6930016	6420687	7.31391e+06	5.06194e+06	6.59434e+06	5066655	3393261	6563367	5.73098e+06	10813361	14709589	1.19642e+06	18013946	10030226	24796.4	12568910
636	225.008	16.2781	928032	646569	643929	671302	839176	989228	910049	855066	616537	612874	776414	870634	895146	825482	795449	774777	575265	591699	541397	681713	488386	617859	767121	837017	559720	551016	528025	561420	785451	749500	774613	482451	777397	390012	766567	804703	677393	715219	455704	438337	583166	525061	506771	492498	183200	740462	516336
637	117.919	0.940246	926855	441632	789932	393203	1.07221e+06	1.37121e+06	1.47839e+06	1.12865e+06	421923	576332	1.73021e+06	1.74902e+06	1.02734e+06	862903	1.05503e+06	1.624e+06	565329	520394	391296	899938	439922	568822	1.35575e+06	707400	558311	658129	966720	518652	858730	871601	908806	449674	1.73789e+06	355563	2.16208e+06	1493107	925260	1.4638e+06	529205	683664	990242	1.05198e+06	579636	1.50362e+06	1.06935e+06	905253	866923
639	525.112	0.788801	925204	681529	350743	1.18675e+06	658778	763913	268963	960162	469198	1.12804e+06	394725	784052	367394	712207	758552	290476	1375060	676266	1.78445e+06	1.73648e+06	959672	1.55426e+06	1.32542e+06	1.75113e+06	1.04891e+06	747905	329913	1.02078e+06	2575040	1.41878e+06	2303424	259949	1.67241e+06	577417	573229	2.19117e+06	622928	755502	1.8451e+06	635791	180239	393303	1.0129e+06	277501	941890	198922	283939
645	589.125	0.78176	921942	803898	422228	980087	717414	1.0531e+06	315992	787771	545507	1.09956e+06	460170	1.07241e+06	403869	720070	706017	268863	1133093	741306	1.49739e+06	1.47019e+06	844689	1.5149e+06	1.30154e+06	1.66683e+06	916671	608307	317202	824602	1.92702e+06	1.32966e+06	1.8202e+06	205926	1.58571e+06	503187	632985	2.48628e+06	695020	674623	1.64305e+06	673114	154078	406655	868409	246212	1.09001e+06	144786	261108
647	481.191	19.6107	913846	230882	275726	257134	747178	792348	1.16493e+06	755553	160937	210872	0	1.18398e+06	791347	977002	34382.5	1.2382e+06	183490	124712	193707	1.01199e+06	219483	256300	1.88186e+06	733086	149220	151869	688444	132412	520365	703410	447879	211387	1.34502e+06	264205	1.39839e+06	970284	680064	1.01257e+06	203192	255704	811798	936838	195800	902284	911574	578132	772861
650	183.076	1.25897	905448	112673	205831	2.39653e+06	167360	175666	92130.1	3.60052e+06	2527794	2.85047e+06	84010.8	1.87549e+06	514224	2.18707e+06	2.95371e+06	2.20034e+06	3.58869e+06	2.05171e+06	4.75853e+06	2959546	11891675	1871288	3.18937e+06	3.75785e+06	2.55332e+06	2.12916e+06	12907607	2.48475e+06	3.29465e+06	2989579	2.2499e+06	12444741	2.6652e+06	7.81538e+06	2.57689e+06	2.96033e+06	3.01567e+06	1.95412e+06	15633936	13112755	11324380	12513775	1.46192e+06	12778662	15882540	194265	13128365
651	99.0088	1.40342	904113	174750	260096	1052698	326982	287258	245652	1.78878e+06	1.16312e+06	1.49256e+06	192154	1.26625e+06	654833	1.43104e+06	1.52555e+06	1.80347e+06	2.1527e+06	1.51217e+06	1.21967e+06	3.90466e+06	2.22048e+06	2.95607e+06	2.36209e+06	2241222	3.13657e+06	2.93154e+06	2.93391e+06	2.70273e+06	2.18079e+06	2.86416e+06	3997256	2.02329e+06	2.28364e+06	1.70463e+06	3.32852e+06	3.61416e+06	3.24147e+06	3449522	2362114	2.08263e+06	3076794	2917657	2767821	2868758	3.24949e+06	14298733	3.36083e+06
654	305.052	8.45354	901278	91157.8	235409	2.49459e+06	288873	238932	204765	4.13203e+06	2.68082e+06	2.9133e+06	51845.5	2301343	1.29334e+06	4559905	4.07305e+06	5.05583e+06	4135742	3.48481e+06	2.59093e+06	7412543	1.12047e+06	6.48908e+06	5287713	6815283	6.27882e+06	5596427	2.73796e+06	4.79868e+06	5671895	11511507	11533649	1.87695e+06	4858353	2.97885e+06	7.49714e+06	6655874	11159497	8503376	942275	1037760	3.11399e+06	2.1242e+06	5594380	3598231	1.68241e+06	404442	1.46323e+06
655	167.837	9.09217	901008	581857	469087	286164	1.05569e+06	1.20955e+06	1.23114e+06	593344	304915	99677.4	2.82398e+06	857673	962825	655269	747870	537409	66629.9	226966	527738	157824	0	101420	249542	184699	71573.3	71323.9	0	113725	311604	246761	308336	0	545522	197738	291831	333565	231668	156496	0	0	0	0	79625.2	0	0	670600	0
658	195.051	14.6416	891203	750485	693498	20848968	955520	993468	917603	25426758	16681048	38738796	831990	19534238	1.29093e+06	20800728	15665440	54680796	61678736	80064488	62229036	62138116	89339624	65792856	87288864	63709088	52600548	89976384	91386000	89590096	62277012	100480032	79790400	96029064	67191432	86361600	109574208	158930480	128835792	81548544	108123584	57924052	109036328	82432208	39510564	112374992	70989704	25272948	130188512
659	255.233	17.1785	890695	439487	357884	452309	542492	822479	454678	1.06086e+06	300315	306468	464865	375277	362287	578929	1349171	345132	371268	314791	462564	517566	883241	445893	613932	278173	597537	437514	365383	376950	720659	487170	474493	913029	484604	729560	492067	563952	490951	799904	985261	375286	446441	436240	309127	701136	391139	635986	494544
661	197.852	9.47222	885986	191361	207388	238282	4.93432e+06	1.00885e+06	4807239	1.15564e+06	207811	192208	415616	2.06896e+06	836214	13536904	1.65224e+06	1.15213e+06	106873	238402	393090	683187	0	109895	4746835	805505	142472	102088	648170	145046	6.79728e+06	1.53022e+06	4.18031e+06	0	3.40596e+06	185284	2153856	4.12492e+06	4.71884e+06	4.07189e+06	0	0	934744	0	135561	0	0	1.02179e+06	0
662	165.019	2.73629	885540	523678	478952	2.09617e+06	662792	567927	548780	1.18401e+06	757987	1.46547e+06	647076	1.14171e+06	547442	586981	1.3945e+06	1.1266e+06	2175030	1.00261e+06	1177863	3.69686e+06	1.06294e+06	2639716	1.68448e+06	2.10716e+06	3.05354e+06	3.32599e+06	3.91424e+06	2.32257e+06	1.35878e+06	3.14088e+06	3101323	4485689	2.22183e+06	5.1179e+06	1.03744e+06	2.74347e+06	3.14027e+06	1.33197e+06	541358	2.56701e+06	3.06396e+06	2.6972e+06	4.56982e+06	4.04263e+06	482339	1.91284e+06	1.07e+06
664	139.004	1.26443	884810	356977	359875	1526660	436904	447553	420833	2502268	1.38948e+06	1.94201e+06	57162.7	1.28234e+06	664325	1.53569e+06	1733124	1.40915e+06	1.9775e+06	1.42768e+06	2.88919e+06	2.19572e+06	9584744	1.21393e+06	2.26553e+06	2197395	1.50226e+06	1.24292e+06	7461568	1.48776e+06	2.0139e+06	1713949	1.39837e+06	7.66658e+06	1.77971e+06	5.81196e+06	1.69284e+06	1.79007e+06	1.61354e+06	1.27254e+06	10368754	8667162	6.98213e+06	8302605	979026	6.11545e+06	8481511	455358	8303822
665	223.029	0.812233	882888	1.18272e+06	925263	1.53402e+06	760508	949897	447005	1.31095e+06	1.40883e+06	741822	1.54642e+06	848537	836234	1.1156e+06	1.80708e+06	276292	469126	1.18694e+06	1.48686e+06	913216	665405	1.69586e+06	824359	1.0944e+06	1058728	1.01441e+06	239480	642584	1.36735e+06	809851	895633	457269	733478	1.34509e+06	371890	858103	651133	611246	637562	5954500	728542	360027	535790	463139	531196	949867	170784
669	116.035	17.3599	878007	105254	127257	91456	575120	619320	649895	719613	159719	122392	9330038	507714	483384	398378	505860	1.00375e+06	180970	114932	256959	774281	189291	169467	577602	392433	210592	154300	577307	151743	451814	360987	654885	101819	558122	380918	604043	422322	664104	768562	225928	235392	254885	607504	131601	486606	236672	498353	338854
671	431.141	13.3209	877210	771910	726910	4171790	698260	679111	633303	1.62543e+06	9177092	1.07671e+06	607617	7.44826e+06	805620	1.56484e+06	3.67231e+06	3.93694e+06	140573	104849	2.94124e+06	320135	2.58999e+06	191261	190097	200693	258736	187466	2.70447e+06	172559	167090	202880	334497	3.69493e+06	5065861	3.82168e+06	301191	405710	255938	324637	1.30243e+06	3346742	2.51466e+06	2991613	153817	4279398	536728	11767077	3.31367e+06
675	313.079	0.752744	872648	685835	565984	871190	695121	1.04725e+06	646864	1.4532e+06	851777	441309	733610	983159	397477	918344	1.47485e+06	390274	235905	797248	970965	1.22959e+06	399825	1.08981e+06	1.06988e+06	619104	732566	668899	159761	394237	1358437	413324	894604	271187	802250	784226	505117	1.11084e+06	398394	814666	387450	3.74361e+06	635609	464475	316103	533338	506863	1.20818e+06	239992
678	276.034	13.1958	869850	398941	1.15989e+06	2752560	5128676	1.57235e+06	1.54179e+06	3.52683e+06	2.1104e+06	2.12155e+06	256540	3345631	3.44324e+06	14163877	3.64616e+06	2647737	2.27068e+06	1.89622e+06	2.67507e+06	3.07e+06	132142	2.0129e+06	3.18352e+06	3.96328e+06	1.98858e+06	747208	453802	1.98353e+06	13120043	12424083	12208743	143286	2.791e+06	115373	2474065	3.19074e+06	11310025	2938923	186320	301085	728321	267617	1.02604e+06	326260	877820	2.46771e+06	0
679	187.038	0.94574	869014	390077	292513	263161	279807	433866	240913	708715	285740	239128	200146	248838	187200	314807	1152662	218604	162008	197274	166387	362661	95542.1	255055	284035	219893	154713	191330	107729	151048	254856	131598	151555	158355	242633	98098.9	190114	197681	145886	219135	98644.5	93478.8	114907	225986	175892	168063	85580.1	282572	207204
682	335.062	8.44576	862961	75493.2	182177	2.62974e+06	224127	183273	203352	6.25574e+06	2.81516e+06	3344573	40037.5	2.25208e+06	926196	4.96186e+06	5.12421e+06	7.49696e+06	4891238	4.05293e+06	3124376	11603452	1.55501e+06	8134188	7.22152e+06	7351646	8448848	7558324	3.7098e+06	6427634	6.93429e+06	12185048	15529719	2.90419e+06	6.55038e+06	4.52793e+06	10286405	8880753	14025495	13034528	1.5735e+06	1.48125e+06	3.8695e+06	3.80893e+06	7.21481e+06	5.96495e+06	2348251	399871	2.84212e+06
686	374.104	10.3416	850567	282512	326064	213768	619667	503224	373560	578586	231977	81800.3	122825	447670	748072	524426	629930	175880	56294	59646.6	53112.2	150225	0	70004.3	102570	166366	46446.7	38017.4	0	39753.4	158495	159242	118516	0	242598	0	111442	158847	89634.2	45918	0	0	0	0	40434.5	0	0	592981	0
687	239.077	19.5606	850457	203188	284680	219736	733094	830268	850089	1.32181e+06	192134	305008	417217	701581	506700	894044	826162	1.05522e+06	364090	181527	269989	1.91484e+06	441661	394821	1.32919e+06	774873	396451	398015	823772	325273	1.83653e+06	1.07522e+06	3.13054e+06	491593	1530338	503147	1.49732e+06	2668674	1.5518e+06	2.73787e+06	523088	450507	1.30526e+06	1.84564e+06	489053	1.66645e+06	984155	1.91675e+06	1.67778e+06
688	251.051	3.85242	849998	631306	632554	342506	796119	878631	840912	348077	316727	114317	1.07284e+06	543935	747943	402397	339490	552526	145937	124159	99395.6	129485	0	99876.1	327499	243886	101033	126018	92553	115075	192392	171329	253903	63835.4	459549	82604.4	337125	317493	166377	125443	0	58161.3	89007.2	89219.7	115858	95481.5	0	89670.1	100492
689	161.046	15.7539	848224	363088	374958	354367	458009	484252	564857	551605	318567	402101	416208	597506	396329	445218	899738	608743	573042	509863	420676	2246991	1.80489e+06	698038	1.05937e+06	671943	850189	859129	1.61504e+06	701754	458264	1.32615e+06	710961	1879790	816615	1.7379e+06	1.23806e+06	763541	761000	672836	1.36879e+06	1603236	2210367	2269662	647352	1.96288e+06	1.53942e+06	3.26609e+06	3034725
696	458.192	14.4162	835657	856331	828526	1461260	841387	1044114	979788	1.23108e+06	1311467	1.44956e+06	1.27367e+06	1286338	1018130	734980	1.1464e+06	979267	1.57717e+06	1.10985e+06	1.82584e+06	1080904	106361	1.2373e+06	1.08477e+06	1.27287e+06	459766	65826.2	63038	1.03763e+06	945093	535567	662177	119213	988864	107441	739877	926802	724843	759446	82065.8	134208	0	0	61305.3	98236.2	0	510117	194691
700	615.177	0.750133	828415	625562	982353	2.33002e+06	1.47043e+06	1.66048e+06	990717	1.52328e+06	1.18393e+06	2539206	1.38089e+06	2.35987e+06	1.00105e+06	1.27522e+06	1.20045e+06	1.37693e+06	3184562	1.55774e+06	2.97326e+06	3.55878e+06	2.36717e+06	4667097	3.30419e+06	3.44548e+06	2.60829e+06	1.69323e+06	1.29763e+06	2.46751e+06	3.56675e+06	2.96878e+06	4796553	768755	3.48826e+06	2.09589e+06	1.66779e+06	4346046	1924651	2.01458e+06	5510565	1.46839e+06	596242	1.25952e+06	2.34218e+06	683418	3525272	846466	952256
701	187.861	10.9352	823616	995034	1.04855e+06	397611	4.94613e+06	2901669	3180482	231312	371287	24809.4	1.83077e+06	1.35063e+06	906265	2582975	576685	578571	0	37125.8	21254.5	0	0	0	148222	17552.5	0	0	0	0	301073	33586.5	51771.8	0	658866	0	181209	155056	0	72256	0	0	0	0	0	0	0	223707	0
705	501.149	19.6124	817210	255427	280830	234813	828736	776920	913565	715805	279081	277844	1086241	677917	793071	773164	828169	882820	254134	171005	182440	650983	191679	288205	837330	630364	228843	278435	504174	220453	817781	648712	754920	163648	884126	100494	795895	642210	617941	900657	129294	200165	430792	364559	295956	520762	510984	708685	385700
707	275.069	8.77938	814122	719072	153275	877638	1.25811e+06	730680	962303	900782	205588	338449	593180	3.6804e+06	834031	809322	842338	1.3218e+06	505617	886476	1.30688e+06	3319733	224861	1.14868e+06	2.77635e+06	1.37109e+06	2.03053e+06	1.16127e+06	453328	2.25077e+06	2.03722e+06	6816180	2.65374e+06	0	11909198	454659	1.03314e+06	4.33665e+06	3.15385e+06	2100383	545656	173903	380367	510482	484670	0	760073	539410	461956
709	141.019	1.31454	810659	104831	170260	984660	176397	148117	100439	1.85901e+06	1.11235e+06	1.15869e+06	54553.2	1.22281e+06	463965	1.50683e+06	1845222	1.37727e+06	1.1499e+06	915603	1.24106e+06	1698864	2.04476e+06	792271	1.8138e+06	1.90312e+06	1.07319e+06	793112	2.83151e+06	1.13978e+06	1.78842e+06	1.37449e+06	1471292	1.7819e+06	1.62088e+06	1.18976e+06	1.42609e+06	1.76867e+06	1.57361e+06	1.38845e+06	2.14937e+06	2093652	2.78053e+06	3030953	763278	3.09827e+06	3.43738e+06	235488	3.4875e+06
711	321.026	19.8805	810012	636281	761641	660665	477307	378891	377479	537656	211341	282062	0	1.13811e+06	527463	1.05858e+06	457848	463897	373097	263940	597741	1.38657e+06	6863771	452834	1.04035e+06	1.45985e+06	326912	345896	13320778	232747	417998	1.79008e+06	358618	8547326	491992	4.22067e+06	922346	510412	683301	375931	6398327	4.49512e+06	13339225	13382971	610468	11431419	9724876	468916	10802579
715	153.019	0.968231	803437	339663	471197	483464	1.08853e+06	611409	480810	860258	428308	434659	82971.4	864662	777307	768883	560443	431326	1.08422e+06	324984	257029	1.24207e+06	6926192	496827	649024	798716	431850	578178	3.84182e+06	313262	858683	788528	716573	7.02764e+06	525488	4065392	572542	746038	699337	496142	7.9415e+06	7.67376e+06	6.15598e+06	9068646	522357	10191982	6.67357e+06	1.01713e+06	6570433
721	123.061	17.1817	794841	274282	272440	252116	466330	507052	512444	878342	401178	172006	6.31146e+06	603550	438463	252249	688596	631053	555116	169257	196646	883822	225969	196325	510213	409136	229768	342239	223301	223762	313662	254704	534046	157213	501655	386974	489291	672414	531957	462698	401426	470284	557914	785757	794377	1251236	245634	400744	447056
728	392.048	8.17519	781286	76198.8	180999	253381	435900	256359	415172	769613	248672	127057	95369.3	818854	613623	1.3377e+06	1.02165e+06	836784	79448.8	120506	94345.7	280102	0	77779.2	797976	363891	0	100387	0	0	654644	263503	404652	0	819187	0	532681	521537	358515	498063	0	0	0	0	0	122935	0	102725	0
735	663.143	8.27274	773993	0	82322.3	11808652	57001.2	43101	0	53349896	14664638	132230416	0	3.82916e+06	829700	19375596	22127654	63366776	253320160	163626320	92816912	239391360	323527488	191547216	172479040	143503552	229988176	253487952	211098960	262054912	135298832	159100944	222007840	315338368	42324904	333739200	160758528	111631080	200992480	231220896	306889408	286405344	228589360	343406368	218312272	309712320	216267248	184682	341453760
750	381.072	16.8098	752087	483308	112849	708934	454804	245416	269026	339475	173946	150119	95448.7	1175729	644706	507182	536324	381006	164602	287301	550392	668316	117105	186449	1291388	874384	405158	151680	265029	391305	1.08703e+06	780528	503144	46456.3	2.98761e+06	130028	165558	1.0659e+06	528612	249147	224998	110366	225086	179140	128223	40386.5	579766	151652	162644
752	166.055	1.37576	748294	966817	878092	521230	1.79097e+06	1.79517e+06	1.32857e+06	516016	506948	408666	2.31091e+06	972463	1.34623e+06	855443	482304	787832	401717	528854	408014	383560	185661	358196	804633	773453	351832	296216	251827	409657	892354	841148	759334	182641	832944	226059	801239	820614	782437	746169	154514	158781	244112	217617	412336	341301	212191	206786	143252
755	275.056	19.5385	745084	568513	538418	555827	632549	736136	633716	818560	628590	599394	1.82707e+06	478816	596736	504889	1.69938e+06	728075	586262	698367	666439	583830	476512	682997	543004	534670	635641	667411	392944	658523	641272	642583	647248	636280	590641	594481	634162	634838	651550	628355	528119	546732	557002	498909	571182	500745	475447	838023	559468
757	286.079	1.39126	742075	804863	636188	323960	1.13976e+06	1301299	1.13671e+06	495347	342752	231197	1940780	687891	953255	575997	471795	668210	227672	306705	256235	337497	0	207035	612574	470418	187151	157043	140105	250579	475352	447646	423089	96609.8	709574	109854	650204	487966	357625	468957	0	0	95875.2	0	207837	287890	0	164536	0
763	429.125	13.3987	728527	768630	688516	4266746	538957	574927	538061	1.61071e+06	9021079	1.70158e+06	540359	6.40194e+06	666565	1.51051e+06	4011350	4912162	56847.6	106837	3.83723e+06	101729	2.57351e+06	58896.6	196283	289026	0	0	2.63135e+06	67442.1	173265	53492.5	65069.1	3.62201e+06	6.08143e+06	4285219	473621	342942	66192.4	176883	1.25992e+06	3660690	2.38598e+06	3.0062e+06	0	4490718	509420	12546665	3544490
764	618.153	8.23196	727636	50219.7	167824	595907	262260	188416	202981	1.42696e+06	631958	572310	0	1.51551e+06	905480	1490236	1.46477e+06	2.26083e+06	581441	606335	647972	1.1746e+06	329827	584443	1.64661e+06	1.20927e+06	599350	626406	411032	620521	1.43983e+06	1.49388e+06	1.48996e+06	341941	2.03138e+06	477087	2.20017e+06	1.6011e+06	1.21193e+06	1.85494e+06	268982	361754	387638	511877	664443	1.20926e+06	338861	174874	309446
768	71.0136	19.5482	723324	434365	551459	388818	771789	1.0764e+06	795069	762882	409292	474868	376341	733209	991289	725338	595703	582085	705061	303550	422439	803036	807245	757070	817072	1.06918e+06	506741	597947	1.18677e+06	485452	1178331	1.79516e+06	2249932	877356	757957	1.05274e+06	627485	1292055	1.89756e+06	2374901	729471	859353	1.61262e+06	1.25259e+06	741632	1.17939e+06	1.91021e+06	1.09264e+06	1.34247e+06
772	487.147	8.97827	720632	238374	404596	84644.5	771715	510358	568079	103295	101041	131864	376620	380578	1.05445e+06	276639	379967	166682	201006	110069	175613	273549	0	614011	188965	243526	236599	267678	0	203058	229521	336842	192322	0	254727	228419	254649	192401	221459	320696	0	0	0	0	335806	551413	0	163589	0
773	717.15	0.770014	719647	558363	257542	605094	444063	846405	235920	462794	322736	497906	365996	686944	259466	418250	457433	193609	650135	461454	847915	908793	471854	914892	726634	963480	591108	361192	209937	476374	1.12263e+06	751402	995208	134981	1120925	349126	404184	1.40626e+06	414182	392815	872550	399811	130723	267984	489565	189039	619871	126959	172150
774	283.147	5.1143	718905	64587.3	42727.7	676767	567663	571914	318260	714034	314074	378284	174827	3276269	467489	504791	419760	1.3294e+06	296038	647197	729893	522158	271316	508867	1.25195e+06	1.40009e+06	468309	221298	825878	516348	2427339	2189594	1.7094e+06	151596	2.77249e+06	301672	614062	2.47599e+06	882956	191929	900735	205360	391492	846116	122434	201178	1.07564e+06	196919	209777
775	447.134	7.05163	718699	562453	271670	514197	800225	714464	585524	894318	259195	300563	789686	1.85365e+06	887198	750734	971012	616330	419843	521454	896174	1.63572e+06	640656	710115	2.17678e+06	1.7853e+06	1.44806e+06	669086	879397	1.07296e+06	3.02529e+06	1.66162e+06	1.37354e+06	364918	4158333	676479	469339	2.07884e+06	1.87015e+06	444708	1.08297e+06	594736	911100	773323	1.11047e+06	171895	831331	446005	830164
778	217.03	9.43666	716754	149672	486313	7.00486e+06	330967	1.25419e+06	315328	12503440	5466192	19992352	485043	5.39431e+06	3.06512e+06	2.35577e+06	11453086	19652926	30242728	23855390	15434696	73405120	6.85415e+06	59886788	18630910	38051804	60206952	53792884	16478838	40831420	14530502	66942836	54825552	22408328	14804699	36358404	40323736	35933220	59105544	61021916	10703558	7845806	31363054	19942964	57958520	13190278	4.08606e+06	6.35372e+06	18586448
779	153.992	1.20901	716648	431574	307624	344698	660053	654406	578490	664247	364932	326116	784350	658171	472835	645577	669741	481248	360476	391829	364570	591229	284168	353268	753100	642419	320493	309190	337749	379418	661959	568025	594875	318902	625772	327943	558302	711435	611938	692115	191742	278447	374425	356543	318833	622090	313529	521858	444669
781	935.24	0.732438	716007	846481	490204	1.17738e+06	945889	1.16868e+06	635323	690081	515747	910151	872630	1.52263e+06	649844	608593	575979	863013	703988	678454	1.26359e+06	1.26595e+06	947342	1.19279e+06	1.36711e+06	1.44274e+06	1.03379e+06	627042	595983	993903	1.64324e+06	1.5487e+06	1.64845e+06	254865	2199980	550932	796915	2.3742e+06	1.07818e+06	621229	1.79063e+06	659000	360810	502429	951931	271982	1.89165e+06	297128	336578
789	111.009	0.978592	703951	393400	592846	436894	906300	710551	795229	665856	428738	531433	258952	1.17056e+06	952842	886359	630780	898722	514821	463190	381482	1.12305e+06	3.31626e+06	570699	1.16758e+06	1.1272e+06	527238	706822	1.70984e+06	443512	853698	1.26484e+06	744363	2241377	948483	893349	1.15635e+06	1.19297e+06	1.0673e+06	912987	3.31912e+06	3.63609e+06	2.64647e+06	3.20845e+06	792922	2.64157e+06	3711095	726465	2525582
790	293.179	19.5958	702881	402960	380018	399375	959160	988097	1.51935e+06	813332	425462	425323	3478631	1.18505e+06	846445	1.07371e+06	1.04247e+06	1.92962e+06	380176	474561	457205	628115	364361	426541	1.97929e+06	825179	370970	449624	774628	481871	758058	730499	864021	354863	1.83489e+06	369778	2.06008e+06	972184	928983	1.34564e+06	360551	322150	757066	495669	395887	1690852	808455	706151	563156
793	277.124	8.39761	11275007	3710929	3.81823e+06	2031644	6652936	8.3067e+06	7.22509e+06	4.91858e+06	1.92392e+06	394906	10304036	3.96368e+06	5.12731e+06	3440841	6410848	2.57406e+06	131831	200249	311291	225938	0	138979	556332	504143	110440	120108	0	89121.7	796608	149050	201237	0	2408971	0	252766	822615	156995	0	0	0	0	0	129030	142637	0	4.13364e+06	165745
794	335.041	19.8494	697447	781218	872940	1.22071e+06	745623	553705	540861	639126	378039	565359	0	1.79212e+06	600597	2874539	2.06364e+06	1.33693e+06	512459	288195	522248	2109003	7381451	864868	2413255	1.74822e+06	656423	532997	14792300	285348	942952	3025857	921303	4.83794e+06	1.05456e+06	1.41476e+06	2.46562e+06	1.08891e+06	1273955	588099	8522976	5.53927e+06	13764477	11968434	670888	9908962	24605090	465900	14327675
795	295.046	19.7007	696385	1.00931e+06	1.27104e+06	1.21552e+06	1.18389e+06	1.02453e+06	1.12412e+06	578869	462012	623178	16698.9	1.72688e+06	984460	1.54525e+06	82856.1	993573	749746	372372	664653	1.1199e+06	3.61653e+06	942704	1.54827e+06	1.87416e+06	743572	683791	4952344	299950	984480	2.31834e+06	816443	3077028	1.04148e+06	1.63046e+06	1.41454e+06	1.39451e+06	1367587	1.00815e+06	3313848	3.71186e+06	5118257	3296703	1.06116e+06	3.88393e+06	5.88805e+06	598707	3.4844e+06
801	194.906	20.0652	688335	358175	347923	319196	794530	1.98372e+06	1.01234e+06	713020	343633	651698	675529	1.40244e+06	682465	924818	516140	1.9657e+06	506211	315998	293739	612205	278001	519715	858417	701655	318450	347356	1.07174e+06	330777	772047	936572	995578	292433	1.0529e+06	223801	2.68212e+06	1.0192e+06	1.17684e+06	1.00851e+06	273649	414861	1.09731e+06	539086	348734	631939	900344	651840	522997
803	372.173	11.9003	681418	542023	509212	455752	546685	675457	748636	692516	553936	256414	989361	608953	590517	488891	860804	828808	106533	309876	384370	103283	0	115138	269642	163361	113974	79205.5	0	108594	156305	114117	98642.9	0	661752	0	307680	377712	69809.6	70061.5	0	0	0	0	97913.1	0	0	277424	0
810	161.046	10.0128	677504	344550	328764	537885	393130	490504	422296	1.33312e+06	421222	970450	617982	835044	532142	550168	1.07067e+06	1.6023e+06	1.5994e+06	1.27557e+06	933958	4.19358e+06	4.66838e+06	2487669	1.90055e+06	1.78041e+06	2.73083e+06	1.96248e+06	4380032	2.29667e+06	1.27346e+06	3.29655e+06	4.43499e+06	4.16338e+06	2133207	4.02127e+06	3.21758e+06	7645350	3.18462e+06	3.82717e+06	4.09177e+06	8552393	6.38631e+06	8985014	1.98716e+06	6.7566e+06	4644885	1.10015e+06	14197281
812	353.052	19.5681	675979	43254.9	61443.4	136158	523735	769669	712201	442840	33599.2	51077.8	0	1.53476e+06	339401	758641	0	689147	55622.6	28731.6	45497.8	1.72881e+06	282133	69138.9	1.92685e+06	653509	50192.4	26636.7	1495724	18887.1	464012	978291	358296	109780	848406	37828.6	1208079	989918	708748	720213	227555	233176	1.53602e+06	2.11458e+06	56036.8	536572	3.17919e+06	415142	3.24422e+06
817	264.945	1.25938	668084	94278.9	149959	1165213	253508	337938	86097.2	1.59825e+06	1.04169e+06	1.19464e+06	75629	2.63105e+06	643486	2473580	1.61383e+06	3.26625e+06	1.03267e+06	1.25035e+06	1.4787e+06	1.36497e+06	693688	895310	3890404	2.53977e+06	1.02947e+06	984291	1.8268e+06	1.30572e+06	3.23613e+06	1.86286e+06	2.76342e+06	540319	3.61881e+06	800640	4.30963e+06	4230060	2.30931e+06	2.67351e+06	686056	584951	1.76494e+06	810036	548831	3.33494e+06	1.48149e+06	0	712272
819	165.041	0.772909	665202	779864	666376	878311	469237	742028	451560	1.1983e+06	925868	481275	572872	698757	204335	467224	1.17851e+06	314948	299193	857463	939296	1.01181e+06	441671	1.07688e+06	749803	266932	799331	689906	104126	431808	754170	243532	468625	312924	589123	959953	346315	804631	238441	586161	427764	4.16837e+06	401235	371083	371394	336904	300044	1.11892e+06	241237
830	154.999	8.4467	654573	132303	241863	2903303	374064	286751	251140	5191933	3.2168e+06	3.94895e+06	0	2.25741e+06	1222064	5853246	4110976	6.25169e+06	5414558	4443739	3789655	8381073	2.59896e+06	7490074	7068240	9884706	8.28756e+06	7388670	5.19086e+06	6448097	7.73881e+06	14138143	13998490	3.56801e+06	6183075	4430427	8286219	8446262	14883237	10501003	2.68563e+06	2.78188e+06	4921776	3929196	7064993	5558311	4272257	390990	3.28234e+06
832	211.081	0.935222	652202	163190	555604	129389	370047	405837	1.1008e+06	640598	162355	170703	542893	432693	774142	343765	874705	1.71109e+06	222949	685795	164180	501566	1091293	210914	497625	202748	912163	679723	958918	719262	339985	587562	293761	898843	337250	138384	1.1632e+06	459991	1.08602e+06	826402	510490	818736	888934	877954	651810	735870	1.00031e+06	339246	820120
834	405.102	13.0531	650639	172876	1.79912e+06	39133220	1.22663e+06	1.40555e+06	1.24508e+06	63251712	44259472	45321832	73926.9	18362868	23161600	76071488	52907188	72413048	42371036	45583840	44870124	54661152	14034583	40427796	65906368	74550200	41935160	41629176	23345430	38265604	70939024	73543304	74102912	17730264	73370072	21023676	61339396	68705960	68806016	63491420	16469479	22541316	23726902	22974818	47492788	24262492	21133118	59606528	24717304
840	289.036	3.12761	644825	106036	323899	2950689	174169	140340	75784	2.70439e+06	3192327	3.07897e+06	36216	2.40949e+06	1.30251e+06	3.27768e+06	2812286	2.63281e+06	3494241	2.97622e+06	2.91108e+06	3.00766e+06	2253684	3.83522e+06	2.97881e+06	4.65697e+06	3.7521e+06	3.58054e+06	3.3291e+06	3.47119e+06	3.46845e+06	4989701	3.9992e+06	2439925	2.82704e+06	2.73234e+06	2740306	3.17618e+06	4.5657e+06	3.11944e+06	2.23227e+06	2.19771e+06	2765325	2.03366e+06	3.59251e+06	2.2938e+06	2.43348e+06	106571	2.02114e+06
842	154.999	1.29338	644413	107206	152220	995042	193351	172556	136665	1.7828e+06	1.08647e+06	1048354	62696.8	982091	399606	1.21025e+06	1.60519e+06	1.28111e+06	1.19329e+06	929786	1.31074e+06	1.86512e+06	2.21308e+06	1114525	1.67106e+06	1875811	1.16474e+06	1.50145e+06	2.9585e+06	1.11768e+06	1.78149e+06	1.28661e+06	1435055	2164775	1.57631e+06	1.66578e+06	1.35254e+06	1.78578e+06	1.58802e+06	1232147	2.23515e+06	2158097	4.26549e+06	3.58757e+06	1.08726e+06	2428626	3.72606e+06	656939	2.98607e+06
852	139.004	0.963805	631737	359848	458683	402495	702564	619307	611363	612487	272585	318616	78248.9	978256	732553	856546	440986	635472	353477	313288	336008	1.00602e+06	1.66167e+06	361688	895470	981583	339875	421499	2.01496e+06	284790	635639	1.15521e+06	533156	989593	728902	647308	873962	851045	758051	640336	1.74728e+06	1.87484e+06	1.61759e+06	1.88869e+06	462845	1.42737e+06	1.97453e+06	398338	2.16682e+06
854	429.125	14.4728	630470	651547	648534	549843	579822	678054	680675	472039	588665	362106	799954	616703	786743	503786	571234	385628	239957	340652	335495	240972	154604	208168	351532	361362	196230	248457	139805	176934	391001	212868	205666	264851	408460	140129	271992	280170	191098	341371	111499	127989	172797	249812	114649	146389	0	513118	443094
861	101.025	1.3662	622278	256230	314983	414597	339559	301835	285515	804768	380574	439721	383134	611521	441944	591363	729807	609423	452327	361245	504480	677089	796298	536366	656676	574673	515907	503040	984702	449565	682092	635196	704045	684025	586174	465957	672676	706914	631700	661270	657999	836559	994674	959638	546550	988460	1.10714e+06	1.77738e+06	1.05032e+06
867	145.014	1.40882	614684	81165.2	122933	516212	168720	166391	129102	1.02004e+06	528599	1148754	105529	807115	323788	762552	897629	1.36373e+06	1.51009e+06	1.15508e+06	858716	3.13505e+06	1.12487e+06	2.22191e+06	1.83626e+06	1519129	2.30006e+06	2.16001e+06	1.54329e+06	1.79227e+06	1.61875e+06	2.09555e+06	2.84272e+06	998908	1.89202e+06	966150	2.81995e+06	2.64484e+06	2.20557e+06	2.55882e+06	1.17564e+06	1.07931e+06	1.4527e+06	1.83524e+06	1.84625e+06	1.75813e+06	1599906	12009012	1.98131e+06
871	85.9995	9.41702	609914	5784.84	0	0	6.02216e+06	159453	11616210	676889	0	0	0	1.46197e+06	109356	6.92572e+06	1.1777e+06	177627	0	0	0	1.52124e+06	0	0	3.16941e+06	330778	0	42369	3.99321e+06	0	7.69079e+06	2.03211e+06	53320036	0	1.60169e+06	0	459623	5.01034e+06	9547217	3.76953e+06	0	0	6.01835e+06	760805	0	0	4225257	710766	365006
879	137.024	0.956697	607789	248602	252936	320533	673766	578772	445644	740426	274464	379348	259970	603665	595822	708882	714083	526139	422954	321767	437425	869160	506193	750839	682481	750360	376282	987432	868648	384101	840584	813654	968175	511136	791796	458214	555817	924057	841882	734746	643424	513746	736313	973044	866806	1.00633e+06	1286474	568475	1.10959e+06
883	293.176	17.1709	604092	187295	184291	130593	490136	1.05052e+06	538456	775436	246639	770326	2.6309e+06	755501	836866	632017	232849	573858	355255	149555	180160	659048	489849	347534	737092	857842	156373	459762	395726	110091	473534	484552	669988	227516	751693	483722	628872	731276	575867	1.11568e+06	632253	563335	1.08467e+06	919618	204396	1.63806e+06	489381	296808	557372
884	194.049	6.81324	603374	150541	206399	161573	1.44873e+06	1.30875e+06	283277	357663	313792	84670.7	7.07814e+06	420967	236058	185952	432185	704312	74910.8	143937	140843	84258.1	200822	149290	114640	163576	92308.7	1.96716e+06	55442.6	61972.9	136731	138150	264759	261453	421411	212640	80271.4	147354	81937.8	1.77178e+06	184002	108934	243716	146103	481014	51630.4	195119	135389	224004
889	305.141	13.7897	599492	299314	300874	199765	348486	463368	476163	630327	223796	71964.2	399038	432225	562314	277238	563340	314961	81029.1	79248	159591	180828	0	67814.2	219732	122574	44508.8	43019.6	0	49730.6	204193	102005	100299	0	275855	0	191684	135952	84862.9	69746.7	0	0	0	0	0	0	0	224970	0
896	361.078	19.221	595115	271557	474170	148217	98989.8	124054	137043	221398	107760	266307	0	285566	62409.3	112701	32642.6	397359	549428	157136	327795	916400	797220	577345	535027	399805	391648	939723	3718307	353858	204856	1.18749e+06	485781	969695	358762	1.23065e+06	384907	418096	1.15007e+06	491602	936524	896629	5515131	2923459	1.41348e+06	5.87049e+06	8.26669e+06	341807	5.24264e+06
905	265.148	20.8761	591307	431799	413015	416764	615781	545241	650351	540316	427355	362179	867912	553150	585960	570822	566188	654484	362200	387080	367276	535958	367759	372173	595678	552676	396858	391063	512963	375854	563719	571003	574466	381829	639474	317840	589789	596761	531628	600997	361493	327491	499936	447353	367459	612960	484560	557329	441171
910	131.071	1.28714	583483	254630	255513	321239	526978	468810	574951	587508	297573	276344	699511	545955	423988	491687	517730	575010	293355	327445	245349	584359	0	285026	525068	483722	330232	296314	108547	314849	488643	569050	530302	99210.1	756359	181349	583126	534885	672700	573477	131716	0	96770.3	157361	263890	226091	0	876371	155718
917	447.094	4.17334	580669	297126	183135	15121116	192419	296478	196039	37628328	9112494	24866570	102950	8636413	1.16796e+06	5.18065e+06	10798684	17277184	18077376	50353596	43054004	26243826	271108224	79092264	14715191	15593878	4.56195e+06	21735466	300599808	32824328	44720484	8664363	14351155	198450048	26188742	236409456	61680360	33491556	4758893	48367128	299875968	244006400	330776576	178775824	1.68801e+06	300505568	382282176	22175428	234043376
924	145.051	9.85182	569049	259625	284261	392516	499580	580807	498987	722887	369431	534983	712440	854102	426368	506862	694942	894036	584638	524016	523482	949410	3.29766e+06	648012	833042	799102	1178536	1.31675e+06	3.82966e+06	608882	812764	940029	1.12e+06	3.10529e+06	829662	1.40218e+06	652798	1.41795e+06	1318413	850229	2.43366e+06	2.78078e+06	1.28818e+06	3987412	987581	2.32371e+06	2.9456e+06	1.54677e+06	3.54296e+06
926	429.035	17.5662	567733	733259	594656	764398	356488	482801	395897	706242	597593	1.07417e+06	0	899784	514007	925784	567105	835711	2.03937e+06	1.8167e+06	1.43347e+06	1.99018e+06	4.03425e+06	1621394	1.56018e+06	1.66847e+06	1917795	2485414	5.28311e+06	2413802	1.18363e+06	1.9979e+06	2.14736e+06	5.19493e+06	841139	3.8643e+06	1.60058e+06	1.32042e+06	2.17113e+06	2.15413e+06	4235793	3.28125e+06	6251150	5.34704e+06	1.64691e+06	3069162	5.27063e+06	353071	4.92085e+06
928	703.487	0.776	561138	163733	64141.4	1.62967e+06	1.35481e+06	1.53181e+06	226625	667954	1.63061e+06	2.50866e+06	576972	2.05775e+06	737426	302815	317173	342420	2.64678e+06	1.1501e+06	1.51384e+06	666127	1.13335e+06	3.58525e+06	1919028	2.24551e+06	988292	577032	542613	1115311	3.07345e+06	3.64478e+06	3.52902e+06	206842	3.08544e+06	883574	589379	3.1143e+06	1.72661e+06	327333	3.64686e+06	583630	248000	309860	681249	201837	2.30143e+06	93461.5	176191
930	439.159	14.3292	557501	450958	404347	296020	564860	684260	645479	489977	369310	242642	881692	560960	520095	589801	475350	620133	270078	277653	245254	295159	134568	185443	438620	343228	156436	121609	211876	256319	393721	348800	301322	191426	546925	198915	487674	432720	290867	235731	131308	121808	179903	215204	122013	309529	212799	326559	136905
934	173.009	1.41748	555546	156219	225666	2531983	278238	284277	290497	4.85708e+06	2.9792e+06	6.6014e+06	230540	2.78397e+06	313565	2.28551e+06	3.37718e+06	8510440	11062827	8187248	4.6335e+06	24169628	2732584	17769256	11465017	10342898	20604158	21298718	3828061	15400100	11073006	16485816	23958462	2.9926e+06	11860062	4.89382e+06	19789474	18956656	17692328	20834070	2341698	1.76616e+06	4.92071e+06	4.43602e+06	18659774	7.79337e+06	2.95021e+06	130194952	5.12083e+06
935	165.019	0.955288	554703	246435	420279	259431	795498	498851	824241	636964	267729	417163	763469	630754	643902	460531	558641	678460	926014	473871	261900	727341	468878	1.43236e+06	626006	500017	765872	1.64447e+06	652944	409874	710198	726034	575931	663826	699422	444370	700128	821332	1.18046e+06	786256	510524	444140	767468	1.09382e+06	1.62204e+06	1.03014e+06	684952	550458	897820
936	201.026	17.3788	554516	616116	553499	1.18039e+06	494082	523700	604676	1786588	1.10901e+06	2.79103e+06	598459	828404	412624	1.13033e+06	1.45148e+06	1.99846e+06	5.18616e+06	4.70684e+06	3.38253e+06	4908423	28495106	9861229	3.05078e+06	2.66472e+06	5.0273e+06	13007525	12960167	7.55683e+06	2498291	5.83407e+06	4105289	19209150	3.25323e+06	29758774	3.08739e+06	3741397	5.63438e+06	3.9651e+06	33060894	11893525	12396408	15693392	10873726	8414165	18134558	9935241	14244960
937	196.895	15.9819	554158	32785.1	78305.9	26368	3.22154e+06	1.51911e+06	1.18391e+06	597735	34243.2	446171	0	1756519	1.18497e+06	3.66435e+06	406356	894226	273638	20316.4	0	1.26245e+06	0	474004	489244	1.31905e+06	29237.9	29289	3.41595e+06	28975	2.94573e+06	2668535	3987349	79135.2	594608	0	1.54193e+06	1518189	4787723	1.05934e+06	0	491153	3.56053e+06	417147	140976	356858	3324420	352913	1.4813e+06
949	93.0346	14.9522	541895	222836	207757	202385	222906	227237	224865	220304	173329	364160	60717.9	326246	520089	303413	434586	215393	791421	461659	284337	1.24441e+06	1406497	735154	360202	820935	945590	3110027	1.86841e+06	911070	319869	1577644	841364	1.23882e+06	410111	1454777	756484	400249	1.65729e+06	463044	1.05696e+06	1.47519e+06	3.01591e+06	1.18537e+06	2.33272e+06	646025	1.16982e+06	979039	2.34459e+06
968	153.066	19.5312	524803	100945	101932	73672.8	500838	709369	471747	595160	118859	92966.3	438675	338514	502797	358657	436291	296807	93406.9	79065.2	98185.7	277480	101261	120567	378901	318097	79414.5	88139.4	182692	88079	529850	381642	684520	78638.6	418284	73246.4	293762	457477	467254	678974	115362	121044	259247	232730	102819	274323	296302	519429	260129
978	265.148	19.5887	521300	423398	384507	466610	614464	754847	779680	562109	425506	411738	1.48185e+06	953694	635480	660788	739232	886512	379150	383303	421781	553200	342538	375509	804993	557678	491461	435432	590519	423358	533550	563824	494723	430106	940335	375714	985426	563999	592103	826314	391358	314980	553087	448546	370818	793799	646628	572976	560693
984	327.135	14.3249	4959542	4.02134e+06	4127403	1.18624e+06	5.29919e+06	7128749	6787924	1.06779e+06	2376865	311847	8530597	3.05176e+06	6.36102e+06	2.53511e+06	1.85354e+06	884702	89270.1	259756	120867	101743	0	25650	278165	315794	0	0	0	67223.4	384328	110849	0	0	377455	0	728394	227373	56746.4	70888.2	0	0	0	0	0	0	0	311326	0
988	298.983	8.34804	514053	44139.1	124233	3.02232e+06	115317	83782.1	84423	9167657	3484754	3.72397e+06	0	2.73233e+06	1.25277e+06	9694962	8682401	10312699	3339976	3.4488e+06	3143320	7.46386e+06	1312984	5.13976e+06	8582016	10459652	4921345	3.52773e+06	3.25652e+06	3.48802e+06	11383340	12818561	12789998	1.81213e+06	9541945	2477058	8060242	8964121	11780217	10306798	1.2155e+06	1.28754e+06	3.01755e+06	2.43581e+06	3940834	4.63792e+06	2.29439e+06	366035	1.74114e+06
989	197.852	10.1435	513952	155721	170485	116876	1943982	774344	1.58421e+06	353655	99055.9	71866.4	281945	718085	513279	1699938	373948	392868	33136.3	95989	116918	93307.2	0	61593.6	484783	136786	33090.5	32182.5	0	51709.7	729938	357582	530925	0	578356	0	369074	589882	271225	412047	0	0	0	0	49309.3	0	0	409452	0
990	223.046	16.9289	511038	347010	539315	1.19839e+06	282092	404031	323221	4.48271e+06	1.42811e+06	7.10211e+06	26771.9	1.4972e+06	620734	2007297	1.48069e+06	1.78978e+06	23391876	5788091	5120093	26780558	105097312	25238638	5.83588e+06	16817930	55147040	53038240	122621696	21171232	6.9355e+06	33947788	33729628	149924704	4.436e+06	108671832	14520000	9987852	37524132	20728238	107171768	79974240	139665440	94258680	71966144	94611408	80073648	1.44124e+06	135090944
994	173.046	0.954686	507631	218608	222950	186386	426004	513054	377600	379388	184727	228253	167774	590932	749381	498123	267871	400226	336137	204612	186252	818442	789472	417203	639456	797957	321770	506113	2.08017e+06	270043	421948	1.29194e+06	872300	1.91208e+06	610201	1715986	526804	990900	912541	809983	1.22871e+06	787498	2.63035e+06	2339738	575509	2127539	2.24219e+06	211944	3.5024e+06
995	161.046	0.928612	507503	219478	264999	188426	482954	479276	375608	453858	203085	286833	501473	407534	318162	424636	474735	308695	259225	239751	235428	614688	237653	242838	511960	411089	250022	262606	459530	227585	481338	426059	410198	263857	424222	261436	485768	506953	354556	412136	221488	264759	486278	544728	211094	489749	491902	352513	723460
999	285.04	19.6001	502948	771469	568364	944162	807161	447701	968469	447172	375844	425893	0	609463	282020	642227	185480	944540	353602	198598	362665	1.06016e+06	1.18723e+06	514303	1.29843e+06	568783	755102	665072	867890	169404	664063	469530	576632	893538	836190	651741	923512	623785	623179	775239	1.42595e+06	939530	1.18309e+06	944840	460563	1.73086e+06	1.68043e+06	499495	1.5522e+06
1000	274.882	17.2669	502286	0	668464	0	2.3815e+06	1.3969e+06	1.31109e+06	416336	38332.5	2.16751e+06	61364.3	736181	1.09393e+06	2560307	291981	4473608	1327420	0	0	888784	0	1.07134e+06	345559	1.03162e+06	36755.3	0	1.63013e+06	0	1.91508e+06	1.75237e+06	2.3117e+06	254029	538257	0	6.99599e+06	888254	1.92123e+06	923640	0	927220	1.40496e+06	220314	621999	564503	1.49125e+06	334087	490553
1002	299.202	0.86674	502002	468714	149923904	5.41062e+06	128690536	83573168	193120176	18096346	46197856	53669832	167560048	135730240	132898272	19168938	26035610	225629152	42772248	105654144	12728491	74934704	189919088	39972756	88513224	10682512	134849376	76068496	122659816	89520664	10617139	92707032	13583061	145315360	110780488	4073499	148354384	75815904	94570632	108679456	134198008	185898288	104488488	114137856	62355068	151556208	134519504	123490	92230288
1009	136.988	0.935012	492541	199837	240666	218406	687839	519463	493094	330613	94938.1	147780	0	1.81439e+06	632146	2.47587e+06	32980.7	446599	127597	71781.6	139378	1.84671e+06	381230	231899	1.98545e+06	2.68745e+06	123265	125555	3802026	52724	520382	2.77697e+06	379258	452150	630846	529608	1.22874e+06	1.14179e+06	853559	418741	456696	480936	4.27077e+06	2891233	217408	1.11357e+06	4.61468e+06	223101	4.60049e+06
1014	179.056	9.55934	480140	111097	213599	15411708	361071	620565	528553	40532852	7695285	47034240	328598	20189514	1.31674e+06	8680679	18862388	46043176	65485868	32213700	39109556	165511088	155896736	108065912	59367504	89137944	135676720	247189312	114011176	79311200	39588608	177342832	126557808	280171904	64989824	406356640	118855112	133081968	162242368	151719152	174213264	231604704	174622800	200069552	167501664	642317888	150606160	8819110	260995856
1016	145.051	0.896164	478668	199414	293479	162529	390084	395708	455694	465933	162565	195090	576924	427179	354779	304812	473964	371905	194116	217363	186377	455590	199643	171680	410027	287480	230922	216722	332638	209830	367446	376957	362358	199502	419281	329406	420024	428020	303216	375534	212590	220369	313747	426148	226473	517014	292986	305898	472799
1018	366.045	19.7596	476002	147834	164848	145112	619229	568524	550326	434299	159195	137887	447439	486064	561435	490425	393216	394423	144596	147496	109432	434992	124249	113584	482947	462326	132392	111942	343130	104518	521902	408920	413457	131358	373875	106966	375487	438839	399678	373777	119898	117503	442465	324956	137181	317256	428897	428850	374353
1023	93.0346	15.3346	467762	222836	198055	201558	215490	239779	1393885	238716	175111	354792	72297.7	318949	525484	319348	235934	253589	691374	420353	271247	1.82106e+06	1.10513e+06	660507	345210	1901377	849229	2.61322e+06	1.71717e+06	752088	389617	1.2587e+06	758811	1.12849e+06	410111	1.15029e+06	917541	484013	1.65729e+06	448655	957444	1.25401e+06	2.57805e+06	967549	1.96588e+06	918578	1.15798e+06	1.41245e+06	2.53773e+06
1024	166.999	0.936078	466751	268251	346337	298689	613206	471162	564290	384937	222672	215905	32096.5	1.2005e+06	701963	1.07874e+06	191673	407996	207406	180162	251110	1.31634e+06	753083	257839	906992	1.22408e+06	248115	254872	2.92084e+06	158415	388809	1.40247e+06	288901	649335	467690	494416	842877	653727	737739	394304	706840	669850	2.89046e+06	2952967	333101	870262	2961104	242439	4.66328e+06
1029	115.004	0.933529	456956	199079	317584	196733	492455	395415	485013	461411	235999	249805	542272	552209	487256	389292	447613	459172	244029	236396	204773	678833	319439	313899	550174	441356	296963	360165	600286	252365	415930	579006	453552	334009	581624	271585	699820	485388	579270	555691	420345	577340	571611	738188	352813	569528	1.01156e+06	662361	719571
1032	377.086	15.5892	447276	366866	374972	399402	348465	448129	437543	534258	371751	631700	444125	436582	513074	346411	477278	633760	396185	273127	1.52202e+06	590191	420114	692324	374217	593786	284545	1.92652e+06	788506	484180	459922	666706	549650	1.064e+06	450909	1.30325e+06	441931	389390	538671	473430	291117	155967	364405	1.94797e+06	181586	274903	201053	202965	195574
1035	286.912	15.7434	445665	272212	258633	247972	306264	368141	402276	363859	242968	197891	358885	328528	294632	276321	388967	334687	181053	185577	181740	316011	0	161818	286059	216218	149337	118871	0	155473	246220	184843	189101	63378.3	344221	60796.5	290820	268681	169420	260478	0	0	0	75522.5	33431.8	87950.3	0	268005	0
1037	124.04	1.26329	444901	75728.6	97897.6	337506	143499	138280	144749	647737	313113	340758	107355	677379	277434	665957	735240	630436	358307	321935	316656	622235	537287	404921	686424	608362	486623	427444	968049	331406	596903	808350	699941	635159	695595	431901	635888	674958	766841	691647	543831	536607	948406	1.0214e+06	812319	766043	863508	154705	1.07232e+06
1040	335.041	0.926827	432448	652006	1618330	1.13155e+06	552265	343810	684462	412878	360126	759796	0	2252603	766705	915327	181917	1.93711e+06	576268	358810	358009	2.43026e+06	8516411	1.40714e+06	2508135	1.47872e+06	1.05615e+06	936394	13845400	364810	500698	2.70698e+06	450812	6392873	980990	1.33377e+06	3.64913e+06	1.11118e+06	1.70485e+06	591374	9007470	9276023	11848512	11138678	1.54597e+06	8.16699e+06	17426604	446627	15861320
1042	154.999	3.0745	428648	93148.3	138650	2.96112e+06	138416	166990	112168	5330049	3424538	4.16602e+06	0	1.63756e+06	452052	3.51966e+06	4.70225e+06	5.39135e+06	4.68001e+06	3.6075e+06	4007227	6205140	4765397	3.99581e+06	5855925	5643329	4.83109e+06	4.11356e+06	6.24381e+06	4.38046e+06	5.79918e+06	5720053	5573377	4668171	4642584	4.82147e+06	5.23804e+06	5.75631e+06	6119142	5306151	4.41415e+06	5315065	6.02232e+06	6.44805e+06	3.93245e+06	7392928	6797496	515038	6473928
1043	230.964	4.36966	428247	222802	241418	180246	431293	473700	476476	407550	216947	160700	589859	487712	451024	401231	460958	513315	159988	137086	156372	241883	139667	118725	370409	310154	104609	80608.8	252585	125527	285032	297003	211552	189070	433126	184813	464834	441290	194150	197072	126711	157699	232126	240945	99565.7	408469	193710	162321	207170
1047	151.04	0.931065	420690	191284	193660	2.74071e+06	349098	265056	270890	4852754	1.04696e+06	3.36797e+06	224058	1.38694e+06	276274	899133	2.58614e+06	716019	2.29056e+06	1.06048e+06	9690062	5.08661e+06	14310565	2.09141e+06	1.61451e+06	2.10536e+06	2.2665e+06	4862026	8985454	2.76728e+06	2681510	3575566	6.42298e+06	17978810	4625080	7.0414e+06	1.1138e+06	2717539	3.00245e+06	2.97494e+06	48530852	60593180	11269138	19766520	2.77323e+06	7.93896e+06	56823804	3143567	28713510
1049	331.067	0.902761	420546	484729	980798	366840	432253	378106	558713	385019	316515	652140	0	1.51706e+06	803364	922943	199482	1.52064e+06	880653	813610	515617	1.27623e+06	2.99723e+06	1.11941e+06	1.44665e+06	1.4382e+06	930806	968909	8397093	1085143	554058	2.02639e+06	758493	4636598	733331	2.78307e+06	2.26267e+06	911368	1790148	1205796	2841411	3466663	9073418	6503145	1.4201e+06	3.93388e+06	5.39634e+06	240048	7170827
1055	221.067	0.945123	415113	194150	279882	167799	337647	279492	281456	374120	118725	169461	175868	583350	235486	506040	289938	280606	185882	122859	176184	684802	489194	218268	583363	429815	153970	211334	1.41036e+06	136677	266821	525051	298110	454217	358348	682179	639940	436250	297749	349435	373972	463285	1.82348e+06	1.5265e+06	255865	1.04971e+06	1.45216e+06	427483	2.46427e+06
1063	324.052	0.956214	394217	220422	84873.8	248568	371471	432505	93919.1	405167	241871	176522	129345	298762	192821	406608	452083	62743.4	148445	109380	134966	239856	0	90890.2	296830	363056	40170.2	53366.4	106457	74095.3	398081	139605	222211	53050.4	249652	28385.9	159004	253067	118282	184927	46397.8	35003.6	85324.4	65749.9	49618.3	87306.9	95137.8	28856.3	49840.4
1065	136.988	1.27984	390307	149232	169145	382525	521718	335061	438353	443925	204930	264117	0	1.33021e+06	567371	1.31353e+06	292232	457091	306588	201186	382537	1.02077e+06	1.15382e+06	359918	1.231e+06	1.58134e+06	242605	292677	1978003	227357	519634	1874857	384983	875179	561960	748058	1.11694e+06	748806	783167	446173	1.27578e+06	987773	2020699	1.92186e+06	265701	1.05006e+06	1.92137e+06	178385	2639952
1066	232.925	0.970859	388489	290906	23339.1	293376	108826	246244	58791.5	344521	175112	124395	24441.8	65472.3	19676.7	361698	395498	0	81063.7	67393.8	190316	126400	0	97698	164100	289047	41759.4	37273.4	0	53637.1	342698	69705.3	146305	0	78099.7	173189	47730.9	112590	41122.9	34572.4	32239.2	0	0	0	24009	0	0	23361.5	0
1069	558.148	6.22672	383826	163076	148455	112324	443326	530369	489010	305589	117857	91275	778706	426604	409985	294141	294689	381794	65326.7	67932.1	63818.8	160816	0	67604	251956	206802	79239.4	59074.5	65094.2	82211.1	190668	386677	241824	36032.9	329923	49163.2	336468	244205	160233	179690	0	26322.8	52131.4	55498.5	44847.5	117192	0	109738	53467.7
1071	348.096	0.936705	381867	173622	153425	133076	388843	484481	260369	399809	131786	129667	577139	347995	263055	361544	412197	239533	129959	160560	135356	296308	68258	110033	434434	274444	85510.5	103143	188965	133442	330416	238993	294877	77837.8	477417	109378	437800	413588	191113	410073	62914.2	101824	211808	226016	98714.9	420480	241083	107217	162674
1073	167.035	0.945048	377226	188873	363059	358806	520464	235303	279984	1.5839e+06	410646	1.79173e+06	164324	410800	429396	427197	809631	512364	5203830	2042647	1.89752e+06	3.69095e+06	9368284	8874553	624267	2.13384e+06	2948946	10610476	8660782	1.87237e+06	3.86311e+06	4.06051e+06	2135194	7.56026e+06	641712	4.2918e+06	551245	2878895	6146552	1.77386e+06	18083236	14224470	9015420	11462995	8873168	7404768	18506442	1.80751e+06	18655004
1074	211.082	5.13897	375680	95379.4	91561	72954.2	226888	296338	359809	345527	115243	83291.6	590256	317092	111702	157017	401769	319246	48366.7	44794.5	59188.3	181622	98441.9	54893.4	262876	77074.9	54957.3	76591.6	152858	40309.7	113984	83050.9	166552	120707	401825	151975	272552	371802	112884	189588	91449.1	122731	271971	273869	96630.5	747484	188449	2.93057e+06	368762
1078	93.0346	14.7045	370184	208439	196764	201218	222906	225103	224865	220304	180662	364160	55919.8	326246	515389	314382	152945	223214	911132	528190	297001	1.12758e+06	1406497	856901	354780	820935	1.16287e+06	3.51865e+06	2.06226e+06	947263	277843	6.32786e+06	939088	1342610	278354	1788515	756484	372268	3.32587e+06	474381	1.20036e+06	1.48418e+06	3.01591e+06	1.20807e+06	2.57424e+06	664288	1.16982e+06	278035	2.34459e+06
1083	335.041	1.26854	363462	513026	563902	800831	227968	240860	211735	422031	286998	517115	0	818127	260829	612470	419812	550693	349018	205154	357852	1.09932e+06	3.34844e+06	619787	1.22986e+06	1.02401e+06	513195	449486	6.76642e+06	187318	470894	1.10728e+06	387587	2.15298e+06	537008	740532	1.0795e+06	666086	714280	327165	5.21095e+06	3.73114e+06	5.05924e+06	4.49887e+06	690646	3.08913e+06	12406504	151498	5.98048e+06
1087	339.2	20.9412	360267	237310	220591	241614	363583	336737	371813	312071	245093	209048	437949	324382	346411	342101	327227	309176	220668	214097	208455	292547	202905	215959	330066	337341	217120	224898	274906	216236	323285	348066	312403	225105	340816	164021	309065	327739	313488	315350	216572	198408	366850	279742	221081	293121	346054	314125	250889
1088	71.0137	1.45206	359867	206372	225117	261340	364702	341921	369115	443085	258531	528423	404011	381556	326395	321092	416684	425427	552136	459843	365117	921107	292541	840297	466019	558549	824813	846649	380934	692478	520739	778617	925795	360577	535912	494158	691385	804064	820046	658049	387192	333990	440892	419731	761588	441765	373702	3.19544e+06	528317
1093	143.035	15.7341	350937	158481	145006	136990	136428	145811	272030	189991	108424	164065	109922	249034	136972	195601	299975	239303	292730	744995	195486	847618	964367	372786	445303	422922	447526	600856	913473	360535	178994	1.26678e+06	357276	1.01739e+06	290421	987070	609035	285361	448778	322888	688062	938989	1.23429e+06	1.0885e+06	447255	1.09567e+06	849504	3.93485e+06	1.48681e+06
1094	371.04	8.10055	347812	169216	136820	17358.2	289435	321915	249899	155889	18094.8	25448	461580	114113	281287	45926.6	153869	123889	67626.6	66685.3	65352.1	334382	0	148837	122724	107880	221301	85246.9	0	0	88284.6	344250	584463	0	132034	0	82051	151828	958633	213772	0	0	0	0	58588.3	62614.6	0	88321.4	0
1101	225.066	8.17418	5.47341e+06	2.83486e+06	3.58703e+06	454581	2503228	3.51238e+06	2.33366e+06	2.77991e+06	416665	112702	2639287	1.36417e+06	2390669	362569	2.39054e+06	1.20974e+06	405877	1.0358e+06	622865	446844	0	275323	379480	282318	105575	127302	0	267531	158020	154234	102389	0	1315214	0	269968	338849	123225	0	0	0	0	0	274864	0	0	2.06985e+06	0
1102	334.058	6.2274	335093	110761	99428	54152.7	315365	300436	375268	268577	62874.4	38879.5	282555	209330	172298	256742	264318	137849	31575.3	35097.1	22934.8	73059.7	0	26234.8	112682	49163.4	17908.9	14090.7	0	25850.6	101816	57450.8	84697.1	0	133842	0	102452	117866	58683.3	79283.6	0	0	0	0	18378.8	0	0	49014	0
1111	223.082	0.888092	324450	86235.8	30681078	87716.6	16154387	5.88183e+06	19619474	252215	88530.6	96723.8	29057512	263316	26247278	192029	255139	10478127	135748	10669296	49300	367923	300547	3.78731e+06	199426	120079	92413.6	129857	299720	39860.4	158549	11021348	162742	25938538	229960	55562.7	296667	243404	16066945	233306	13493724	25199582	19641888	20843202	70394.1	20229462	378162	180864	15912482
1113	351.924	19.3704	322445	229910	217793	199586	305416	342644	383452	317612	239129	210996	299444	332848	309906	362046	294804	299658	231378	181782	166888	345249	209875	172835	284797	311490	209781	223386	335713	184347	353681	309072	319572	205526	313090	131022	307739	317352	291894	304777	175660	148563	231378	263828	209728	233320	280345	318527	307032
1115	286.912	16.7252	321767	179606	168087	165946	206989	270868	305494	283990	178675	138176	612632	252506	187013	200430	240134	343242	132396	150976	139882	192941	0	115231	253163	136762	108234	91687	0	128662	164187	113818	120525	61429.9	308381	36134.9	300418	244565	113443	245050	50022.1	0	0	66466.5	76121.7	84681.8	0	178349	0
1118	285.041	0.927669	318453	21581.8	39618.9	168087	285471	360147	270242	283024	25307	46804.1	313924	298338	355962	277505	473824	85624.6	79463.3	53593.4	56724.6	96901.4	1.25913e+06	152784	77921.6	48954.5	26758.8	172727	591349	63698.6	108703	52689.1	84150.2	1.18268e+06	109969	1.77535e+06	203685	102920	69617.3	98882.4	2.94839e+06	641461	1.82106e+06	476544	57638.5	1.05383e+06	3.15194e+06	428918	1.51065e+06
1121	119.035	0.912188	313255	65618.8	102794	57830.7	165336	192172	299260	302661	56374.4	70280.5	531929	161809	145871	147507	275494	228553	65451	72280.3	62057.1	273698	120577	67684.6	260504	115615	93302.1	89416.7	162691	69221.4	152299	134541	133975	115317	265278	134750	283300	225721	135682	268559	144558	103832	176429	318706	103296	470404	350319	196111	386299
1124	331.067	1.31046	310667	408333	407408	246679	192939	264044	188729	244533	149530	242555	0	498726	312512	468788	160440	298420	269165	238756	299110	626416	1.82847e+06	361938	565486	934129	261753	348506	3.01604e+06	343011	248625	885894	424535	1.32123e+06	367234	746996	435746	347769	642816	362022	2.4664e+06	1.69462e+06	3.05044e+06	2405896	402371	1.01573e+06	4.88734e+06	197113	2109943
1130	85.0294	1.41111	305019	151151	145702	274946	231898	206527	177693	413200	335896	471016	230819	369029	271369	327629	381119	555300	636086	532311	409774	1.00307e+06	417654	898041	604381	695917	881806	852766	540883	697812	636513	851485	986373	407114	649182	462717	874049	966688	910009	825064	437599	461383	608682	683347	731233	527054	546577	3834637	700739
1139	197.009	1.82753	295754	102952	88088.4	206631	139132	198219	175928	298583	143874	176299	163647	334980	150996	208498	275167	297490	149204	122668	225734	210449	1.09943e+06	162159	304071	224488	108496	133881	1.12326e+06	120517	238222	157413	152638	794682	352913	576596	220432	267344	168838	173675	1.43716e+06	1.38401e+06	917015	1.16642e+06	103619	843632	1.66492e+06	364576	1.34345e+06
1150	374.095	19.7955	277917	124287	126350	119548	213507	247238	320593	328790	124836	107868	714158	218152	190525	205641	360859	354151	115458	110755	110121	268634	90158.4	103985	248077	177178	121730	103597	0	109816	264262	199967	217571	86720.9	293652	78110.4	299095	220033	208342	289406	99277.8	94471.8	131138	161454	111473	367976	0	324127	171583
1156	95.0139	0.940989	270837	146485	193072	154098	326215	319187	284850	220233	110860	119709	58429.6	568213	347548	478886	159569	267923	139534	151961	175654	687193	281090	177245	495112	613492	152243	169392	1180902	137074	281182	800607	267868	310743	310462	321690	404023	403915	372910	316214	305720	319048	1181113	983071	202189	385446	1.32928e+06	174708	1.16377e+06
1161	321.025	3.07533	268400	257570	315893	1.09375e+06	104266	91706.5	91332.4	1.67196e+06	1.14514e+06	1.52165e+06	16266.9	778344	296693	1.42828e+06	1384867	1.87517e+06	1.7261e+06	1.31861e+06	1.81565e+06	1.95001e+06	2.15858e+06	1.57839e+06	2.04722e+06	2.31206e+06	1.78655e+06	1.55292e+06	2.80509e+06	1.65022e+06	1.96912e+06	2156544	1863273	2.45501e+06	1.56432e+06	2.23989e+06	1.72248e+06	1.87351e+06	2.17104e+06	1809802	2.22349e+06	2.14396e+06	2.65358e+06	2.44636e+06	1.57733e+06	2634746	2.6816e+06	71814.2	2.39894e+06
1162	138.988	0.93369	267444	93539.1	76313	84787.9	187074	249213	333794	226242	67825	57864.7	421705	185931	170276	228526	250834	219125	43075.6	54555.6	71592.5	131897	31339.8	50032.8	212761	158667	42941.2	68686.6	123729	55130.1	179122	136739	146639	76953.9	218999	94601.3	195341	183445	115661	197314	32153.8	20697.8	92344.6	121519	48976.8	272933	83875.7	51731.5	188068
1165	151.04	1.18032	264634	198497	125261	175251	196352	180114	158061	340662	388731	380352	172599	281713	180857	216251	283314	371198	1.57387e+06	393975	331671	6031725	294645	1356364	792370	508331	3345574	3.53927e+06	319366	3.70042e+06	389866	3.84969e+06	5399658	591600	537474	595113	513634	531145	3.3103e+06	2807357	851383	1.60299e+06	390902	435042	2.83625e+06	646025	820402	1.44271e+06	706917
1175	211.025	1.24479	258953	90325.9	78982.9	931721	82280.5	78906.4	84924.7	1.37657e+06	986524	1.04202e+06	0	560474	120511	887906	934360	675854	951083	749986	979087	1370118	5069070	791168	1.08549e+06	1.15275e+06	945335	842091	4.66607e+06	962989	1.22242e+06	939017	811862	2.56227e+06	913332	1179784	893471	966271	1.03092e+06	637323	6287050	5545697	4785429	4.32361e+06	578717	2.31628e+06	7.28477e+06	1671636	4081707
1177	85.0294	2.74026	257832	161621	154222	230076	226543	223450	184595	302147	250358	345416	226289	268882	227106	206567	295332	399691	531757	348654	256032	665973	396276	722824	446535	458724	682729	635787	494034	538247	425809	656454	721771	418727	432376	515682	509925	609949	630456	563463	315208	422409	482122	480472	644161	683990	450844	1.76084e+06	649250
1182	124.04	0.999521	253096	127061	99741.6	128524	255352	299750	173007	271189	131517	140074	227388	327597	229959	328177	244860	154432	140552	128227	137107	394280	537287	142845	308196	327703	140186	107153	857357	119789	266213	345543	284180	1319982	258653	619869	247128	305645	252763	238519	428988	494092	1131386	1.51633e+06	127294	2.13996e+06	1.25387e+06	163217	1.68868e+06
1184	209.009	3.05351	250806	46885.5	93099.4	2.33379e+06	81830.9	63921.2	46130.4	4.21192e+06	2.59725e+06	2.99003e+06	0	1.1879e+06	257520	2.61925e+06	3.37758e+06	4.00805e+06	3.02367e+06	2.67534e+06	2.94974e+06	4219930	2.65664e+06	2.91193e+06	4.14465e+06	3989031	3.2825e+06	2.8707e+06	3.03219e+06	3067451	4.08985e+06	3.97148e+06	3.54903e+06	3.03559e+06	3.83483e+06	3.17655e+06	3.87811e+06	4164011	4.12396e+06	3799054	2.45927e+06	2.33136e+06	3117090	3.48925e+06	2.89052e+06	4.01867e+06	2.4531e+06	60985.5	3480604
1185	132.047	13.9144	5664829	114044	112529	88834.2	198434	228568	809274	18043922	111069	87646.5	171201	2.63833e+06	191590	168468	390767	1.21928e+06	111195	87358.3	78494.6	5.14367e+06	89648.3	98205.2	187172	1.28474e+06	131996	115689	428201	153474	115438	3.72014e+06	137264	118716	147967	53543.9	2977796	158409	137802	103664	78671.8	90147.8	219334	649247	108445	393688	462745	281432	155118
1198	219.007	10.5681	239195	107861	129430	293892	142111	173863	160849	782702	306085	625377	151875	472569	196302	440660	553446	770506	674033	620168	547340	724232	0	617257	709104	577729	635422	681064	0	674276	542345	563585	574734	0	788530	0	773969	700286	509753	666157	0	0	152135	0	599965	188208	0	727973	724884
1203	299.202	16.5866	235570	35855.2	161401	29905.8	139454	72635.8	1353867	46614.1	36257.2	41130.6	585390	382280	242439	77423.2	94919.3	10332018	68635.5	387788	23878.5	233435	137758	42440.3	147475	466733	121062	166729	679563	54071.5	39888.9	698145	30754.9	170896	526898	43613.6	1.22501e+06	437265	547654	624500	72422.9	124234	1.44744e+06	560994	136106	526432	347764	63687.5	7241883
1224	192.03	15.6742	216898	104486	118979	121769	135284	182666	367222	110986	67815.8	76925.2	13413.1	248161	245456	156495	21320.2	83242.3	84700	42489.6	61028.9	243737	215606	95413.8	164633	277205	85710.2	0	286918	35283.2	114914	244953	97910.5	209989	115996	96247.5	136156	133840	160887	105946	204226	236750	321413	266155	0	0	211147	620657	249332
1226	368.082	19.6903	214298	82767.4	84605	83098.7	194272	212278	221525	194120	80188	72566.1	442793	135616	211837	192495	213623	344543	75716.4	74377	72479	165927	52607.1	73436.2	171310	186298	71470.9	76270.6	217394	68125.9	193918	173940	264788	58205.6	220476	71505.2	230572	160292	256818	208101	71835.7	69674.1	190824	176945	73582.7	212731	0	197379	174110
1232	277.036	0.939945	202421	157533	267221	183770	355057	247324	398969	149061	103835	133124	25457.4	625654	433893	424195	65131.3	252538	142604	133024	129673	446335	418260	183728	345520	580471	152970	172530	1.31062e+06	106154	185419	767024	145884	342604	236544	174087	325789	351682	388570	216368	499972	480238	1.17328e+06	717169	232290	310432	1154211	166966	858603
1236	166.015	0.94348	198819	65776.3	87556.3	72679.1	497783	410546	396221	230173	68931	79018.6	50708.4	446134	573405	502824	77518.5	171935	65152.5	101768	102508	264650	96549.7	82523.5	269198	676930	76042	75363.4	675319	87203.3	428787	843317	294524	97748.7	261940	76151.6	215668	435413	493362	376201	92510.7	100826	617925	591979	100171	107941	741597	128518	362299
1239	201.026	9.4685	197681	97225.3	110029	118594	240481	188429	180834	301584	109271	179151	117793	239812	191769	215048	399687	192181	151891	151942	125692	655586	169251	314772	242592	514529	207768	341016	423169	180976	333270	997155	598744	292974	241296	283406	265380	436837	804270	411184	147544	183779	280190	512312	250401	141103	201715	996008	239600
1241	367.067	19.5764	197240	37684.7	38203.1	38970.4	297358	353602	277050	154219	28246.9	42667.6	0	705655	201649	303675	0	297941	33547	38505	95487.2	588313	124542	52248.2	699957	298553	32074	34528.4	814408	23161.5	224129	464779	184462	69270.5	277590	74442.6	435225	348437	518173	280583	88803.3	127258	753295	729775	51770.5	113955	1796123	153565	1.21152e+06
1248	216.854	20.0642	191251	146210	144670	147183	169592	779875	178814	200651	146252	186978	43725	396372	181094	212591	82996.4	355295	151184	115619	84515.2	186476	157813	162082	160961	201380	145165	144451	336776	130883	195230	266614	235737	173152	167513	59529.3	801718	279274	303572	186493	152013	166674	438064	221486	151619	85426.5	306230	178044	204624
1259	203.02	15.8702	184697	76629.7	87201.9	241219	172851	294568	384551	425058	269502	358647	356418	392783	200510	373891	360678	722342	449467	459931	355095	605173	683130	231836	933876	512701	270427	310516	639566	362180	664258	439873	414943	968782	606484	555165	826370	521104	416992	837503	849429	397149	837055	1.58927e+06	163027	882617	400781	130277	1.08206e+06
1260	154.999	0.994938	184259	113208	155150	137958	271970	187610	252175	184093	99558.4	115317	93587.4	327260	240066	276778	167432	262061	199279	118051	101012	323771	2.06751e+06	133497	318604	271869	173899	176379	1.37035e+06	127182	233713	351231	222990	1.87436e+06	288800	712901	367682	284453	305799	256717	2336526	2564280	2269638	2.21273e+06	179042	1.99317e+06	2.74657e+06	154879	1.86843e+06
1264	313.057	0.937357	179987	274069	437002	237013	335618	190192	176182	148947	127964	199074	0	521042	309482	428203	27037.2	234905	206567	146405	203872	502556	480779	263444	355537	518308	227948	241814	944160	106077	184644	642223	135271	532515	206086	219593	378069	289060	300885	135817	530467	481167	944549	711572	324218	210436	870032	120755	880897
1275	321.026	0.905183	171039	365238	744204	373395	195225	164238	231228	147231	150548	207283	0	517485	283360	435103	73855.5	273356	234645	226203	375012	744672	1.33364e+06	397823	420367	533294	386998	312828	2.63369e+06	177749	110405	791407	103794	1.86625e+06	261684	1.19672e+06	554231	260802	309118	175760	1.4268e+06	1.247e+06	2.21135e+06	2.1921e+06	750105	873230	1.95083e+06	181357	2.27801e+06
1280	209.009	1.21153	168680	63201.2	69176.9	283969	57009.2	77377.1	49789.3	353776	273140	226120	22819.5	274391	152227	340583	338380	266148	271275	204768	364105	405211	1.71385e+06	246702	410982	455237	325632	266085	883516	327722	417913	480824	316534	1.52256e+06	302568	481688	313325	352922	406838	314931	1.31979e+06	1.27065e+06	1.25412e+06	1.67303e+06	269784	1.74318e+06	1625406	137148	1.33613e+06
1285	143.035	0.998604	167384	93969.5	99472.8	121890	177094	179031	202193	151555	136027	101326	168832	219954	189754	219983	225940	184415	346099	92344.8	94867.4	242445	6379521	120860	215633	211480	140386	127371	3.83642e+06	113876	174080	227828	183733	6321672	201226	1.57588e+06	233650	209051	183930	206328	6908169	7519642	6641456	6977949	122651	6147853	9203581	206579	5.77194e+06
1289	132.047	17.1811	3.67073e+06	1.25731e+06	1.19415e+06	812450	3318556	7108664	1.96337e+06	3.4665e+06	1.25984e+06	1.26897e+06	9068638	5.12304e+06	2287134	2367398	2.37927e+06	2.6252e+06	3132277	620817	679526	2.68456e+06	380915	542126	3.31593e+06	2272862	698650	686369	711999	570309	2.44632e+06	1.66976e+06	5.07439e+06	300633	2.9871e+06	586348	3.40477e+06	4.29426e+06	2.37816e+06	2.15178e+06	759523	706493	828648	1.78746e+06	979273	2647295	649855	1.60666e+06	887990
1291	298.984	3.10777	160673	11021.2	30467.7	2.98686e+06	0	11002.8	0	5981653	3.54594e+06	4270587	21198.4	1454240	243240	5204596	6116994	7.0521e+06	4.59446e+06	3.58438e+06	3.53382e+06	6088817	4.80365e+06	4380171	8125016	8688261	4785189	4334076	9699576	4351076	8.23064e+06	7.85838e+06	6.67096e+06	4860206	6956157	4.09877e+06	6617856	7.55315e+06	8591830	7.94262e+06	4.58055e+06	4.75954e+06	8896779	7417710	4408406	8293060	9202110	0	6.58662e+06
1293	197.009	3.08141	159348	33529.4	52854.4	504216	53816.2	55783.4	44929.6	843052	542710	655338	29918.7	401803	153409	676949	755155	852692	734454	617708	604974	932414	796391	673133	976675	905468	744314	655702	973834	753335	999935	915670	815945	662124	818795	793897	892670	948551	1.05968e+06	829709	683676	719456	960512	1051820	673967	1.17941e+06	982132	86625.2	1.10301e+06
1294	277.036	1.30024	157910	147154	185525	203369	213157	171252	198057	130198	82280.1	98712.8	0	395106	251654	273399	144109	196366	149140	121451	168925	299300	345727	164528	295930	380553	164819	235758	1.1254e+06	98414.2	289762	449020	134594	383092	169294	177829	263984	240653	293178	155982	477188	331736	1.04896e+06	441630	592853	161762	1.54839e+06	109823	486548
1297	211.025	8.2753	156399	88624.3	93811	313182	121496	84342.3	76246.2	606329	316539	1.2755e+06	0	318549	171951	463047	407338	750392	2.32896e+06	1.71753e+06	1.17023e+06	2.04859e+06	3.53714e+06	1.81168e+06	1.66046e+06	1.71864e+06	2.33696e+06	2.33271e+06	2.96828e+06	2090643	1.43704e+06	2.04176e+06	2.63049e+06	3.21764e+06	581200	3.63988e+06	1.66092e+06	1.25823e+06	2295140	1984891	3.09691e+06	2983583	2977676	2.75679e+06	2.03577e+06	2.66155e+06	2862502	120055	2.64898e+06
1299	272.064	0.924793	154248	112621	170651	122065	270939	222284	227762	196296	131445	142542	301240	251041	227433	202961	189091	270211	182581	132713	123648	223527	623623	175564	265650	308341	151424	156863	342076	167012	238889	224820	180420	229888	233246	129617	266642	237610	211297	286677	444473	377506	399569	331345	147249	219566	832436	117771	630336
1301	245.049	2.27117	153613	98679	172164	157944	119044	106026	126342	160273	63930.7	40776.5	83519.7	176768	92029.9	126848	116931	116260	84123.3	185922	168612	415891	242381	125180	167626	171559	250843	133268	278298	226378	210427	498843	211459	55633.2	240123	39613.9	120139	234675	173807	153242	352598	157161	96175.1	235510	95341.4	30086.7	624166	80598.5	78368.2
1302	370.988	6.2118	153131	83501.6	65340.2	50366.8	182343	231717	194589	114005	42589.2	47754.7	124140	192158	180000	151550	146963	145481	34511.5	30647.7	31714	65370.3	0	27595.6	103265	84820.8	36456	38460.4	52896.2	31200.6	71336.7	76736.7	102242	33734.7	103642	26695.2	176164	97202.8	76750.2	68183.2	40535.3	32674.3	75404	50165.1	25538.1	56687.4	55108.3	57405.1	0
1309	299.202	15.2225	150955	48226.7	301281	34202.2	201932	100423	875380	37570.9	55613.8	54393.4	2.00498e+06	421833	272136	53318.8	70724.1	1.98873e+06	57980.7	123371	26361.4	224724	240400	69930.3	64953.3	344181	235867	325852	656221	90293.7	53331.3	139349	33453.2	182259	317350	0	1.10045e+06	122867	363683	209267	84859.3	131616	1.00894e+06	410366	239055	1.71654e+06	209786	38583.2	927475
1314	201.026	10.2293	148141	59598.5	53531.7	56275.5	112658	99317.2	73338.2	171825	58234.4	69073.3	38175.4	82976.8	116466	114656	231445	65797.9	76252.6	51295.2	46340.4	196767	0	101551	59676.4	133983	57650.7	79295.5	0	48322.8	102638	180446	95293.8	0	87434.4	0	66260.7	108606	180076	65225.7	0	0	0	0	97416.1	0	0	559283	0
1316	109.03	0.952151	146573	76738.6	90964.8	98769.5	312400	165454	166411	170443	72065.2	119082	64591	228395	208462	260432	137483	139473	109248	110665	104724	213606	137078	106581	190831	303681	122499	140847	364451	91561.3	281362	277803	253759	136194	212445	121398	181662	289758	250139	153996	164792	144025	365946	291543	144457	163842	379169	161770	296577
1319	141.019	3.02471	145492	36756	60523.8	784902	72308.5	66856.8	65036.1	1.75975e+06	925561	1.56236e+06	28993.6	478495	151514	829831	1.3583e+06	1.54685e+06	1.91812e+06	1.03677e+06	1.68135e+06	2.40616e+06	2.75931e+06	1.25764e+06	1777174	1.57572e+06	1.69441e+06	1.45109e+06	2652752	1.53493e+06	1.98069e+06	1.32856e+06	1.35735e+06	3.00121e+06	1.2549e+06	2.48121e+06	1.5398e+06	1.6397e+06	1601216	1.41065e+06	2.83316e+06	3169902	3025422	4.1429e+06	1.14189e+06	3.71631e+06	2.68778e+06	417042	4319820
1322	225.008	16.843	141967	104699	95980.5	108667	147438	194909	174122	143234	119061	102019	218128	171782	189077	184610	171889	170756	135975	99869.2	106598	169801	447899	122405	185432	233916	182275	297944	437363	108016	169604	192441	241336	713131	161934	548563	194318	214643	257125	181473	430749	296775	607434	422190	318558	455232	378962	228131	551900
1339	653.132	10.6871	130239	69529.9	59906	47341.5	102934	145474	147257	80243.8	33759.2	12970.6	271838	170933	137647	111488	90022.2	188944	0	23229	18635.8	31558.4	0	17915.2	79888.6	0	0	15414.3	0	0	40002.1	42070.2	57456	0	169380	0	132013	76072.2	0	61160.1	0	0	0	0	0	0	0	116021	0
1341	333.026	0.956146	128761	203634	277786	327521	126229	108218	140290	134489	107264	172670	21361.8	589431	164955	289361	78844.4	443530	169109	115537	120724	616840	1.19339e+06	268584	696989	381879	206615	175471	1.95092e+06	101446	139622	576716	123807	1.0207e+06	253840	237341	763591	260503	388283	156364	1.46381e+06	792296	1.9254e+06	1.64131e+06	334216	1825661	2.26478e+06	77721.7	2116219
1343	132.047	15.05	2468330	77759.5	77289.9	60682.1	203174	869033	480634	139585	70573	68702.1	2528024	928299	379710	3338119	1.9162e+06	285215	62480	60313.1	55728	2.05217e+06	51811.5	65864.6	307790	749713	61978.1	56809.5	209413	59431.2	2558076	276824	117243	57491.8	4.12156e+06	33576.7	1.32449e+06	1.81927e+06	678386	78995.9	45116	52613.4	170042	143156	64542.3	100050	230548	7800039	316863
1344	145.014	0.985177	127008	53057.4	201976	76111.9	221557	168353	220428	149145	74997.9	80849.7	260033	225955	246215	119457	172722	218284	169856	115158	60636	197209	777518	81958.1	191342	143932	129626	121770	596040	102961	161464	183504	132323	1.13493e+06	203354	545452	248766	183800	246970	242208	691604	853877	943864	1479895	127148	1.60748e+06	1.00856e+06	170438	1.20899e+06
1345	353.052	1.27831	126998	15986.9	23748.9	110024	26976.3	22784.4	30096.7	414812	129323	133019	0	285198	68861	304031	242504	213829	119314	124438	241623	546385	300992	129760	483247	300220	99741.9	130218	1.83648e+06	80538.5	285384	283540	194210	570012	357833	178095	289746	322606	218716	208281	732829	447248	1.82697e+06	1820560	89887.8	874448	2.20507e+06	13813.3	2812471
1352	147.03	2.58953	122299	66690.6	60692.2	63739.8	95462.2	84579.7	104956	161897	71607.5	191892	135678	112652	82109.6	107658	137424	230546	463329	218423	102154	650852	831106	728540	391268	265531	1.00268e+06	1.45003e+06	915312	704574	188854	1.03045e+06	1.62909e+06	1.74846e+06	234645	2.45751e+06	542026	538235	1744349	721064	736550	1.05699e+06	1624942	1.40006e+06	2017878	3288175	1.33591e+06	842685	2.76104e+06
1357	653.133	10.9422	119044	55806.4	59581.2	43705.5	126358	121386	123659	95670.4	38731	38529.4	145707	139647	123425	105679	98324.4	135987	34475.5	34417.8	36368.1	78458.2	0	40808.5	123225	84715.3	38735.3	43144	0	41741.8	67210.5	100895	111392	0	118821	0	116554	108200	82718.5	97031.6	0	0	0	0	39187.1	0	0	114346	0
1363	483.079	0.886329	115073	128679	245588	121488	109424	106933	136027	160979	138204	256117	0	397679	237354	300701	83520.8	579166	342977	300357	141550	474737	1.00587e+06	365701	613693	521950	316174	301780	2497035	424779	244482	609615	255999	1.53732e+06	247898	777411	699814	392195	487238	466847	931356	1.0524e+06	2.6617e+06	2.32082e+06	439097	1.93234e+06	1380311	91965.2	2.35192e+06
1367	150.02	0.980833	112676	76808.8	63612.5	67702.1	702119	755818	261137	99781.4	59127.6	45645.1	0	581244	816215	680268	41499.7	80519.2	60213.2	205450	308497	117778	169439	64942.8	247942	743743	89896.4	91508.2	852573	145164	723063	658510	681842	124999	131317	212480	118532	534564	598461	363222	137773	142825	628713	176355	53471.5	155018	639148	63103.6	175232
1368	160.935	20.9005	112546	57947.3	64196.3	57264.1	217816	523865	385869	121064	54957.7	161444	992485	349748	126583	272207	142135	818210	122617	46436.8	33124.1	104244	56721.7	143815	358808	125402	52614.5	49719.2	251372	49100.1	216703	214238	283947	61877	451538	24222	1.18901e+06	298403	295674	354636	61068.1	150479	301809	102185	82348	660926	286577	108602	118550
1370	462.042	10.6844	111425	68783.3	65020.1	45867.3	179308	211906	207422	52369.1	39208.9	26706.9	191832	203927	120511	93563.4	80712.5	104754	0	20344.2	28744.5	43450.4	685158	18957	58126.8	45269.8	0	0	860542	0	46955.9	38394.8	28513.9	660686	101800	345951	66119.9	78042.3	0	43522	704328	683884	847846	1.24144e+06	0	970364	1137881	75630	1.61338e+06
1374	137.041	12.1374	107968	60790.2	49915.3	37127	103865	134548	148762	84793.7	48102.8	19492.3	171543	122832	126778	74780.4	82730.3	81964.6	17505.7	19257.8	20600.8	30097.2	0	8827.14	58602.8	29788.5	14238.3	15206.1	0	21084.2	29357.1	25195	22964.5	0	90459.2	0	66596.7	40299.5	29901	26181.6	0	0	0	104103	15497.8	0	0	60565.3	0
1379	164.836	10.1182	105231	2298031	2074932	1.55779e+06	1.46091e+06	2.74915e+06	1.94382e+06	375363	1.53818e+06	399340	4308649	2.37726e+06	1.05795e+06	733177	657147	2.70922e+06	141147	703815	479466	44328.4	0	302978	1.19312e+06	177102	272355	198163	0	324744	537124	110467	294553	0	1.895e+06	0	1.87376e+06	1.14732e+06	59535.8	799245	0	0	0	0	256461	0	0	548364	0
1381	162.02	0.961784	104899	1.06106e+06	84458.3	64044.2	103575	8455852	93479.3	117883	66075.8	58949.3	90143.3	3.09991e+06	110370	104280	107757	79807.6	153726	69885.8	71798.9	159175	813419	70014.8	104880	147779	1167070	73276.1	639859	59796.1	95650.3	116811	95859.6	985003	95546	614806	125607	112798	113057	122339	682366	762477	1.25584e+06	1413880	265992	1.86739e+06	1.39823e+06	67903.5	1.04646e+06
1382	272.884	20.0582	104586	36256.5	39179.3	41671.7	122392	289651	181730	102453	36879.4	67052.7	168601	202743	91916.8	128938	77802.6	292501	53548.4	35651.2	29845.2	92874.6	32011.2	56595.7	149272	85308.6	32519.9	34440	71217.1	35736.8	110257	121306	132662	28242.8	174550	23944.8	353083	162674	137627	156752	24145.5	32916.9	112855	102551	33626.9	89996	0	97130.8	59676.6
1399	199.038	7.33089	97748.3	54821.8	57119.2	2.70343e+06	76689.7	107652	83739.8	8891843	2.98819e+06	6.47973e+06	28625.7	2.82074e+06	256756	1.84998e+06	3722205	2658397	4437884	4.83691e+06	3.94153e+06	8.37835e+06	5.85151e+06	5.79861e+06	5.74265e+06	4277431	9231872	9330765	4.06809e+06	4.60379e+06	5450841	4099670	8227359	6.13341e+06	4.20027e+06	6588224	6.4486e+06	9878577	8.0462e+06	8833079	5.79234e+06	5.5117e+06	5.51558e+06	6.86396e+06	10183566	10122773	3784489	19276906	6.65971e+06
1400	168.007	0.844141	97277	52377.6	121415	60012.5	352694	179048	124957	76312.9	57420.6	56585.3	22001.2	476579	300951	179277	35843.3	161069	52656.5	54473.7	69883.5	280866	454010	74393.1	244629	205854	77254.8	95367.8	1.01418e+06	49851.8	74417	342325	85861.7	197986	229074	206862	220719	156484	217951	135751	462923	463364	990329	623115	79364.8	350604	954741	47443.4	633628
1433	159.03	3.68796	81548.1	27779.1	34709.9	96752.7	46508.1	53349.8	51233.4	212279	107426	352465	43270.1	94072	39874.1	142462	142901	281008	586267	341507	268079	910033	883978	943520	513042	458520	1.01423e+06	1.27146e+06	1.55931e+06	961858	512674	853344	1.15213e+06	1.70882e+06	287274	2.25562e+06	737071	724163	1.08936e+06	1.08476e+06	934088	734104	1.70786e+06	1.31509e+06	1.26264e+06	1989274	857022	1.65193e+06	2.29604e+06
1437	199.038	9.51242	79555.4	20356.4	45513.1	273035	25140	102103	26609.9	362292	479577	243691	23793.2	579674	171659	67144.6	339270	317905	400772	243246	107541	193971	939811	362018	246232	159189	603518	418044	305463	136235	82411.7	115147	201095	1.24517e+06	326008	610069	357580	312957	123937	178229	663404	1.45305e+06	149660	660752	528248	774476	285850	6.32567e+06	555668
1450	289.072	6.06127	75042.3	41531.5	44091.7	142474	83482.6	49483.1	44253.1	316064	129007	556338	42897.2	136661	54648.2	201480	300800	405090	511722	391924	585510	844212	2.56079e+06	455925	448791	486310	437913	238524	1076063	336741	526173	923733	655040	2.53717e+06	606607	448016	294979	833572	578723	530155	3.29026e+06	1.4179e+06	2.22517e+06	1261421	284812	1.1927e+06	1.95497e+06	108623	1.84058e+06
1455	333.026	1.35821	74036	91384.1	86269.4	158855	37746.1	50333	43309.7	232379	134108	485251	0	158746	58189.2	166025	366310	237209	284083	142121	141317	796229	7.00285e+06	244666	388381	397194	148854	685970	2339144	193062	251402	213735	242510	1373511	387796	419394	243365	310598	338411	315131	6.64476e+06	1.78884e+06	3024297	3.04238e+06	701842	1675833	4484046	100835	2.72534e+06
1463	123.061	13.8384	3.58043e+06	2.31686e+06	2.30648e+06	1.46677e+06	3.0015e+06	3.67224e+06	3.28702e+06	1.80422e+06	1.79899e+06	689861	3.28976e+06	2.98353e+06	3612286	2.17846e+06	2.87751e+06	2407839	598349	687523	721344	1.58261e+06	339589	468610	1.43363e+06	1748761	412651	327449	453947	480662	1.1324e+06	952654	988894	342524	2.05752e+06	231878	1.75232e+06	1.47373e+06	824998	732771	299633	283310	407193	861774	283065	674016	573779	1.39776e+06	608684
1475	140.035	0.949763	65900.5	30310.8	43064.3	32681.6	83019.9	86828.9	90364.6	72894.2	31249.2	31617.3	61856.2	80012.3	67396.9	64568.5	68915.9	42192.7	33383.5	38925.3	37660.6	92745.6	100651	43241.1	73738.1	64834.8	38251.9	52178.1	157457	41940.5	67380	60460.2	63232.8	127829	52278.1	117688	108086	85089.2	114668	82312.9	228575	134048	183727	179624	56136.6	156879	219834	103302	254935
1482	807.221	11.0008	64293.2	42594.8	37645.9	33203.5	87435.9	104558	145162	48501.8	30282.6	17898.4	183343	110670	77193.4	60603.3	56328	118674	15989.4	27377.4	29948.3	29274.2	0	48908.2	80050.6	38727.1	28108.4	34424	0	14734.9	45787.4	23496.8	28884.3	0	93511.3	0	99435.9	69547.8	0	47438.9	0	0	0	0	23004.7	0	0	36611.6	0
1506	618.152	0.760172	56006.4	27691.6	228008	65967.5	160155	66820.4	214556	66266.1	46229.9	81572.5	200015	198521	210929	63828.3	49756.3	363603	108940	221914	83071	190226	511969	120703	163547	100157	421815	294821	323835	195690	98191.7	230848	145258	181771	242513	61710.3	255435	137192	394611	202501	420176	323717	186326	258360	340000	99621.9	620818	113525	150104
1509	127.004	1.31447	54490.2	657790	1802187	9781244	1.56838e+06	1.63535e+06	716880	18932728	10071075	9172331	405268	12543385	5702116	14684471	16599186	13608352	9543189	8009465	9762907	15508460	17092350	7.56551e+06	15812684	15901264	8448112	7409010	24473154	8954182	17014478	12278194	12705219	15665461	14410767	9695075	12875522	15828798	13329671	11044996	17703812	18909342	22924980	29444058	6928337	17555704	29341736	1.42767e+06	26373830
1518	703.485	0.816248	50312.9	163733	84764.1	1.62967e+06	1.35481e+06	1.3955e+06	226625	667954	785399	2.50866e+06	163792	2.05775e+06	105084	296018	317173	332432	2.64678e+06	1.1501e+06	1.51384e+06	666127	1.13335e+06	3.58525e+06	1919028	2.24551e+06	732602	577032	542613	1.02506e+06	3.07345e+06	3.64478e+06	3.52902e+06	206842	3.08544e+06	883574	589379	3.1143e+06	1.72661e+06	327333	3.54755e+06	583630	248000	454415	681249	201837	329367	11731.8	280430
1551	199.038	9.24446	43885	17132.7	15309.7	37581.3	52712.1	26886.3	32521.7	141071	41704	69401.3	63116.5	71727.4	36851.5	40849.1	74335.9	82985.5	181056	123831	60830.3	153134	237904	165376	83177.5	50342.1	215525	183060	226182	103779	49813.3	0	90473.1	441001	176574	254940	97855.7	123862	116178	63498.3	244271	397822	324257	642816	269566	255453	177290	1.81208e+06	631659
1556	298.984	15.5343	42661.8	35278.3	38083.3	91959.4	21981.1	31647.2	22627.9	144230	84405	122863	11110	149504	56350.4	178433	114777	284326	175416	120901	97404.2	206898	198460	135391	378312	295907	129131	136535	311919	183934	254887	254754	300022	242822	203225	173741	359351	244289	302262	301177	183340	134583	255001	315033	49919.9	325818	153152	0	185440
1570	190.072	0.911221	39454.5	12219.1	33942.6	15062.8	41638.6	34381.4	60668.7	37875.5	17309.6	18229.5	60494.4	39359.1	63598.6	30088.8	41780.2	57504.3	15277.1	22180.6	19968.5	52941.6	11456.4	29347.9	39292.8	59864.7	23166.8	23804.5	81252.9	25356.6	56339.1	71490	36104.4	6557.8	64393	0	52230.2	34795.5	43709.8	59706.6	27474.3	35353	60912.3	70016.8	12304.3	42121.6	77131.6	47827	0
1571	447.136	13.3897	39409	35402.8	27068.2	198513	35768.7	30372.9	30479.1	107964	423137	171870	28236.8	362761	41638	128258	254636	367365	0	0	281258	37216	133001	0	49613.3	49051.6	0	0	235689	0	22008.9	0	0	314745	459596	266296	94518.6	61125.8	45662.9	34558.7	103670	256252	199083	256724	0	384552	0	602076	259832
1580	207.051	9.87162	36570	20499.5	25146.3	62595.5	32590.3	41077.4	34478.3	148442	76552.6	193615	30488.4	97083	36416.3	97199.4	106536	263329	325224	153866	157916	659434	4747745	430707	253907	214482	771778	806935	5109123	500886	154686	717368	473731	7.17481e+06	212368	3.82245e+06	379464	215895	385508	575316	3.8146e+06	4.18183e+06	2.14956e+06	4.67562e+06	1.09507e+06	6085530	5404567	713182	3.15715e+06
1581	807.22	10.0972	36394.4	18138.3	16458.3	13632	34567.3	46269.9	47440.2	29706.1	11826.1	10381.6	96520.4	45951.1	44870.3	32250.9	23745.7	57659	0	8718.15	0	0	0	0	46011.1	21098.2	0	0	0	0	20943.9	22340.3	13613.1	0	41821.6	0	54014.9	41537.5	0	27759.5	0	0	0	0	0	0	0	20487.5	0
1582	368.047	6.90098	36310.5	19794.2	22023.9	15450.4	44583.4	46088.4	62666.3	28575.7	13804.1	13472.4	74504.2	42147.5	40213.4	35293	31502.5	25550.9	0	13658.8	15345.1	29286.4	1.13648e+06	17205.1	34864.8	25250.9	12879.9	0	721824	0	19233.1	22016.2	33191.6	948293	29468.6	722192	30210.1	22874.5	24890.3	19319	628048	1.69869e+06	258898	870492	0	155713	479640	20642.3	415572
1591	558.153	11.0221	34692.8	23964.5	25472.6	21328.5	53388.5	50043.4	51989.7	31092.7	21783.6	12475.8	85338	53818	52594.4	37428.7	33771	62329.4	14215.4	17795.1	14308.1	25555.7	0	12482.2	44202.2	20497.8	18364.4	0	0	15511.9	28155.6	0	14859.9	0	57707.4	0	47859.7	38538.9	0	34508.3	0	0	0	0	0	0	0	20730.3	0
1598	283.147	0.841813	32885.4	14582.9	49326.5	304004	93378.4	134799	69629.7	193805	9699.59	114584	51576.7	293065	79741.8	58151.8	33256.8	143729	255001	410164	312972	110681	92091.3	291320	455594	547295	185128	95526.5	59186.4	157509	843694	525068	927776	58363	626745	135400	194158	506385	191858	52260	327014	34234.6	77799.8	51884.1	71722.1	55889.7	249740	11069.2	70025.3
1620	203.02	14.7495	29458.9	23013.1	23689	21524.2	24257.4	31592.8	27565.9	28302.6	18190.8	23316.1	20534.7	30590.2	35917.1	22134.7	24708.4	26427.4	55579.3	22381.6	19285.6	70893.2	596132	76542.5	24664.9	36408.6	231698	169751	805327	62642.6	27574.2	138268	180333	730828	23693.1	541213	34000.3	37897.2	251785	67488.2	833976	510941	842868	700400	466895	605010	625380	32212.7	1.34945e+06
1649	183.03	18.9777	127688256	274954272	131194312	118521880	98431848	85926592	112675280	72782520	57123408	129006416	35253.4	295194208	87737056	129325544	7.23836e+06	112132704	50915612	19824126	57320476	408351328	178484240	138605632	333035008	142187264	145674976	58548360	906942912	23345590	97002104	224947104	57080100	205632192	99494248	57244892	470522784	130669792	126560824	54344732	553080128	384419872	1049704320	438716640	155664160	182691888	1750799744	72728928	727256192
1650	125.024	18.7387	374921280	124666456	69748040	118972808	152196272	152461088	338251008	109996984	136097696	76789832	257654	417674368	176835568	141981472	2.40323e+06	214955264	756043456	46574948	88843608	495659520	201194736	91556048	193042816	239782544	158902640	41177432	295702816	27294822	162722944	202479424	104265952	207299600	234643968	80101136	315460896	234668768	119074920	292361664	108434128	104193304	335466592	467592800	129284312	93356520	346112224	146718192	231457504
1651	174.957	17.2434	107156248	111863296	113732384	107182544	108135792	100633272	105990360	97719968	102141608	104913568	94250112	99416088	96084600	94754128	105568000	97873808	125867080	91083168	91966872	106000984	123310184	122075064	95110520	91968552	92823088	121596136	96086232	85286616	90151560	84948192	81809544	168583904	95659904	81379912	92315360	95378336	78892912	98181408	138983664	86317768	75475672	147938512	122435080	64311424	54315388	96756280	115808784
1653	223.069	9.00111	80546048	26588158	29224396	17514424	67162168	69017320	96795864	49129400	20917552	8569186	151640032	67895152	59054968	50038084	85481128	97658888	6.05626e+06	12257698	15896288	30666046	1.4263e+06	6.07822e+06	48829580	34443964	8.15248e+06	8.09788e+06	5686233	13693948	35895908	21733536	30462222	1.4091e+06	86155624	746080	78022608	61612280	25140788	27112144	2.12336e+06	641329	5062075	10856828	7.99284e+06	24699178	3.06818e+06	58267284	6851969
1654	123.009	19.0521	20318984	24227928	13744850	7.46617e+06	18760420	14687291	25295384	7.44542e+06	5.10991e+06	19098572	91133.4	31942080	12380665	13788582	1.0025e+06	23551172	12995842	4.73973e+06	9994664	35415092	9302738	10708827	33420326	24453870	7.80855e+06	4836109	170772528	4.15791e+06	14261219	22482468	8522486	23549896	16672877	11407701	81391000	18758118	27325812	14343992	20164196	30873318	182147248	56919960	19287828	13874274	261656800	15985504	42923936
1655	221.067	19.0259	4554665	23373368	6990116	3714292	2.84568e+06	2.66613e+06	4.05979e+06	2839228	1.59339e+06	3265059	683252	11411887	2.15734e+06	9805542	1.85511e+06	7224603	4527039	1.95963e+06	4672212	16157768	7540934	5358830	11445200	6.78194e+06	4.10791e+06	4.4657e+06	30978438	3.93857e+06	3361837	8505786	2.84154e+06	13484426	6029297	20055556	17234496	6.152e+06	3.11992e+06	3.17235e+06	13308556	9970323	50943224	22801952	9637430	28237016	23789736	4.07327e+06	27541190
1656	151.061	17.0759	22657528	18890528	13663861	9834919	11999004	21994082	18118324	31694802	23961616	22020458	21965142	18155096	14706324	15291337	25439120	19803624	40427036	18267080	12411230	23368468	7.76784e+06	67452816	24121520	12040540	37370444	28181540	6.97703e+06	34579652	20969834	16689090	49418600	9079090	23076252	11029564	23860920	27526196	17841266	26505984	11227457	12935326	9520286	17088398	27669182	23979674	6372967	20531324	13799422
1657	123.009	17.2962	14950406	18658884	10657335	5283191	14983532	14735466	20708258	12016385	7021887	10941338	2.16951e+06	76611256	48978444	16884940	1.17168e+06	210242496	8.34312e+06	3.22967e+06	5.39271e+06	65102608	13371990	11971518	29959758	40379876	13280685	12179186	46661380	5399269	10837720	57144604	21831484	19438962	19166512	24835152	25188632	23397572	29938632	41506300	15628777	24193172	36134268	186109200	8885005	46087568	30332328	12574625	60661652
1658	121.03	0.747651	22977674	17675342	14406905	17751928	19545546	18406524	15149433	20217878	12494314	14044070	26681302	18442050	13506808	16909308	19241754	14363540	12730542	15733973	12918222	21400478	11919912	13899911	22053324	13647867	13411625	14937700	11717170	14644196	16544196	17600998	14539185	13056920	23308466	30113822	18838698	18778538	13212961	19591640	12031758	11840121	12282914	15796104	16161583	21498376	12025548	16482919	17491758
1659	121.03	19.5467	26481320	15184407	12612947	13852101	18707822	22099474	24861210	24064170	13964203	13413389	36722248	21734658	15079686	16065814	25963350	32095550	12790208	12921511	12941979	21473108	11636440	13207491	25135506	13324727	12747390	13174866	12770125	12921945	20926968	15763046	19017838	11257195	25890684	13027600	25854468	23275352	16405515	27201398	11782962	13424234	13832997	24354774	12703918	28907288	12354007	24859850	21791754
1660	221.067	17.2847	11163130	14541586	15903277	9858797	8485221	8589078	9605140	5.19355e+06	3.40063e+06	3723895	5705405	11921065	5523984	17243338	4.42066e+06	30976404	7.35141e+06	5884947	32332972	42615656	13993731	10665703	27544648	19126964	11065628	5592167	45965700	7.53408e+06	5682147	17198904	10816048	15717091	10442924	40271728	22480176	14045245	9868528	18855342	16379041	15887571	32577190	46087292	10321242	83924496	24047976	10480770	40768132
1661	89.0244	17.019	8435999	13927359	7078855	12710903	9324157	23409026	19532982	22552916	13734994	11763669	14058775	19548654	10835193	23337114	8769254	11760782	16846764	5199188	4748349	29183456	5.02516e+06	29977598	40863740	18798844	24127038	13379335	8066279	19526856	24248014	21365800	153518048	11175187	21624360	11064378	22574602	56275936	13382214	13790963	25203030	7.33958e+06	15594338	11312202	11084169	21583180	8955105	7424965	18098814
1662	283.264	0.861679	3.2385e+06	13550519	2.72313e+06	12272983	2.1314e+06	3.92412e+06	1310421	4.26618e+06	7388664	9032897	1.30975e+06	2.69555e+06	1.39253e+06	2.70713e+06	4.85887e+06	1.32275e+06	9625515	4.9472e+06	12473423	4.59505e+06	7510656	11004571	4595585	4.60253e+06	5220669	3.46445e+06	758797	7.7667e+06	5.36057e+06	2.85843e+06	4596228	1.8204e+06	5427957	50603996	1.55158e+06	5423319	1.27403e+06	1.83429e+06	19021626	7.58809e+06	655145	824153	5.35984e+06	1.37267e+06	2.85288e+06	847217	889929
1663	173.046	18.9592	16132308	12758550	3146668	2.25366e+06	9397836	11837683	12036204	7333553	2.09263e+06	5.60193e+06	144329	19739308	24986848	14247124	2855234	18816624	8705239	3.14185e+06	4671767	36275880	2.83302e+06	7870308	14853586	21543898	5.70927e+06	19672796	51361900	4.60987e+06	14884324	34324288	30319130	4.66607e+06	25181158	16785468	32235648	23679210	25975278	21105508	7.12116e+06	8901917	80424624	19981312	20727308	40885500	44360240	9537457	33539268
1664	233.067	18.9676	19126684	11902172	2.57813e+06	1.94264e+06	10113719	11111754	15535216	7.03262e+06	931574	4.02868e+06	40576.5	21092548	12395908	15005710	3.09618e+06	24755296	2628570	1.17081e+06	3.21641e+06	41073876	1.63713e+06	3.22016e+06	15992473	15297356	2.47888e+06	2.39806e+06	40127892	1.72268e+06	8.02394e+06	22304882	10431702	3.44806e+06	26440612	8630300	27612948	19388048	12555796	9218649	4.665e+06	6432732	71662400	24975562	5.94499e+06	43362684	35878936	8910611	43283816
1665	117.019	17.015	11729298	9997966	7.02841e+06	6.24173e+06	6393941	8165400	9543568	12558146	7137868	7.87541e+06	9708816	9853039	6755180	6829212	11175471	12501125	13872416	6.89179e+06	5.71598e+06	14672038	5.63033e+06	18107488	12314193	6425137	10466339	12946928	5.50147e+06	11464075	8.25711e+06	12096005	35984788	4.22903e+06	13572890	5.73954e+06	10738336	11272727	9290762	10820092	9803542	7265167	8533710	6.68263e+06	8447964	11893785	4.87954e+06	11092958	11026729
1666	383.177	8.71667	6.16528e+06	8811142	3.8666e+06	1.42033e+06	15031882	15906430	11415019	3.35179e+06	1.14498e+06	702030	14878350	8777229	10846734	3436603	3117500	3074589	105116	186123	430960	174577	0	184988	612816	277893	0	88007.9	0	66882.7	377579	209804	153871	0	3.12519e+06	0	1.16387e+06	693318	0	151919	0	0	0	0	86806.3	0	0	4263761	0
1667	225.066	9.00127	26270658	8721989	9498088	5823843	22121518	22632000	30913696	15823376	7.00529e+06	2.66534e+06	49608560	22238766	19435792	16414485	28448960	31634474	1.95114e+06	4.07439e+06	5.19484e+06	10475221	499555	2.13035e+06	15851127	10885580	2.53883e+06	2.91223e+06	2.16177e+06	4573638	11862846	7.43543e+06	9961330	525486	28237184	282003	25360996	20271392	8465705	9005540	712267	228985	1.69675e+06	3.46899e+06	2.70352e+06	8142502	1.09139e+06	18760536	2.41421e+06
1668	124.04	17.3104	4748689	7431179	4783432	2.13827e+06	3.01386e+06	3.51282e+06	4.19673e+06	2.95508e+06	3333113	7.41717e+06	5638758	5025363	4.14924e+06	5.47906e+06	2.29252e+06	10528712	4.52672e+06	1.83585e+06	4724960	14358976	6.20114e+06	12702418	8648446	7646589	8486348	7907794	9750706	3937625	3.12579e+06	13279584	15866363	8.03571e+06	8105521	14626389	6.25039e+06	4503381	14198705	10034357	6.51068e+06	6.22782e+06	9569735	9924541	4553287	8413027	6.40671e+06	5.92267e+06	9754336
1670	87.0087	17.0057	6.74623e+06	6957788	5.36995e+06	6.57816e+06	4762236	6.4686e+06	6362432	9755582	4.21885e+06	5286389	5876828	7.38624e+06	5510167	6447069	7.20274e+06	6384418	7255531	3.80931e+06	3.82569e+06	10187256	3253071	10849605	10569310	6640823	12590233	6666093	4.2529e+06	9228263	7.81835e+06	7410901	38686580	5477523	7140004	5.6338e+06	7542364	15572568	7.04641e+06	8.01176e+06	8098460	3776787	5779616	7886741	5897318	8343884	4532570	7.10128e+06	8257270
1672	350.921	19.4381	11753154	6822021	6.98647e+06	6738080	11627966	11195397	11490640	10996267	7157644	6148748	10325540	9733068	11549844	10526579	11033857	11154029	6418755	6.01297e+06	5.15641e+06	10456815	5232268	6.54286e+06	9478573	9621766	6308453	6.94206e+06	7.27932e+06	6532851	11513478	9229551	11360157	5443504	10550801	3.90466e+06	9845111	10441086	10149208	10810872	4.90998e+06	5035930	8466274	8121213	6290529	7030507	6.8953e+06	10877096	7.90913e+06
1673	95.0139	17.2955	4.07518e+06	6525569	2.1447e+06	1.30432e+06	2953545	3.20238e+06	4215403	2.85495e+06	2.35918e+06	5.7017e+06	298199	22135646	11552093	3.39082e+06	228686	31014202	1.89087e+06	953062	1.26368e+06	10283592	3422609	2377491	5.26489e+06	9151208	3.13364e+06	5.55064e+06	9729643	1.24373e+06	3.23275e+06	11783301	4.39314e+06	6.84067e+06	4785900	5474432	5.75743e+06	3.10423e+06	6.46141e+06	5.75137e+06	3751505	6801101	7.60346e+06	34065424	2.34391e+06	9378034	6431302	3.44939e+06	10763800
1674	137.024	17.2689	7225704	6090691	3904879	1.99674e+06	7.38984e+06	8266600	6.5598e+06	6.7849e+06	3.50713e+06	5812245	3.94186e+06	5109886	32128080	6162874	3.87125e+06	63080664	6.60634e+06	3.51806e+06	4081139	10493760	2.95543e+06	5.34238e+06	9417321	8309128	5359270	19922092	7669631	4.98567e+06	7.38388e+06	13400469	28345478	3.91779e+06	15659357	3.34456e+06	7381552	11064948	17968380	18612708	2692452	2.47717e+06	4914468	9295014	15275720	6353724	4.67503e+06	7939425	4.05211e+06
1675	137.105	17.0133	2.72057e+06	5994121	4.40871e+06	3.04538e+06	5599406	7.61114e+06	8556308	12406462	7202171	5269919	3.65615e+06	9581303	6770997	9584671	1.46993e+06	5.22115e+06	6586961	1.90723e+06	1897747	4.67523e+06	2.43824e+06	4833355	10434702	5737093	9560391	7.81687e+06	1.86616e+06	6.1188e+06	10014380	5.77286e+06	19642310	1.50646e+06	5402069	4211137	7015072	16551060	3.80352e+06	2380689	6.1969e+06	4.70668e+06	2.86594e+06	2.76059e+06	3.49676e+06	5.80919e+06	1.98629e+06	864357	2549508
1676	331.067	8.93547	26419412	5675572	8268049	64176504	6663817	7.97059e+06	5288262	134315744	73293464	148839664	1.62929e+06	47089480	36246308	104072440	90987784	116068296	279401056	187782816	116910920	383996064	383191008	260811360	244452512	301228992	333830752	268228912	651297024	296512960	233487088	471080576	539907520	601640896	91561920	516626464	309492992	228480928	549336768	441630272	405467104	438268896	912107072	713589312	265969680	407983264	454318528	10821382	722052416
1677	233.067	17.5113	32419834	5084873	3.04642e+06	1412157	9945128	12827447	19464546	14152246	1.96585e+06	3.00559e+06	159392	17743114	17037408	12655677	4700343	141576704	3.96025e+06	1.82366e+06	4680232	72211856	2.86188e+06	6.19979e+06	17608112	20791642	2.30695e+06	4.15384e+06	25408514	2.34139e+06	7219859	22945636	40610248	3.82954e+06	34087360	29788856	25891226	34824512	47475660	20872726	6.5084e+06	6592467	62886188	32064548	5954897	50545508	16838230	12576923	48711812
1678	121.03	17.116	10481845	5059510	4.51056e+06	7.7295e+06	11144589	15891606	11426535	10379803	4.28677e+06	6829259	18490146	13375324	8926710	12530459	8481521	9288651	7993899	4.69539e+06	4667047	19434812	9275313	6055590	13232159	14127956	5873978	5.39949e+06	7.94178e+06	6.92646e+06	11176932	10222638	14560441	5960605	19883602	6.30204e+06	12125989	13343278	11340744	19386074	6.81137e+06	4215529	10924276	13175253	4451042	18156184	13410441	11306760	20715486
1679	160.842	10.9356	3.37153e+06	4919985	4.8156e+06	2114034	2993700	5711057	4.11229e+06	988804	1.90355e+06	115107	7964812	3.53776e+06	4415596	1.10304e+06	2.00954e+06	2.10645e+06	20942.7	248848	115493	22218.9	0	32745.2	377164	77189.3	11175.3	0	0	27076.3	216066	43926.6	41162.6	0	1.74319e+06	0	603233	338247	0	164264	0	0	0	0	0	0	0	863899	0
1680	87.0087	19.4071	8798817	4.82137e+06	2.62848e+06	4.38227e+06	6.09289e+06	7.05171e+06	8305937	9332429	6171424	6102012	12582492	7.06553e+06	5606442	6070550	8595463	9147980	4263525	1.90127e+06	2.3176e+06	10272052	1980501	3332361	7235326	4.33258e+06	3.47133e+06	2.7051e+06	3993172	4186466	6.02209e+06	10175345	6.04786e+06	2.61749e+06	9213421	3.65564e+06	7.6463e+06	6848371	11426183	6827248	1.9558e+06	3896316	4.91444e+06	7667982	2498332	7326766	6.45657e+06	7.57151e+06	6.95238e+06
1682	137.024	19.1287	5.1257e+06	4770974	2.20473e+06	1.63217e+06	5.28625e+06	7210981	6260535	4821170	5005711	2.63117e+06	908811	8396605	12391610	4.40113e+06	4.1516e+06	6132448	3.51988e+06	2808027	4.98908e+06	6.25737e+06	2.03183e+06	4255264	5.40255e+06	5534835	3.85804e+06	3.9222e+06	6284982	2.91989e+06	6.46032e+06	8788980	7.6503e+06	2.20227e+06	9192744	5130447	7.296e+06	6793380	12665589	5678049	4008659	4469158	6430454	10152908	5286336	3609736	8758470	8513327	4.45224e+06
1683	139.004	17.2761	2.19969e+06	4720436	2923762	1523501	1733942	1.87856e+06	3023359	1.59329e+06	1.71973e+06	2.3893e+06	686351	2.40761e+06	5357200	2.48415e+06	694955	11186206	1.8701e+06	1.27253e+06	1.98823e+06	4408168	4011930	2.48199e+06	4575155	3.89546e+06	1.66462e+06	3.32214e+06	7119866	1.64502e+06	1.38729e+06	4689234	2.93978e+06	4783440	2.28581e+06	6539424	3.89691e+06	2183105	4061565	4.02938e+06	4751798	4313948	7.63488e+06	18033292	3.84231e+06	9697411	6.33474e+06	2.19241e+06	11718256
1684	233.067	17.1745	21532856	4199140	2.96413e+06	1.70643e+06	4.50595e+06	19451758	15445290	10187628	1.79597e+06	2.23954e+06	51495.6	9417787	8.049e+06	13743675	17577370	34663376	3.27753e+06	2.1644e+06	6.75201e+06	30730746	2.69772e+06	4.06143e+06	33146512	33997516	6508012	5398934	58788128	2931223	5624532	26370732	24784762	2.72721e+06	47988080	18611698	34271048	26384228	41711044	50432064	3.85044e+06	4.32538e+06	26280498	30781148	4518170	84610088	35419696	14413278	67044152
1686	181.014	18.6297	4672063	3.95239e+06	6.0871e+06	7.70794e+06	6920188	4318090	8908743	5293682	5.0681e+06	4.99686e+06	119354	9594383	8006526	4.79773e+06	259785	8.29581e+06	3715589	1.41091e+06	2399708	14607775	16065669	7094293	12067192	7359568	5652174	4110412	46963608	1.07134e+06	4153287	16876908	2547802	12540551	4.63761e+06	1.94332e+06	10762493	5445669	26761378	7892075	21835872	15188608	23131740	39172500	4.21841e+06	8864256	45786184	4.91398e+06	45045180
1687	277.124	8.65629	9309054	3737520	3319694	2.03503e+06	7.65089e+06	9339897	9219752	6031017	2.0877e+06	394906	13103094	7.1674e+06	5.12731e+06	4201638	6568166	4562380	225993	223326	582642	440119	0	291703	1.71744e+06	535957	111160	167264	0	140987	1.08926e+06	239862	210024	0	4208277	163787	1.18756e+06	1.05866e+06	178648	377145	0	0	132984	196960	138550	396278	138035	6270299	0
1688	141.019	18.9744	1.30385e+06	3.66119e+06	1422654	1.1299e+06	1865277	983874	1.86246e+06	683380	1.14553e+06	1.28731e+06	0	2.59548e+06	1.1235e+06	1.33123e+06	6.13351e+06	2.24582e+06	1.34734e+06	651823	1.61625e+06	3.17799e+06	1.38858e+06	1.75643e+06	2223709	2.45756e+06	991772	820059	21574342	742121	826188	3.37258e+06	7381288	2.19275e+06	1.7681e+06	2.38559e+06	7855566	1.76334e+06	1.04815e+06	1.1253e+06	3018110	2.74114e+06	25268492	5.4882e+06	2.75253e+06	3.12333e+06	34034596	1.18349e+06	6493121
1689	132.047	17.0256	1524909	3.62888e+06	2.6805e+06	1326142	3318556	7311489	6096518	9035067	5865559	4217819	3.89919e+06	6.05125e+06	5254776	5635284	1129603	3.37671e+06	5368451	1.79544e+06	943280	2763734	438339	3793653	5.16376e+06	2272862	3.01574e+06	2.65005e+06	711999	2.67513e+06	7.42769e+06	2.25548e+06	8141111	380091	4.31835e+06	546507	3.9241e+06	5.99572e+06	2.11331e+06	1.61949e+06	759523	706493	828648	971153	1.65203e+06	1.14479e+06	708179	775882	1.13841e+06
1690	141.019	17.2884	1.04237e+06	3221853	1.63852e+06	883601	974141	1056952	2.00971e+06	1.00022e+06	1.4687e+06	1961455	0	1.67421e+06	4494814	1.6614e+06	0	17203292	1.19393e+06	496310	1.38778e+06	5544693	1.52318e+06	1.59147e+06	3.12411e+06	4.24441e+06	1.67036e+06	1.21851e+06	6.70095e+06	1.30164e+06	657188	5452951	2.64533e+06	3.68242e+06	1.57331e+06	3.93628e+06	3720779	1.70908e+06	3.84434e+06	2560239	2.07729e+06	3.19387e+06	3.42625e+06	17515754	1.35504e+06	8567494	4460286	1.36069e+06	8021190
1691	150.02	18.9415	1.36289e+06	3.1623e+06	1952451	1.59002e+06	6771274	6.22885e+06	5.88264e+06	979684	1.77324e+06	1.35867e+06	30002.7	8.30288e+06	4.2441e+06	5801402	162880	1.38148e+06	2240598	18983244	54117692	938299	747355	1.35331e+06	4332660	6.65491e+06	1.18213e+06	2.04367e+06	8231093	9155771	9306947	9180278	4432653	1.28941e+06	2316873	20245542	2884118	5.84965e+06	7.91966e+06	5935852	1.1208e+06	1.69604e+06	11085061	2.28318e+06	1.14402e+06	689776	11542139	1.21433e+06	1.33602e+06
1694	139.032	17.0297	2632405	3.08495e+06	1.52472e+06	987008	2151815	5850178	4290479	9827617	6510210	2.96267e+06	5.16472e+06	3.4884e+06	3.87779e+06	3.47375e+06	1.63159e+06	3.28192e+06	3.51776e+06	1.98848e+06	805550	1.8665e+06	194514	2.91447e+06	3.37075e+06	1.06133e+06	1.71475e+06	1.67115e+06	256304	2796278	3.91847e+06	1.57259e+06	4700654	240113	3362725	273675	3.70745e+06	4.39522e+06	1.17114e+06	1.46664e+06	414918	521248	386709	270790	1416332	345139	393483	852162	484007
1695	93.0346	19.0468	2232880	3044227	977841	717521	1.33251e+06	2.06127e+06	1.99124e+06	1.18589e+06	737839	3.00952e+06	65534	3.2783e+06	4450958	2.81023e+06	438461	2711467	2.90637e+06	1.26349e+06	3002080	5.12492e+06	837832	2.44824e+06	2.45602e+06	4.73652e+06	1.68414e+06	3.15649e+06	10703991	1.27856e+06	2.06871e+06	11110939	3191897	1.47817e+06	4.45424e+06	6.71682e+06	4.71795e+06	3.58699e+06	5839050	2.02384e+06	1.94585e+06	2.92835e+06	13493796	2.94837e+06	5414870	2.95912e+06	9733677	2.34765e+06	4.83977e+06
1696	117.027	17.0127	1.58134e+06	3.04013e+06	2.02178e+06	1.1459e+06	2612931	5345858	4.369e+06	6613073	5164995	2912458	2658954	4.4855e+06	3.57431e+06	4.59858e+06	1.12146e+06	2.73127e+06	3624792	1.55519e+06	775995	2495363	288844	3529946	3995074	1.43677e+06	1.94356e+06	1.87827e+06	578961	2.06661e+06	5.47951e+06	1.94181e+06	6.14732e+06	423227	3.39569e+06	506602	3.35013e+06	4644940	1754346	1470050	580960	705669	965781	732685	1.49507e+06	1.18393e+06	692624	640293	1.14883e+06
1698	87.0087	19.0047	7.37902e+06	2.87992e+06	2750396	3114602	5710409	6.40789e+06	7.86421e+06	7504800	3.36674e+06	2.5943e+06	12286711	7391621	5.82049e+06	6.20983e+06	12732106	10077083	4.33627e+06	2.64046e+06	3.11787e+06	7.18189e+06	4145516	2.80832e+06	8615584	5503200	3.9177e+06	3.38442e+06	3.86096e+06	3.77266e+06	7.72112e+06	4.56267e+06	6722248	2.3154e+06	7.25159e+06	3.12734e+06	10336984	7819946	5815483	7193879	3.25662e+06	3.93337e+06	6288761	7.54127e+06	5081736	7088218	4203646	7.90072e+06	7.48706e+06
1700	325.185	0.924978	3.53587e+06	2.7917e+06	5647755	2513727	6933357	4.92186e+06	8.07773e+06	3.49998e+06	2.63874e+06	2.89418e+06	8835874	6455913	10744900	4167309	4.1571e+06	7.34111e+06	3.01677e+06	3277369	2.61655e+06	3.1295e+06	2.6337e+06	3.20537e+06	4.31176e+06	4.7288e+06	2720977	2.94792e+06	6.41612e+06	2893964	4158815	4668286	3.54249e+06	3.12538e+06	4.55965e+06	3731795	5.64052e+06	3.79764e+06	5.90918e+06	4.723e+06	3.02383e+06	2.67923e+06	4.8589e+06	4347205	2.7485e+06	3.88968e+06	4726590	3.13588e+06	3.6611e+06
1701	137.024	17.5161	7.064e+06	2711675	1.73969e+06	1515027	8829337	8534428	6.5598e+06	7101589	4.84065e+06	4463437	1.83014e+06	15663019	19017898	6.58451e+06	6.00425e+06	63080664	5.21412e+06	2328616	6.03232e+06	8351634	2.95745e+06	5.34238e+06	4582142	7533237	3.13787e+06	9971108	8468611	3.39666e+06	7.38388e+06	5973870	28345478	3.91779e+06	9778209	3.34456e+06	7381552	11180933	20072954	9977114	3.03506e+06	3.51209e+06	6101550	15762900	4.5852e+06	6.19039e+06	4377439	7939425	4838821
1702	122.086	16.9558	1.28208e+06	2.68563e+06	1745985	1.40709e+06	2393215	3.81011e+06	4579811	7.2673e+06	3.11747e+06	2.51547e+06	1.73522e+06	5.75643e+06	2.4524e+06	4.48855e+06	649665	2.36107e+06	2.9096e+06	704394	822974	1.98826e+06	656704	1.98541e+06	6857355	4.49771e+06	4060148	3.55529e+06	817360	2.45071e+06	5.50926e+06	2.88419e+06	13148656	503854	3.3243e+06	1.3146e+06	3770200	8087631	2.35871e+06	873323	1.32747e+06	1.1842e+06	2.05481e+06	1.03175e+06	1.45342e+06	1931474	666259	366285	1.11519e+06
1705	137.024	18.912	5572945	2436599	2.45075e+06	1.57426e+06	5.28625e+06	7210981	5.24245e+06	4962174	3.05616e+06	3.4249e+06	908811	4766974	6733449	4.5556e+06	4.1516e+06	5.67166e+06	13440856	4512295	6075101	6.00094e+06	1.49371e+06	4255264	4293632	5534835	2.83728e+06	3.9222e+06	6284982	2465706	6.46032e+06	4372234	8.17324e+06	5025785	5727855	4.66281e+06	8102855	8.35695e+06	6.03357e+06	6681096	1.93311e+06	2.92535e+06	6430454	10152908	5286336	6551161	4.67133e+06	7.03178e+06	4.74806e+06
1706	137.024	18.5464	4.82395e+06	2.42344e+06	2.04779e+06	2.9699e+06	6020014	10115898	6.17975e+06	5.38432e+06	2.8595e+06	4302435	777292	4500887	14129996	4369761	3.39652e+06	9183211	13440856	3358641	4674679	6.00094e+06	2.14747e+06	2.18655e+06	3.89463e+06	3.70345e+06	3.18506e+06	5965520	3.98478e+06	4488978	6859568	7.37776e+06	7.45945e+06	5025785	6.0184e+06	2.53627e+06	4.10487e+06	7.62282e+06	22958212	9971283	2.20405e+06	2266237	4.43572e+06	13954509	3.3527e+06	3.91283e+06	3.91089e+06	5.90937e+06	4.74806e+06
1707	93.0346	19.2504	2.97653e+06	2419293	1.17202e+06	1.15416e+06	1.16051e+06	1.59396e+06	1927978	1741314	1.25062e+06	1.4317e+06	72273.3	3.2783e+06	6405959	2.45046e+06	351415	3.03793e+06	2.90637e+06	996786	3002080	6.74707e+06	2.57143e+06	1.79124e+06	2.45602e+06	5245811	2.00655e+06	2616428	8916068	1.27856e+06	1.36409e+06	11110939	4.4625e+06	1.47817e+06	4.45424e+06	2.12946e+06	4.58122e+06	2.86326e+06	5839050	2.14486e+06	3.39495e+06	2.92835e+06	9736801	3754853	3.10075e+06	2.95912e+06	9733677	1659904	4650997
1709	136.988	16.4393	1.67226e+06	2118622	1.94173e+06	3.31646e+06	1.46773e+06	1271509	3.16449e+06	972871	1.0806e+06	1.6639e+06	15797.8	2.87252e+06	1.53346e+06	1.99963e+06	34607.5	1.62757e+06	1.92619e+06	594073	1.01236e+06	2.53604e+06	7927881	2.10212e+06	3.60549e+06	3.78975e+06	1.24335e+06	939542	8381768	450347	874708	3.18921e+06	770709	8826816	1.52002e+06	6.5582e+06	2.34268e+06	2.37576e+06	1.8228e+06	990671	8606975	10564362	8527360	6.59206e+06	1.96623e+06	5.2585e+06	7.80671e+06	3.44387e+06	9070347
1710	143.035	19.0859	736999	2.10878e+06	858807	493048	709100	451392	489206	414099	281459	534678	219711	1.36528e+06	364149	700309	676506	703115	767526	348684	682902	1.28987e+06	1.21648e+06	1.19136e+06	907313	1.17825e+06	775600	1.03833e+06	7.11724e+06	982327	567914	1.72875e+06	993868	2.16321e+06	726741	3.80882e+06	3.15762e+06	852821	1.57018e+06	795603	1.48673e+06	1.7598e+06	9518201	2583540	1.29793e+06	3.89898e+06	9158318	1.00835e+06	3.47306e+06
1712	109.03	17.3268	1.58014e+06	1.9932e+06	1.08872e+06	514658	2.77375e+06	2.86351e+06	2.93703e+06	1.0629e+06	1204221	1.87514e+06	395217	11925730	6.90476e+06	2.83856e+06	403755	18569782	1.26577e+06	793928	878244	2.50649e+06	961569	1.30531e+06	2.04352e+06	2.84449e+06	1.50203e+06	2.28612e+06	3660974	1.21742e+06	2.78866e+06	3152630	6.72644e+06	4.17882e+06	1.72463e+06	1994150	1603589	3.37567e+06	4.61796e+06	3.29242e+06	1.48057e+06	1.77305e+06	1.81598e+06	2.78315e+06	1.88527e+06	3.49337e+06	2.33803e+06	1.72341e+06	1.31648e+06
1714	75.0086	19.3537	1.91135e+06	1.95776e+06	930920	1.52028e+06	1.57922e+06	1.82498e+06	1.74838e+06	3436514	2.35747e+06	1.54448e+06	2.82423e+06	2.00789e+06	1.5063e+06	1.59096e+06	2.08025e+06	1543730	1.18879e+06	1.05724e+06	1.32684e+06	4141711	541218	1.89819e+06	1.17764e+06	1.16705e+06	1.4231e+06	802778	1.94696e+06	1679221	1.67599e+06	2502086	1.52061e+06	711879	1.66128e+06	1.17804e+06	1.32882e+06	1.82514e+06	2127087	1.62985e+06	1.69146e+06	2394649	1.80576e+06	1.76361e+06	598633	1.22529e+06	1.86016e+06	3420898	2692023
1715	250.088	8.67912	5.9903e+06	1.95139e+06	1.62914e+06	1.11522e+06	6.74843e+06	5691567	9349808	4683184	1.03378e+06	765390	9579930	5431884	2.81281e+06	4997493	5.26033e+06	5131626	233225	357413	513126	437737	0	214573	2.34179e+06	537373	130725	181854	0	165017	1.34873e+06	487950	671218	119424	5713660	137327	2.71623e+06	1.96408e+06	472185	881230	0	0	0	267205	171811	623198	0	4.80522e+06	158652
1717	383.177	8.6615	6010628	8811142	6.36919e+06	1.42033e+06	15031882	15906430	11102294	3323415	1213081	702030	13199015	8777229	10846734	3436603	3117500	2.36938e+06	77905.7	118570	241002	169117	0	184988	526969	213646	0	0	0	0	362839	209804	0	0	3055541	0	402896	566261	0	115130	0	0	0	0	86806.3	0	0	4263761	0
1719	101.024	17.0478	1.53238e+06	1.81872e+06	1.52504e+06	1.25246e+06	1047637	1.23032e+06	1.27429e+06	2.39101e+06	1.50157e+06	2.17436e+06	1092909	1.76265e+06	1.11709e+06	1.80627e+06	1.80117e+06	1.9687e+06	11921222	2.41923e+06	1.68137e+06	6602316	4.31301e+06	15386966	3374901	2.17671e+06	12715172	10353124	5.97851e+06	9541386	2419133	7178255	28410484	7.79687e+06	3.03913e+06	15279259	4356511	4.22468e+06	5.46028e+06	6.55838e+06	5.60921e+06	4728018	8581040	5380023	7.06415e+06	8195658	3.04317e+06	2.12783e+06	10621878
1723	87.0087	17.7553	6392399	1.62763e+06	3.21171e+06	2.70463e+06	5.5811e+06	5980900	9384731	6425050	3.54044e+06	2.18907e+06	17066746	6.63934e+06	5439918	5211079	5.88359e+06	11625777	2.07377e+06	2557718	1.92664e+06	6483888	2.8934e+06	2500922	6752999	4606508	2.96628e+06	2523111	3.75089e+06	1884167	5.48256e+06	4.67015e+06	6782833	2.23297e+06	6.38127e+06	3189999	6.07853e+06	6.76751e+06	4.98273e+06	7042909	2.64827e+06	2.44234e+06	4747154	5.62811e+06	2245018	8679722	3.87347e+06	5903532	6829233
1731	134.049	17.2567	3106501	1.40134e+06	1.03013e+06	568850	1.41454e+06	3028129	2.18545e+06	3.47586e+06	1.38054e+06	788625	25066706	1.27048e+06	3.77396e+06	836512	1.0853e+06	5451818	1.16355e+06	876096	738067	1.51845e+06	792449	462812	1.60246e+06	1.2078e+06	731802	629986	655307	862085	1.12811e+06	747075	1.37687e+06	587969	2234874	1.29365e+06	1.63013e+06	1.60289e+06	1.0382e+06	1.55737e+06	786590	1.00046e+06	893004	1.16228e+06	802278	2318961	591627	1.78769e+06	777130
1733	194.906	3.31127	1479779	1.35791e+06	884068	325992	2.89396e+06	3.46982e+06	3.30093e+06	445658	202330	200750	5845337	1319134	1.91352e+06	815606	593180	894824	161347	244680	179011	452353	0	160086	748830	473066	100765	193910	166686	169798	743574	533435	567611	57143.5	1.01976e+06	53268.1	1.0246e+06	763696	450365	816733	72594	64717.5	125839	113581	140591	185279	121541	578494	87284.9
1734	113.024	18.9645	683250	1.35472e+06	885320	576989	605816	473775	592343	633711	598870	690882	576684	1.09175e+06	394819	634211	986678	787314	1.08636e+06	527875	594781	1.25417e+06	2.09514e+06	1.42583e+06	880890	710277	873929	1.23652e+06	5.10619e+06	987098	828110	1.02657e+06	1364495	2.6279e+06	765780	5.13946e+06	1.93113e+06	861112	1.0391e+06	1.42816e+06	2.68583e+06	2.56393e+06	8023410	2661098	1.41454e+06	3.22494e+06	5.15058e+06	1.05249e+06	3325359
1735	131.035	17.0334	1.03977e+06	1.35469e+06	788284	873528	871659	1.76371e+06	1.80935e+06	1.94469e+06	1.03356e+06	1.13941e+06	1.39134e+06	1.48718e+06	955742	1.49157e+06	1.05103e+06	1.31366e+06	2755088	1.02539e+06	711722	2.97367e+06	1066598	4267710	2812418	1.04397e+06	3.1257e+06	2.80365e+06	1.43393e+06	2.63152e+06	1.61102e+06	2.29329e+06	11462353	1.64577e+06	1.87472e+06	2.02505e+06	1.84056e+06	3.08307e+06	1.47481e+06	3.50056e+06	1693315	1.27108e+06	2520401	2112538	1.80902e+06	4.29211e+06	1.06008e+06	1.09084e+06	2.87288e+06
1736	151.04	19.0079	1.70635e+06	1.33673e+06	1.07046e+06	754179	794555	517057	608756	1.51501e+06	1.21035e+06	1.49606e+06	0	715650	526451	596362	1.24147e+06	989708	2.30298e+06	1318808	730640	1.83129e+06	597659	1940976	647710	591595	1.70407e+06	1.30808e+06	561485	1.02387e+06	924547	605206	823496	949630	746870	666770	835556	801306	598877	781790	891917	810372	735264	1590635	1.89712e+06	590172	783644	1.64725e+06	1.25872e+06
1738	128.035	17.1485	2.64896e+06	1.33072e+06	1.13898e+06	943927	761359	2.89357e+06	1.83248e+06	3.28716e+06	1.47727e+06	1.09116e+06	3.15663e+06	2.03271e+06	1.29178e+06	1.03751e+06	2.18701e+06	4201437	2.63331e+06	1412569	1.18554e+06	2771841	1.73474e+06	3313692	2.73827e+06	1975180	5.80471e+06	3.41644e+06	1.17158e+06	2.08924e+06	1.34898e+06	1222072	6274458	988940	3.64799e+06	2.13911e+06	2.76492e+06	2.21257e+06	1.20667e+06	4716411	1.69413e+06	3.17366e+06	2.36062e+06	2.14148e+06	4566502	9698076	1140777	2.85253e+06	12907554
1739	117.02	1.42302	2.33454e+06	1.3171e+06	1.09875e+06	1.0078e+06	2.27458e+06	2418802	2281328	2.28517e+06	1.11637e+06	885242	3.42051e+06	1.97177e+06	1.64667e+06	1.58086e+06	2.36398e+06	1.89475e+06	1118349	959465	829564	2.20811e+06	385674	937568	2.11707e+06	1.61174e+06	1.12454e+06	1.34888e+06	508703	1.03795e+06	1.92601e+06	1.61157e+06	1.94766e+06	430730	2.50612e+06	588555	2.26768e+06	2.25144e+06	1.35851e+06	2.09022e+06	350007	343706	538161	671784	1630388	1.23211e+06	468152	3.92651e+06	770941
1741	311.169	20.9758	1.70506e+06	1.28237e+06	1.2655e+06	1.27756e+06	1779229	1.61215e+06	1.75382e+06	1.64861e+06	1.30824e+06	1.13976e+06	1.8197e+06	1.60204e+06	1.8271e+06	1.74303e+06	1.7387e+06	1.44735e+06	1.13798e+06	1.17321e+06	1.12513e+06	1.64747e+06	1.08159e+06	1.17957e+06	1.48894e+06	1.70772e+06	1.23071e+06	1.16671e+06	1.41177e+06	1.16602e+06	1664655	1.67199e+06	1.56639e+06	1074131	1.53338e+06	920378	1.2969e+06	1.55584e+06	1.64736e+06	1.59833e+06	1.04427e+06	998151	1422548	1352941	1.19984e+06	1.31195e+06	1.47151e+06	1.7291e+06	1.26084e+06
1743	165.041	13.0936	260798	1.23383e+06	256423	5.21106e+06	607442	376104	286383	4.2029e+06	3.95362e+06	9194827	140013	8316099	558252	2.22709e+06	4898340	8954319	14550034	12021836	7.02877e+06	15714562	45773740	14701966	9755546	8911382	17573312	22621730	26874384	13296599	9593438	11952295	14854068	31313386	7227875	29812526	12987049	12132610	30185900	18735566	34815008	40437168	43776440	27142142	12844328	36827104	49878756	47312556	54801032
1748	161.046	17.4947	1.62321e+06	1.16725e+06	1.02641e+06	637626	1.20452e+06	1.01103e+06	1.15147e+06	1605611	712350	1.06496e+06	971054	1.24204e+06	734022	1.17153e+06	1.53218e+06	3904724	1.50725e+06	956488	1.06618e+06	3.0982e+06	3.42087e+06	3.18012e+06	1.77434e+06	1.32252e+06	1.51728e+06	1.60172e+06	7465809	1.53696e+06	1.49592e+06	1.5731e+06	3.1479e+06	4.23276e+06	1.6511e+06	8708444	2.54324e+06	1.84106e+06	4.75691e+06	2.34597e+06	5110220	4692813	10038581	7.57162e+06	1.60299e+06	6.73657e+06	2585330	2.53403e+06	6.48816e+06
1750	101.024	18.957	1.1295e+06	1.14442e+06	924998	681624	981730	928935	1.0124e+06	1.21771e+06	823490	1.09024e+06	1.50429e+06	1564797	702460	905632	2.46536e+06	1.45043e+06	1589119	752163	901962	2.4447e+06	1.71284e+06	1.33437e+06	1.47343e+06	949779	1.32213e+06	1.48737e+06	4118788	1549891	1226851	1355119	2803702	2.278e+06	1.22369e+06	4623938	2.19001e+06	1.47463e+06	1.40564e+06	2963880	2.24715e+06	3.35607e+06	9248039	2.82269e+06	1.85407e+06	3.96214e+06	4228420	1.6591e+06	4.17251e+06
1751	223.082	17.0694	2.01306e+06	1.11709e+06	1.3664e+06	1.71749e+06	1175990	2.30951e+06	2317098	5.66607e+06	3.48333e+06	5.56957e+06	196892	2977139	1.21966e+06	2.02855e+06	1313008	3.53707e+06	14032449	5801217	2.57844e+06	12288258	17580286	31155068	9448240	2.35671e+06	32938112	26618538	15784553	18688932	5.99679e+06	6576748	25160122	19643216	4.5568e+06	20156342	10878586	11892832	14807849	11622476	36927060	23970018	27267664	44574292	34580968	60664092	14147768	16060406	47660456
1752	129.019	17.0451	855648	1.08504e+06	784843	659245	684591	737652	892812	1.02452e+06	723382	871448	814502	1.14288e+06	789647	691572	918651	1.16479e+06	1.93518e+06	1.02021e+06	708987	1.75258e+06	1.90659e+06	2535020	1.7128e+06	879702	1.81272e+06	3.07546e+06	2.33212e+06	2.1149e+06	964938	1.8039e+06	3972481	1.66055e+06	1284542	2.97962e+06	1395914	1.33569e+06	1449942	2318893	3.04195e+06	2.05855e+06	2988445	2889314	2608962	4133403	1.97411e+06	1.46203e+06	3202732
1757	105.038	8.64973	897901	1.03329e+06	827841	708828	1564121	1.59168e+06	1.22838e+06	818281	680833	612352	1.12648e+06	1.33538e+06	1.77159e+06	1.03738e+06	768020	751016	309084	278549	340285	195977	159432	414516	413723	459184	243643	305437	210985	246553	402784	374266	291976	194474	699268	379191	455320	442440	290787	214360	189122	212551	0	242505	294091	244892	148699	691933	181510
1759	136.988	13.0038	611398	1.01127e+06	724250	748926	702569	614271	683328	420318	258655	495556	12544.3	2011516	1027131	1.99829e+06	35065.8	694480	1.16157e+06	378278	498895	2.06244e+06	12954903	1.19241e+06	1877339	2.55189e+06	1213361	1.1912e+06	9561365	943455	622522	2.99842e+06	843670	9506663	691270	6609248	1.38617e+06	1.21621e+06	1.45988e+06	916093	8825291	17668106	12491411	9144965	1.53426e+06	7.72255e+06	11474014	389296	11612773
1761	187.861	10.9271	809416	995034	1.04855e+06	397611	4.94613e+06	2901669	4202533	231312	371287	24809.4	1.96112e+06	1.40335e+06	906265	2582975	576685	578571	0	37125.8	21254.5	0	0	0	148222	17552.5	0	0	0	0	301073	33586.5	51771.8	0	658866	0	181209	155056	0	72256	0	0	0	0	0	0	0	223707	0
1763	223.082	19.5084	5.58521e+06	968084	3.00401e+06	1114035	6240174	8340625	8819101	5.21048e+06	1.34123e+06	1216570	948689	5901998	4218924	4.67679e+06	2.90662e+06	3681860	1.97755e+06	704230	2286700	7.21884e+06	2.8337e+06	1.79748e+06	7.42886e+06	3968451	1.17253e+06	3.13209e+06	7356459	1.02168e+06	7.30919e+06	4908960	13568981	2.57676e+06	5002592	3.32185e+06	4.33956e+06	11522754	10839252	18050916	4.66996e+06	2.97438e+06	11134636	11828558	2509226	11142446	9416546	16238487	15187174
1766	272.108	8.62641	2753575	930378	837957	606490	1.97399e+06	2.63005e+06	2.72895e+06	1.92296e+06	561648	312532	4464943	2.13381e+06	1.30983e+06	1.21662e+06	2424441	1728877	109191	148050	212543	243604	0	123417	545136	198531	145952	133421	0	95901.9	395498	173585	227744	0	1468908	0	494148	551131	148678	215814	0	0	0	0	105252	263277	0	2243301	218376
1768	599.529	0.79588	97224.8	900394	807289	2.16266e+06	762296	1.04837e+06	150226	694006	1.93926e+06	2.03641e+06	179561	859929	371170	542866	977987	62357.8	1.92128e+06	1.10304e+06	998445	911519	1.21962e+06	1.45554e+06	919275	1.66911e+06	952218	547449	236613	841611	1.59173e+06	1.0366e+06	959225	380032	773952	762958	286515	1.06902e+06	390372	230329	1.89348e+06	1.01886e+06	128738	235706	854135	144999	534662	9678.67	178219
1771	274.127	13.4089	1072074	879038	853021	416559	423491	653180	804675	352615	364507	48268.9	729393	154110	278449	157391	635967	85414.6	0	29058.1	68764.5	0	0	0	0	0	0	0	0	0	0	0	0	0	71820.9	0	0	35333.3	0	0	0	0	0	0	0	0	0	0	0
1777	187.092	17.1087	1.08271e+06	826188	621083	477922	677594	804906	865338	926475	757255	514209	1.0721e+06	805383	893148	895028	775141	861651	2523800	578518	439561	757678	928958	2.06921e+06	1.0511e+06	1.39587e+06	1.68855e+06	1.30301e+06	973442	1.37718e+06	610841	1.39728e+06	1.91147e+06	1.5253e+06	1.17626e+06	1.65804e+06	1.14073e+06	1.47511e+06	1.11699e+06	849237	987251	1.07908e+06	1.30391e+06	1758063	1.17904e+06	2.09592e+06	912535	689352	978589
1782	341.109	14.5144	795885	792973	809967	910341	1.07588e+06	1.13066e+06	973529	796763	793963	856444	1078453	1038304	1.3899e+06	950480	964085	1.08536e+06	957707	672939	1.13832e+06	1.22434e+06	2619937	916016	1.01735e+06	1.62699e+06	1.19795e+06	1.86567e+06	2.15023e+06	875244	1.2377e+06	1.26317e+06	889563	2.96221e+06	941488	3.39615e+06	1272811	1.33156e+06	1.10121e+06	1.19539e+06	3.45787e+06	1.402e+06	1.73189e+06	1.74173e+06	1.60598e+06	1.93777e+06	2.58649e+06	1.5291e+06	1.89902e+06
1783	571.498	0.793168	65384.1	792683	624164	1.48204e+06	550814	692041	108716	607386	1.24427e+06	1.56228e+06	116094	557191	331325	401526	723436	36811	1.78529e+06	943070	996996	752378	1.2269e+06	1.54732e+06	607459	1.15351e+06	812792	564714	204578	798953	1.16845e+06	816950	932283	280230	737750	528116	238718	800431	399245	184742	1.76671e+06	869076	92134.9	183750	840122	139237	619311	0	104610
1789	172.83	10.8926	1.65281e+06	737752	803540	465140	1.0184e+06	1429699	1.04176e+06	564742	436190	114518	791920	1.35142e+06	1.7979e+06	619411	879381	562641	30181.5	184337	180443	41324.8	0	34446.1	238705	97607.9	16908.2	0	0	29377.4	158947	37146	45277.7	0	551253	0	307878	298269	0	209911	0	0	0	0	0	0	0	458847	0
1791	447.021	8.69496	1.08772e+06	733135	505088	98054	1.96782e+06	2098284	1.91488e+06	338157	127350	0	3.31824e+06	1.07444e+06	1.19051e+06	392132	356243	306982	0	0	0	0	0	0	88067.2	0	0	0	0	0	0	0	0	0	403271	0	0	0	0	0	0	0	0	0	0	0	0	462320	0
1795	132.03	17.0568	882001	699434	674730	690488	508126	865800	875676	885522	832655	1.1826e+06	1.51785e+06	775007	733092	523315	1.02372e+06	805705	902629	1.06723e+06	1.42449e+06	1.5957e+06	904510	918072	704907	601159	2.61437e+06	1.06266e+06	629585	708420	1.23577e+06	454040	663979	724826	752137	813783	1.26476e+06	900676	608139	1.64297e+06	995920	1.81354e+06	775977	892346	1.44087e+06	1.2786e+06	881208	859355	1.8497e+06
1796	218.007	17.7188	558970	696920	548046	665779	521302	580124	699801	582278	587226	539265	899227	635982	451152	503243	590775	704882	596772	657943	638782	681883	599720	617518	776612	456704	593308	708379	606215	659478	517510	470209	525092	648608	751088	760891	700724	630505	459623	683658	609125	567221	519670	599678	591468	746807	590587	553703	597300
1799	626.549	0.797613	100293	668688	322403	1.13332e+06	659415	995365	198699	608351	765990	658394	244476	823434	377043	958100	802062	83277.2	707337	394140	745014	598138	473602	362138	878170	1.41667e+06	318495	181065	306698	265368	1.57143e+06	841243	1.12179e+06	171522	744482	506479	348274	854863	453302	254606	817465	348546	238336	196117	258150	186382	635241	12072.2	155970
1800	176.961	19.3578	788749	668233	631412	648379	756799	737775	799752	823078	587633	631250	740981	846101	654087	769624	741256	781920	698477	570695	596740	803782	650879	608243	796740	717302	693564	620477	689643	615177	798340	753965	691963	668474	770829	584166	823565	773482	685009	795311	636700	566368	831342	746661	596061	745055	770700	737854	779050
1802	211.082	17.1017	1.50272e+06	653816	494873	419048	651759	1.15434e+06	1.27952e+06	2.21791e+06	781273	631124	1587673	951347	467177	627795	1.813e+06	1.43004e+06	1.13265e+06	622659	430470	1.54705e+06	272140	2278153	1.68826e+06	439179	1.11842e+06	910315	289412	1088093	1.02242e+06	505145	1.56428e+06	300022	1.53867e+06	489743	1687883	1.80195e+06	631020	2.39404e+06	385789	414009	403637	1178719	1.03551e+06	2.07676e+06	310178	1.50097e+06	984993
1805	258.057	9.10562	859321	635604	574700	409476	836838	1.06264e+06	856163	954641	378173	337620	1.1381e+06	1.07939e+06	841307	746402	936446	861336	332135	331744	321088	804385	0	453343	627418	554384	425020	446372	202639	395936	677098	813993	771712	0	1.50684e+06	136587	827072	837795	790682	870306	0	0	227368	196624	425754	179797	0	1081239	0
1806	331.067	10.1512	1.59653e+06	627182	766733	9192120	178952	157085	89317.3	17253622	11112952	37537788	29441.1	1.79695e+06	1551647	12590300	10756460	15538546	93485080	40656844	28102546	53902508	418338304	35358608	47245332	89066608	61775228	62746600	408221888	97635936	47037724	78027856	60718648	467689632	9426270	462935232	28759122	23808340	78746816	57072212	393795200	425120384	374980608	301272640	53527716	263800800	366063072	831298	281352928
1807	175.96	19.4593	698963	624730	598946	610082	681769	728227	742125	693597	609935	566230	701106	742204	718228	709188	737619	728226	572368	540095	528895	760419	654764	585530	734507	645220	630707	592326	678806	567621	695275	644121	791847	647629	737757	536033	778220	735062	649620	750342	564794	560546	682869	807750	638510	663883	582556	734752	755882
1811	623.574	0.795926	87947.8	603216	218429	1.15033e+06	613444	917163	149629	573162	724568	917610	292704	874300	254089	562748	622542	69102.6	1.0061e+06	600781	1.02749e+06	835274	546211	1.02854e+06	1.25462e+06	2.75179e+06	389395	287822	191845	502360	2.8447e+06	1.25956e+06	1.43796e+06	149267	1.34823e+06	1.57087e+06	338790	1390560	340959	316265	1.85207e+06	446179	131184	177919	448831	112176	545982	11565.5	89976.8
1814	482.164	8.71234	991354	591909	438918	88270.5	1.75045e+06	1794695	1612908	291436	101784	29074	1.85685e+06	932740	1.26719e+06	312964	282721	248704	0	0	0	0	0	0	67505.4	61638.2	0	0	0	0	0	0	0	0	315662	0	96455.7	82178.9	0	0	0	0	0	0	0	0	0	380749	0
1815	581.046	17.5464	487276	586268	537334	1.59867e+06	240811	269407	297471	1.49875e+06	2.09812e+06	3.02275e+06	18550.5	984038	547443	1.27604e+06	1.08907e+06	2234625	4.45489e+06	5336657	4.56245e+06	2.68637e+06	8780237	2745836	3.94991e+06	4336333	3.66812e+06	4.5386e+06	8626082	6743498	3.12979e+06	3.62912e+06	2960740	9165662	1.17677e+06	9720201	2.99133e+06	2213021	2.68336e+06	4.10857e+06	7918903	8187715	7.828e+06	6.58505e+06	3.46073e+06	7050291	7920234	335201	7333268
1816	146.046	16.941	737027	580710	643503	545416	454113	662011	667841	811371	549205	695454	1.18016e+06	563874	553205	467887	832604	660666	977237	577207	728551	717885	2.05125e+06	1.19071e+06	651817	484018	2.61816e+06	1.07172e+06	1.14402e+06	818959	471352	450002	1.04872e+06	2309739	686757	1601284	687510	783915	776172	733243	2408055	1.54149e+06	1.66894e+06	2.01218e+06	2.76514e+06	2.49272e+06	1.09228e+06	870769	3.80471e+06
1817	163.061	7.36381	862465	575150	542577	25941342	1.03403e+06	990635	846117	71204736	28120016	61181668	270579	32155192	3.35105e+06	28355302	30831646	35550396	54094060	50732164	45851576	85586744	154141184	78590000	67261864	61030944	100458872	114408080	141777952	61420500	72569864	70270432	120090608	131505824	51236880	170187120	77967232	107063824	127556088	104382752	164224912	160587024	172141200	192492416	129241000	188993520	145150336	279285888	196968880
1818	325.185	15.9945	604974	569405	539923	500340	614326	726227	653510	532693	535425	410553	259479	658613	769243	574371	500115	458578	383447	396625	390316	356899	233496	376842	432257	481064	412853	320712	224454	347578	413539	463286	391246	279568	445114	254862	405641	412317	430583	360683	203675	222539	328186	239944	249949	265767	215366	383063	350541
1821	145.051	17.0657	533756	556432	297657	350328	363666	631561	400626	676037	375142	507057	382904	504654	296282	478323	393648	723662	890019	457781	274314	865467	1.08457e+06	1.67433e+06	1.11385e+06	369148	1.34311e+06	1.57422e+06	610530	1.18991e+06	581913	858728	3109076	930123	783746	826827	712768	815661	756476	1.09137e+06	1.35148e+06	977236	1.0202e+06	950983	1.42105e+06	1775550	879797	532522	1.11614e+06
1824	434.164	13.4096	299890	527996	466544	1.43394e+06	200433	175230	161004	285009	3834725	86255	119956	1.54808e+06	157335	251912	945177	916279	0	0	470202	0	541704	0	0	0	0	0	332209	0	0	0	0	883658	1.02684e+06	3163593	44187.6	68032.6	0	0	157162	533063	452722	292684	0	1.38892e+06	104642	3.4138e+06	754086
1828	595.543	0.790718	87818	521874	154681	812989	444763	657866	86950	528790	425296	638629	229265	585818	218343	405571	486349	50341.8	696915	484589	778767	634494	441781	864654	887630	1.63024e+06	364431	251055	160369	441712	1.82825e+06	1.02453e+06	1.2123e+06	121352	1.24505e+06	1.402e+06	334592	1.19141e+06	306513	189261	1.38718e+06	405615	65910.4	138360	392627	126106	520712	12012.4	97994.7
1830	223.083	7.36672	1.03925e+06	514417	507504	26418170	1.02785e+06	1.11671e+06	1.09686e+06	100820296	28758062	63661460	281194	41041772	3.14955e+06	33185270	45467668	51993012	58321040	53788392	49294040	127507616	159221200	83823360	94604376	60826812	104254520	122778968	153766000	65450496	86446472	71357464	148641024	146187600	76793720	177390272	115449152	149841984	140620336	151261776	175740752	166236112	200700976	287394048	138457552	310538432	171449952	415157536	308962208
1832	551.033	12.265	934701	508471	490212	488700	757544	748495	663224	679783	423090	292596	344254	846920	849842	726649	748378	453599	241059	283836	365395	462801	82881.2	247041	441027	528518	227759	187112	0	223828	548911	388377	448056	0	720550	0	346561	714050	357051	295160	82905.3	0	73827.4	0	179604	0	144256	545046	97114.2
1834	321.025	10.1742	135656	499937	278705	339124	59705.8	59279.7	43446.5	169434	124250	379657	0	225626	108343	263666	105311	143550	1.6485e+06	502239	541492	2687218	70724424	457382	1.09517e+06	1.46117e+06	851272	1.01409e+06	65693140	1.47231e+06	503944	1.35035e+06	700580	73684048	101802	96263912	447462	260330	1.23668e+06	922386	60860172	59139904	68860392	67010692	811020	56267344	56735536	87992.8	58415944
1839	137.105	12.8227	276000	447642	368189	607095	266637	207537	917772	291916	700929	742310	252561	356830	253343	255564	500822	287670	835366	513590	510503	1.92068e+06	146132	738308	182309	156532	942774	863566	144268	884912	170145	318091	179536	214099	262496	157014	237265	228994	151841	158211	121810	623740	1086195	431322	673986	298504	175773	291633	203918
1841	245.049	2.77983	620949	421653	281772	111678	1.90315e+06	466729	527915	114161	68776.4	130208	241112	1.3643e+06	244758	1.22226e+06	109506	870200	257904	207086	226365	644545	219227	342182	1280414	380816	606976	203378	1.36793e+06	532894	1.16335e+06	1144303	470015	152522	1952285	162249	1.03459e+06	2.60746e+06	208745	385230	374072	0	411310	143113	248642	255940	2.99094e+06	93645.7	138901
1844	147.03	18.9999	515982	412923	372427	243414	553361	452784	482513	474311	253282	318706	522355	608659	327555	557461	659777	570828	335433	233534	400625	1054830	456326	388933	661821	583496	448166	455508	1.45981e+06	363602	653072	774005	1.47514e+06	546997	628310	1.14027e+06	976551	951515	938269	879890	617700	511368	4179085	910188	412708	852850	1.83443e+06	593545	1.24735e+06
1845	119.035	17.0363	763334	408900	254024	259276	316681	539082	841020	991215	302444	476791	2853051	815397	241681	414041	919564	1.07717e+06	2.73632e+06	812651	382905	1.41642e+06	984742	8728310	1.10226e+06	389267	5135299	3.13694e+06	1364866	2.65552e+06	708922	2103968	5.52108e+06	2.8103e+06	1.27988e+06	3.28969e+06	1.33974e+06	1.7691e+06	1.98594e+06	2592469	1.81059e+06	1.19589e+06	2.11603e+06	1.55017e+06	2.73683e+06	1.74644e+06	883076	970534	2.53188e+06
1846	137.105	15.5075	2.98054e+06	402230	152430	104254	1.70243e+06	1.2651e+06	553673	1.3942e+06	113088	112702	1.05324e+06	676909	1.93225e+06	654413	2006543	1.25091e+06	128423	5.58571e+06	103767	1862865	102670	124454	1.11354e+06	918991	146238	135413	309556	134662	1.49785e+06	289260	164824	129678	3.46071e+06	99653.5	9485374	1.78632e+06	140430	97102.9	111525	127614	290392	178119	126824	529052	193856	3602254	594104
1847	128.035	16.012	1.43269e+06	384068	382948	1.22371e+06	434179	651073	781389	2.34628e+06	892925	2440387	677854	1.04728e+06	556274	968800	1.37909e+06	1598708	4768251	1296151	3.54089e+06	4969351	8689089	5918075	2.47212e+06	3576933	8798043	6070511	7164397	4.98311e+06	2.50782e+06	2.10001e+06	8466176	5.52666e+06	1.82113e+06	8899752	2.65512e+06	4949091	6769998	4.47022e+06	5.58402e+06	14626374	14800564	6.75857e+06	9167888	27155520	5.94996e+06	4.75074e+06	37915948
1849	111	1.02263	986405	373536	470473	405958	890677	895243	814479	939715	385970	566678	1.04991e+06	780080	630046	883798	1.04003e+06	846396	449267	476980	487018	905681	365929	644096	954344	726789	1.61418e+06	427243	853063	434142	804745	852720	872590	422697	937095	368103	940879	1006503	981233	964066	1.72368e+06	1.85263e+06	700334	1.0108e+06	447820	1.0283e+06	698105	796927	986026
1854	117.028	14.3508	1.19897e+06	313157	354517	253412	566098	2.19699e+06	1.15905e+06	443785	329445	167060	697962	2.01894e+06	723316	416809	675484	363442	148125	212068	194301	937438	107118	160041	2.80691e+06	978815	132972	106434	529748	152006	288744	754056	186226	127928	877784	166668	2.99902e+06	273160	169569	170385	108951	88928.8	244253	541658	107357	202554	217214	324496	400133
1855	139.032	15.447	2.47816e+06	312395	110146	71750.2	1.53582e+06	1.45087e+06	777876	670113	89213.7	71337.8	1.57624e+06	1.01726e+06	1242563	622508	2.17868e+06	655222	65770.6	3698210	77701.6	2131969	84104.4	62590.8	580559	375554	73579.1	87023	132295	79645.9	932043	171241	141804	66940.2	4419284	54357.6	3.11652e+06	1976174	206400	92294.6	78686.8	70627.8	142512	128499	62947.2	162963	133913	7779780	184860
1856	227.967	17.0535	208150	311895	241286	134519	309249	900149	370858	307387	249161	790912	301753	484579	296373	524651	147451	174739	191511	48430.7	66050.1	257700	0	256400	269401	327122	203912	243697	315458	109320	341938	894297	632272	0	283490	112391	298643	532001	216871	220037	246548	0	357140	257427	188242	250311	611726	77463.3	467567
1857	229.965	17.0537	134088	309072	219626	131677	309994	769830	384177	308908	260301	766412	307323	459061	326365	357488	134034	139262	195193	55655.4	70858.2	308254	0	268068	218953	294626	189505	236189	283030	98565.1	283245	627037	643630	0	313419	171487	206768	405554	207689	106433	213197	0	302395	285514	162860	357955	700173	77947.2	419891
1859	132.047	15.4383	2.03986e+06	289461	77147.8	53532.1	1.01147e+06	1.33638e+06	378789	713035	58316	67927.1	1.84801e+06	620500	1330886	543063	1921381	1.10935e+06	62186.8	4.03603e+06	52733.5	2454204	55425.1	59273.2	866901	1.08048e+06	62501.2	69822.3	171722	69008.7	1.07924e+06	122002	117553	48289	3847119	63807.7	5635191	1.15228e+06	125725	73612	46380.4	48165.8	168648	126838	63755.9	542285	93456	8100606	312377
1860	117.027	15.4896	1.7498e+06	286147	86696	63945.8	1.16735e+06	904481	369882	655420	66543.2	61944	1.36572e+06	510763	787047	318080	1.82094e+06	686727	51987.2	3.44642e+06	60214.8	1.7593e+06	56122.5	51446.3	721726	328021	73163.6	70346.4	149614	69148.7	1201265	235039	109646	53970.9	2.72199e+06	55786.4	3.92327e+06	1.03927e+06	120730	79063.2	53044.4	54579.6	181382	108326	68592.7	423220	139362	6.77564e+06	235302
1863	88.0403	16.2309	603532	254508	248259	405687	305034	412964	384420	911892	408830	1.17003e+06	464425	459964	357867	389719	751712	700685	1.82578e+06	527688	1.36808e+06	1987253	4.07396e+06	2.60848e+06	1.39552e+06	1.31878e+06	5885331	3.52159e+06	2.53806e+06	1.72079e+06	1.72352e+06	679635	4801942	2.32356e+06	577964	2.91452e+06	1.51689e+06	5495809	4.09942e+06	3.01355e+06	2.99319e+06	6.12056e+06	7.36319e+06	2793678	4826833	9793717	3298713	1.70774e+06	12985974
1865	139.032	18.5344	461556	242305	180940	164920	369554	717240	314628	614992	169282	196726	1.18925e+06	543808	493494	247363	707774	326348	152358	226896	229951	265463	137536	136582	186259	143446	145643	252794	790473	152680	1.26476e+06	225623	649118	182212	354105	175476	283276	393211	1162407	605699	172179	186749	213263	268686	108891	203192	393429	363558	238279
1873	132.047	14.2937	1.88158e+06	207702	224446	131134	334781	4.06358e+06	1.69903e+06	465540	184527	105670	317212	3.43053e+06	1.15392e+06	268227	836023	206119	89737.4	124654	95868.7	817471	59825.4	75107.1	3067625	1.5405e+06	92390.8	80661.8	743019	112848	148972	1.15161e+06	137707	97227.5	1.13012e+06	281209	3430484	171205	118549	111693	0	68436.9	193995	693149	88711.1	157968	158626	429974	496837
1875	93.0346	2.6885	195740	200557	292480	416548	266124	248818	260792	363430	372784	836870	421818	317865	337559	1.39719e+06	351536	832050	2.48109e+06	675652	701789	2.64709e+06	9272188	3700011	1.4949e+06	926540	1.91755e+06	2885836	5883025	1271763	2.08615e+06	9894713	6.54947e+06	5.09918e+06	1460782	3.68158e+06	1.02408e+06	3.22973e+06	2.27413e+06	1.29788e+06	15834256	4.04613e+06	7.72917e+06	3.7817e+06	2.30888e+06	6.59481e+06	11563701	1.50168e+06	5.58278e+06
1878	174.088	16.6313	335699	167287	145405	143804	237979	332763	345789	296796	152763	122489	559641	291787	262245	234180	278759	313785	111321	137286	128316	209482	66153.1	112148	257601	189426	114368	103266	94371.8	121731	210129	172538	182642	70685	278951	69092.4	251756	263027	158432	232306	63469.8	71718.1	73171.3	124540	98867.9	148553	92705.9	217752	128812
1881	167.035	1.21566	201616	160723	152796	569867	291722	157021	141293	2.14942e+06	831532	3381592	87888.7	295631	154795	177166	985859	553438	9837656	5085198	3032383	5.77055e+06	1.56287e+06	14211892	760791	2.47344e+06	6993228	17686122	1455158	4.34849e+06	3.90793e+06	6219512	2.30014e+06	4.16331e+06	802597	3.83825e+06	563769	3.03011e+06	9582645	2262031	1.26636e+06	1.45844e+06	950169	2062062	15839198	3.17602e+06	882919	5058363	3.03632e+06
1888	145.051	9.52271	268490	148748	152303	149976	189388	269413	187020	272177	166163	169206	572050	331177	243063	153016	305255	411466	219116	172859	143872	450013	711475	375765	441812	268311	442090	553188	667018	501605	209130	1.26656e+06	934615	716226	351595	679338	1471083	794459	708436	1.37421e+06	567432	534114	707862	761390	521607	1.14227e+06	556053	904008	843090
1892	147.03	11.3868	174788	121446	109050	154183	93445.3	105660	124270	322321	133035	277294	143190	238760	116259	160168	213418	510608	500962	271657	299167	651669	2992329	497879	435667	452841	737236	775154	3.8634e+06	605699	292387	503421	2.98217e+06	1.70532e+06	511856	2.85597e+06	541544	615401	744699	565535	1.52461e+06	3.83005e+06	1.63494e+06	2.91636e+06	909746	1454729	1815022	311974	1.45238e+06
1898	623.574	19.7156	131675	99036.4	94714.3	104925	129126	143245	199712	144557	99619.9	106415	216211	144100	150951	91338.1	177322	160575	97926.2	87958.8	68897.4	120090	76297.7	87304.1	132138	97367.5	93948.2	92286.2	0	76648.2	106717	107727	138166	75653.3	176559	90404.7	168590	175982	94387	101104	70607.3	93665.1	169413	142391	113820	135761	0	162919	147161
1910	341.109	10.0402	22880	66011.1	44785.7	40127.7	67498.1	71179.7	63953.2	37223	44807.2	50336.6	99678.6	79328	26759.9	45850.6	61941.5	66671.2	43160.2	40136.1	56974.5	103767	0	78050.5	69117.1	77315.4	55720.1	70163.2	0	81144.6	46936.6	76846.1	80239.6	0	81487.1	0	91337.3	108531	52217.4	87303	0	0	0	0	74150.1	0	0	225865	0
1913	421.227	19.5721	113606	63822.8	66965.9	62616.8	110388	117990	186564	96178.5	93526.4	69419.1	286011	133045	91899.5	162398	151533	175850	83048.4	72638.9	61343.6	124390	79034.6	73339	155192	0	78627.6	69476.2	0	96604.6	107790	0	155049	63032.8	164417	65107.3	146136	112203	129768	141983	51805.2	89447.6	0	0	60986.4	142453	0	118152	0
1921	421.227	0.993599	436074	54433.8	425720	74650.5	238052	94658.5	333147	89956.1	408812	87574.6	311561	286692	408914	313192	96337.6	328513	83308.8	522455	72231.7	298597	211671	87945.4	443086	246207	362406	325494	328443	100477	221512	266376	265530	314174	492429	1.20077e+06	213252	105105	338614	219755	354101	208212	272124	488630	195983	193696	281246	1.01816e+06	268266
1922	329.052	0.93013	46254.4	53698.3	140086	61466.3	108894	96136.4	75576.6	47447.9	44166.1	70666.3	0	192609	114702	119546	31588.3	184880	101454	104525	90128.7	199095	205464	129809	190089	202973	149643	164810	512266	122982	76710.9	276854	110105	447033	108051	380804	278305	120985	259094	166479	262658	221654	707337	495530	146328	344806	258655	30834.9	424676
1924	141.019	1.01147	98947.3	50556.6	84240.9	120296	166868	101965	138534	111937	90491.4	88824	75282.1	803626	129277	205236	82274.7	170757	242958	64633.9	64271.1	249190	2.35988e+06	87767.2	855442	296408	99179	96225.4	1.3599e+06	87310.6	145765	322472	107132	1.84664e+06	128389	770153	213070	184807	183252	132521	2.46468e+06	2.93504e+06	1.96102e+06	2.50739e+06	116932	2.69746e+06	2446711	107695	2.03224e+06
1928	145.014	2.80525	89336.9	48506.8	40118.8	196840	66757.5	77335.5	69309.4	421733	221194	305301	94606.2	154407	60552	247941	352367	318728	389622	275946	256219	602733	323555	485470	332668	385880	485346	427932	361935	361548	370774	564334	598108	309737	314378	311325	487145	483263	475409	569544	332732	333460	488014	438315	378792	556263	403978	3.25113e+06	490430
1969	319.14	7.32866	0	25761.6	23271.6	15377.4	0	0	0	0	0	7593104	0	131900	0	102022	113584	124307	7.12179e+06	29950.6	2.2503e+06	5.91404e+06	142670	11920385	1.77284e+06	1.36006e+06	8.0703e+06	6923378	570597	2.48749e+06	614054	1130980	1.01131e+06	180949	299468	251668	357232	2.76369e+06	226766	3149549	374528	158765	729418	549570	22066162	770289	330215	301322	460604
1999	183.03	17.187	111452784	140135008	239626400	111902272	87563208	113901144	69244120	91941184	79933776	121787184	169265	147781472	192515296	110086920	4.00645e+06	190710624	81161464	24261198	62015192	842038784	1266987008	75398384	381636928	305184512	205936416	94552032	1264733440	18066404	54398036	296662976	55554220	288282976	106942800	168851760	417084960	115577888	224748496	94913256	1927739904	1755329024	1153285248	1545202944	89378472	744807296	1909365376	58651036	1545890304
2001	301.218	0.816276	330569	346830	127290656	3.15221e+06	100431040	56999956	62782248	10581536	33773284	37131300	109385608	101313600	100811584	11914422	15741811	48834108	25321446	79405384	8.22583e+06	48949836	150534688	27015530	65806524	5.85672e+06	95117112	89367984	83319640	69689088	5706657	67086512	8698771	112008568	81085656	2379797	91445760	50491632	77419200	82625144	85469968	144496160	72336152	85996408	80768672	110746512	97733232	114744	69405168
2002	183.03	18.6509	127059776	64420512	105105312	218446992	98431848	89198280	122052952	78220784	107312232	84272472	43379.4	169813248	152003808	79098568	6034989	136531376	195020880	20375156	58927788	402450720	378314016	100988016	231008560	111381992	114857248	96520248	460689344	16195459	66095404	215155744	48963456	241453040	99494248	60296972	196105680	128646296	379276128	114085616	553080128	436234080	387644928	681518336	133153568	169920288	778516928	84116048	709783488
2003	553.37	0.882693	78113.3	11054	79923192	361610	66774544	32542826	112344384	3.03872e+06	12461350	14814576	114430120	60541056	105860096	4299730	4.5638e+06	119141208	9543396	42975456	1.25589e+06	22539916	46667852	9550398	25461084	942478	59766184	35677124	103617440	29302302	473946	52536084	2.64309e+06	84072080	34241672	0	74625768	24151864	72220440	50296616	21401036	40564572	86023856	81021224	25389076	64790864	57486460	0	63411472
2004	455.267	0.816063	32022.9	20234.9	72725488	478035	48630332	21425000	59737180	2653908	16291536	21506524	84821056	62841564	76083816	1.98374e+06	3.88371e+06	51076936	13787374	47513016	3.33577e+06	24351672	183155344	16702413	30300984	1.60708e+06	74325624	61159316	115029112	39151392	1.37387e+06	49586396	3.81455e+06	106958632	53678944	444677	80214792	30171656	77220896	58655180	125419808	148023664	93534048	88405504	55432280	112393536	164239280	11904.3	64008872
2005	183.03	17.5455	199576144	116688824	72558672	121603816	109408640	106375312	106849480	117429392	98573328	91838336	57701.3	236472720	78016792	101835368	7870547	515253152	45481992	21706652	34045976	655655168	637116480	118585984	290137472	127392696	126715512	228717472	1041066816	19400324	62744796	206952576	56606020	221901104	97769736	208701968	311916768	231275568	319596224	67954536	1320323456	1082729216	1109837952	1344193152	70540792	343139392	1141129856	88192704	1277336576
2006	156.946	17.1929	25347854	39623076	44704512	38892224	25962554	23961558	23277870	22496336	36047668	43002248	13332098	22332466	30104586	26210748	20114352	13195773	50312860	32206538	30583962	26756994	49684408	46717316	20739144	27462830	36023652	47296464	32977390	33329376	22165838	29126352	21362410	65362568	17754796	31533022	12269728	20453670	23840820	20483022	53586596	34001736	23976332	36702376	47234384	12260580	17047440	22369754	28012346
2007	689.495	0.818087	18283.2	0	35113120	173975	30927294	15679798	28792974	1.64696e+06	5.80692e+06	9889845	45566780	33314628	38796700	2.29787e+06	2.79657e+06	19887322	7.26817e+06	23251360	1.03143e+06	16166385	12152049	9040819	20010486	412616	31691178	28386180	29661428	19895278	179071	32115762	1.66298e+06	36669144	24813624	35551.5	36108576	18867772	31792848	31999936	7.57978e+06	13971590	42449316	29327850	22928198	33635844	11901491	0	36837440
2008	193.09	3.95604	130649	135734	32207722	2.16773e+06	25239732	11212590	81619744	3.84859e+06	6162225	8326977	60148472	29172890	61320012	2.79816e+06	4.06896e+06	144603984	3.98953e+06	16940274	6.07293e+06	12516929	22520598	8.36362e+06	14205728	6.47877e+06	30292410	16553810	31479260	9005032	5536680	26170642	5.7289e+06	19437474	21979214	503903	35616136	17917960	58619412	29340636	7810984	8735439	28969808	23735588	19948970	14242171	25163008	298737	19123332
2009	303.233	0.825061	104124	106383	29671700	971370	20747504	13872837	13476219	2.68069e+06	8939294	11890056	23447158	21829068	21339848	3.70791e+06	4440594	12798581	8448019	22283856	2.3909e+06	13944606	34775096	9344548	16845876	1556769	27443656	22677846	21083122	19808290	1.6009e+06	17597426	2.27968e+06	26917116	22054722	950144	20795916	14343215	17282024	17807840	24275986	38407940	17496268	18055086	21060904	25015214	22440470	30424.7	14831720
2010	123.009	17.2411	14950406	18658884	24115000	4.16866e+06	14983532	14735466	19035194	10822099	7021887	10941338	2.16951e+06	16014333	48978444	12605370	1.17168e+06	21229992	7514711	3.22967e+06	5.39271e+06	65102608	13371990	6799033	29959758	40379876	13280685	9492966	46661380	4.51635e+06	8783601	57144604	10721295	19438962	19166512	24835152	29388426	14296085	29938632	41506300	15628777	24193172	36134268	186109200	8885005	46087568	30332328	12574625	42620924
2011	459.328	0.821905	49788.5	36860.4	18182558	361776	14584309	8665645	13550094	1.96942e+06	5526603	8.32475e+06	18423684	15963445	17474580	2.47226e+06	3.35158e+06	9595311	6.40276e+06	13715186	1.35431e+06	10523972	12968610	7182214	10952349	666117	17184004	13938588	17254782	13138712	551361	15088884	2.34941e+06	18552186	13500381	137524	15671984	10699041	13304123	13856991	8210773	15373186	14423451	14817658	13711882	17970124	10302022	87225.7	12886602
2012	136.988	19.2534	6146741	12229531	16860526	12110632	8587129	5780264	8424336	3689946	5641342	7.83239e+06	15424	11583895	5.43971e+06	9587342	99373.7	26547202	11354640	3462292	7902843	16857424	13490627	11211163	14492313	13970744	8544612	5.78434e+06	29824058	2.83205e+06	2.79876e+06	14755094	3.12071e+06	16688397	8950115	13027297	13342830	5883508	18961036	5137674	19096710	25044302	63972132	20172878	11449710	14946017	56360452	4.03613e+06	28139322
2013	257.155	0.987864	37182.3	46832.7	14834244	391217	16707284	8.12951e+06	36047064	1.19347e+06	2706265	4.65621e+06	38013864	21925524	23213894	1.20462e+06	1.68276e+06	45307060	1.84105e+06	8982506	796814	5.77047e+06	8736677	3.48809e+06	11706124	626800	8483957	9936384	20545184	5700190	715971	8639611	976320	8899404	15430605	176540	30584228	8602250	14884358	22308798	5568185	7500448	14958915	16533822	7347512	19209354	11971566	29601.8	15035967
2014	589.346	0.87857	19471.6	0	12584108	191107	7243242	4613277	4.73744e+06	1039214	5.23693e+06	5.24827e+06	3.80376e+06	4.75398e+06	7611413	1.08306e+06	1.6773e+06	3171350	3.77773e+06	6163889	235025	4.44975e+06	5.67126e+06	2.95895e+06	2544260	194766	9514863	7002076	5.78732e+06	5.06103e+06	92894.4	4.88423e+06	572266	11672138	3.09393e+06	0	4.46311e+06	2.62129e+06	5445937	4.06196e+06	3383420	5.38726e+06	5.04544e+06	6670354	6.02504e+06	3.83217e+06	3.98165e+06	0	5.24966e+06
2015	323.202	0.893975	26970.6	24151.5	11791805	272368	6.72539e+06	3.99681e+06	16383918	1.00767e+06	3.05649e+06	3246284	15327032	7671280	10877324	955568	1.49891e+06	21314142	2.4143e+06	8371895	794406	4.02796e+06	9246630	2.33232e+06	4.4789e+06	343919	8592883	7182710	7.97731e+06	5.09807e+06	363379	4889436	683556	10521702	5.53801e+06	40924.6	11308642	3.60137e+06	6.58344e+06	7568866	4904411	7752627	6562912	10961385	4.60216e+06	7852686	6.58822e+06	0	8.06789e+06
2016	193.091	0.823958	33740.6	17453.9	11445214	122266	9176975	3.73675e+06	14543322	614623	2.40701e+06	2.74765e+06	13917105	10667845	16088735	611058	814024	20595606	1.76438e+06	6875923	514948	3.80646e+06	23001754	2.20869e+06	4.94689e+06	306259	10659747	9691066	22604010	4.70904e+06	252554	8.12059e+06	670065	14684504	8304301	34202.1	13675598	6.18771e+06	15786812	10601111	11499673	16265651	18417536	14838037	9022685	16565255	26930000	10667.5	10856807
2017	553.37	1.18773	11297.8	0	10889559	30047.1	7.68702e+06	3.70608e+06	21871862	388109	1.08216e+06	1.27172e+06	21607500	8.25574e+06	15970038	429038	529656	29042888	676791	4246951	127605	2.31518e+06	523121	720395	2.97141e+06	83732.9	6.01691e+06	7.01178e+06	3.87508e+06	2405785	27433.3	5041198	279481	4550109	3.48019e+06	17589.8	10980066	3021622	10451875	8205903	159712	392086	2.09048e+06	3.20964e+06	4222259	5.96545e+06	627454	0	2.32164e+06
2018	229.054	1.51489	0	22604.5	10088056	343697	5091372	2.01048e+06	15437980	586873	1348430	1695616	12314772	4.10778e+06	15514107	349129	583712	33683580	1.00218e+06	3.74125e+06	1.0202e+06	3042543	12282418	2.05473e+06	2384966	1.00607e+06	9719039	6474139	13958967	2.56228e+06	683636	5.67981e+06	1.08526e+06	8280170	3.55435e+06	104520	7760744	3.20243e+06	14546207	5.45792e+06	4.48427e+06	6.29979e+06	13012149	11134750	7347675	5.17244e+06	15327933	79493.8	9096461
2019	173.046	17.1622	24782626	7.37272e+06	9100681	2.48328e+06	5551766	21841664	13202892	12170598	3.23405e+06	10593010	114797	12069883	14449700	16611786	17018386	31988188	42315996	13149360	9601110	121286216	8350042	45861368	41351448	53266888	56453940	209371856	86574840	41010428	12750757	89671992	138755952	5.07703e+06	52227044	24267554	50971876	31767920	78092872	73078104	9951446	9036939	38620500	40147948	138684944	67949024	50454792	11287119	58871432
2020	311.169	0.923529	4.66822e+06	3700848	7862659	3.31682e+06	9807479	6.51851e+06	12099207	4.62856e+06	3.50128e+06	4.03068e+06	12434546	8629411	14943904	5650928	5.43533e+06	11695745	3989299	4.52333e+06	3.55421e+06	4588395	5.46108e+06	4253803	5729242	6201872	4.04635e+06	4.2541e+06	9237258	4093085	5.35367e+06	6.46247e+06	4.88764e+06	4615947	6265519	4732063	7.91195e+06	5.25509e+06	7681839	6.39461e+06	4594253	4.84178e+06	7.06201e+06	6302878	3.77533e+06	5371261	6868806	4.26835e+06	5314477
2021	595.453	0.782077	0	0	7744056	70030.5	6221154	3823541	6409213	465473	1.41731e+06	2.59793e+06	10777407	6744738	8.04916e+06	682217	774779	4.13161e+06	1.94821e+06	5.64361e+06	262336	3.87139e+06	3.13674e+06	2.53493e+06	4785619	119200	7.20523e+06	7.98852e+06	7.00478e+06	5791749	82376.1	6752333	416053	9582232	5500853	20584.4	7893869	3.62496e+06	6265621	6424877	2298812	3.68815e+06	8994929	6.45574e+06	7.07147e+06	7332403	2.93357e+06	0	8.15647e+06
2022	631.368	0.861693	0	0	7.59488e+06	20297.1	5.27915e+06	1.77127e+06	7.36122e+06	142961	707459	824576	8967048	3715198	9099958	105134	206922	5271448	566599	2893758	140351	1.0875e+06	7315296	634890	1.55312e+06	75647.4	3432183	2.49639e+06	7.06503e+06	1.72166e+06	55055.1	2.79834e+06	194920	5.90402e+06	2.22149e+06	26750	4059203	1.55734e+06	4480019	3.74106e+06	3292866	5.60767e+06	5.28243e+06	5411442	2.36405e+06	5.49394e+06	6.9399e+06	134122	4202476
2023	587.383	0.753261	0	0	7519490	10768.4	2.72265e+06	811017	7223530	42690.1	322824	712677	12629561	3.80113e+06	5.74248e+06	54139	121619	4.11303e+06	444924	3.3019e+06	29207.2	1.48019e+06	1522960	686458	1.96213e+06	0	5.95151e+06	7.17795e+06	5457580	2484589	0	3.09454e+06	47178.8	11591990	2.8546e+06	0	6306770	1.27769e+06	4539737	3855550	617435	1.50937e+06	8767548	6.33357e+06	6.10176e+06	3.89224e+06	1.23763e+06	19465.2	11515077
2024	121.03	16.9386	9971593	10809310	7.11055e+06	7.7295e+06	11144589	15891606	11426535	12626967	15705009	6829259	12060952	13375324	8664188	11406760	9444199	10087695	7993899	6.6935e+06	4667047	19434812	5542994	6055590	25465796	7637518	12881784	7.97655e+06	7.94178e+06	14569861	11176932	11756948	28522944	5960605	19883602	5607428	18916862	18984140	7.42038e+06	8673614	24306702	5262888	9273015	12716096	6.71933e+06	18156184	13410441	12340615	21266556
2025	329.143	0.922924	0	10790.5	6947128	131869	3.90187e+06	1.24053e+06	13154812	273447	450586	605000	10902343	2568128	8780569	154811	229064	14891714	330798	1.69548e+06	332674	1.0176e+06	2.62845e+06	524948	1.10641e+06	263016	3.2795e+06	2806552	4.14295e+06	962974	246844	1.65665e+06	292843	2.8512e+06	1.7806e+06	247049	4.88732e+06	1.45455e+06	4684602	3.38184e+06	932771	1666932	3434378	3778425	1.79151e+06	2.52094e+06	2.98891e+06	31578.3	2.80567e+06
2026	589.346	1.17	0	0	6922868	41962.7	2.71433e+06	1.42581e+06	2.85821e+06	285490	927872	828810	1994253	1680542	4.10636e+06	256845	421523	2.34579e+06	442076	2.54311e+06	88432.7	881040	50497.4	450394	882322	43126.3	2.62188e+06	3.2743e+06	318847	1.14213e+06	0	1.16926e+06	60517.6	549911	773424	0	1.7822e+06	940311	2.01956e+06	1291068	0	70088.1	125645	257256	2.26336e+06	304329	69873.6	0	160755
2027	783.537	0.877271	0	0	6.83049e+06	27534.8	6858648	2677774	9435292	180049	907531	1.20645e+06	11599133	5.9487e+06	12446289	286406	322584	8479718	716940	3.75267e+06	81610.9	1.86641e+06	2.00626e+06	688520	2.25853e+06	52262.9	5349556	3.97666e+06	8789776	2.73608e+06	18889.7	5.16503e+06	197958	7.56454e+06	3.22085e+06	34438.1	7.17956e+06	2.19322e+06	8.17282e+06	5833844	872866	1.89582e+06	10166284	6.50774e+06	2412930	5.0672e+06	2.896e+06	0	6705927
2028	121.03	18.2386	8206142	4764656	6450866	4.97975e+06	7.66427e+06	9392890	8728639	7.84378e+06	5997452	4582263	9185183	8.03505e+06	6921791	7.14452e+06	8516665	8855412	4978355	4.85049e+06	7796771	8.32268e+06	5.6185e+06	7156632	8595338	8349392	6619902	5.12859e+06	5.93184e+06	7.14247e+06	7597515	6213251	7654781	6295544	8134560	4485680	8697516	7.76478e+06	6.84264e+06	7999086	4.85212e+06	4.51471e+06	6.84563e+06	7972815	5334165	9677108	5953515	8.08514e+06	8012963
2029	299.202	17.0856	186756	188493	6136449	55780.1	1.11849e+06	1.33956e+06	6.03453e+06	196957	342868	222578	2.91037e+06	1.57053e+06	1.99196e+06	721847	192936	8.25597e+06	352868	565788	57858.6	597720	1.38374e+06	298727	855729	498590	799873	2.60455e+06	9172926	1.09254e+06	248763	2.22897e+06	327098	1.33401e+06	876300	0	2.68966e+06	1.06575e+06	2.22657e+06	3.21796e+06	2.45547e+06	2.28249e+06	8991600	5887336	1.63684e+06	5.22412e+06	5.23127e+06	55442	4857298
2030	299.202	16.9576	164862	188493	6136449	55780.1	573266	532895	4981931	99098.1	342868	204182	1.95947e+06	1.08726e+06	1.99196e+06	721847	151511	8.03666e+06	352868	801840	36431.9	427115	1.38374e+06	235403	392470	314559	1.40517e+06	2.60455e+06	6599907	1.09254e+06	234787	2.22897e+06	327098	563924	876300	0	2.68966e+06	904686	1.37588e+06	1405945	3274343	2.28249e+06	5477442	4380679	1.63684e+06	2299599	5.23127e+06	55051.7	4857298
2031	181.014	17.6788	8879051	6.72688e+06	6021359	6773425	6863960	7.01652e+06	6453209	4276009	2.05409e+06	3.3929e+06	93206.3	15980494	10154292	7.9429e+06	306854	29367296	1.85465e+06	987446	2.34155e+06	26023264	23071100	4.53662e+06	17203212	8.34662e+06	2.38664e+06	9945919	56099108	1.07389e+06	5.02315e+06	50702468	4314181	12050171	5671314	3.21895e+06	16284384	10129805	24310516	4204898	61580436	56284056	86835568	61966516	3.8969e+06	23785288	73647232	3.9237e+06	84975792
2032	825.621	0.798666	0	0	5.93649e+06	24806.6	5179261	2.66334e+06	6137966	233443	768609	1.58498e+06	10919251	5.71695e+06	7.16792e+06	335378	426343	3.08922e+06	1.17334e+06	4.10548e+06	140491	3.08426e+06	901205	1.61318e+06	3.71763e+06	82834	5.1785e+06	6291758	3.02906e+06	3.68668e+06	27068.3	5886505	254163	4735600	4691098	0	7.39614e+06	2.64386e+06	5.89035e+06	6040911	830626	1.24595e+06	5.89208e+06	2.90717e+06	5.29205e+06	3.15e+06	1.23464e+06	0	6.62128e+06
2033	309.153	0.82692	64730.3	37899.9	5857609	45277.5	3072753	962793	5171788	134262	581425	721746	7.3496e+06	2997744	5.25674e+06	93594.2	150459	4.07497e+06	411329	1.82933e+06	155239	742538	6.45976e+06	463945	1.09225e+06	88957.4	2.80073e+06	2.56657e+06	3845308	1.30006e+06	80620.1	1.39325e+06	159229	4.21365e+06	2.24974e+06	88928.9	3.73904e+06	939783	3.36856e+06	2.53186e+06	3031849	4510581	3.18854e+06	3.67928e+06	1.95463e+06	3.67427e+06	5.64656e+06	39608.3	2.81336e+06
2034	586.375	0.751712	0	0	5407339	0	1.42057e+06	291276	4828593	18909.7	122159	287443	9282205	1.44451e+06	3.28787e+06	20663.6	52411.8	2.47159e+06	154656	1.59903e+06	19809.5	492177	558264	276676	667338	0	3.08969e+06	4153795	2.76763e+06	1.07266e+06	0	1.33437e+06	17633.1	6687686	1.07034e+06	0	3.17374e+06	416171	2.2417e+06	1.75125e+06	226123	643529	4.74873e+06	3.10017e+06	3.05784e+06	1.49088e+06	463320	0	6.60546e+06
2035	335.223	0.869137	17805.6	16492.1	5183227	82865.8	2.92517e+06	1.11984e+06	6023889	273029	725645	661396	5789456	1.40667e+06	4.86035e+06	278348	382626	3.21659e+06	466268	1241677	169914	771083	2.15827e+06	454040	980728	140908	1863779	1.46911e+06	1474227	996248	127332	1.17501e+06	162615	1.96957e+06	1.13298e+06	66715.7	1542346	695527	1.6759e+06	1575145	1.23453e+06	2.0455e+06	1225737	1214845	1.11296e+06	1.40822e+06	1360544	21872.1	908582
2036	471.261	0.816818	0	8526.28	5.15332e+06	15155.5	2.66171e+06	966520	4592580	79825.1	445163	579426	5981285	1.86951e+06	4.46665e+06	54512	85526.3	2864873	331921	1.68189e+06	78424.1	705352	5049082	428360	786803	47597.5	3.24979e+06	3.14494e+06	3.58602e+06	1.02892e+06	41873.9	1.4359e+06	89581.7	3.84286e+06	1.52013e+06	0	2.92613e+06	909340	3114745	2.23765e+06	2.30142e+06	3.44563e+06	3.28248e+06	2.79752e+06	2.50719e+06	3.19314e+06	4525358	0	2.38852e+06
2038	457.261	0.818425	0	0	4.60055e+06	36125.5	3.18288e+06	1622289	3.85389e+06	191151	1.11239e+06	1.46565e+06	5817601	4220726	4.62745e+06	141818	251487	3.44268e+06	960032	3.19497e+06	255159	1.59157e+06	12598098	1.10205e+06	2.06789e+06	117120	5.35406e+06	3.92797e+06	7.93272e+06	2.74848e+06	119441	3.11471e+06	248443	7.20041e+06	3774318	54818	5258403	2.02739e+06	5220636	3.85024e+06	8552836	10272472	6.45435e+06	5.8974e+06	3528018	7475447	10862243	0	4.19017e+06
2039	759.537	0.850052	0	0	4430287	11734	2.58667e+06	1.45715e+06	2.57677e+06	88248.2	675153	504180	4.36536e+06	3.00844e+06	2.39271e+06	101554	191289	2.04525e+06	361442	2128799	26521.9	1.01514e+06	2.71911e+06	238378	1.41841e+06	76929.4	2.78216e+06	919492	2.04816e+06	1574190	25490.2	1.03821e+06	208944	4.24517e+06	1.86607e+06	22939.4	3.34707e+06	1.00746e+06	1.25709e+06	2.43614e+06	943492	2.81696e+06	2299979	3.23382e+06	597900	4.218e+06	1.37046e+06	0	2.8219e+06
2040	305.249	0.8186	0	9716.5	4.10832e+06	112070	2.51801e+06	1.72225e+06	1.85042e+06	272019	1.13845e+06	1539291	2889042	2.96232e+06	2.54122e+06	303744	508682	1.86367e+06	1.11113e+06	2941093	387243	1.61071e+06	4881583	1.16984e+06	1993974	189071	3.76778e+06	3.30343e+06	2.81054e+06	2.64269e+06	186644	2.06697e+06	265258	4250673	3.01813e+06	202675	2.5988e+06	1.39996e+06	2138753	2319540	3057135	5557768	1.843e+06	2.59765e+06	2.94397e+06	3.79251e+06	3.01689e+06	11007.4	2039974
2042	329.216	0.927655	8479.28	7111.24	3.87747e+06	45717	3568104	1.61028e+06	6121031	240623	668423	615202	6.27403e+06	3.6404e+06	6409393	256915	359974	9145068	510940	2.14114e+06	156836	909715	4.25789e+06	366078	1.55479e+06	148505	2.14881e+06	1.29694e+06	4.48628e+06	1.0064e+06	133598	1.78485e+06	195698	2.66997e+06	2.20072e+06	24946.8	4.65914e+06	1.45327e+06	3.20864e+06	3067539	2.19394e+06	3546965	3.01294e+06	3.12623e+06	962778	2.69454e+06	5.21912e+06	0	1.81155e+06
2043	301.218	16.9745	80072.1	94344.5	3.85497e+06	28567.3	311322	239228	4.35559e+06	51411.1	169923	80860.4	1.32932e+06	571438	811605	338402	69512.3	5.24797e+06	106574	318992	39200.4	190218	338260	148631	203741	149888	481733	960818	3.16165e+06	380580	148027	1.49567e+06	147896	253447	314608	0	932820	676490	553163	677643	1500148	1.02986e+06	2.79755e+06	1964953	835458	919652	2.54468e+06	25604.2	2.31249e+06
2045	333.208	0.875177	23761.4	16131.2	3805586	49942.1	2.53441e+06	1.01846e+06	5.42284e+06	188368	806947	788761	4928438	1.87648e+06	4966930	186151	282499	3850968	520153	1.44983e+06	122347	907235	2.71683e+06	498605	1.04749e+06	110070	1.72438e+06	1.01576e+06	1.545e+06	1.23637e+06	115826	1.3385e+06	169020	1.74427e+06	1526216	61319.6	1.76695e+06	1.0533e+06	1.59428e+06	1.80481e+06	1.40535e+06	2663512	1.26994e+06	1.27723e+06	772389	1.56493e+06	1971775	13705.6	993615
2046	499.29	0.889966	0	0	3.75903e+06	13078.4	1682589	487332	5.27538e+06	52468.8	178054	211132	5.10122e+06	1.47316e+06	4.67381e+06	46627	57586.4	5.59672e+06	144561	938054	30974.6	335999	2363040	159483	392627	30995.5	1673373	1294664	3.5788e+06	497777	30571.8	991016	48353.1	2.44103e+06	698806	0	2.27739e+06	433084	2426184	1.44542e+06	893627	1767656	2528666	2.262e+06	1.07706e+06	1.55368e+06	2.5485e+06	24276.8	1.60211e+06
2047	137.024	17.7962	7.59765e+06	2435003	3.71253e+06	10915002	7566090	6.50929e+06	6.63809e+06	6.96229e+06	2.4869e+06	3.27003e+06	1.14689e+06	5.95021e+06	12354115	6.52925e+06	4.18933e+06	14756929	2.31632e+06	3.14382e+06	6296873	6344434	3.00969e+06	2355411	4291331	5.12285e+06	2.90799e+06	7.97277e+06	5347028	1644458	7343722	11616074	11557442	2.10548e+06	8.12031e+06	2.63184e+06	4764834	9485720	9601831	9977114	3120425	2.1627e+06	6101550	19233202	5.37037e+06	13094139	4377439	6664443	4.92037e+06
2048	919.662	0.81935	0	0	3634643	26493.9	3.80395e+06	1.94708e+06	4.23863e+06	179080	662666	1.15734e+06	5.97015e+06	4.21437e+06	4953909	253723	352666	2.5156e+06	822431	2.45395e+06	81613	1.97996e+06	674946	979320	2.52723e+06	45259.3	3.3109e+06	3.10074e+06	2.19421e+06	2.21065e+06	0	3.91921e+06	212868	2.57612e+06	3.00647e+06	0	4555566	2.20879e+06	4.26821e+06	3896705	435157	730351	4246811	2.02641e+06	2.41772e+06	2485519	873734	0	3672228
2049	611.342	0.806501	0	0	3458139	12397.8	2.4056e+06	1.05979e+06	2.31759e+06	70145.9	410527	553969	3741378	1.85785e+06	3.39251e+06	79936	134901	1.42214e+06	360046	1.39812e+06	59074.6	817871	3734332	572032	909978	51691.9	2.25866e+06	2.62327e+06	3.36746e+06	1.2455e+06	30699.6	1.73237e+06	117818	2970673	1.42273e+06	0	2.19758e+06	850842	2.13678e+06	1.83058e+06	2.6238e+06	3719590	2.6801e+06	2.41874e+06	2307688	2702395	3.20382e+06	0	1.88355e+06
2050	317.213	0.8924	19126.8	18075	3.40542e+06	66036	2.26249e+06	989385	5.10727e+06	178047	393354	477536	4650119	1.57391e+06	4.18303e+06	207939	239147	4.97509e+06	310786	1072355	123004	594259	2.29405e+06	308424	866428	116873	1.4788e+06	1.00878e+06	1.66497e+06	783524	108717	908860	136056	1.71962e+06	1099439	66527.6	2.17988e+06	584083	1.56842e+06	1.34264e+06	1.07763e+06	1.70538e+06	1.33822e+06	1.42241e+06	653721	1.45225e+06	1.41909e+06	31055.2	971191
2051	373.169	0.913447	0	0	3156930	24692.5	1.7356e+06	492335	5758437	96805.3	230631	197746	4922464	1.29465e+06	4335121	66490.5	113633	6.54013e+06	109748	711823	103231	326515	1.30442e+06	168293	468404	60049.4	1.48213e+06	830580	1.80793e+06	361792	67992.4	698317	78110.2	1476969	680833	99764.9	2.18545e+06	467723	2.14684e+06	1.34959e+06	422774	769090	1.60805e+06	1.54646e+06	692040	1.04008e+06	1.30789e+06	0	1.17378e+06
2052	87.0087	18.2401	6.84909e+06	2.10827e+06	3021892	2.94959e+06	5.8363e+06	8354080	9469670	6306744	3.37001e+06	2.59355e+06	12540811	6.65934e+06	5530769	5208389	9812939	11858446	2492216	1.93073e+06	3121950	7859007	3.01089e+06	4932590	6.0183e+06	6607231	4578000	3.40392e+06	4.39229e+06	3784619	6107504	3.94622e+06	6318309	3468727	5820709	2.52129e+06	8418964	6.57211e+06	5944852	8.08875e+06	2.00404e+06	2872460	4.88046e+06	8731523	2.92798e+06	11834687	4.47692e+06	7663428	6.99083e+06
2053	399.276	0.825243	11781.1	12046.9	2.94876e+06	44694.3	1.6631e+06	727318	1.91873e+06	139942	445049	683454	3.05753e+06	2.01373e+06	2.69003e+06	96928.9	168343	1.8668e+06	379402	1550564	113249	745707	4.38618e+06	494574	917452	91530.2	2.61022e+06	2.16369e+06	2.3738e+06	1.43661e+06	93907	1.36789e+06	137211	2.83193e+06	1554262	52990	2440924	891117	2.31039e+06	1732276	2.16189e+06	3198310	1.86082e+06	2209309	2112200	2620103	2866785	37425.7	1.59436e+06
2054	297.153	0.922672	1.96297e+06	1.48019e+06	2941783	1.39126e+06	3.77368e+06	2.51876e+06	4.27812e+06	1.8669e+06	1.28203e+06	1578441	4547074	3.38512e+06	5502167	2.19742e+06	2.17257e+06	4.05708e+06	1.66074e+06	1.67004e+06	1.4802e+06	1.7906e+06	1.49201e+06	1.72559e+06	2.22452e+06	2.41864e+06	1419371	1.52116e+06	3.27405e+06	1.65135e+06	2.1449e+06	2.58798e+06	1.88783e+06	1.65259e+06	2436291	2.07559e+06	3.00282e+06	1.97538e+06	2.83044e+06	2457199	1.47936e+06	1.49575e+06	2.89316e+06	2354099	1.53373e+06	2158336	2.65211e+06	1.64918e+06	2.00523e+06
2055	616.365	1.17258	0	0	2873426	0	1.56506e+06	865616	2.40375e+06	79419.4	287211	249649	3014953	1.28495e+06	2.22664e+06	149821	186880	2193996	142781	1.27055e+06	20438.3	462523	0	123729	563854	0	1.3736e+06	1.48654e+06	170957	524967	0	742360	51722.4	217770	588472	0	1807415	462528	1.99948e+06	1.01261e+06	0	0	89787.3	156922	1.00269e+06	214441	0	0	91971.2
2056	495.303	0.850032	0	9154.64	2.79838e+06	42470.7	1.25449e+06	665209	1020234	255783	1.01748e+06	1.05951e+06	756975	1.10588e+06	1.41237e+06	166947	433658	663579	848077	1.50105e+06	25733.4	979115	1.66137e+06	771560	666478	0	1.93476e+06	1.78277e+06	1.05586e+06	1.38323e+06	0	790200	71358.6	2.67654e+06	647674	0	912816	602323	953742	982792	634149	1.87046e+06	943222	1.70613e+06	1.57946e+06	1.02069e+06	554581	58719	1.44641e+06
2057	163.061	19.5229	3.776e+06	1.04964e+06	2.7922e+06	1.26045e+06	4837040	6.00019e+06	5.31066e+06	3449136	1334827	1.26305e+06	1.5077e+06	4218693	4.51657e+06	3.55165e+06	2.18261e+06	2.00355e+06	1.97655e+06	891892	1.76745e+06	4.10889e+06	2769367	1.81924e+06	3959024	3.5904e+06	1.23728e+06	2874855	6975412	1.20415e+06	5.64306e+06	4678834	10365564	2.09691e+06	3337956	1.91456e+06	2.36522e+06	7.01977e+06	9120204	10681404	4243993	2.94327e+06	9098667	6496836	2.57353e+06	5.31256e+06	7.45964e+06	9297614	7952868
2058	725.473	0.824764	0	0	2.76379e+06	46873	1.76118e+06	1.35217e+06	988668	356557	1.02844e+06	1.16055e+06	745745	1.64912e+06	1.46776e+06	458700	722244	449711	810498	1.3933e+06	44437.9	1205285	684393	674232	1021904	36486.6	1909798	1.89071e+06	815616	1.20532e+06	0	1210588	139690	2.40885e+06	1.01008e+06	0	1.42064e+06	996284	1298007	1.49503e+06	351560	871010	1.40956e+06	1347479	1.59686e+06	1.05764e+06	408945	28887.3	1.51876e+06
2059	139.004	18.1001	1.88157e+06	2.65749e+06	2.74876e+06	2.45222e+06	2020603	1556642	3.16272e+06	2.17899e+06	1.53688e+06	1.37702e+06	151602	2.88545e+06	1.78831e+06	2.12622e+06	739398	3.78792e+06	2.15689e+06	1.65942e+06	3308761	5.49279e+06	3422163	2.62445e+06	3.52103e+06	2.15458e+06	2.51292e+06	3.50609e+06	24920960	1.68016e+06	1.39594e+06	3662565	1.87685e+06	4724645	2.19471e+06	4.44e+06	3.96753e+06	2479989	1.98836e+06	2.59183e+06	4870645	4128055	6.35262e+06	9342482	2.96422e+06	23737892	17131320	1.68446e+06	10072685
2060	485.313	0.821104	11603	0	2.69469e+06	21133.7	1.65859e+06	556280	2.22093e+06	109230	387222	592297	2.79214e+06	1906049	3.03935e+06	76964	121999	2.31991e+06	370787	1.50618e+06	135078	614826	4769386	444716	733228	99447.5	2743002	2.06087e+06	2.88352e+06	1.30669e+06	37073.4	1444877	145679	2.77861e+06	1.47475e+06	10824.7	2.34625e+06	887046	2.40963e+06	1.59109e+06	2.20577e+06	3.71653e+06	2.23497e+06	2.43688e+06	1.94271e+06	2.27699e+06	3.45583e+06	33072	1.51338e+06
2061	315.197	0.902593	17714.8	16347.2	2.67607e+06	35770	1.72639e+06	623758	3.57259e+06	88571.3	350330	306843	3.49812e+06	1.26055e+06	3.46597e+06	89824.6	112493	4.21331e+06	227336	881906	74189.2	341851	1.11633e+06	289081	495585	72526.1	922001	717072	1812754	520834	64657.9	595649	79136.4	1.34308e+06	741657	50779.4	1.87242e+06	456031	1.44674e+06	1039486	626245	966870	1.43479e+06	1.26864e+06	548358	1.08272e+06	1.01102e+06	21070.5	811428
2062	307.264	0.81346	0	0	2.62373e+06	101251	1.43073e+06	861147	1.08297e+06	202528	732538	1.14365e+06	1.65228e+06	1.69013e+06	1.39421e+06	147802	256991	1.58792e+06	819337	1.85161e+06	345193	1.03621e+06	2870071	937578	1.17443e+06	178622	2.21777e+06	2.34904e+06	1473658	2.0256e+06	257337	1343221	330085	2.43371e+06	1.80009e+06	217853	1.74851e+06	752951	1.24639e+06	1.45357e+06	1.68949e+06	3209315	1.00162e+06	1.65392e+06	2.14142e+06	2.07801e+06	1.57811e+06	15163.6	1.2186e+06
2063	616.366	0.880051	11675.6	0	2.53017e+06	45135.8	4.0606e+06	2.75846e+06	3.99406e+06	425587	1.18031e+06	982097	4.02529e+06	2.96907e+06	3.34043e+06	809914	772242	2.89187e+06	643420	1.37563e+06	99827.2	1442153	1.03651e+06	427914	1.75668e+06	45841.7	1.62613e+06	1.35265e+06	3.83414e+06	991652	57629.6	2.15479e+06	189294	2571990	1.82238e+06	0	3206873	1.44789e+06	3.47173e+06	2.87298e+06	590828	904468	4.06871e+06	3200725	1.1264e+06	2.37583e+06	2.10621e+06	9658.24	2579118
2064	783.537	1.20075	0	0	2509198	0	1.94318e+06	751043	4996743	73351	239164	281560	4.56326e+06	1.6622e+06	4213212	99641.4	90468.8	4.69578e+06	103746	873925	28530.9	467343	153783	133850	569890	31802	1.26852e+06	1.51037e+06	945240	494086	0	1.13897e+06	51687.1	1.29469e+06	716859	0	2.3173e+06	568009	2179286	1539881	0	311592	1.28736e+06	1.24172e+06	794985	1.064e+06	254270	0	1.02805e+06
2065	853.578	0.881662	0	0	2.44658e+06	0	1.2621e+06	538402	1.64106e+06	17634.6	209311	188495	2.27873e+06	1.14259e+06	1.62162e+06	23142.3	50544.2	1313167	73175.2	933058	0	254448	814987	68315.3	344363	0	1151780	335098	1.29543e+06	505302	0	342541	0	2035043	533612	0	1.17833e+06	292584	750307	993846	185151	666878	1.22106e+06	1.70616e+06	166027	1.46816e+06	713117	0	1.25936e+06
2066	519.349	0.831678	25550.2	7370.56	2432400	52088.6	2.88643e+06	2.00234e+06	3816088	552403	674162	1.06863e+06	5.80245e+06	3329951	2.75559e+06	483647	1.03637e+06	3.72304e+06	825434	2.00353e+06	163926	2.83148e+06	1.55782e+06	905316	2.52576e+06	106337	2.29164e+06	1.76069e+06	2927784	1.75625e+06	92103	2.29394e+06	404999	2546424	3443967	24903.3	4116207	2.62795e+06	1.99602e+06	3.32061e+06	1.09659e+06	1.96747e+06	2729429	4851969	1.42567e+06	5.65451e+06	1.73184e+06	19462.4	4.06192e+06
2067	213.059	0.836623	0	0	2382850	10474.7	1.38024e+06	477241	3267360	49085.6	337276	413299	3.10639e+06	2415877	2.95396e+06	36580.1	79446.1	5374500	236737	1.72917e+06	51107.4	796539	4.08564e+06	325109	903084	36776	2.29256e+06	1.95104e+06	5628789	953097	21977.6	1.5272e+06	68745.4	4.60648e+06	1.54454e+06	0	3.13774e+06	955646	3.1222e+06	2.14776e+06	1.48956e+06	2.73141e+06	4.90217e+06	4.94757e+06	1.50023e+06	3.89519e+06	4.17594e+06	0	4231707
2069	527.153	8.17882	4955248	744720	2.32616e+06	2.01821e+06	1.41763e+06	1.01995e+06	509156	4.6726e+06	2225559	321169	0	4528833	8030741	3.12984e+06	5.12236e+06	2.96639e+06	598810	1.82278e+06	1.26727e+06	676290	0	333448	949559	1.35055e+06	252419	0	0	422142	709702	402867	232156	0	3.41731e+06	0	733935	914507	405887	0	0	0	0	0	588593	0	0	677536	0
2071	172.098	1.47657	40092.9	36678.9	2.20721e+06	179374	1283097	555481	6205748	289023	450606	493953	5039901	2.48324e+06	4.01912e+06	182376	385642	16618813	412442	1.14411e+06	345440	1.00026e+06	531221	559994	1.4106e+06	416838	2.96141e+06	1.62658e+06	1.08614e+06	828471	379322	1.89533e+06	498103	740464	2.17345e+06	41598.3	3.55587e+06	1641852	4.46629e+06	2.47686e+06	177393	207909	838825	1.0504e+06	2.3017e+06	1002292	321197	45235.4	618422
2074	351.2	0.906861	0	0	2.07885e+06	20869.6	1.74882e+06	563319	3.56909e+06	64986.6	166581	194421	3.07247e+06	1.80512e+06	4316715	69955.4	79669.6	4.64993e+06	72646	818764	47714.9	252161	1063590	89796.5	507802	47156	836035	526958	2.04951e+06	301063	36612.6	712650	43228.6	1.21254e+06	846014	0	2.13263e+06	420186	1.70706e+06	1.19775e+06	322437	568138	1.61564e+06	1.46507e+06	303580	1.07605e+06	1191707	0	767686
2075	371.244	0.839519	24273.7	18493.4	2.02513e+06	40897.8	1.17812e+06	565403	1355739	116192	350288	548129	2.11484e+06	1.61804e+06	1.7376e+06	103802	173247	1.88407e+06	325951	1.18411e+06	117763	650219	3131940	464844	738632	89302.5	2.07362e+06	1.54241e+06	1.76632e+06	1.02683e+06	88084.9	1.05093e+06	148029	1.90668e+06	1348129	48485.8	1.66986e+06	800993	1.61596e+06	1.15157e+06	1.57015e+06	2.49003e+06	1.33165e+06	1.32578e+06	1.40533e+06	1.52787e+06	1.95405e+06	45612.7	1.01522e+06
2076	782.344	1.19515	0	0	2.00855e+06	0	1.10539e+06	900037	2551566	101877	214350	218223	3.30323e+06	1.19974e+06	1.67577e+06	128012	155320	2.37836e+06	123492	818657	28518.6	348890	0	126403	504520	0	809105	891754	98744.8	392168	0	600598	45860.1	404200	689402	0	1.71898e+06	619401	1.16484e+06	1.04755e+06	0	0	0	110732	583029	758588	0	0	120938
2077	383.223	0.89331	19565.6	16243.3	1.99798e+06	36793.5	1.79945e+06	984266	5.73491e+06	214798	397080	439578	6427023	2.17995e+06	2.57288e+06	145411	393994	8.25257e+06	296811	1.43464e+06	87338.1	997614	1.29925e+06	257372	1.28331e+06	42643.3	1.13194e+06	1.19023e+06	1.68983e+06	750336	46074.4	722209	110979	1.79036e+06	1.8588e+06	33104.9	4280915	920244	1.50861e+06	2517384	625900	1.15969e+06	1.64644e+06	3997388	774559	3156105	1.20059e+06	10329.7	2.68337e+06
2078	483.296	0.83081	21085.1	10233.8	1.99075e+06	23573.3	1.13645e+06	488626	1.68766e+06	107367	471094	634693	1.88195e+06	1.81597e+06	1.82493e+06	82612.1	159677	1.98635e+06	415918	1.50767e+06	105283	757887	3.65875e+06	484765	743122	72723.7	2.33396e+06	1.74927e+06	2.52969e+06	1.2087e+06	65988	1.22801e+06	121073	2.79757e+06	1.1484e+06	41711.1	2.11517e+06	875372	1.99571e+06	1327092	1594552	3.0832e+06	2.26363e+06	2359971	1.67375e+06	2.20911e+06	2.41039e+06	27293.5	1.69026e+06
2079	136.988	16.1471	1.70834e+06	2.40073e+06	1977481	1.63869e+06	1.0615e+06	2832158	2.17396e+06	1.16423e+06	1.0806e+06	1.98613e+06	0	2.4885e+06	1.55068e+06	2.11678e+06	32481.9	1.54676e+06	1.20921e+06	594073	1.0843e+06	2.59028e+06	11456525	1.89671e+06	2.72935e+06	4.0406e+06	1.22837e+06	1.44331e+06	8061067	450347	800218	3.67257e+06	1.30671e+06	8889407	2.98457e+06	7436964	1.70233e+06	1.38496e+06	3.39099e+06	990671	8.22872e+06	8199948	8752576	6.31065e+06	1.69418e+06	4.98699e+06	9754348	2.42656e+06	9070347
2080	471.297	0.88751	0	0	1.96484e+06	13983.1	1.11445e+06	308830	3.86223e+06	38735.6	146596	221620	3.50274e+06	1.16259e+06	2786847	39013.3	43047.3	7314742	103423	807533	37214.3	262287	2.20698e+06	148035	314588	19488.8	1.41634e+06	1.0757e+06	2803170	428149	48075.3	685741	66427.3	1.82383e+06	671923	0	2.23314e+06	421269	2.62732e+06	1.26522e+06	755839	1.41501e+06	2.17999e+06	1.99973e+06	982840	1.42437e+06	2.13608e+06	0	1364005
2081	293.176	0.93863	2.68512e+06	1.98684e+06	1.91179e+06	922462	1.98424e+06	1.90434e+06	1.8205e+06	2.45991e+06	1.00428e+06	1.33524e+06	2.55077e+06	2105882	1.76418e+06	1358685	2.54555e+06	1.45412e+06	1.25464e+06	1.60612e+06	1.2608e+06	1.67105e+06	1.41622e+06	1.56483e+06	1745133	1.68323e+06	1.59158e+06	1.38952e+06	938177	1.1305e+06	1.52113e+06	1.95923e+06	1872062	1.42132e+06	2.48693e+06	1.25424e+06	1.88205e+06	1.92887e+06	1.35413e+06	1.9862e+06	1.81243e+06	1.65823e+06	934086	1.22185e+06	1.66064e+06	1.54598e+06	1.28686e+06	2.03717e+06	1.10986e+06
2082	229.054	0.835716	0	0	1.90222e+06	32946.6	1.65814e+06	677386	3.51106e+06	117318	362540	442177	2669511	1.86338e+06	2.92452e+06	134901	191925	7.03131e+06	266257	1.06717e+06	90868.9	699453	2665292	314279	848008	72611	1.57623e+06	1.49395e+06	4414626	775555	52332.4	1.39586e+06	126307	2.97901e+06	1.33617e+06	11758.1	2.35352e+06	930088	2.56802e+06	1.77147e+06	1.07122e+06	2.04525e+06	3789121	3340788	1.23969e+06	2746095	3.145e+06	0	3.01342e+06
2084	216.854	0.909246	1.27531e+06	527917	1.85143e+06	556476	2.4755e+06	2.83184e+06	2.37461e+06	1.40777e+06	553226	535288	5156821	2753580	2356235	2.53388e+06	3.19738e+06	1840048	409287	882065	670533	1.0733e+06	435701	402937	2.86687e+06	1.44076e+06	718210	776300	1.10299e+06	576233	2.0956e+06	1.06972e+06	2.70176e+06	883268	2869432	422643	3175465	3.96329e+06	1.16199e+06	2.06402e+06	429645	473368	940180	798935	680689	3.89585e+06	720142	1.15555e+06	570256
2085	345.28	0.806423	0	0	1.82476e+06	14812.3	1110664	514793	764475	71913.9	274537	324277	1.4402e+06	1.05639e+06	1.30393e+06	87242.9	104663	500795	260679	1.0016e+06	56320	509902	1.76661e+06	267413	629332	37034.9	1.47053e+06	1.11812e+06	1.14993e+06	765467	42830.9	747693	76172.2	1.68991e+06	743460	0	1.15935e+06	490787	920504	876667	983070	1.83825e+06	1009879	1.26155e+06	1.13843e+06	1.36064e+06	972802	0	1.02408e+06
2086	623.412	0.890193	0	0	1.82473e+06	15931.9	539619	288872	904049	28046.5	150540	138969	1.25981e+06	613004	687598	26770.3	52341.1	1.4243e+06	74213.9	691918	22143.6	247441	1.418e+06	50349.7	320638	24066.1	1.02929e+06	393884	755569	499146	22610.5	193280	36897.4	1.64411e+06	489429	64749.3	858740	215278	404982	601095	284180	1.04123e+06	575448	1.23169e+06	206318	1.04283e+06	625841	196454	830632
2087	150.02	19.1998	1.14479e+06	1.73157e+06	1.80224e+06	2.41385e+06	6771274	12385872	6.95472e+06	1200108	1.77324e+06	1117718	30125.5	9946620	4692651	9597133	162880	1.35634e+06	996895	16955588	51179836	938299	1.6343e+06	896831	3.61563e+06	6002867	1.56623e+06	2374423	11446749	8935781	9035610	8394254	5282346	1.28941e+06	2030141	51268608	1.68696e+06	6115838	7.91966e+06	9091346	1.69613e+06	1.69604e+06	11085061	1.99366e+06	1.14402e+06	785510	11285356	1.20012e+06	1.2882e+06
2089	369.229	0.841248	13902.9	13291.2	1.7765e+06	34228.8	1.05404e+06	417563	1.12372e+06	84547.2	242729	420843	1.6463e+06	1.19663e+06	1.31157e+06	84539.5	137470	1639019	278582	903525	115112	513565	2.52537e+06	332754	619199	58201.2	1.53991e+06	1.16692e+06	1.47046e+06	782433	64335.7	859629	107315	1.43161e+06	1.13877e+06	43341.6	1.3498e+06	695808	1.13731e+06	1.04921e+06	1.25234e+06	1.91986e+06	1.14608e+06	1.16401e+06	1.03541e+06	1.28013e+06	1.55898e+06	55623	821945
2090	365.285	0.779359	0	0	1.73864e+06	21653.3	393425	194050	569821	44733.6	264515	402838	815406	502537	532562	42047.5	102581	573855	326158	1.04499e+06	70886.9	297982	1.57587e+06	361099	336344	19106	1.47756e+06	1603125	565256	769950	0	352450	33175.4	2.26782e+06	386476	0	658858	228965	378116	523839	958853	1.60115e+06	507233	843875	1.3578e+06	581459	335692	0	724207
2091	327.2	0.980047	0	0	1.68777e+06	19786.3	1.36363e+06	641054	2.43564e+06	106393	274253	242816	2.83321e+06	1.51893e+06	2.69045e+06	91386.5	121638	3.93119e+06	110753	873784	54046.3	384766	1.19916e+06	169673	486483	47413.7	776438	546207	1.64206e+06	406796	41302.9	670416	57028.6	1.07148e+06	696281	0	1619070	474769	1.43411e+06	1.15056e+06	573187	917506	1.1909e+06	1.33253e+06	415760	1.16375e+06	1.45386e+06	0	728927
2092	239.075	0.826862	11189.4	12563.8	1.67722e+06	5886.17	863987	328701	1.39284e+06	0	129483	221518	1.87554e+06	807004	1.46255e+06	38995.3	81184.2	882376	140540	684074	15716.8	309192	1.46724e+06	199591	424468	27657.6	1.00953e+06	1.17497e+06	1.49286e+06	549164	32640.6	564473	47557.4	1545662	576340	23029.1	1144429	328650	957026	859000	572534	1.27301e+06	1.15399e+06	1.25047e+06	1.00244e+06	1.19098e+06	997809	34610	1.00758e+06
2093	349.203	0.881523	49101.7	20438.2	1.65983e+06	49648.6	1.06246e+06	467015	2.37869e+06	138126	241452	339074	1.86632e+06	743236	2.30231e+06	147514	201118	2214154	361061	652575	91266.9	547082	790748	289739	632093	94451.9	602904	518742	831321	603717	84112	555330	129741	659225	602526	57257	957599	414689	903617	610864	443908	706995	649398	616494	489165	558764	667688	38087.6	466148
2095	731.579	0.776063	0	0	1.6521e+06	0	1.22592e+06	515378	1.29515e+06	49426.7	136021	338915	2.68627e+06	1.28245e+06	1.70489e+06	81345.5	108561	717386	263814	973499	38255.9	668676	203374	315804	794278	23557.2	1.10888e+06	1.55618e+06	614386	865102	0	1190037	48038.5	993703	974362	0	1640003	469879	1.16414e+06	1.2862e+06	186386	211143	1.25492e+06	596621	1.30635e+06	558651	207766	0	1.20271e+06
2097	93.0346	17.7964	3.97244e+06	1.33243e+06	1.61314e+06	3.00881e+06	2.38671e+06	2.12914e+06	2.84895e+06	2187001	796316	2.01785e+06	144269	3.19299e+06	5.56125e+06	3.42413e+06	466582	6769264	1.89283e+06	1.39806e+06	3272077	6.33768e+06	1.86537e+06	1924347	2.29586e+06	4184085	1.91319e+06	8526245	7716443	1090230	2.42003e+06	23051552	6.60868e+06	2134769	3271526	5.61245e+06	3.37917e+06	4744570	8.29093e+06	5.12206e+06	3.60501e+06	2.64052e+06	11065522	8408261	5557184	7.59364e+06	4710809	1501591	6.31565e+06
2098	613.392	0.894346	11807.5	0	1.58103e+06	18541.4	1.92359e+06	1.00816e+06	6641662	143832	250136	282964	6797635	2112262	2.87862e+06	150521	213735	8695770	189470	811554	30732.6	917549	979913	143998	968101	34704.2	1326482	722028	2308365	524912	21574.9	1.10829e+06	84598.9	1.59759e+06	1.24004e+06	0	4.0703e+06	849417	1.72983e+06	2.51694e+06	423474	718918	2114549	3.40859e+06	537023	2.60175e+06	1.44484e+06	49794.7	2474005
2099	513.344	0.817221	0	0	1579192	0	855177	329908	1.16587e+06	47650.7	159315	293837	1.56537e+06	1.04857e+06	1.6265e+06	45314.3	54152.5	1.38747e+06	186237	746008	54229.5	315733	2.53139e+06	257834	401715	33914.2	1.4226e+06	1.19761e+06	1.90511e+06	586361	27190.4	699774	58876.6	1.85679e+06	635436	0	1.28186e+06	497984	1.3461e+06	823874	1.18732e+06	1988717	1.47854e+06	1.59073e+06	1.22314e+06	1.2323e+06	1.95672e+06	39929.3	1111756
2100	397.26	0.833873	0	0	1.56194e+06	15323.3	764337	296547	1.1631e+06	67120.9	208434	294788	1.62938e+06	1.02668e+06	1.25359e+06	46862.3	73540.7	2.12552e+06	176121	795364	65169.7	343630	2021148	218941	521780	36215.5	1519574	1.12552e+06	1.27282e+06	588652	38584.6	658622	88568.7	1.40793e+06	726010	60146	1.2848e+06	469667	1.33817e+06	900982	988243	1.5747e+06	1140902	1.08798e+06	980750	1.24033e+06	1.43113e+06	17702.2	872566
2101	571.349	0.819285	12444.6	10011.4	1.54567e+06	21348	881204	317104	1.31607e+06	62023.1	218084	285062	1.63828e+06	1.02113e+06	1.54834e+06	44207.7	73393.9	1.47854e+06	152345	795359	50490	314426	2.62646e+06	266967	360866	35102.5	1.49265e+06	1.27231e+06	1.92165e+06	625795	38276.3	657139	86802.3	1.61988e+06	645080	37643.5	1345828	494600	1.47321e+06	836274	1.29991e+06	2.00425e+06	1.49575e+06	1.413e+06	1.12236e+06	1.24288e+06	2065867	31653.7	948782
2105	443.266	0.897875	20534	7565.62	1.5033e+06	14903.3	781426	280857	3480463	34443.4	105819	137634	2.62679e+06	831993	2.34988e+06	32850.1	41350.4	5.72889e+06	80671.6	550143	44703.6	165764	1.52467e+06	100348	307197	40248.8	937657	747461	2.01001e+06	280371	32663.2	499297	46823.2	1.48226e+06	510125	31885	1.69466e+06	305189	1.84619e+06	965027	509333	893225	1.86858e+06	1.67726e+06	518737	1.06573e+06	1.53231e+06	39782.8	1.09692e+06
2106	615.373	0.818994	0	0	1498684	0	1.23404e+06	524501	1.06536e+06	93024.8	400287	521179	1.71657e+06	1.32088e+06	1.56296e+06	78968.6	123917	732039	388842	1.03759e+06	63903.1	686134	2.65242e+06	460895	794803	32159.6	1.24163e+06	1.41626e+06	2.46185e+06	976457	23374.9	1.25224e+06	116741	1.96743e+06	1.1894e+06	0	1.53043e+06	726233	1.25234e+06	1.11884e+06	2357424	3181606	1.90771e+06	2.07891e+06	1.21894e+06	2.61559e+06	2.73814e+06	40028.1	1407706
2107	176.961	17.3073	1.41354e+06	1478902	1477906	1.34934e+06	1.32605e+06	1351373	1.38718e+06	1.21789e+06	1.38154e+06	1.25956e+06	1.24959e+06	1.33913e+06	1.24878e+06	1.21315e+06	1352500	1.22011e+06	1.32164e+06	1.16708e+06	1.20094e+06	1.39016e+06	1.66691e+06	1.47595e+06	1.37669e+06	1.14001e+06	1.27161e+06	1.58776e+06	997096	1.11151e+06	1158506	1025683	1.02496e+06	2.06706e+06	1.21409e+06	960953	1.23608e+06	1.17076e+06	1.12666e+06	1161652	1.33655e+06	1.01119e+06	848277	1.23161e+06	1.53923e+06	914150	761019	1.19312e+06	966294
2108	501.413	0.780614	0	0	1.44843e+06	164063	526124	225861	726771	385659	100977	513950	1.14657e+06	564016	712913	125537	184752	499651	513685	767025	852490	667551	400178	740922	455419	709118	959035	1312443	586490	933952	567400	494950	1.18245e+06	1.59808e+06	559697	1.73193e+06	790621	510703	486299	593628	312211	477338	700352	674546	1.05392e+06	589772	188557	30645.7	801603
2109	395.19	0.94258	29940.4	16513	1.43138e+06	86911.3	1.24798e+06	1.1595e+06	2798390	421278	341678	357672	3.92025e+06	1.66455e+06	1124658	280328	552624	2.98967e+06	205962	819819	86482.8	702350	571752	189308	1.13367e+06	96289.1	746766	849233	761243	563852	76964.7	420087	87757.5	893784	1.50603e+06	0	2.69196e+06	657614	759035	1962367	234534	485116	615701	1.34033e+06	555522	2.19868e+06	394093	8092.02	1.10612e+06
2110	283.264	16.9627	432609	578755	1.42816e+06	654274	217062	394677	686227	594501	580888	472661	650513	356448	337868	742083	1.93474e+06	522160	554245	914515	954559	677558	402615	479897	505076	262581	747473	942434	616234	1416820	561151	813998	1.14962e+06	253418	375524	1.06845e+06	552544	1.31135e+06	313770	447976	1.93641e+06	941307	763856	1.15476e+06	667830	992801	786663	350001	992250
2113	195.086	3.9582	15129.5	11837.9	1405307	108996	1.16296e+06	499904	3.59845e+06	214170	294338	357305	2.76561e+06	1.26748e+06	2591592	132824	199850	6450452	194059	713970	283886	544095	1.05235e+06	363873	663523	333907	1.32363e+06	721210	1.33978e+06	437466	247483	1.20294e+06	259558	906042	961474	32183	1.59509e+06	766360	2.5784e+06	1.24334e+06	400378	500361	1.19403e+06	1.08303e+06	897097	606472	1.20048e+06	28224.5	893392
2114	187.861	10.1242	501022	1.56308e+06	1.40205e+06	997042	6826781	3.81271e+06	7959368	293854	979747	212690	3376198	3.26101e+06	722501	5.4999e+06	584008	3.28487e+06	56002.1	441450	283176	42150.3	0	170779	2958820	110578	115395	89707	0	164484	2.38954e+06	277385	1.34199e+06	0	3.89558e+06	0	2.65101e+06	2.4956e+06	166978	2.02485e+06	0	0	0	0	132442	0	0	395125	0
2116	109.03	19.3872	1.784e+06	937433	1.38049e+06	835254	1.55854e+06	1.77246e+06	3.08886e+06	2.93726e+06	1.94452e+06	2.00501e+06	169757	1.84603e+06	3.80287e+06	5.34054e+06	525173	1.89296e+06	1.00658e+06	1.49027e+06	3256584	2.53592e+06	1.2933e+06	671078	972803	1783971	1.08247e+06	1.18298e+06	4.93247e+06	769135	2.42738e+06	2.59689e+06	2.45705e+06	703714	1.35491e+06	2.2604e+06	936138	1.65895e+06	4473231	2752812	1.20759e+06	1.49403e+06	4.74802e+06	2276736	1.40562e+06	608856	4.09032e+06	3.81352e+06	1.35457e+06
2117	655.37	0.811073	0	0	1.34131e+06	0	970522	359789	932978	28208.1	137701	229007	1.32162e+06	679025	1.46557e+06	29288.6	71535.6	722233	132607	519098	21385	300051	1.65048e+06	198926	322987	0	926117	972297	1320441	433242	0	723486	49010	1.23128e+06	560590	0	872831	340803	886423	667769	995264	1.4489e+06	1.17753e+06	997518	843556	1.15681e+06	1.29474e+06	0	701784
2118	297.186	0.914488	0	0	1.33822e+06	37897.2	1055911	519445	2.60652e+06	146142	299280	383337	2.38528e+06	1.21924e+06	1.51495e+06	98973.4	152272	3278731	192271	752158	59188.1	423751	1.47777e+06	217486	681004	47211.7	1.15476e+06	619359	1.49211e+06	603452	61389.9	672474	99739.1	1.32254e+06	852961	0	1.78028e+06	620692	887930	1.14024e+06	912941	1.44784e+06	1.34772e+06	1227999	469765	1.09975e+06	1260689	0	956348
2120	567.349	0.88314	0	0	1.32298e+06	0	987273	421431	1.41908e+06	32654.2	163235	209430	1587939	950631	1874869	61102.1	52202.4	1.24114e+06	139221	750386	18790.2	294651	592726	134396	302859	0	870990	686074	1.45782e+06	422458	0	805799	56051.1	1.24032e+06	475130	0	962237	380815	1.1094e+06	763318	279244	603802	1.09051e+06	1.30699e+06	512038	749999	688856	0	882720
2121	385.26	0.894939	31360.6	10434.9	1.29144e+06	30079.6	779814	261810	2.72984e+06	61438.2	106452	165028	2.42461e+06	908032	1.81853e+06	39109.6	51465.1	5244648	99267.1	617984	41880.2	220388	1.62752e+06	122545	302898	55344.9	930433	774299	1.71686e+06	316886	47857.7	425968	58275.2	1.33059e+06	605682	42206.5	1.51321e+06	315005	1428995	934260	451085	824123	1.52936e+06	1385557	685678	1192315	1.41919e+06	33559.7	1.06721e+06
2122	339.2	0.920672	709112	600992	1290721	559565	1.53938e+06	983650	2.02616e+06	734244	559039	619163	2.0669e+06	1.40419e+06	2.52435e+06	906728	819240	1.99902e+06	627136	775276	544785	665662	683902	658361	872125	1.02076e+06	707115	727589	1.57639e+06	709589	855301	1.11406e+06	739504	841792	972131	844750	1.28322e+06	776532	1.2612e+06	1.15179e+06	665988	678005	1.23232e+06	1.10076e+06	653838	906481	1.09615e+06	678513	915522
2126	484.328	0.855263	0	0	1.19323e+06	0	786879	234974	1.95546e+06	31418.7	144044	195218	1799260	759056	1.77628e+06	20767.4	49958	4.02263e+06	90338.1	710145	55460.5	213054	1.83011e+06	141644	322598	21864.9	975390	792833	1.9146e+06	374314	0	508050	57961.3	1.53714e+06	474012	0	1.15979e+06	347144	1.51008e+06	834097	618936	1.06065e+06	1.55475e+06	1.31733e+06	737913	1.08642e+06	1.79803e+06	8301.73	1.1353e+06
2127	557.334	0.888193	10590.7	0	1.17939e+06	14778.1	741679	224107	2236014	38022.4	116371	189060	2.06296e+06	712748	1.87231e+06	28451.4	47749.8	4596174	96616.3	599376	28762.3	215628	1.5472e+06	130410	227775	46804.1	1.01695e+06	707438	2.07831e+06	319706	27086	486262	56018.5	1257117	505981	35995.9	1.16801e+06	298245	1.73501e+06	774053	617991	800404	1.63369e+06	1.35762e+06	694035	916472	1.9309e+06	41599.7	983875
2128	555.391	0.804232	0	0	1.17437e+06	11639.7	667671	240922	834082	39917.8	96710.3	175654	979065	626752	1.06582e+06	29482.7	44056.5	951374	139436	549387	40107.5	245083	1.85072e+06	156480	248438	28679.6	984957	899887	1.51137e+06	375770	26532.6	510993	49686.8	1368020	459442	30216.6	782286	288115	835222	592487	895382	1596651	1057911	1.07399e+06	815840	1.0399e+06	1.41656e+06	18425.4	832901
2131	225.076	0.846756	10979.6	15146.3	1.16203e+06	36491.5	649913	233468	623443	43696.5	85105.8	159334	1.0664e+06	427836	1.01076e+06	43401.4	50826.1	351782	95930	370580	47725.9	223450	1.0288e+06	174058	202078	61703.3	726008	874318	847374	393541	44414.6	466446	55804.5	992068	331786	464482	541131	203939	531374	470023	552111	1.03345e+06	831796	716090	774759	765910	834114	553567	605242
2132	583.422	0.793329	0	0	1.12832e+06	11574.3	552731	235604	860500	32181.8	133247	172465	1.24625e+06	634542	1.16831e+06	28682.1	41717.6	916928	110057	545110	50583.3	223918	1.57482e+06	162779	272722	28506.7	938434	929859	1.25195e+06	439810	45158.9	493772	59235.1	1.52026e+06	443734	54953.5	797098	309219	913807	559684	812667	1.40816e+06	1.06866e+06	1.07879e+06	741821	836879	1.42134e+06	22356.6	962556
2134	451.271	0.921428	20883.3	9469.62	1097032	39510.3	788368	582382	1.48338e+06	178926	326182	290611	1.57457e+06	889263	981576	137593	279582	1.77688e+06	272054	584874	107809	324675	683632	286097	477051	46272.4	604483	707709	808754	459812	56126.6	407244	52875.9	831424	513228	34512	1.10943e+06	358113	610325	819454	488137	643297	676910	1.08716e+06	498373	909110	384140	0	852629
2136	194.906	0.768617	2.3765e+06	1.87529e+06	1.09029e+06	1.76533e+06	6.63681e+06	6.52982e+06	5899687	1.96796e+06	1.4508e+06	1724940	6.45557e+06	8407103	9382152	3755736	3.08888e+06	5721894	1.60451e+06	2.85385e+06	2.56098e+06	2.34988e+06	907837	1.67586e+06	6716661	2712397	1262919	1.90237e+06	2.82925e+06	2.35457e+06	4.64648e+06	3.76781e+06	5045268	868030	6665961	2521668	11015505	6082907	4903494	7.93632e+06	1.68322e+06	1.61648e+06	3580941	1.11431e+06	1.21199e+06	11431264	3.0387e+06	2.11576e+06	1.40122e+06
2138	255.233	16.9737	322461	439487	1084469	311347	190881	316007	361242	294610	389490	412244	324748	262381	248261	501417	1349171	311002	371268	556635	658221	517566	324412	308197	296614	261376	501303	541366	346334	675745	358572	575475	857185	294555	195559	616825	324244	748329	237971	416517	1.88777e+06	971085	446441	487151	515048	389906	650877	269280	525130
2144	183.077	17.2207	1.20509e+06	683995	1065078	336253	451624	1.13192e+06	631416	1.08997e+06	430392	491595	2.22393e+06	934231	2.38503e+06	874376	373675	1.20303e+06	698125	597576	516273	2872157	2.07038e+06	407754	1.88637e+06	1.73324e+06	493589	780180	3.10556e+06	931771	610302	1.04982e+06	4125460	1.48319e+06	944911	1.81972e+06	875051	836193	2.08692e+06	3.18719e+06	3.45041e+06	2.51579e+06	2.09059e+06	3.16074e+06	624112	3.55838e+06	3.62297e+06	666087	3.50573e+06
2145	124.991	7.59631	367288	88956.9	1.06192e+06	233828	680659	2.46752e+06	2319621	565327	400898	663140	2018742	1.10473e+06	1.79685e+06	281063	506629	6759274	1.2037e+06	1.2979e+06	902871	2981081	14259092	3.24496e+06	1712236	1.46448e+06	4329039	7280885	40506692	2.09135e+06	831761	6.07553e+06	8653121	24609196	2.06215e+06	15612679	4068660	3080333	10438348	3.96755e+06	11330050	11678231	42785492	20160712	6229618	24449004	33233436	8286333	35152124
2146	657.385	0.813497	0	0	1.04137e+06	11286.8	787593	350947	880758	39805.5	138043	196662	1.10421e+06	665564	1.28463e+06	22999.1	46659.5	1.06345e+06	111621	562721	41778.2	276828	1.68674e+06	171310	300594	0	839070	937208	1.37676e+06	418957	0	533024	42070.9	1.35442e+06	414340	0	821075	341158	908313	588456	990524	1.33763e+06	1144396	988265	813854	1.02136e+06	1.42735e+06	0	803945
2148	299.202	17.6223	265228	81514.3	1.02983e+06	55340.1	1.01788e+06	546533	2853767	120452	107217	105139	3972166	1.34137e+06	2.27368e+06	383135	55896.4	8363440	104064	329898	79223.3	487002	666723	155864	410104	350543	584834	473782	3498892	70209.9	185227	1.29547e+06	140488	1546072	574053	0	2.47003e+06	575117	1.89196e+06	1.47581e+06	405546	963018	2.38704e+06	1.88968e+06	828211	3.02791e+06	2.03046e+06	75165.5	2.09071e+06
2150	285.187	0.890655	12295.7	0	1.01763e+06	51682.7	819110	546558	1693657	137587	319096	353133	1736350	856589	869494	137612	167817	2042157	233180	654340	87119.1	451907	1.0008e+06	248478	619487	76942.2	785890	480154	943607	499520	63957.3	643022	98795.4	847354	690881	38373	1.15095e+06	522122	632711	826150	774826	1.02376e+06	830269	844193	372495	1032589	840928	0	679520
2152	303.233	16.954	49703.5	38487.3	1.00115e+06	0	90373.3	83737.5	981976	31040.6	39245.2	38879	416263	175788	383246	146261	22692.4	1.39543e+06	60605.2	122694	11355.1	104361	137315	71014.6	52391.4	69156.3	198675	458912	1.05641e+06	130804	69052.7	451574	60543.7	112242	58153.4	0	296560	192571	204408	198370	549837	335953	983206	878106	240030	293167	791005	18574.7	796419
2153	481.281	0.87118	19020.6	11709.2	1.00103e+06	79588.6	935013	755049	913153	334030	774799	746869	806142	588244	1088837	263057	522250	778344	580133	927361	201298	714274	810878	581416	602482	140824	943618	612050	543274	900837	94363.5	734620	181024	756402	568956	32633	578835	703811	511360	682171	850949	804027	485153	541466	640659	532288	475931	35330.1	452680
2155	735.522	0.811062	0	0	990994	0	696179	241029	1.08208e+06	32031.4	108977	187061	1.18177e+06	809000	1037275	33681.7	44399.2	838696	134293	581375	26925.2	262574	1.38417e+06	166821	332933	0	853689	795520	1.84673e+06	405578	0	655241	61000.6	1.60246e+06	517465	21123.8	1.02508e+06	402336	975129	764857	660667	1.29303e+06	1.47676e+06	1.32121e+06	643776	1592303	1428055	0	1.08414e+06
2156	287.15	1.21453	17163.5	18710	988992	60860.4	487195	231486	1.21275e+06	89886.3	197242	150030	1.21946e+06	484063	1.22855e+06	19507.2	96222.2	2549304	96283.7	361059	93686.9	248197	815918	158195	196369	59231.8	912017	577233	762260	278596	54931.7	410098	113433	550671	343805	51774.3	651253	245294	954944	338988	375174	422335	491110	664301	592705	454111	853420	50906.3	481639
2157	469.354	0.819742	0	9099.34	988551	16894.7	489046	198706	662316	39022.3	109694	162451	935480	623092	841480	35479	39925.8	644862	102635	506525	33975.8	218478	1.47686e+06	172601	231532	32778.4	911416	811890	965098	427539	32172.4	399989	48416.7	1.17132e+06	371345	52485.1	610967	358028	664832	439990	688457	1.27501e+06	766413	914566	774437	732144	1231482	40208.8	649864
2158	357.228	1.1972	12236.1	7508.99	975245	38095.5	566466	162603	1.03703e+06	91494.7	142173	156457	889360	426496	1.169e+06	51909.5	82273.9	1.92627e+06	101232	346951	55811.4	218764	352908	95955.3	178629	37789.2	595082	561222	415652	221168	48466.1	361324	61376.5	283444	216417	0	581877	215513	982848	320537	75942.6	226390	350668	281901	488545	230131	481725	23798.2	210948
2160	385.26	1.17907	0	0	968798	14416.5	458312	184303	1.04572e+06	32693.9	140682	134676	914589	384948	1.23561e+06	16857.5	31755.1	2.13386e+06	96132.1	307897	34810.8	187618	376325	99838.9	147014	25123	631320	419140	402860	215815	18055.8	285475	30306.5	339842	194502	0	445883	219534	983645	253193	162166	243304	381001	318198	501521	239709	634216	17190.5	240523
2161	989.704	0.827789	0	0	949292	0	803461	523583	748930	23181.9	159957	137967	1.3673e+06	960842	723051	22741.8	53459.9	484472	86902.4	460878	0	234829	265707	54079.9	425938	0	693461	216133	478424	328281	0	314360	0	822989	524371	0	971303	328730	307290	755196	125071	390694	594694	589836	127539	900133	170394	0	871347
2163	655.474	0.786709	0	0	933341	16227.1	1.05869e+06	687473	1.1939e+06	130788	185047	322804	2509039	1.19356e+06	855337	110351	222520	987412	259201	740192	41434.3	1.03706e+06	402590	324551	997474	27702.8	848151	962841	804722	684436	26919.6	770065	67621.5	1.07461e+06	1.19297e+06	0	1.64802e+06	765393	840653	1.41325e+06	240771	413568	1.22026e+06	1.53367e+06	870706	1.68036e+06	365114	0	2.04585e+06
2164	357.229	0.90397	23233.4	20042.7	930024	32309.3	548270	193784	1.90291e+06	50040.9	81615.1	113874	1.73037e+06	557950	1.39475e+06	43171.1	47367.9	3379454	57921.3	410939	42406.2	175993	1.04666e+06	78567.8	216784	47239.5	593156	509887	1.14778e+06	286530	40781.4	346633	62639	936876	415052	27697	1.03076e+06	218022	1138897	626415	337267	599454	1.02084e+06	1.0025e+06	423836	729347	868014	44137	728248
2165	763.567	0.816028	0	0	924303	0	488607	273688	475419	18566.7	146234	184013	738627	601947	373278	27232.3	51161.7	308444	85201.8	483754	0	255995	549065	67613.6	322614	0	708239	451432	434749	314551	0	282495	0	842433	563731	0	651311	222385	312590	522999	216903	520701	511075	583813	309986	843605	301618	0	477293
2167	599.38	0.815811	0	0	921891	11920.9	535707	216692	934839	36000.1	107830	167493	939028	643307	1.08425e+06	32583.2	48667.4	1112430	86332.5	486236	40853.7	196428	1.65889e+06	141626	228869	23809.9	868669	729025	1.30003e+06	343193	0	481874	38073.4	1.14031e+06	339205	13191.4	709950	273225	901246	478758	735436	1.22765e+06	995813	984632	672510	780528	1.24003e+06	0	719396
2168	355.213	1.19682	0	0	921643	11362.4	388222	189769	979612	0	114559	136832	1.01913e+06	455234	901991	0	88238.9	2113885	75453.1	277775	51269.2	167454	239032	90506.8	174224	21046.9	600848	463582	461721	158340	0	317986	12515.2	281043	242054	0	558998	222312	890924	283296	179220	151616	391805	310868	418717	242404	366094	26344.4	226342
2170	209.086	6.23042	19737.8	12361	918124	77883.3	975113	348921	3032132	159845	200879	192972	1.91494e+06	1.04892e+06	2.25999e+06	119367	145543	6510362	90218.3	368652	179607	418931	433311	304341	534481	248116	1.07062e+06	388128	585876	320534	198393	1.53079e+06	194240	341802	827303	26730	1.38256e+06	617948	2.40267e+06	944645	196330	206617	627686	492899	425011	403550	570602	25718.9	361868
2173	541.375	0.83457	0	0	890158	0	514861	146096	1.33215e+06	35463.4	84343.1	138781	1.1335e+06	514213	1.20181e+06	22907.3	32599.3	2118811	80054.9	404983	26974.5	168251	1.23451e+06	92371.4	239473	20866.1	740268	654561	1.2143e+06	294750	0	363551	26663.7	1.08097e+06	340880	30794.2	733370	221041	888370	534261	565859	926835	900281	903109	587264	701119	1.0473e+06	33361.6	690577
2174	386.219	0.903617	0	0	885688	0	625516	224902	2.15082e+06	45895.5	100039	137453	1.97239e+06	546989	1.68728e+06	27963.9	51874.1	4.10624e+06	61027.7	449318	49379	207558	1.10193e+06	128008	281036	38817.8	688178	507093	1.22608e+06	213983	37846.8	376944	59932	921594	511473	0	1.33412e+06	277570	1.35696e+06	701297	389269	554030	1.11329e+06	1.12642e+06	403629	765508	1101878	0	756474
2175	497.385	0.804131	0	0	880471	12629.8	445085	194219	631219	32586.8	72409.7	147512	818042	543932	808596	26468.9	36589.7	710541	95588.9	466512	26673.3	187690	1.4219e+06	139002	223890	33212.3	732297	807553	914169	349484	21252	456889	38475.3	1.15652e+06	361371	30249.8	710077	233904	645438	426253	621644	1103246	759282	861814	593339	695408	882454	12848.6	655551
2176	495.252	6.68088	0	0	876938	7926.85	741974	504436	3.44261e+06	55560.6	289029	202744	1.61835e+06	706238	3.03424e+06	40369.4	53550.8	8039834	66250.9	534995	55555.3	175682	1.19273e+06	119960	258136	32430.1	933390	454274	1.21296e+06	212828	22510.6	802324	61365.9	964811	343630	0	1.26054e+06	466318	1.81745e+06	1.2689e+06	497890	628757	1.12743e+06	988001	344305	1.17504e+06	1.08391e+06	19062.7	946769
2178	443.266	1.18991	0	0	872177	0	423986	167120	921813	24979.9	159103	128906	987456	366136	1.23761e+06	26410.5	70450.9	1859988	70716.3	307167	26068	156238	280847	70717.6	118888	19855.7	543631	442184	407887	139038	0	272999	57958.4	286748	178955	23563.6	490473	194979	887901	276975	137811	240414	419834	392597	428975	259117	455656	10861.7	179691
2179	461.294	0.902524	0	0	870689	12891.4	642668	205781	1.66433e+06	41342.7	72102	352043	1.35393e+06	561682	1.89743e+06	27862.9	34169.9	2.37591e+06	326696	431690	50434.7	192927	649621	162379	172221	59742.9	673916	269223	1.0493e+06	338961	89909.4	480363	51343.7	629363	330587	74521.1	1.10648e+06	220417	954605	674240	236142	386311	981842	750601	417511	512007	686660	34382.4	520067
2180	286.912	9.10101	3.21406e+06	1.17177e+06	845873	593076	4323595	4.9456e+06	4.86975e+06	1.94148e+06	460172	279146	8865485	3682688	3.08663e+06	2.1797e+06	2.55539e+06	3.1611e+06	83712.7	229173	311351	432124	0	98389.8	1.55209e+06	694400	0	91802.1	0	76607.4	1.23043e+06	265793	295925	0	3.31298e+06	0	1.54796e+06	1340347	199616	946167	0	0	0	0	65229.7	0	0	1.67718e+06	0
2181	329.052	8.98166	2878083	616975	845368	3954729	818254	1.02252e+06	730100	9404666	4124514	5441605	398326	4.59212e+06	4.01778e+06	8.08214e+06	8.06578e+06	8421754	7.2545e+06	6.83255e+06	4.92576e+06	12099393	4116368	8950552	10361084	10947867	10102831	9792558	6.50771e+06	9829224	10589513	16425160	20538992	6.79787e+06	6.52044e+06	8637018	11671854	10971420	17373248	18311266	3488127	4.2219e+06	7.5449e+06	8170883	8812780	7.71379e+06	3961148	1081530	7038923
2182	456.297	0.888879	0	0	841383	12101.5	472348	172453	1.59086e+06	27107.9	73864.2	91090.5	1.27111e+06	524175	1.54589e+06	21988.6	30942.9	3.41267e+06	75000.8	363936	28558.8	119924	957629	80912.6	187087	18964.7	581246	506365	1.12383e+06	203518	0	317865	30208.1	749138	326398	72878.5	900629	196279	1.13485e+06	548079	325234	537177	899241	857583	361022	523803	1.02732e+06	0	542190
2183	197.064	0.864086	13384.5	0	840341	0	395020	182167	993036	24418.8	66984.4	99800.4	825677	296806	1108811	0	24135	887825	98484.1	303346	23363.4	103631	698619	90069.2	132271	0	444351	527003	717734	215600	0	305401	28487.9	624430	198086	20695.3	477808	133095	529044	372593	420517	570495	482669	492804	431789	459342	515052	9972.51	350726
2184	529.302	0.893043	23612	0	836966	15762.4	491435	183844	1.99494e+06	30333.2	78837.9	106012	1.39437e+06	525399	1606766	22906.2	25101.8	3.49615e+06	59556.4	426442	27982.8	116337	1.06052e+06	65125.5	182347	32821.1	575598	573099	1.31254e+06	183150	27486.8	307815	41956	860507	335998	0	1.07231e+06	195593	1.20793e+06	628820	338228	620700	1163114	963594	423434	776220	1158822	43651.7	692101
2187	181.014	14.7456	915921	540743	830036	831135	567017	553095	420944	895039	327125	578224	18878.2	1.27177e+06	685183	729342	103345	416962	456986	179587	229438	2.44812e+06	8857825	938855	1.35486e+06	1.67829e+06	512930	434027	15032537	181051	491361	1614905	434706	4353997	485567	941932	1.0795e+06	675745	1.2146e+06	720002	8612816	8.28831e+06	9904206	21328192	577330	1.32688e+06	16848244	621601	25079054
2188	654.427	0.784362	0	0	826988	0	250307	71664.1	738204	0	29508.6	65612.5	1.37936e+06	262330	427935	16706.4	22234.6	445921	37312	255997	0	139450	246147	49659.5	133267	18971.3	516406	686628	330687	174235	0	178056	0	841378	193452	0	516208	118333	299186	306116	85986.8	184462	500956	385831	518430	238434	248874	43456.5	893178
2189	585.364	0.878366	12542.4	8625.92	820381	15572.6	543600	165469	1.53228e+06	30629.9	99861.9	127109	1.15438e+06	465096	1.13222e+06	28725.7	55444.9	2896829	74781.6	342364	26607.6	155091	952486	115604	168727	34026.9	730118	465970	1.27359e+06	226994	21480.3	312794	38894.2	871040	278449	20419.6	794130	189439	999726	565098	358623	535223	1.11304e+06	925007	377416	695405	985118	24869	683746
2194	543.318	0.826853	0	0	799051	12729.1	645956	315725	991992	38531.1	135370	242226	1.03123e+06	729006	1.06607e+06	27479.7	84770.4	1620965	131874	531157	55141.5	269928	1.93078e+06	207959	321975	53047.2	953182	820918	1.10694e+06	465285	29698.9	636426	62437.1	939608	587934	0	927452	389517	1.26174e+06	593814	846664	1.22162e+06	868276	949856	693183	813481	1.42723e+06	28792.5	600371
2197	669.458	0.802258	0	0	787592	20638.2	450404	191854	758537	27861	72595.3	122339	973923	472995	774598	24594.1	34359.7	802882	76642.3	430715	28751.7	168001	1.12745e+06	108929	197192	31696.6	570382	683065	956979	307984	35871.8	412311	41521.1	923155	309047	30119.3	603882	203590	743712	422787	499440	846327	773359	846840	490290	735448	2.19063e+06	55473.5	651000
2198	499.328	0.900407	0	0	785356	0	441410	150706	1.50349e+06	24249.7	47144.3	106269	1.14614e+06	444155	1.30717e+06	25041.7	25262.5	2966973	37578.6	343910	19096.8	117708	803842	67939.9	131801	25162.8	459295	443023	966942	175359	27516.4	232322	20553.6	645970	281023	0	821480	155650	873378	479159	212477	446676	883296	830128	387517	563685	899801	71309.8	592375
2200	511.328	0.826816	12833.1	0	758954	19579.4	452727	191046	936347	29612.4	90946.7	183717	928411	626573	913802	29586.2	34668.1	1.94551e+06	97368.8	415403	40244.3	200487	1.44997e+06	145100	240389	0	686227	767078	998119	355233	0	454912	35003.2	864397	484490	0	751707	277229	757545	490436	652779	927119	783170	859428	585653	803514	1086698	36208.4	564733
2203	301.055	12.9201	491424	296619	749774	930065	614572	735658	638012	970550	874030	736148	196739	1330925	1.53328e+06	1.02665e+06	1.01626e+06	1130356	548660	661582	730224	352128	69135.8	486965	752233	727088	270576	244617	0	246055	724955	309695	385765	55378.8	1.12635e+06	89112.9	791847	737619	243861	599872	71137.6	105044	0	0	318071	52721.9	0	716816	91084.6
2204	339.327	0.810272	37715.7	93922.3	736581	2.17606e+06	388532	290129	302357	1.8948e+06	1.33678e+06	4.598e+06	503612	581317	325863	1.112e+06	1.79964e+06	296974	6299237	3313470	5083232	4.82364e+06	5.616e+06	9328240	1.88859e+06	4.31198e+06	3.9604e+06	3.82993e+06	690149	5.86724e+06	2.95595e+06	2402445	4858183	1.02752e+06	2481074	23005158	1.03627e+06	3.13705e+06	1.29797e+06	1.49546e+06	10079387	4.72761e+06	441245	717664	5433362	800461	2.55797e+06	446817	637059
2205	570.366	0.849642	0	0	724361	0	420243	180392	1.02943e+06	20104.8	79464.4	119341	807531	407623	955238	21402.9	33757.4	1.77584e+06	65377.6	384179	25106	121841	919646	95226.1	149507	0	567464	434415	1.01562e+06	199037	0	279192	35504	785649	314908	0	540447	231209	765101	485980	390274	573946	878010	727499	422813	532011	925892	0	543423
2206	393.212	0.843227	0	0	723484	11150.1	381684	127776	496201	23463.8	98590	173646	739923	367749	624931	24573.8	36099	624213	87979.2	333074	29344.2	164452	1.25018e+06	138756	194528	27109.1	560006	449815	760721	314104	0	315940	29476.8	732335	316726	0	520068	181180	398564	392383	908714	1.01843e+06	555496	668024	439847	628860	908834	458475	453626
2210	429.265	0.89952	0	0	705529	19881.8	378904	128259	1.27687e+06	0	36112.5	26603.5	997278	122918	1094021	0	16620.7	637954	20052.6	107487	14755.3	52285.2	161001	23835.9	56952.1	0	180890	205647	246516	46535.3	16100.9	124609	27103.7	154905	83997.1	75272.7	214715	61619.6	271479	233809	64762.6	136437	194562	168421	154369	134520	170139	11785.2	136759
2211	627.412	0.843385	0	0	694725	14462.8	440985	159015	1.12806e+06	31265.2	74364.9	108828	902556	499068	1116847	23871.4	28997.1	1.97701e+06	57418.2	395488	28207.8	128004	923628	116858	199065	0	589509	528741	1.09425e+06	208684	0	406829	22487.3	888262	257165	0	758193	218599	757272	497721	402624	691458	972754	795533	396089	615235	1.03773e+06	24052	720268
2214	491.243	0.809488	0	0	684407	26979.3	429194	205205	314686	170561	563987	536826	169965	510785	404524	77484.9	215394	234804	332324	423943	59737.6	381072	1.86852e+06	346641	338402	27920.7	824582	637761	446907	477006	28040.6	280373	81200.8	744005	366952	0	313778	319759	452110	364256	1.26878e+06	1.5434e+06	399070	528636	660164	468200	1.10674e+06	0	398556
2215	469.281	0.892355	16408	9253.17	681846	14609	511816	131994	1.59365e+06	23462.3	80397	81393.5	1.35325e+06	428705	1.21158e+06	24313.6	25598.6	3.346e+06	44434.2	276357	28379.1	94569.4	777477	62121	138601	27846.6	461299	422279	981649	131231	21243.9	228002	35778.7	719254	263891	8287.17	812264	165926	904767	493534	281816	440803	866864	772171	346815	534463	789333	7382.51	532772
2218	301.218	17.6439	107524	55086.9	676504	73555.6	326933	174056	905774	53145.6	46994.2	54055.9	1.61749e+06	415923	684806	144689	38699.2	2.91917e+06	54597.1	205858	0	162166	297949	69600.3	161607	116866	360008	208674	1.28331e+06	53114.6	61178.6	360656	62176.6	684241	200894	0	802183	213132	403017	484505	298639	191866	719528	573920	1.08639e+06	1.23169e+06	790700	31662.1	713687
2219	643.326	7.31975	0	0	674238	12100.2	604132	324166	2.35625e+06	86827.9	228182	365269	935994	711485	2.29795e+06	45759.5	67205.4	7881340	157815	1.0595e+06	106135	543701	2.37478e+06	458181	436982	69105.5	3.56895e+06	3.37707e+06	4.01811e+06	559822	74350.9	1.70656e+06	257628	3.35079e+06	538780	0	2.37846e+06	1.52681e+06	10671561	3.06757e+06	927218	1.69901e+06	5.29111e+06	2929946	2.91088e+06	2482210	2.0614e+06	73862.6	2416487
2223	299.202	13.4892	68362.7	59302.3	656899	38733.9	201855	74395.2	532029	40904.9	71375.8	80257.7	221716	242228	311442	62420.4	37472.2	11254997	89005.6	359939	36898	123275	542183	124159	97262.4	66807.4	507577	861290	533972	336977	44854.7	167408	43738.1	846092	161757	0	305606	1.12393e+06	413360	258170	301153	503932	1.10334e+06	5466094	308788	736321	269486	49253.8	7455882
2226	895.664	0.886393	0	0	648202	92031.2	465713	254753	544529	124047	114745	147474	896206	527847	522072	116931	86993	388301	198098	401993	163265	268971	325651	198073	263496	227738	447272	226712	351599	323859	307829	248333	258902	661444	438291	305069	630928	190514	238077	508143	749344	306764	428635	407348	132143	568706	526281	54160	572049
2227	293.016	3.96966	0	8361.33	647545	63117.5	1.26639e+06	734568	4181233	101707	137813	116651	3.03445e+06	1.52889e+06	2783055	119845	149456	3.89777e+06	58681.3	258664	112199	235530	61556.7	76414.5	352192	169894	289024	208981	274147	111192	133785	487198	89242.3	63563.8	398285	16726.9	768438	371972	1.05202e+06	387201	0	0	186526	145885	171348	33345.2	173540	49822.9	74972
2228	749.517	0.85312	0	0	641549	35157.3	1.22657e+06	820746	1071110	161157	241467	371153	1970711	1195177	870931	143751	267486	756963	261241	637106	53820	1.04403e+06	663657	298147	1.0154e+06	99695.4	736714	832074	972047	601314	55910	945929	391807	915182	1.35543e+06	207122	1.51576e+06	997864	920373	1.42251e+06	815168	612917	1.40729e+06	1524993	806952	1747932	421703	233425	1.76172e+06
2229	355.213	0.903734	0	11244.3	631146	12269.9	369123	145437	1.52469e+06	38231.7	58800.6	85150.3	1.29762e+06	429367	1.16644e+06	28152.1	33417.5	2987657	59826.3	334299	21169.7	106799	677509	64857	157441	29451	405455	333307	874681	135085	36426.4	252772	30738.4	662331	357716	34776.7	873184	163614	695694	412492	253955	360335	943835	733262	233246	499786	746846	60009.9	545675
2231	331.192	0.859495	0	6229.57	630294	17127.1	492138	203028	834119	42656.6	123878	171294	681688	470530	785766	43442.5	59780	704935	154411	442518	48209	268052	750575	142224	277865	36341.4	546905	386892	539986	355213	41379.5	405359	54660.8	577617	452884	20361.1	532641	236284	345421	418131	355763	610439	378672	500279	268564	673743	576133	208484	373188
2232	819.526	1.19988	0	0	629085	0	29000.7	0	0	0	19459.1	0	0	0	0	0	0	0	111412	0	47803.7	151517	0	356331	38462.3	63172.7	0	0	0	267583	60937.2	257570	78649.1	0	0	0	26396.7	0	0	157057	0	0	0	0	269789	0	0	95731.1	0
2233	160.936	0.756083	1.95722e+06	1070934	627799	1.28524e+06	3.6388e+06	6056635	4.06702e+06	1912561	1.01164e+06	1.23826e+06	7.45671e+06	5.86123e+06	455351	2.54839e+06	2.48917e+06	3.67088e+06	1.16758e+06	1.78333e+06	2.10957e+06	290729	505017	1.42247e+06	6998311	1.98109e+06	898412	1.10532e+06	1.32146e+06	1.72045e+06	4411613	385939	3.91358e+06	473863	8.06631e+06	1.27413e+06	5965019	6921066	1.78564e+06	4478982	1237052	932853	1.5804e+06	1.61841e+06	781710	5.2725e+06	1.88333e+06	1899661	820306
2234	713.448	0.841333	0	0	621570	0	357007	118661	785893	18624.3	64601.7	93626.8	801963	343749	815479	0	25519.7	1.35625e+06	47925.8	243242	15692	116031	726537	62063.6	198428	0	447729	350836	868708	190440	0	272924	20761.5	672715	195218	0	507327	183570	627712	344212	284848	468758	828734	553304	304282	544388	885102	0	489620
2236	569.406	0.839453	0	0	619505	0	487659	174508	1.04192e+06	23796	61805.6	101742	1.05657e+06	458134	942253	23956	21792.3	1.70055e+06	56968.6	303695	21402.8	140471	963001	64122.8	161113	0	595142	438803	993465	214322	0	337645	0	768518	374843	27223.7	749821	243180	770738	498330	347151	500601	827656	809578	399541	667230	901648	19024.4	592038
2239	883.59	0.875533	0	0	609501	0	342722	149348	889245	0	35711.7	30481.7	1.00942e+06	419310	627896	0	0	1.2489e+06	26230.4	266093	0	56794	256792	0	179242	0	274734	102713	599429	91485.7	0	144057	0	349212	195438	23797.1	643407	109598	389561	315902	83953.3	269647	403901	376956	91371.1	311816	342947	0	274700
2240	643.371	0.871867	0	0	606949	0	421815	128965	971797	22236.4	81412.1	93361.5	932641	408757	953279	17972.9	28233.6	2088389	47952.7	322234	20180.6	107008	929346	66702.3	140793	0	548208	375943	1.08662e+06	163452	34536.4	250260	39779.9	752088	196785	0	611843	195775	897101	422815	356129	510384	913379	702323	338243	552742	944148	0	639100
2241	209.086	0.836057	15426.7	15081.7	602614	18618	472092	237226	775189	49698.8	132207	153276	695966	504555	827519	41557.4	43915.6	989486	82201.5	433000	45108.7	191784	984951	142633	254135	41507.5	579741	437233	970922	259496	33519	357077	39595.6	672404	423976	23677.5	666480	385484	689938	553449	519521	594033	771421	756074	364189	782646	1.16099e+06	10458.2	537345
2243	487.255	0.906466	19054.8	0	598658	10811.9	271810	99746.9	1.15329e+06	23460.2	56679.9	52036.8	927734	333147	1051712	20403.7	0	2379855	34331.9	230533	13327.8	77485.5	490646	45772	91111.3	0	393272	244357	823212	108281	0	223092	28445	558631	213179	20100.8	605005	109735	732554	413646	191919	274023	688249	552060	209641	424032	674441	11071.6	369014
2244	383.244	0.898745	15400.6	8390.17	592182	18880.4	355498	109148	1.22447e+06	28457.6	49669.9	77607.1	1.03841e+06	382622	945779	16966.7	29228.5	2.37264e+06	43582	249814	24497.5	109675	697873	70269.4	172899	0	328610	293931	759581	160950	30066.3	206096	42659.1	553801	317449	21114.8	704072	177276	652402	537356	215692	303773	857942	587869	209515	464647	639941	30428.7	495011
2245	471.297	1.14189	0	0	591469	0	248197	133554	841774	28733.5	93124.2	85089.2	735298	284666	737077	16306.5	37479.4	2.01055e+06	63227.8	216812	16236.2	105550	251068	52773.7	101439	32958.3	443744	317008	472521	112646	16877.4	186959	38477.5	265773	174669	0	385281	148892	629188	275511	212459	164364	258205	263513	298069	192243	364236	0	219403
2250	195.086	0.828191	16017.3	8279.71	581381	13108.9	390863	171513	684198	37225.8	103118	131811	661627	467794	777004	40932.3	46358.5	934368	73071.4	350444	25494.4	172561	1.03857e+06	102889	233341	30921.1	453114	509624	1.00979e+06	209194	31367.6	343590	40388.8	661514	417861	0	601252	268884	669780	435853	541324	693334	843258	650283	357386	703313	1.15663e+06	9475.87	483206
2251	301.218	17.1452	171296	94344.5	578794	37906.8	1.42405e+06	1.06223e+06	4.35559e+06	163892	78175	88810.9	2366463	1.05215e+06	1.62866e+06	209089	90987.6	5.24797e+06	112584	169767	39200.4	382796	1.14589e+06	191925	840990	189264	650411	439498	4.74337e+06	178762	166496	1.17704e+06	81013.7	835807	811519	0	1.28383e+06	570174	2105167	3.22366e+06	771466	1.02986e+06	5.62604e+06	2.53552e+06	336841	2.43106e+06	3464376	37703.3	1.71271e+06
2252	527.323	0.851161	11582	9880.11	573981	32915.6	475210	273415	998550	146490	397630	231445	800709	299733	639119	149743	195199	661839	162904	236784	54767.8	262836	386791	189564	274792	54877.3	277058	284100	360149	225419	53724.9	266602	98524.5	284206	305716	0	360861	228024	423517	319177	309091	391618	245363	326312	232790	385589	329325	24259.1	271032
2254	215.033	9.15048	531943	220565	565264	7.0262e+06	523889	663340	555867	29524300	5001457	30958740	330691	6692490	2427440	10850299	17879244	37387364	90306760	48318512	28273402	202949520	19415162	178467696	48958216	49918944	184847616	142710960	44247640	108850832	50778644	189934192	249210912	73923528	39045432	90863944	137550880	88987112	241798576	198308032	27814902	34039328	84453312	60347712	163328080	60900276	20298078	17833520	67274664
2256	425.292	0.859523	0	0	564783	0	284703	157422	915308	26883.9	57992.2	102856	750818	321562	881384	23986.4	25290.1	1.84942e+06	66048	275118	36710.7	121639	707902	86030.6	188789	0	492287	384486	631896	245476	20008.4	259937	33562.4	557926	242284	0	523054	160460	671702	380074	337472	563258	607958	498406	388711	480848	632801	37865.3	377963
2257	134.049	18.9699	1.77497e+06	1.02496e+06	562631	234222	1.61604e+06	1.50504e+06	1.38242e+06	1.4385e+06	543172	602708	4.77362e+06	866785	1.23321e+06	707134	1645772	1.16957e+06	400527	322371	380899	893086	294851	331743	734153	704046	415551	176029	1.41174e+06	403668	1.57924e+06	554556	621511	261950	1072276	523905	2.27165e+06	1.16545e+06	473503	599947	449067	386431	1658899	935493	288452	1.10663e+06	1.71724e+06	935816	578692
2260	441.25	0.900252	24481	41522.4	560308	37055.6	340040	126766	1.34743e+06	39839.4	51327.7	63251.7	1.07493e+06	354807	1.11135e+06	30297.6	37629.7	2.66173e+06	47076.8	261363	43515	96607.8	688584	57474.1	143504	53346.6	428574	283802	816840	107016	44323	259968	42556.6	588854	302554	41656.6	759692	145639	753628	444000	253609	432008	768968	745968	240916	541962	652106	36834.3	414280
2262	139.007	3.25909	0	11263	555981	0	436430	215008	1.30606e+06	0	0	142119	1.03722e+06	496541	945406	0	0	3.27378e+06	117788	255603	198304	380476	527673	202814	367623	248953	549965	326574	711695	194096	206983	534701	215682	330764	565718	346194	765424	409407	1.03197e+06	477929	220802	277244	582506	596156	336509	379207	648937	105355	455445
2263	741.48	0.829264	0	0	553092	0	390904	153297	895098	0	78872.2	80104.7	811995	504743	920150	18295.7	18991	1.60824e+06	53161.6	326434	21709.5	109912	821442	71641.6	167943	0	614108	426822	930464	172109	0	332662	0	710339	264259	0	600689	287401	836585	505501	298829	532448	940936	851224	376543	630381	907563	0	646508
2268	527.359	0.873718	0	0	549270	0	337396	110648	1.01922e+06	19008.1	65950.7	75193.1	660077	330467	722425	16085.2	25594.2	1.9973e+06	41831.1	219035	31004.4	89880.1	565538	60268.1	155213	31710.5	388917	318288	819093	137792	0	206047	40770.8	535101	193267	0	543368	141727	603021	422861	235789	335306	624984	615988	301789	454120	590866	43216.6	417004
2269	156.945	0.848748	1.09027e+06	582616	548952	545919	2376508	4.15337e+06	4.30458e+06	1.09763e+06	637938	754713	5986225	4503405	1.34563e+06	1.82154e+06	1.43737e+06	3.94007e+06	626698	736538	620386	1.16164e+06	476788	593912	4986728	1.02924e+06	577025	713319	1.20122e+06	767051	2.23395e+06	1.16784e+06	2.43547e+06	486083	5200087	445813	5.30749e+06	4489367	1.49728e+06	4620198	532684	582372	1.64985e+06	943339	474528	4.99568e+06	1.59591e+06	775129	829161
2273	209.086	5.651	21858	11283.2	540109	39759.9	496192	235264	1.856e+06	85158.5	80041.3	134753	1.25134e+06	430661	1.2742e+06	58940.4	93416.5	3573452	192220	264015	115185	520794	377566	516449	255378	170340	1.97909e+06	710982	287712	399378	114434	1494522	235962	358330	367759	27205	737477	278629	3.16366e+06	981501	181094	142395	250799	206281	997496	175818	293473	26646.7	194236
2274	555.319	0.897758	0	0	539149	11986.1	278190	88042.1	971725	19828.3	80467.6	87491.2	817477	294209	916472	40845	18916	1.97851e+06	68359.4	220059	42398.8	74843.2	587863	54706.8	120071	78746.3	403325	295864	779784	122307	45178.2	210957	57411.3	481121	187292	52810.1	545564	158699	739663	396367	238155	406452	856362	568346	234481	516779	665042	575926	401066
2277	671.402	0.869181	0	0	525300	11676.7	344698	124481	835989	17659.2	46754.3	78497.8	673400	370411	828401	0	22880.3	1.60743e+06	42927.7	234391	0	79169.9	682846	52824.9	131956	0	502801	297170	893605	129371	0	233297	26706.3	557861	205518	0	454591	130303	697226	383690	259245	393904	736154	663161	265940	420324	670576	0	526447
2279	527.287	0.901301	0	0	522085	0	265793	115628	1104454	0	43215.1	65505.3	853939	316547	977011	0	0	2.27131e+06	37752.7	232513	0	46635.3	574146	32572.2	141386	0	349667	292879	701914	123449	0	172627	20289.5	541435	221702	0	569561	107685	640884	424183	186992	380126	669117	546349	226777	417554	604394	62801.8	376670
2281	913.565	0.783874	0	0	519211	0	448068	163629	654638	13525.7	41772.3	86351	1.12067e+06	327489	671403	17994.6	20922.2	566748	52540	203033	19440.5	130918	428475	55000.3	171293	0	280188	398044	779652	151770	0	338187	30074.4	558254	237545	0	459468	137996	362995	391504	219182	309628	754252	592046	312392	614852	540566	0	610618
2282	897.682	0.937354	0	0	518329	107953	423015	199927	375345	240476	60858.4	308815	710312	394056	381389	168011	147247	193872	397357	251803	278725	627893	401236	502892	416333	474891	386879	290418	417799	410464	434960	721390	784681	607217	242515	507545	526739	491699	610415	401285	756151	365685	505822	397234	421796	415948	719573	38138.7	477744
2284	429.25	0.903842	0	9845.87	515100	10388.9	337376	144659	1.22778e+06	30180.3	64432.7	67353.6	984068	374873	1.07649e+06	22005.5	31347.8	2658153	37614.5	237630	24895.6	92226.7	740015	54283.2	180678	0	470032	292864	828487	141360	0	240844	27348.5	500526	241820	0	683804	177288	757795	475924	202101	331851	808807	742801	188595	477315	714868	25916.2	516031
2285	281.249	0.843331	140742	259348	514338	1.43784e+06	300834	719476	386783	737164	1.19532e+06	2.08117e+06	399544	412374	218025	320116	851441	501854	2.40086e+06	1.22493e+06	3.22656e+06	1.48743e+06	1.20343e+06	4245808	1.12142e+06	1.27514e+06	1.50239e+06	1.83225e+06	690721	2.23677e+06	1.51488e+06	1.06666e+06	1.98721e+06	1.12646e+06	969397	21569492	446801	674578	637650	648830	4823351	1453470	315018	328609	2.38353e+06	606225	727836	192433	316213
2291	301.166	0.91646	47023.1	26922.4	505190	51521.6	461921	216235	725076	91002.7	111029	156498	821180	441363	542770	62346.5	91933.2	1.11737e+06	107394	321300	84781.5	197811	714790	124783	316687	86820.3	423545	404155	543009	242726	99770.9	293048	112580	502664	356399	233182	622476	245496	509663	459540	375324	435446	519652	795254	340300	466560	625325	229782	599081
2296	349.202	1.14468	22222.5	9626.32	489562	17123.3	319862	165473	791858	24527.8	69123.5	74326.5	761866	246312	596038	20179.4	39390.5	577701	19391.9	98225.2	12083.1	78555.1	109727	57734.4	75297.4	0	218361	231619	243242	81896.2	15513.3	149976	14040.9	91294.4	164066	0	203770	147385	342751	190268	0	0	116803	133212	193565	67551.1	43946.8	41364.9	98755.6
2297	301.218	13.552	40452.7	40170.4	489556	33419	157710	63254.2	581698	33120.8	54999.3	51423.1	222694	163529	263501	44917.2	33843.6	12180864	85463.2	233872	33412.6	90805.6	370809	62132.9	74759.6	68033	357171	690735	2322489	191440	49766.8	138920	31763.4	544727	131397	71778.4	208275	84051.6	211110	188392	235270	299385	1.84253e+06	3.10089e+06	187703	377973	240227	25872.9	3714084
2302	297.153	20.9742	606295	430305	418822	443767	562291	531602	530258	550928	443365	400259	541477	462921	614280	530083	584599	429609	386074	395413	380974	543224	380665	413001	454055	565052	412292	406675	455114	400059	539594	598411	522161	357768	450005	312230	373819	495266	560221	469393	372401	363678	443731	468208	404274	391098	480309	585250	422219
2304	166.055	0.166128	420297	381488	411680	374003	1.01906e+06	937167	687860	400454	384834	383111	1.50984e+06	746983	783251	769944	394310	748017	383526	448281	449941	359289	322185	394356	656404	668474	394921	342547	488548	414812	847253	734446	785587	319641	675796	373694	635910	870066	781420	707168	321041	327629	525632	341883	398206	821355	483467	404123	310490
2305	193.091	5.08394	133308	70901.6	407276	63485.9	345140	192881	1.22202e+06	121087	114980	152478	588761	992225	659703	112329	137312	6184492	134544	516306	67193.5	357144	368537	202332	495973	117267	1.09518e+06	921663	1.13637e+06	410402	90592.3	674367	108818	935474	871001	42777.2	1996069	493877	1583685	1.13728e+06	105737	336136	847412	985181	689894	876316	460491	96846.9	654101
2307	111.045	17.8083	1.43359e+06	345018	394040	475896	632050	547901	843017	673358	194480	516378	73166.4	880915	1.27002e+06	1.079e+06	179595	2030930	617650	358656	828579	2903129	629172	531416	915771	1.49279e+06	665139	3.15952e+06	2.45024e+06	364813	895847	9008213	2.65258e+06	721738	992143	1607101	1.25336e+06	1.23225e+06	2734915	1.62349e+06	1.31505e+06	821919	4986319	2.08492e+06	1.71588e+06	2.5945e+06	1.84232e+06	531968	2.29101e+06
2313	557.333	1.00477	8406.88	0	347495	12883.3	159193	126326	587331	28423.9	46495	81254.5	493589	484202	461548	25784.8	29898.5	1.34155e+06	49274.9	163654	28762.3	120416	223850	106897	81320.3	46804.1	270237	211380	1.44929e+06	169450	24281.1	143896	54534.7	796497	149892	0	285486	168084	364060	186434	84142.4	352984	204437	450353	221860	142696	467777	41599.7	255528
2314	441.25	1.20578	23612.7	22503.7	344540	16105.4	203415	85679	356155	24294.7	52953.6	44944.4	419322	151374	415892	20710.1	22404.7	747659	47758.8	127859	16502	65925.2	144423	40546.7	77581	29036.1	211548	220258	242445	71410.7	27622.5	122883	28639.3	137428	117441	16868	207322	92718.9	349047	114447	0	143145	471351	157295	186376	134099	226654	37457.8	158923
2315	165.041	0.888885	665202	723215	342448	878311	419856	683141	438433	1.17365e+06	882330	481275	636775	584112	257692	467224	1.17851e+06	267067	299193	445632	939296	602532	370171	1.07688e+06	467229	266932	339409	328623	200852	387180	754170	300792	464342	242802	430786	959953	350368	436648	327957	483598	409580	2.35311e+06	315262	296450	266441	336904	379414	507475	241237
2317	613.392	1.16645	11807.5	0	336192	0	289394	174329	1.07525e+06	51204.2	38990.9	54721.5	1.19285e+06	325798	476211	8937.98	28349.2	1.63374e+06	9459.21	202991	11522.2	161312	72136.2	0	169141	0	231758	207327	206024	94475.9	0	187051	0	123949	241054	0	658769	152464	363659	454178	0	69689.2	158157	184941	117415	483201	87127.6	49794.7	129095
2318	187.092	7.52333	8310705	4445399	5103887	3119322	6.52257e+06	7.31672e+06	5486400	6.75097e+06	3.67453e+06	2.01873e+06	5925919	5048872	6.32448e+06	5.2563e+06	5.94854e+06	3277642	2.28865e+06	1.42675e+06	1.2074e+06	2.40424e+06	713418	1.23261e+06	1.83222e+06	3.07796e+06	1.38706e+06	996376	745739	1.25812e+06	2105935	1.84939e+06	1.83774e+06	960582	2.59398e+06	641172	1790666	2738016	1584362	783399	680074	928691	856860	1.13741e+06	1.4489e+06	1.32678e+06	804093	1.87994e+06	1.02962e+06
2319	487.255	1.21139	0	0	322243	0	157497	64169.8	341338	0	56387.9	40877.8	272306	106808	361175	0	0	604105	10577.3	79414	0	43013	139068	32100.1	55043.7	0	227922	151338	222328	56182.5	0	84969	0	134058	70003	0	155047	54480.4	324023	92446.2	0	112947	232122	210020	171599	128826	187544	57942.2	133483
2320	919.662	1.17587	0	0	321837	0	257413	90359.2	621871	0	41317.7	40766.9	590110	174669	558910	15787.8	32799.2	528023	32811.2	106044	0	87895.4	0	45941.8	60103.5	0	175380	230468	130139	62478.9	0	154243	0	124553	85244.9	0	252740	63429.3	356135	207876	0	0	151965	161970	139248	119645	0	0	185078
2321	529.302	1.14974	9918.03	0	317739	8480.97	184778	80539.5	377426	17077.1	48140.9	38345	235829	155498	427465	0	23144.4	821569	27699	104667	0	66941.8	128484	26021.8	46572	13531.2	258624	132007	267845	51675.3	0	115406	40147.7	138587	88294.6	0	158359	79807.4	327784	97902	88172	0	194330	178034	149644	111961	299294	24936.7	70875.4
[truncated: 12,480 more rows]
[truncated: 49 more columns]
