# Supplementary material for: Cynipid wasps systematically reprogram host metabolism and restructure cell walls in developing galls
Source: Plant Physiol. 2024 Jan 17;195(1):698–712. doi: 10.1093/plphys/kiae001 (PMC11181936; doi:10.1093/plphys/kiae001)
Supplement: kiae001_Supplementary_Data [file kiae001_Supplementary_Data.zip › Supplemental Dataset S4.xlsx]

## Sheet: Final_Identifications
Supplemental Dataset S4: Positive mode targeted mass spectrometry mass feature identification information
COMPOUND ANNOTATION									COMPOUND IDENTIFICATION SCORES									MS1 INTENSITY INFORMATION			MSMS INFORMATION				MSMS EVALUATION	ION INFORMATION			M/Z EVALUATION		CHROMATOGRAPHIC PEAK INFORMATION				RT EVALUATION
Compound #	Identified Metabolite	Name of metabolite searched for	Labels of Overlapping Compounds	Inchi Keys of Overlapping Compounds	Molecular Formula	Polarity	Exact Mass	Inchi Key	MSMS Score (0 to 1)	m/z score (0 to 1)	RT score (0 to 1)	Total ID Score (0 to 3)	Mass Spec Inititative Identification Level	Isomer details	Identification notes	MS1 notes	MS2 notes	Maximum MS1 intensity across all files	Filename w/ maximum MS1	Retention time of max intensity MS1 peak	File with highest MSMS match score	RT of highest matched MSMS scan	Number of ion matches in msms spectra to EMA reference spectra	List of ion matches in msms spectra to EMA reference spectra		Adduct	Theoretical m/z	Measured m/z	mass error (delta Da)	mass error (delta ppm)	Minimum retention time (min)	Maximum retention time (max)	Theoretical retention time (peak)	Detected RT (peak)	RT error (absolute delta)
Unique for study	Some isomers are not chromatographically or spectrally resolvable. Some compounds detected w/ >1 adduct (increases identification confidence but only use 1 for analysis).	Name of standard reference compound in library match.	compound with similar mz (abs difference <= 0.005) or monoisotopic molecular weight (abs difference <= 0.005) and RT (min or max within the RT-min-max-range of similar compound)	List of inchi keys that correspond to the compounds listed in the previous column			monoisotopic mass (neutral except for permanently charged molecules)	neutralized version	1 (MSMS matches ref. std.), 0.5 (possible match), 0 (no MSMS collected or no appropriate ref available), -1 (bad match)	1 (delta ppm </= 5 or delta Da </= 0.001), 0.5 (delta ppm 5-10 and delta Da > 0.001), 0 (delta ppm > 10) mz_quality	1 (delta RT </= 0.5), 0.5 (delta RT > 0.5 & </= 2), 0 (delta RT > 2 min)	sum of m/z, RT and MSMS score	Level 1 = Two independent and orthogonal properties match authentic standard; else = putative [Metabolomics. 2007 Sep; 3(3): 211-221. doi: 10.1007/s11306-007-0082-2]	Isomers have same formula (and m/z) and similar RT - MSMS spectra may be used to differentiate (exceptions) or RT elution order									mean # of fragment ions matching between compound in sample and reference compound / standard; may include parent and isotope ions and very low intensity background ions (these do not contribute to score)		MSMS score (highest across all samples), scale of 0 to 1 based on an algorithm. 0 = no match, 1 = perfect match. If no score, then no MSMS was acquired for that compound (@ m/z & RT window).	More than one may be detectable; the one evaluated is listed	theoretical m/z for a given compound / adduct pair	average m/z within 20ppm of theoretical detected across all samples @ RT peak	absolute difference between theoretical and detected m/z	ppm difference between theoretical and detected m/z	Retention range including start and end of detection of an m/z value (Note: Peak Height is calculated as the highest intensity of an m/z within the min/max RT range. Peak Area is calculated as the integrated area under the curve for an m/z within the mix/max RT range.)		theoretical retention time for a compound based upon reference standard at highest intensity point of peak	average retention time for a detected compound at highest intensity point of peak across all samples	absolute difference between theoretical and detected RT peak
index	identified_metabolite	label	overlapping_compound	overlapping_inchi_keys	formula	polarity	exact_mass	inchi_key	msms_quality	mz_quality	rt_quality	total_score	msi_level	isomer_details	identification_notes	ms1_notes	ms2_notes	max_intensity	max_intensity_file	ms1_rt_peak	msms_file	msms_rt	msms_numberofions	msms_matchingions	msms_score	mz_adduct	mz_theoretical	mz_measured	mz_error	mz_ppmerror	rt_min	rt_max	rt_theoretical	rt_measured	rt_error
0	4-methoxyphenylacetic acid	4-methoxyphenylacetic acid			C9H10O3	positive	166.063	NRPFNQUDKRYCNX-UHFFFAOYSA-N	0	1	1	2	Level 1					577879	20201106_JGI-AK_PS-KM_505892_OakGall_final_QE-HF_HILICZ_USHXG01583_POS_MSMS_5_Urchin-Ctrl_5_Rg70to1050-CE102040-Qlobata-S1_Run190.h5	1.11995						[M+NH4]+	184.097	184.097	0.0002	1.08638	0.94	1.19	1.12	1.03	0.09
1	indole-3-acetaldehyde	indole-3-acetaldehyde			C10H9NO	positive	159.068	WHOOUMGHGSPMGR-UHFFFAOYSA-N	0	1	1	2	Level 1					1.32282e+06	20201106_JGI-AK_PS-KM_505892_OakGall_final_QE-HF_HILICZ_USHXG01583_POS_MSMS_35_Urchin-S4_3_Rg70to1050-CE102040-QlobataAdouglasii-S1_Run111.h5	1.17392						[M+H]+	160.076	160.076	0.0001	0.624704	1.11	1.32	1.17	1.24	0.06
2	abscisic acid	abscisic acid	abscisic acid [M+H-H2O]+//abscisic acid [M+H]+	JLIDBLDQVAYHNE-YKALOCIXSA-N//JLIDBLDQVAYHNE-YKALOCIXSA-N	C15H20O4	positive	264.136	JLIDBLDQVAYHNE-YKALOCIXSA-N	1	1	1	3	Exceeds Level 1					17595174	20201106_JGI-AK_PS-KM_505892_OakGall_final_QE-HF_HILICZ_USHXG01583_POS_MSMS_14_Urchin-S1_6_Rg70to1050-CE102040-QlobataAdouglasii-S1_Run200.h5	1.2112	20201106_JGI-AK_PS-KM_505892_OakGall_final_QE-HF_HILICZ_USHXG01583_POS_MSMS_16_Urchin-S1_8_Rg70to1050-CE205060-QlobataAdouglasii-S1_Run276.h5	1.17	72	53.034,55.049,65.032,67.048,69.027,79.048,81.064,83.043,91.050,93.030,93.067,95.046,97.026,105.069,107.085,109.028,109.065,111.044,115.054,117.070,119.085,121.065,121.101,123.080,128.062,129.070,131.086,132.057,133.101,135.081,137.060,137.096,142.078,143.086,144.094,145.065,145.101,147.081,149.096,150.104,151.112,153.069,155.085,157.101,158.073,158.109,159.081,159.117,160.088,161.096,163.075,168.…	0.8921	[M+H-H2O]+	247.133	247.133	0	0	1.03	1.4	1.21	1.18	0.03
3	REMOVE - USE OTHER ADDUCT	abscisic acid	abscisic acid [M+H-H2O]+//abscisic acid [M+H]+	JLIDBLDQVAYHNE-YKALOCIXSA-N//JLIDBLDQVAYHNE-YKALOCIXSA-N	C15H20O4	positive	264.136	JLIDBLDQVAYHNE-YKALOCIXSA-N	0	0.5	1	REMOVE - USE OTHER ADDUCT	REMOVE - USE OTHER ADDUCT	other adductmore intense and has good MSMS match				2896717	20201106_JGI-AK_PS-KM_505892_OakGall_final_QE-HF_HILICZ_USHXG01583_POS_MSMS_14_Urchin-S1_6_Rg70to1050-CE102040-QlobataAdouglasii-S1_Run200.h5	1.2112						[M+H]+	265.144	265.143	0.0015	5.7762	1.05	1.39	1.21	1.17	0.04
4	lumichrome	lumichrome			C12H10N4O2	positive	242.08	ZJTJUVIJVLLGSP-UHFFFAOYSA-N	0	0	1	1	Putative					5232631	20201106_JGI-AK_PS-KM_505892_OakGall_final_QE-HF_HILICZ_USHXG01583_POS_MSMS_3_Urchin-Ctrl_3_Rg70to1050-CE102040-Qlobata-S1_Run105.h5	1.22781						[M+H]+	243.088	243.086	0.0026	10.6211	1.16	1.56	1.23	1.37	0.14
5	REMOVE - USE OTHER ADDUCT	chenodeoxycholic acid	chenodeoxycholic acid [2M+H]+//chenodeoxycholic acid [M+H-H2O]+	RUDATBOHQWOJDD-BSWAIDMHSA-N//RUDATBOHQWOJDD-BSWAIDMHSA-N	C24H40O4	positive	392.293	RUDATBOHQWOJDD-BSWAIDMHSA-N	0	0.5	1	REMOVE - USE OTHER ADDUCT	REMOVE - USE OTHER ADDUCT	other adduct has better m/z and intensity				3.23518e+06	20201106_JGI-AK_PS-KM_505892_OakGall_final_QE-HF_HILICZ_USHXG01583_POS_MSMS_34_Urchin-S4_2_Rg70to1050-CE102040-QlobataAdouglasii-S1_Run59.h5	1.23645						[2M+H]+	785.593	785.586	0.0062	7.89213	1.15	1.37	1.24	1.26	0.03
6	chenodeoxycholic acid	chenodeoxycholic acid	chenodeoxycholic acid [2M+H]+//chenodeoxycholic acid [M+H-H2O]+	RUDATBOHQWOJDD-BSWAIDMHSA-N//RUDATBOHQWOJDD-BSWAIDMHSA-N	C24H40O4	positive	392.293	RUDATBOHQWOJDD-BSWAIDMHSA-N	0	1	1	2	Level 1					16144996	20201106_JGI-AK_PS-KM_505892_OakGall_final_QE-HF_HILICZ_USHXG01583_POS_MSMS_27_Urchin-S3_3_Rg70to1050-CE102040-QlobataAdouglasii-S1_Run92.h5	1.23645						[M+H-H2O]+	375.289	375.291	0.0017	4.52984	1.13	1.42	1.24	1.25	0.02
7	N6-(delta2-isopentenyl)-adenine	N6-(delta2-isopentenyl)-adenine			C10H13N5	positive	203.117	HYVABZIGRDEKCD-UHFFFAOYSA-N	0	1	1	2	Level 1					2.61634e+06	20201106_JGI-AK_PS-KM_505892_OakGall_final_QE-HF_HILICZ_USHXG01583_POS_MSMS_35_Urchin-S4_3_Rg70to1050-CE102040-QlobataAdouglasii-S1_Run111.h5	1.26499						[M+H]+	204.124	204.123	0.001	4.89897	1.16	1.41	1.26	1.27	0.01
8	indole-3-acetamide	indole-3-acetamide			C10H10N2O	positive	174.079	ZOAMBXDOGPRZLP-UHFFFAOYSA-N	0	1	1	2	Level 1					1.38612e+06	20201106_JGI-AK_PS-KM_505892_OakGall_final_QE-HF_HILICZ_USHXG01583_POS_MSMS_45_Cone-Ctrl_5_Rg70to1050-CE102040-Qlobata-S1_Run184.h5	1.26914						[M+H]+	175.087	175.087	0.0004	2.28458	1.13	1.43	1.27	1.28	0.01
9	nicotinamide	nicotinamide			C6H6N2O	positive	122.048	DFPAKSUCGFBDDF-UHFFFAOYSA-N	1	1	1	3	Exceeds Level 1					418755712	20201106_JGI-AK_PS-KM_505892_OakGall_final_QE-HF_HILICZ_USHXG01583_POS_MSMS_18_Urchin-S2_2_Rg70to1050-CE102040-QlobataAdouglasii-S1_Run80.h5	1.27337	20201106_JGI-AK_PS-KM_505892_OakGall_final_QE-HF_HILICZ_USHXG01583_POS_MSMS_75_Cone-S4_3_Rg70to1050-CE102040-QlobataAkingi-S1_Run98.h5	1.25	6	78.028,80.043,96.041,106.028,123.055,124.039	0.931	[M+H]+	123.055	123.055	0.0003	2.1837	1.11	1.43	1.27	1.25	0.02
10	thymine	thymine			C5H6N2O2	positive	126.043	RWQNBRDOKXIBIV-UHFFFAOYSA-N	0	1	1	2	Level 1					1.43919e+06	20201106_JGI-AK_PS-KM_505892_OakGall_final_QE-HF_HILICZ_USHXG01583_POS_MSMS_33_Urchin-S4_1_Rg70to1050-CE102040-QlobataAdouglasii-S1_Run19.h5	1.30653						[M+H]+	127.05	127.05	0.0001	0.8018	1.14	1.48	1.31	1.31	0
11	ferulic acid	ferulic acid	ferulic acid [M+H-H2O]+//ferulic acid [M+H]+	KSEBMYQBYZTDHS-HWKANZROSA-N//KSEBMYQBYZTDHS-HWKANZROSA-N	C10H10O4	positive	194.058	KSEBMYQBYZTDHS-HWKANZROSA-N	1	1	1	3	Exceeds Level 1					17856576	20201106_JGI-AK_PS-KM_505892_OakGall_final_QE-HF_HILICZ_USHXG01583_POS_MSMS_83_Cone-S5_3_Rg70to1050-CE102040-QlobataAkingi-S1_Run114.h5	1.33986	20201106_JGI-AK_PS-KM_505892_OakGall_final_QE-HF_HILICZ_USHXG01583_POS_MSMS_83_Cone-S5_3_Rg70to1050-CE102040-QlobataAkingi-S1_Run114.h5	1.2	12	89.034,91.050,103.052,117.034,121.065,134.037,135.044,145.029,149.060,162.031,163.039,177.055	0.7914	[M+H-H2O]+	177.055	177.055	0.0002	1.1296	1.14	1.35	1.34	1.23	0.11
12	REMOVE - USE OTHER ADDUCT	ferulic acid	ferulic acid [M+H-H2O]+//ferulic acid [M+H]+	KSEBMYQBYZTDHS-HWKANZROSA-N//KSEBMYQBYZTDHS-HWKANZROSA-N	C10H10O4	positive	194.058	KSEBMYQBYZTDHS-HWKANZROSA-N	0	1	1	REMOVE - USE OTHER ADDUCT	REMOVE - USE OTHER ADDUCT	other adduct more intense and has good MSMS match				5.21052e+06	20201106_JGI-AK_PS-KM_505892_OakGall_final_QE-HF_HILICZ_USHXG01583_POS_MSMS_83_Cone-S5_3_Rg70to1050-CE102040-QlobataAkingi-S1_Run114.h5	1.33986						[M+H]+	195.065	195.065	0.0001	0.512649	1.16	1.39	1.34	1.27	0.07
13	uracil	uracil			C4H4N2O2	positive	112.027	ISAKRJDGNUQOIC-UHFFFAOYSA-N	0	1	1	2	Level 1					1038851	20201106_JGI-AK_PS-KM_505892_OakGall_final_QE-HF_HILICZ_USHXG01583_POS_MSMS_83_Cone-S5_3_Rg70to1050-CE102040-QlobataAkingi-S1_Run114.h5	1.44338						[M+H]+	113.035	113.035	0.0001	0.7393	1.38	1.55	1.44	1.45	0
14	mono-methyl glutaric acid	mono-methyl glutaric acid			C6H10O4	positive	146.058	IBMRTYCHDPMBFN-UHFFFAOYSA-N	0	1	1	2	Level 1					5.20412e+06	20201106_JGI-AK_PS-KM_505892_OakGall_final_QE-HF_HILICZ_USHXG01583_POS_MSMS_5_Urchin-Ctrl_5_Rg70to1050-CE102040-Qlobata-S1_Run190.h5	1.53441						[M+H]+	147.065	147.065	0.0002	1.35994	1.29	1.57	1.53	1.43	0.1
15	indole-3-acetic acid	indole-3-acetic acid			C10H9NO2	positive	175.063	SEOVTRFCIGRIMH-UHFFFAOYSA-N	0	1	1	2	Level 1					1.1106e+06	20201106_JGI-AK_PS-KM_505892_OakGall_final_QE-HF_HILICZ_USHXG01583_POS_MSMS_1_Urchin-Ctrl_1_Rg70to1050-CE102040-Qlobata-S1_Run22.h5	1.53501						[M+H]+	176.071	176.071	0.0002	1.13591	1.32	1.46	1.54	1.37	0.16
16	homocysteine thiolactone	homocysteine thiolactone			C4H7NOS	positive	117.025	KIWQWJKWBHZMDT-VKHMYHEASA-N	0	1	1	2	Level 1					585678	20201106_JGI-AK_PS-KM_505892_OakGall_final_QE-HF_HILICZ_USHXG01583_POS_MSMS_33_Urchin-S4_1_Rg70to1050-CE102040-QlobataAdouglasii-S1_Run19.h5	1.60899						[M+H]+	118.032	118.032	0.0001	0.847227	1.32	2.11	1.61	1.65	0.04
17	2-hydroxycinnamic acid	2-hydroxycinnamic acid			C9H8O3	positive	164.047	PMOWTIHVNWZYFI-AATRIKPKSA-N	0.5	1	1	2.5	Level 1				0.5, most fragments match	167948928	20201106_JGI-AK_PS-KM_505892_OakGall_final_QE-HF_HILICZ_USHXG01583_POS_MSMS_35_Urchin-S4_3_Rg70to1050-CE102040-QlobataAdouglasii-S1_Run111.h5	1.67587	20201106_JGI-AK_PS-KM_505892_OakGall_final_QE-HF_HILICZ_USHXG01583_POS_MSMS_65_Cone-S3_1_Rg70to1050-CE102040-QlobataAkingi-S1_Run16.h5	1.83	11	64.921,91.050,105.069,105.953,119.085,123.965,146.980,147.044,147.054,147.092,147.117	0.7814	[M+H-H2O]+	147.044	147.044	0.0001	0.680069	1.67	1.95	1.68	1.79	0.11
18	5'-methylthioadenosine	5'-methylthioadenosine			C11H15N5O3S	positive	297.09	WUUGFSXJNOTRMR-IOSLPCCCSA-N	1	1	1	3	Exceeds Level 1					315541824	20201106_JGI-AK_PS-KM_505892_OakGall_final_QE-HF_HILICZ_USHXG01583_POS_MSMS_35_Urchin-S4_3_Rg70to1050-CE102040-QlobataAdouglasii-S1_Run111.h5	1.67965	20201106_JGI-AK_PS-KM_505892_OakGall_final_QE-HF_HILICZ_USHXG01583_POS_MSMS_37_Urchin-S4_5_Rg70to1050-CE102040-QlobataAdouglasii-S1_Run172.h5	1.66	8	61.005,75.020,97.026,103.019,136.062,145.032,163.043,298.097	0.9357	[M+H]+	298.097	298.097	0.0002	0.670923	1.34	1.92	1.68	1.72	0.04
19	5'-deoxyadenosine	5'-deoxyadenosine	2'-deoxyadenosine//5'-deoxyadenosine	OLXZPDWKRNYJJZ-RRKCRQDMSA-N//XGYIMTFOTBMPFP-KQYNXXCUSA-N	C10H13N5O3	positive	251.102	XGYIMTFOTBMPFP-KQYNXXCUSA-N	1	1	1	3	Exceeds Level 1					5.50719e+06	20201106_JGI-AK_PS-KM_505892_OakGall_final_QE-HF_HILICZ_USHXG01583_POS_MSMS_30_Urchin-S3_6_Rg70to1050-CE102040-QlobataAdouglasii-S1_Run203.h5	1.84154	20201106_JGI-AK_PS-KM_505892_OakGall_final_QE-HF_HILICZ_USHXG01583_POS_MSMS_31_Urchin-S3_7_Rg70to1050-CE205060-QlobataAdouglasii-S1_Run239.h5	1.99	3	73.021,136.062,252.109	0.867	[M+H]+	252.109	252.109	0.0003	1.18996	1.81	2.13	1.84	1.97	0.13
20	3-hydroxyanthranilic acid	3-hydroxyanthranilic acid			C7H7NO3	positive	153.043	WJXSWCUQABXPFS-UHFFFAOYSA-N	0	1	1	2	Level 1					1.65537e+06	20201106_JGI-AK_PS-KM_505892_OakGall_final_QE-HF_HILICZ_USHXG01583_POS_MSMS_14_Urchin-S1_6_Rg70to1050-CE102040-QlobataAdouglasii-S1_Run200.h5	1.91597						[M+H]+	154.05	154.05	0.0001	0.64914	1.57	1.83	1.92	1.69	0.22
21	acetylcholine	acetylcholine			C7H16NO2+	positive	146.118	OIPILFWXSMYKGL-UHFFFAOYSA-N	1	1	1	3	Exceeds Level 1				1, co-eluting metabolite with nearby m/z	4.14566e+06	20201106_JGI-AK_PS-KM_505892_OakGall_final_QE-HF_HILICZ_USHXG01583_POS_MSMS_83_Cone-S5_3_Rg70to1050-CE102040-QlobataAkingi-S1_Run114.h5	1.9951	20201106_JGI-AK_PS-KM_505892_OakGall_final_QE-HF_HILICZ_USHXG01583_POS_MSMS_88_Cone-S5_8_Rg70to1050-CE205060-QlobataAkingi-S1_Run292.h5	2.03	2	87.039,146.117	0.686	[M]+	146.118	146.118	0.0002	1.1627	1.5	2.5	2	2.01	0.02
22	3-hydroxyphenylacetic acid//pyridoxine	pyridoxine	3-hydroxyphenylacetic acid//pyridoxine	FVMDYYGIDFPZAX-UHFFFAOYSA-N//LXNHXLLTXMVWPM-UHFFFAOYSA-N	C8H11NO3	positive	169.074	LXNHXLLTXMVWPM-UHFFFAOYSA-N	1	1	1	3	Exceeds Level 1					784539520	20201106_JGI-AK_PS-KM_505892_OakGall_final_QE-HF_HILICZ_USHXG01583_POS_MSMS_1_Urchin-Ctrl_1_Rg70to1050-CE102040-Qlobata-S1_Run22.h5	2.19007	20201106_JGI-AK_PS-KM_505892_OakGall_final_QE-HF_HILICZ_USHXG01583_POS_MSMS_3_Urchin-Ctrl_3_Rg70to1050-CE102040-Qlobata-S1_Run105.h5	2.18	5	96.077,124.076,134.060,152.071,170.081	0.9655	[M+H]+	170.081	170.081	0.0001	0.587954	1.69	2.69	2.19	2.14	0.05
23	3-hydroxyphenylacetic acid//pyridoxine	3-hydroxyphenylacetic acid	3-hydroxyphenylacetic acid//pyridoxine	FVMDYYGIDFPZAX-UHFFFAOYSA-N//LXNHXLLTXMVWPM-UHFFFAOYSA-N	C8H8O3	positive	152.047	FVMDYYGIDFPZAX-UHFFFAOYSA-N	0	1	1	2	Level 1					784539520	20201106_JGI-AK_PS-KM_505892_OakGall_final_QE-HF_HILICZ_USHXG01583_POS_MSMS_1_Urchin-Ctrl_1_Rg70to1050-CE102040-Qlobata-S1_Run22.h5	2.24383						[M+NH4]+	170.081	170.081	0.0002	1.17591	1.74	2.74	2.24	2.16	0.08
24	2'-deoxyadenosine	2'-deoxyadenosine	2'-deoxyadenosine//5'-deoxyadenosine	OLXZPDWKRNYJJZ-RRKCRQDMSA-N//XGYIMTFOTBMPFP-KQYNXXCUSA-N	C10H13N5O3	positive	251.102	OLXZPDWKRNYJJZ-RRKCRQDMSA-N	1	1	1	3	Exceeds Level 1					35326576	20201106_JGI-AK_PS-KM_505892_OakGall_final_QE-HF_HILICZ_USHXG01583_POS_MSMS_30_Urchin-S3_6_Rg70to1050-CE102040-QlobataAdouglasii-S1_Run203.h5	2.26874	20201106_JGI-AK_PS-KM_505892_OakGall_final_QE-HF_HILICZ_USHXG01583_POS_MSMS_36_Urchin-S4_4_Rg70to1050-CE102040-QlobataAdouglasii-S1_Run147.h5	2.29	8	69.027,71.042,73.021,81.028,99.042,117.055,136.062,252.109	0.8967	[M+H]+	252.109	252.11	0.0007	2.77658	2.13	2.59	2.27	2.36	0.09
25	adenine	adenine	adenine [M+H]+//adenine [M+H]+	GFFGJBXGBJISGV-UHFFFAOYSA-N//GFFGJBXGBJISGV-UHFFFAOYSA-N	C5H5N5	positive	135.054	GFFGJBXGBJISGV-UHFFFAOYSA-N	1	1	1	3	Exceeds Level 1					181305456	20201106_JGI-AK_PS-KM_505892_OakGall_final_QE-HF_HILICZ_USHXG01583_POS_MSMS_44_Cone-Ctrl_4_Rg70to1050-CE102040-Qlobata-S1_Run144.h5	2.58423	20201106_JGI-AK_PS-KM_505892_OakGall_final_QE-HF_HILICZ_USHXG01583_POS_MSMS_65_Cone-S3_1_Rg70to1050-CE102040-QlobataAkingi-S1_Run16.h5	2.6	4	94.037,119.035,136.062,137.046	0.9821	[M+H]+	136.062	136.062	0.0003	2.3911	2.47	2.97	2.58	2.74	0.15
26	REMOVE - DUPLICATE	adenine	adenine [M+H]+//adenine [M+H]+	GFFGJBXGBJISGV-UHFFFAOYSA-N//GFFGJBXGBJISGV-UHFFFAOYSA-N	C5H5N5	positive	135.054	GFFGJBXGBJISGV-UHFFFAOYSA-N	1	1	1	REMOVE - DUPLICATE	REMOVE - DUPLICATE					181305456	20201106_JGI-AK_PS-KM_505892_OakGall_final_QE-HF_HILICZ_USHXG01583_POS_MSMS_44_Cone-Ctrl_4_Rg70to1050-CE102040-Qlobata-S1_Run144.h5	2.58827	20201106_JGI-AK_PS-KM_505892_OakGall_final_QE-HF_HILICZ_USHXG01583_POS_MSMS_65_Cone-S3_1_Rg70to1050-CE102040-QlobataAkingi-S1_Run16.h5	2.6	4	94.037,119.035,136.062,137.046	0.9821	[M+H]+	136.062	136.062	0.0003	2.2703	2.46	2.93	2.59	2.73	0.14
27	xanthine	xanthine			C5H4N4O2	positive	152.033	LRFVTYWOQMYALW-UHFFFAOYSA-N	1	1	1	3	Exceeds Level 1				1, co-eluting metabolite with nearby m/z	10862055	20201106_JGI-AK_PS-KM_505892_OakGall_final_QE-HF_HILICZ_USHXG01583_POS_MSMS_27_Urchin-S3_3_Rg70to1050-CE102040-QlobataAdouglasii-S1_Run92.h5	2.76277	20201106_JGI-AK_PS-KM_505892_OakGall_final_QE-HF_HILICZ_USHXG01583_POS_MSMS_27_Urchin-S3_3_Rg70to1050-CE102040-QlobataAdouglasii-S1_Run92.h5	2.76	5	110.035,128.046,136.014,153.041,154.025	0.7286	[M+H]+	153.041	153.041	0.0002	1.30684	2.61	3.14	2.76	2.82	0.05
28	4-pyridoxic acid	4-pyridoxic acid			C8H9NO4	positive	183.053	HXACOUQIXZGNBF-UHFFFAOYSA-N	1	1	1	3	Exceeds Level 1					50630880	20201106_JGI-AK_PS-KM_505892_OakGall_final_QE-HF_HILICZ_USHXG01583_POS_MSMS_2_Urchin-Ctrl_2_Rg70to1050-CE102040-Qlobata-S1_Run74.h5	2.90843	20201106_JGI-AK_PS-KM_505892_OakGall_final_QE-HF_HILICZ_USHXG01583_POS_MSMS_5_Urchin-Ctrl_5_Rg70to1050-CE102040-Qlobata-S1_Run190.h5	3.27	4	138.055,148.040,166.050,184.060	0.9463	[M+H]+	184.06	184.06	0	0	2.71	3.61	2.91	3.13	0.22
29	3-amino-4-hydroxybenzoic acid	3-amino-4-hydroxybenzoic acid			C7H7NO3	positive	153.043	MRBKRZAPGUCWOS-UHFFFAOYSA-N	0	1	1	2	Level 1					1.20218e+06	20201106_JGI-AK_PS-KM_505892_OakGall_final_QE-HF_HILICZ_USHXG01583_POS_MSMS_17_Urchin-S2_1_Rg70to1050-CE102040-QlobataAdouglasii-S1_Run37.h5	3.05831						[M+H]+	154.05	154.05	0	0	2.68	3.56	3.06	3.01	0.04
30	adenosine	adenosine			C10H13N5O4	positive	267.097	OIRDTQYFTABQOQ-KQYNXXCUSA-N	1	1	1	3	Exceeds Level 1					473905024	20201106_JGI-AK_PS-KM_505892_OakGall_final_QE-HF_HILICZ_USHXG01583_POS_MSMS_73_Cone-S4_1_Rg70to1050-CE102040-QlobataAkingi-S1_Run31.h5	3.08662	20201106_JGI-AK_PS-KM_505892_OakGall_final_QE-HF_HILICZ_USHXG01583_POS_MSMS_93_ExCtrl_5_Rg70to1050-CE102040-none-S1_Run181.h5	3.11	2	136.062,268.104	0.9578	[M+H]+	268.104	268.104	0.0001	0.372989	2.85	3.36	3.09	3.13	0.05
31	hypoxanthine	hypoxanthine			C5H4N4O	positive	136.039	FDGQSTZJBFJUBT-UHFFFAOYSA-N	1	1	1	3	Exceeds Level 1					61767372	20201106_JGI-AK_PS-KM_505892_OakGall_final_QE-HF_HILICZ_USHXG01583_POS_MSMS_27_Urchin-S3_3_Rg70to1050-CE102040-QlobataAdouglasii-S1_Run92.h5	3.10747	20201106_JGI-AK_PS-KM_505892_OakGall_final_QE-HF_HILICZ_USHXG01583_POS_MSMS_17_Urchin-S2_1_Rg70to1050-CE102040-QlobataAdouglasii-S1_Run37.h5	3.17	4	94.037,110.035,119.035,137.046	0.9684	[M+H]+	137.046	137.046	0.0001	0.729683	2.88	3.48	3.11	3.15	0.04
32	nicotine	nicotine			C10H14N2	positive	162.116	SNICXCGAKADSCV-JTQLQIEISA-N	1	1	1	3	Exceeds Level 1					14397352	20201106_JGI-AK_PS-KM_505892_OakGall_final_QE-HF_HILICZ_USHXG01583_POS_MSMS_33_Urchin-S4_1_Rg70to1050-CE102040-QlobataAdouglasii-S1_Run19.h5	3.39466	20201106_JGI-AK_PS-KM_505892_OakGall_final_QE-HF_HILICZ_USHXG01583_POS_MSMS_33_Urchin-S4_1_Rg70to1050-CE102040-QlobataAdouglasii-S1_Run19.h5	3.16	9	80.043,84.076,94.062,106.064,117.058,120.081,130.065,132.081,163.123	0.8992	[M+H]+	163.123	163.123	0.0003	1.5847	2.6	4.07	3.39	3.49	0.09
33	pterin	pterin			C6H5N5O	positive	163.049	HNXQXTQTPAJEJL-UHFFFAOYSA-N	0	1	1	2	Level 1					450585	20201106_JGI-AK_PS-KM_505892_OakGall_final_QE-HF_HILICZ_USHXG01583_POS_MSMS_19_Urchin-S2_3_Rg70to1050-CE102040-QlobataAdouglasii-S1_Run117.h5	3.72297						[M+H]+	164.057	164.057	0.0003	1.82864	3.64	4.22	3.72	3.85	0.13
34	creatinine	creatinine			C4H7N3O	positive	113.059	DDRJAANPRJIHGJ-UHFFFAOYSA-N	0	1	1	2	Level 1					1.1933e+06	20201106_JGI-AK_PS-KM_505892_OakGall_final_QE-HF_HILICZ_USHXG01583_POS_MSMS_5_Urchin-Ctrl_5_Rg70to1050-CE102040-Qlobata-S1_Run190.h5	4.03822						[M+H]+	114.066	114.066	0.0001	1.1746	3.81	4.31	4.04	3.98	0.05
35	sphinganine	sphinganine			C18H39NO2	positive	301.298	OTKJDMGTUTTYMP-ZWKOTPCHSA-N	0.5	1	1	2.5	Level 1				0.5, low intensity MSMS, missing fragments	663304	20201106_JGI-AK_PS-KM_505892_OakGall_final_QE-HF_HILICZ_USHXG01583_POS_MSMS_13_Urchin-S1_5_Rg70to1050-CE102040-QlobataAdouglasii-S1_Run160.h5	4.17131	20201106_JGI-AK_PS-KM_505892_OakGall_final_QE-HF_HILICZ_USHXG01583_POS_MSMS_16_Urchin-S1_8_Rg70to1050-CE205060-QlobataAdouglasii-S1_Run276.h5	4.25	10	55.049,60.039,67.048,69.063,81.064,95.082,109.101,254.284,284.294,302.305	0.4998	[M+H]+	302.305	302.305	0	0	3.94	4.67	4.17	4.22	0.05
36	choline o-sulfuric acid	choline o-sulfuric acid			C5H14NO4S+	positive	184.064	WXCQAWGXWVRCGP-UHFFFAOYSA-O	1	1	1	3	Exceeds Level 1					87944608	20201106_JGI-AK_PS-KM_505892_OakGall_final_QE-HF_HILICZ_USHXG01583_POS_MSMS_3_Urchin-Ctrl_3_Rg70to1050-CE102040-Qlobata-S1_Run105.h5	4.28038	20201106_JGI-AK_PS-KM_505892_OakGall_final_QE-HF_HILICZ_USHXG01583_POS_MSMS_4_Urchin-Ctrl_4_Rg70to1050-CE102040-Qlobata-S1_Run123.h5	4.29	7	58.060,60.075,86.091,104.105,104.380,124.990,184.064	0.8987	[M]+	184.064	184.064	0.0004	1.9048	4.03	4.6	4.28	4.31	0.03
37	phenethylamine	phenethylamine			C8H11N	positive	121.089	BHHGXPLMPWCGHP-UHFFFAOYSA-N	1	1	1	3	Exceeds Level 1					73962368	20201106_JGI-AK_PS-KM_505892_OakGall_final_QE-HF_HILICZ_USHXG01583_POS_MSMS_5_Urchin-Ctrl_5_Rg70to1050-CE102040-Qlobata-S1_Run190.h5	4.36331	20201106_JGI-AK_PS-KM_505892_OakGall_final_QE-HF_HILICZ_USHXG01583_POS_MSMS_5_Urchin-Ctrl_5_Rg70to1050-CE102040-Qlobata-S1_Run190.h5	4.46	4	79.048,103.053,105.069,122.097	0.8167	[M+H]+	122.096	122.097	0.0001	1.1399	4.14	4.86	4.36	4.25	0.12
38	5-methylcytosine	5-methylcytosine			C5H7N3O	positive	125.059	LRSASMSXMSNRBT-UHFFFAOYSA-N	1	1	1	3	Exceeds Level 1					3.10603e+06	20201106_JGI-AK_PS-KM_505892_OakGall_final_QE-HF_HILICZ_USHXG01583_POS_MSMS_2_Urchin-Ctrl_2_Rg70to1050-CE102040-Qlobata-S1_Run74.h5	4.41697	20201106_JGI-AK_PS-KM_505892_OakGall_final_QE-HF_HILICZ_USHXG01583_POS_MSMS_2_Urchin-Ctrl_2_Rg70to1050-CE102040-Qlobata-S1_Run74.h5	4.56	5	81.039,83.054,108.055,109.040,126.066	0.9393	[M+H]+	126.066	126.066	0.0003	2.6461	4.22	4.92	4.42	4.47	0.05
39	riboflavin	riboflavin			C17H20N4O6	positive	376.138	AUNGANRZJHBGPY-SCRDCRAPSA-N	0	0.5	1	1.5	Putative					482101	20201106_JGI-AK_PS-KM_505892_OakGall_final_QE-HF_HILICZ_USHXG01583_POS_MSMS_82_Cone-S5_2_Rg70to1050-CE102040-QlobataAkingi-S1_Run83.h5	4.57139						[M+H]+	377.146	377.146	0.0033	8.8802	4.43	5.07	4.57	4.77	0.2
40	cytosine	cytosine			C4H5N3O	positive	111.043	OPTASPLRGRRNAP-UHFFFAOYSA-N	1	1	1	3	Exceeds Level 1					7.77706e+06	20201106_JGI-AK_PS-KM_505892_OakGall_final_QE-HF_HILICZ_USHXG01583_POS_MSMS_86_Cone-S5_6_Rg70to1050-CE102040-QlobataAkingi-S1_Run209.h5	4.84201	20201106_JGI-AK_PS-KM_505892_OakGall_final_QE-HF_HILICZ_USHXG01583_POS_MSMS_3_Urchin-Ctrl_3_Rg70to1050-CE102040-Qlobata-S1_Run105.h5	5	4	69.038,94.037,95.021,112.051	0.9683	[M+H]+	112.051	112.051	0.0002	1.6682	4.66	5.34	4.84	4.89	0.04
41	isonicotinic acid//nicotinic acid	nicotinic acid	isonicotinic acid//nicotinic acid	TWBYWOBDOCUKOW-UHFFFAOYSA-N//PVNIIMVLHYAWGP-UHFFFAOYSA-N	C6H5NO2	positive	123.032	PVNIIMVLHYAWGP-UHFFFAOYSA-N	0	1	1	2	Level 1					596421	20201106_JGI-AK_PS-KM_505892_OakGall_final_QE-HF_HILICZ_USHXG01583_POS_MSMS_34_Urchin-S4_2_Rg70to1050-CE102040-QlobataAdouglasii-S1_Run59.h5	5.69168						[M+H]+	124.039	124.039	0.0001	1.0956	5.72	6.1	5.69	5.92	0.23
42	isonicotinic acid//nicotinic acid	isonicotinic acid	isonicotinic acid//nicotinic acid	TWBYWOBDOCUKOW-UHFFFAOYSA-N//PVNIIMVLHYAWGP-UHFFFAOYSA-N	C6H5NO2	positive	123.032	TWBYWOBDOCUKOW-UHFFFAOYSA-N	0	1	1	2	Level 1					596421	20201106_JGI-AK_PS-KM_505892_OakGall_final_QE-HF_HILICZ_USHXG01583_POS_MSMS_34_Urchin-S4_2_Rg70to1050-CE102040-QlobataAdouglasii-S1_Run59.h5	5.98666						[M+H]+	124.039	124.039	0.0001	1.1619	5.74	6.04	5.99	5.89	0.09
43	phenylethanolamine//tyramine	phenylethanolamine	phenylethanolamine//tyramine	ULSIYEODSMZIPX-UHFFFAOYSA-N//DZGWFCGJZKJUFP-UHFFFAOYSA-N	C8H11NO	positive	137.084	ULSIYEODSMZIPX-UHFFFAOYSA-N	0	1	0.5	1.5	Putative					548996	20201106_JGI-AK_PS-KM_505892_OakGall_final_QE-HF_HILICZ_USHXG01583_FPS_MS1_0_ISTD_Pre_Rg70to1050-CE102040--ISTD_Run9.h5	6.07086						[M+H-H2O]+	120.081	120.081	0.0002	1.6419	5.57	7.23	6.07	6.81	0.74
44	guanine	guanine			C5H5N5O	positive	151.049	UYTPUPDQBNUYGX-UHFFFAOYSA-N	1	1	1	3	Exceeds Level 1					183240288	20201106_JGI-AK_PS-KM_505892_OakGall_final_QE-HF_HILICZ_USHXG01583_POS_MSMS_2_Urchin-Ctrl_2_Rg70to1050-CE102040-Qlobata-S1_Run74.h5	6.25419	20201106_JGI-AK_PS-KM_505892_OakGall_final_QE-HF_HILICZ_USHXG01583_POS_MSMS_82_Cone-S5_2_Rg70to1050-CE102040-QlobataAkingi-S1_Run83.h5	6.39	7	109.051,110.035,128.046,134.046,135.030,152.057,153.041	0.9515	[M+H]+	152.057	152.057	0.0001	0.657649	6.11	6.64	6.25	6.47	0.21
45	N-acetyl-galactosamine	N-acetyl-galactosamine	N-acetyl-galactosamine [M+H-H2O]+//N-acetyl-galactosamine [M+H]+	OVRNDRQMDRJTHS-CBQIKETKSA-N//OVRNDRQMDRJTHS-CBQIKETKSA-N	C8H15NO6	positive	221.09	OVRNDRQMDRJTHS-CBQIKETKSA-N	0.5	1	1	2.5	Level 1			2 peaks		1.24213e+06	20201106_JGI-AK_PS-KM_505892_OakGall_final_QE-HF_HILICZ_USHXG01583_POS_MSMS_50_Cone-S1_2_Rg70to1050-CE102040-QlobataAkingi-S1_Run49.h5	6.37459	20201106_JGI-AK_PS-KM_505892_OakGall_final_QE-HF_HILICZ_USHXG01583_POS_MSMS_50_Cone-S1_2_Rg70to1050-CE102040-QlobataAkingi-S1_Run49.h5	6.73	14	60.039,80.043,84.039,96.041,97.026,98.057,109.028,126.055,127.039,138.055,144.066,168.066,186.076,204.087	0.7608	[M+H-H2O]+	204.087	204.087	0.0003	1.6127	6.24	6.85	6.37	6.73	0.36
46	REMOVE - USE OTHER ADDUCT	N-acetyl-galactosamine	N-acetyl-galactosamine [M+H-H2O]+//N-acetyl-galactosamine [M+H]+	OVRNDRQMDRJTHS-CBQIKETKSA-N//OVRNDRQMDRJTHS-CBQIKETKSA-N	C8H15NO6	positive	221.09	OVRNDRQMDRJTHS-CBQIKETKSA-N	0	1	1	REMOVE - USE OTHER ADDUCT	REMOVE - USE OTHER ADDUCT					277958	20201106_JGI-AK_PS-KM_505892_OakGall_final_QE-HF_HILICZ_USHXG01583_POS_MSMS_50_Cone-S1_2_Rg70to1050-CE102040-QlobataAkingi-S1_Run49.h5	6.37459						[M+H]+	222.097	222.097	0.0002	0.900507	6.19	6.85	6.37	6.72	0.34
47	2'-deoxyguanosine	2'-deoxyguanosine			C10H13N5O4	positive	267.097	YKBGVTZYEHREMT-KVQBGUIXSA-N	1	1	1	3	Exceeds Level 1					21507692	20201106_JGI-AK_PS-KM_505892_OakGall_final_QE-HF_HILICZ_USHXG01583_POS_MSMS_30_Urchin-S3_6_Rg70to1050-CE102040-QlobataAdouglasii-S1_Run203.h5	6.88395	20201106_JGI-AK_PS-KM_505892_OakGall_final_QE-HF_HILICZ_USHXG01583_POS_MSMS_25_Urchin-S3_1_Rg70to1050-CE102040-QlobataAdouglasii-S1_Run43.h5	6.94	3	99.041,117.055,152.057	0.8447	[M+H]+	268.104	268.104	0.001	3.6071	6.8	7.23	6.88	6.89	0.01
48	pantothenic acid	pantothenic acid			C9H17NO5	positive	219.111	GHOKWGTUZJEAQD-ZETCQYMHSA-N	1	1	0.5	2.5	Level 1					1.36128e+06	20201106_JGI-AK_PS-KM_505892_OakGall_final_QE-HF_HILICZ_USHXG01583_POS_MSMS_34_Urchin-S4_2_Rg70to1050-CE102040-QlobataAdouglasii-S1_Run59.h5	6.91686	20201106_JGI-AK_PS-KM_505892_OakGall_final_QE-HF_HILICZ_USHXG01583_POS_MSMS_27_Urchin-S3_3_Rg70to1050-CE102040-QlobataAdouglasii-S1_Run92.h5	6.12	23	57.064,69.063,70.022,72.037,73.021,85.059,87.076,90.051,95.046,98.021,100.037,103.074,113.060,116.034,124.076,142.086,156.102,160.097,166.086,174.113,184.097,202.108,220.118	0.8902	[M+H]+	220.118	220.118	0.0001	0.454302	5.76	6.51	6.92	6.16	0.76
49	N-acetyl-glucosamine	N-acetyl-glucosamine	N-acetyl-glucosamine [M+H-H2O]+//N-acetyl-glucosamine [M+H]+	OVRNDRQMDRJTHS-RTRLPJTCSA-N//OVRNDRQMDRJTHS-RTRLPJTCSA-N	C8H15NO6	positive	221.09	OVRNDRQMDRJTHS-RTRLPJTCSA-N	1	1	1	3	Exceeds Level 1					4.16325e+06	20201106_JGI-AK_PS-KM_505892_OakGall_final_QE-HF_HILICZ_USHXG01583_POS_MSMS_26_Urchin-S3_2_Rg70to1050-CE102040-QlobataAdouglasii-S1_Run77.h5	6.93777	20201106_JGI-AK_PS-KM_505892_OakGall_final_QE-HF_HILICZ_USHXG01583_POS_MSMS_26_Urchin-S3_2_Rg70to1050-CE102040-QlobataAdouglasii-S1_Run77.h5	6.94	26	56.044,60.039,61.023,69.027,72.037,80.043,81.028,84.039,85.023,96.041,97.026,98.057,99.042,108.043,109.028,114.055,126.055,127.039,138.055,144.066,156.067,162.076,168.066,186.076,186.095,204.090	0.8267	[M+H-H2O]+	204.087	204.087	0.0004	1.9843	6.86	7.24	6.94	6.9	0.04
50	REMOVE - USE OTHER ADDUCT	cytidine	cytidine [2M+H]+//cytidine [M+H]+	UHDGCWIWMRVCDJ-XVFCMESISA-N//UHDGCWIWMRVCDJ-XVFCMESISA-N	C9H13N3O5	positive	243.086	UHDGCWIWMRVCDJ-XVFCMESISA-N	1	1	1	REMOVE - USE OTHER ADDUCT	REMOVE - USE OTHER ADDUCT	other adduct more intense and has good MSMS match				1.6419e+06	20201106_JGI-AK_PS-KM_505892_OakGall_final_QE-HF_HILICZ_USHXG01583_POS_MSMS_86_Cone-S5_6_Rg70to1050-CE102040-QlobataAkingi-S1_Run209.h5	6.93857	20201106_JGI-AK_PS-KM_505892_OakGall_final_QE-HF_HILICZ_USHXG01583_POS_MSMS_82_Cone-S5_2_Rg70to1050-CE102040-QlobataAkingi-S1_Run83.h5	6.88	3	112.051,244.093,487.175	0.9361	[2M+H]+	487.178	487.178	0.0001	0.205264	6.64	7.19	6.94	6.88	0.06
51	cytidine	cytidine	cytidine [2M+H]+//cytidine [M+H]+	UHDGCWIWMRVCDJ-XVFCMESISA-N//UHDGCWIWMRVCDJ-XVFCMESISA-N	C9H13N3O5	positive	243.086	UHDGCWIWMRVCDJ-XVFCMESISA-N	1	1	1	3	Exceeds Level 1					16652687	20201106_JGI-AK_PS-KM_505892_OakGall_final_QE-HF_HILICZ_USHXG01583_POS_MSMS_86_Cone-S5_6_Rg70to1050-CE102040-QlobataAkingi-S1_Run209.h5	6.93857	20201106_JGI-AK_PS-KM_505892_OakGall_final_QE-HF_HILICZ_USHXG01583_POS_MSMS_86_Cone-S5_6_Rg70to1050-CE102040-QlobataAkingi-S1_Run209.h5	6.84	2	95.021,112.051	0.9916	[M+H]+	244.093	244.093	0.0001	0.40968	6.6	7.27	6.94	6.9	0.04
52	REMOVE - USE OTHER ADDUCT	N-acetyl-glucosamine	N-acetyl-glucosamine [M+H-H2O]+//N-acetyl-glucosamine [M+H]+	OVRNDRQMDRJTHS-RTRLPJTCSA-N//OVRNDRQMDRJTHS-RTRLPJTCSA-N	C8H15NO6	positive	221.09	OVRNDRQMDRJTHS-RTRLPJTCSA-N	0	1	1	REMOVE - USE OTHER ADDUCT	REMOVE - USE OTHER ADDUCT					887138	20201106_JGI-AK_PS-KM_505892_OakGall_final_QE-HF_HILICZ_USHXG01583_POS_MSMS_26_Urchin-S3_2_Rg70to1050-CE102040-QlobataAdouglasii-S1_Run77.h5	6.94194						[M+H]+	222.097	222.097	0.0002	0.900507	6.86	7.21	6.94	6.92	0.02
53	phenylethanolamine//tyramine	tyramine	phenylethanolamine//tyramine	ULSIYEODSMZIPX-UHFFFAOYSA-N//DZGWFCGJZKJUFP-UHFFFAOYSA-N	C8H11NO	positive	137.084	DZGWFCGJZKJUFP-UHFFFAOYSA-N	0.5	1	1	2.5	Level 1				0.5, co-eluting metabolite with nearby m/z	29507448	20201106_JGI-AK_PS-KM_505892_OakGall_final_QE-HF_HILICZ_USHXG01583_POS_MSMS_78_Cone-S4_6_Rg70to1050-CE102040-QlobataAkingi-S1_Run215.h5	6.99585	20201106_JGI-AK_PS-KM_505892_OakGall_final_QE-HF_HILICZ_USHXG01583_POS_MSMS_78_Cone-S4_6_Rg70to1050-CE102040-QlobataAkingi-S1_Run215.h5	7.35	3	93.067,118.766,121.065	0.7029	[M+H]+	138.091	138.091	0.0005	3.5952	7.17	7.68	7	7.46	0.46
54	N-acetyl-mannosamine	N-acetyl-mannosamine	N-acetyl-mannosamine [M+H-H2O]+//N-acetyl-mannosamine [M+H]+	OVRNDRQMDRJTHS-ZTVVOAFPSA-N//OVRNDRQMDRJTHS-ZTVVOAFPSA-N	C8H15NO6	positive	221.09	OVRNDRQMDRJTHS-ZTVVOAFPSA-N	1	1	0.5	2.5	Level 1					1.16697e+06	20201106_JGI-AK_PS-KM_505892_OakGall_final_QE-HF_HILICZ_USHXG01583_POS_MSMS_18_Urchin-S2_2_Rg70to1050-CE102040-QlobataAdouglasii-S1_Run80.h5	7.04164	20201106_JGI-AK_PS-KM_505892_OakGall_final_QE-HF_HILICZ_USHXG01583_POS_MSMS_18_Urchin-S2_2_Rg70to1050-CE102040-QlobataAdouglasii-S1_Run80.h5	7.64	15	60.039,81.028,84.039,96.041,97.026,98.057,99.042,109.029,126.055,127.040,138.055,144.066,168.066,186.076,204.087	0.8219	[M+H-H2O]+	204.087	204.087	0.0003	1.4534	7.25	7.77	7.04	7.64	0.6
55	REMOVE - USE OTHER ADDUCT	N-acetyl-mannosamine	N-acetyl-mannosamine [M+H-H2O]+//N-acetyl-mannosamine [M+H]+	OVRNDRQMDRJTHS-ZTVVOAFPSA-N//OVRNDRQMDRJTHS-ZTVVOAFPSA-N	C8H15NO6	positive	221.09	OVRNDRQMDRJTHS-ZTVVOAFPSA-N	0	1	0.5	REMOVE - USE OTHER ADDUCT	REMOVE - USE OTHER ADDUCT					51018.7	20201106_JGI-AK_PS-KM_505892_OakGall_final_QE-HF_HILICZ_USHXG01583_POS_MSMS_2_Urchin-Ctrl_2_Rg70to1050-CE102040-Qlobata-S1_Run74.h5	7.04164						[M+H]+	222.097	222.097	0.0003	1.35076	7.25	7.76	7.04	7.59	0.55
56	betaine	betaine			C5H12NO2+	positive	118.086	KWIUHFFTVRNATP-UHFFFAOYSA-O	1	1	1	3	Exceeds Level 1					1555282304	20201106_JGI-AK_PS-KM_505892_OakGall_final_QE-HF_HILICZ_USHXG01583_POS_MSMS_4_Urchin-Ctrl_4_Rg70to1050-CE102040-Qlobata-S1_Run123.h5	7.90738	20201106_JGI-AK_PS-KM_505892_OakGall_final_QE-HF_HILICZ_USHXG01583_POS_MSMS_27_Urchin-S3_3_Rg70to1050-CE102040-QlobataAdouglasii-S1_Run92.h5	8.13	3	58.060,59.067,118.086	0.9951	[M]+	118.086	118.086	0.0003	2.3618	7.63	8.67	7.91	8.12	0.22
57	4-hydroxy-2-quinolinecarboxylic acid	4-hydroxy-2-quinolinecarboxylic acid			C10H7NO3	positive	189.043	HCZHHEIFKROPDY-UHFFFAOYSA-N	1	1	1	3	Exceeds Level 1					53190940	20201106_JGI-AK_PS-KM_505892_OakGall_final_QE-HF_HILICZ_USHXG01583_POS_MSMS_5_Urchin-Ctrl_5_Rg70to1050-CE102040-Qlobata-S1_Run190.h5	8.11247	20201106_JGI-AK_PS-KM_505892_OakGall_final_QE-HF_HILICZ_USHXG01583_POS_MSMS_18_Urchin-S2_2_Rg70to1050-CE102040-QlobataAdouglasii-S1_Run80.h5	8.63	2	162.055,190.050	0.9975	[M+H]+	190.05	190.05	0.0004	2.10471	8.27	8.89	8.11	8.56	0.44
58	thiamine	thiamine			C12H17N4OS+	positive	265.112	JZRWCGZRTZMZEH-UHFFFAOYSA-N	1	1	0.5	2.5	Level 1					30069184	20201106_JGI-AK_PS-KM_505892_OakGall_final_QE-HF_HILICZ_USHXG01583_POS_MSMS_35_Urchin-S4_3_Rg70to1050-CE102040-QlobataAdouglasii-S1_Run111.h5	8.32903	20201106_JGI-AK_PS-KM_505892_OakGall_final_QE-HF_HILICZ_USHXG01583_POS_MSMS_25_Urchin-S3_1_Rg70to1050-CE102040-QlobataAdouglasii-S1_Run43.h5	9.41	4	81.039,122.071,144.048,265.112	0.9696	[M]+	265.112	265.112	0.0001	0.377199	8.41	9.6	8.33	9.29	0.96
59	guanosine	guanosine			C10H13N5O5	positive	283.092	NYHBQMYGNKIUIF-UUOKFMHZSA-N	1	1	1	3	Exceeds Level 1					17340506	20201106_JGI-AK_PS-KM_505892_OakGall_final_QE-HF_HILICZ_USHXG01583_POS_MSMS_25_Urchin-S3_1_Rg70to1050-CE102040-QlobataAdouglasii-S1_Run43.h5	8.58758	20201106_JGI-AK_PS-KM_505892_OakGall_final_QE-HF_HILICZ_USHXG01583_POS_MSMS_36_Urchin-S4_4_Rg70to1050-CE102040-QlobataAdouglasii-S1_Run147.h5	8.39	2	152.057,284.098	0.9596	[M+H]+	284.099	284.099	0.0001	0.35199	8.23	8.86	8.59	8.48	0.11
60	serotonin	serotonin			C10H12N2O	positive	176.095	QZAYGJVTTNCVMB-UHFFFAOYSA-N	1	1	0.5	2.5	Level 1					13083147	20201106_JGI-AK_PS-KM_505892_OakGall_final_QE-HF_HILICZ_USHXG01583_POS_MSMS_82_Cone-S5_2_Rg70to1050-CE102040-QlobataAkingi-S1_Run83.h5	8.60938	20201106_JGI-AK_PS-KM_505892_OakGall_final_QE-HF_HILICZ_USHXG01583_POS_MSMS_75_Cone-S4_3_Rg70to1050-CE102040-QlobataAkingi-S1_Run98.h5	9.06	3	132.081,160.076,177.066	0.9155	[M+H]+	177.102	177.102	0	0	8.91	9.33	8.61	9.12	0.51
61	trigonelline	trigonelline			C7H8NO2+	positive	138.055	WWNNZCOKKKDOPX-UHFFFAOYSA-O	1	1	1	3	Exceeds Level 1					1487194240	20201106_JGI-AK_PS-KM_505892_OakGall_final_QE-HF_HILICZ_USHXG01583_POS_MSMS_82_Cone-S5_2_Rg70to1050-CE102040-QlobataAkingi-S1_Run83.h5	8.75864	20201106_JGI-AK_PS-KM_505892_OakGall_final_QE-HF_HILICZ_USHXG01583_POS_MSMS_73_Cone-S4_1_Rg70to1050-CE102040-QlobataAkingi-S1_Run31.h5	8.61	5	92.046,94.062,96.041,110.060,138.055	0.9689	[M]+	138.055	138.055	0.0003	2.305	8.26	9.41	8.76	8.95	0.19
62	phenylalanine	phenylalanine	epinephrine//phenylalanine	UCTWMZQNUQWSLP-VIFPVBQESA-N//COLNVLDHVKWLRT-QMMMGPOBSA-N	C9H11NO2	positive	165.079	COLNVLDHVKWLRT-QMMMGPOBSA-N	1	1	1	3	Exceeds Level 1					34445800	20201106_JGI-AK_PS-KM_505892_OakGall_final_QE-HF_HILICZ_USHXG01583_POS_MSMS_5_Urchin-Ctrl_5_Rg70to1050-CE102040-Qlobata-S1_Run190.h5	8.94223	20201106_JGI-AK_PS-KM_505892_OakGall_final_QE-HF_HILICZ_USHXG01583_POS_MSMS_5_Urchin-Ctrl_5_Rg70to1050-CE102040-Qlobata-S1_Run190.h5	9.08	8	91.051,93.067,103.053,107.048,120.081,131.050,149.060,166.088	0.931	[M+H]+	166.086	166.087	0.0002	1.20419	8.81	9.44	8.94	9.12	0.18
63	xanthurenic acid	xanthurenic acid			C10H7NO4	positive	205.038	FBZONXHGGPHHIY-UHFFFAOYSA-N	1	1	1	3	Exceeds Level 1					5296650	20201106_JGI-AK_PS-KM_505892_OakGall_final_QE-HF_HILICZ_USHXG01583_POS_MSMS_2_Urchin-Ctrl_2_Rg70to1050-CE102040-Qlobata-S1_Run74.h5	8.99691	20201106_JGI-AK_PS-KM_505892_OakGall_final_QE-HF_HILICZ_USHXG01583_POS_MSMS_44_Cone-Ctrl_4_Rg70to1050-CE102040-Qlobata-S1_Run144.h5	9.32	3	132.044,178.050,206.045	0.9551	[M+H]+	206.045	206.046	0.001	4.85331	9.01	9.38	9	9.13	0.13
64	leucine//norleucine	leucine	leucine//norleucine	ROHFNLRQFUQHCH-UHFFFAOYSA-N//LRQKBLKVPFOOQJ-YFKPBYRVSA-N	C6H13NO2	positive	131.095	ROHFNLRQFUQHCH-UHFFFAOYSA-N	1	1	1	3	Exceeds Level 1					6.79963e+06	20201106_JGI-AK_PS-KM_505892_OakGall_final_QE-HF_HILICZ_USHXG01583_POS_MSMS_73_Cone-S4_1_Rg70to1050-CE102040-QlobataAkingi-S1_Run31.h5	9.30825	20201106_JGI-AK_PS-KM_505892_OakGall_final_QE-HF_HILICZ_USHXG01583_POS_MSMS_73_Cone-S4_1_Rg70to1050-CE102040-QlobataAkingi-S1_Run31.h5	9.3	2	86.091,132.102	0.9721	[M+H]+	132.102	132.102	0.0004	2.7369	9.04	9.55	9.31	9.24	0.07
65	leucine//norleucine	norleucine	leucine//norleucine	ROHFNLRQFUQHCH-UHFFFAOYSA-N//LRQKBLKVPFOOQJ-YFKPBYRVSA-N	C6H13NO2	positive	131.095	LRQKBLKVPFOOQJ-YFKPBYRVSA-N	1	1	1	3	Exceeds Level 1					6.79963e+06	20201106_JGI-AK_PS-KM_505892_OakGall_final_QE-HF_HILICZ_USHXG01583_POS_MSMS_73_Cone-S4_1_Rg70to1050-CE102040-QlobataAkingi-S1_Run31.h5	9.3233	20201106_JGI-AK_PS-KM_505892_OakGall_final_QE-HF_HILICZ_USHXG01583_POS_MSMS_42_Cone-Ctrl_2_Rg70to1050-CE102040-Qlobata-S1_Run65.h5	9.32	2	86.091,132.102	0.8987	[M+H]+	132.102	132.102	0.0004	2.7369	9.04	9.56	9.32	9.24	0.09
66	kynurenine	kynurenine			C10H12N2O3	positive	208.085	YGPSJZOEDVAXAB-QMMMGPOBSA-N	0	1	1	2	Level 1					501824	20201106_JGI-AK_PS-KM_505892_OakGall_final_QE-HF_HILICZ_USHXG01583_POS_MSMS_82_Cone-S5_2_Rg70to1050-CE102040-QlobataAkingi-S1_Run83.h5	9.42513						[M+H]+	209.092	209.092	0.0001	0.478258	8.93	9.41	9.43	9.14	0.29
67	REMOVE - invalidated by MSMS	epinephrine	epinephrine//phenylalanine	UCTWMZQNUQWSLP-VIFPVBQESA-N//COLNVLDHVKWLRT-QMMMGPOBSA-N	C9H13NO3	positive	183.09	UCTWMZQNUQWSLP-VIFPVBQESA-N	-1	1	1	REMOVE - invalidated by MSMS	REMOVE - invalidated by MSMS					34445800	20201106_JGI-AK_PS-KM_505892_OakGall_final_QE-HF_HILICZ_USHXG01583_POS_MSMS_5_Urchin-Ctrl_5_Rg70to1050-CE102040-Qlobata-S1_Run190.h5	9.47817	20201106_JGI-AK_PS-KM_505892_OakGall_final_QE-HF_HILICZ_USHXG01583_POS_MSMS_51_Cone-S1_3_Rg70to1050-CE102040-QlobataAkingi-S1_Run95.h5	9.09	7	78.978,88.108,96.993,107.048,120.081,148.079,166.089	0.6398	[M+H-H2O]+	166.086	166.087	0.0003	1.80629	8.85	9.39	9.48	9.11	0.37
68	isoleucine	isoleucine			C6H13NO2	positive	131.095	AGPKZVBTJJNPAG-WHFBIAKZSA-N	1	1	1	3	Exceeds Level 1					2631207	20201106_JGI-AK_PS-KM_505892_OakGall_final_QE-HF_HILICZ_USHXG01583_POS_MSMS_42_Cone-Ctrl_2_Rg70to1050-CE102040-Qlobata-S1_Run65.h5	9.69737	20201106_JGI-AK_PS-KM_505892_OakGall_final_QE-HF_HILICZ_USHXG01583_POS_MSMS_44_Cone-Ctrl_4_Rg70to1050-CE102040-Qlobata-S1_Run144.h5	9.76	2	69.063,86.091	0.9846	[M+H]+	132.102	132.102	0.0003	2.3081	9.56	10.05	9.7	9.82	0.12
69	pyridoxamine	pyridoxamine			C8H12N2O2	positive	168.09	NHZMQXZHNVQTQA-UHFFFAOYSA-N	1	1	1	3	Exceeds Level 1					1.11635e+06	20201106_JGI-AK_PS-KM_505892_OakGall_final_QE-HF_HILICZ_USHXG01583_POS_MSMS_30_Urchin-S3_6_Rg70to1050-CE102040-QlobataAdouglasii-S1_Run203.h5	10.0863	20201106_JGI-AK_PS-KM_505892_OakGall_final_QE-HF_HILICZ_USHXG01583_POS_MSMS_39_Urchin-S4_7_Rg70to1050-CE205060-QlobataAdouglasii-S1_Run255.h5	10.29	4	124.076,134.060,152.071,169.098	0.8368	[M+H]+	169.097	169.097	0.0003	1.639	9.97	10.59	10.09	10.32	0.23
70	tryptophan	tryptophan			C11H12N2O2	positive	204.09	QIVBCDIJIAJPQS-SECBINFHSA-N	1	1	1	3	Exceeds Level 1					14297646	20201106_JGI-AK_PS-KM_505892_OakGall_final_QE-HF_HILICZ_USHXG01583_POS_MSMS_86_Cone-S5_6_Rg70to1050-CE102040-QlobataAkingi-S1_Run209.h5	10.1372	20201106_JGI-AK_PS-KM_505892_OakGall_final_QE-HF_HILICZ_USHXG01583_POS_MSMS_88_Cone-S5_8_Rg70to1050-CE205060-QlobataAkingi-S1_Run292.h5	10.41	17	74.016,91.050,103.052,115.054,117.058,117.070,118.065,130.066,132.081,142.065,143.073,144.081,146.060,159.092,160.076,170.060,188.071	0.8918	[M+H]+	205.097	205.097	0	0	10.15	10.64	10.14	10.38	0.25
71	selenomethionine	selenomethionine			C5H11NO2Se	positive	196.995	RJFAYQIBOAGBLC-BYPYZUCNSA-N	0	0.5	1	1.5	Putative					824166	20201106_JGI-AK_PS-KM_505892_OakGall_final_QE-HF_HILICZ_USHXG01583_FPS_MS1_0_InjBL-MeOH_Pre_Rg70to1050-CE102040--InjBL-MeOH_Run1_20201106131531.h5	10.1498						[M+H]+	198.003	198.005	0.0019	9.8347	9.24	10.65	10.15	9.76	0.39
72	N-acetylputrescine	N-acetylputrescine			C6H14N2O	positive	130.111	KLZGKIDSEJWEDW-UHFFFAOYSA-N	1	1	1	3	Exceeds Level 1					890093	20201106_JGI-AK_PS-KM_505892_OakGall_final_QE-HF_HILICZ_USHXG01583_POS_MSMS_45_Cone-Ctrl_5_Rg70to1050-CE102040-Qlobata-S1_Run184.h5	10.2867	20201106_JGI-AK_PS-KM_505892_OakGall_final_QE-HF_HILICZ_USHXG01583_POS_MSMS_4_Urchin-Ctrl_4_Rg70to1050-CE102040-Qlobata-S1_Run123.h5	10.61	4	72.037,72.074,114.092,131.118	0.8513	[M+H]+	131.118	131.118	0.0003	2.5926	10.4	11.04	10.29	10.73	0.44
73	norvaline//valine	norvaline	norvaline//valine	SNDPXSYFESPGGJ-BYPYZUCNSA-N//KZSNJWFQEVHDMF-BYPYZUCNSA-N	C5H11NO2	positive	117.079	SNDPXSYFESPGGJ-BYPYZUCNSA-N	1	1	1	3	Exceeds Level 1					7.45069e+06	20201106_JGI-AK_PS-KM_505892_OakGall_final_QE-HF_HILICZ_USHXG01583_POS_MSMS_42_Cone-Ctrl_2_Rg70to1050-CE102040-Qlobata-S1_Run65.h5	10.7516	20201106_JGI-AK_PS-KM_505892_OakGall_final_QE-HF_HILICZ_USHXG01583_POS_MSMS_27_Urchin-S3_3_Rg70to1050-CE102040-QlobataAdouglasii-S1_Run92.h5	11.08	4	58.060,59.067,72.074,118.086	0.8928	[M+H]+	118.086	118.086	0.0001	1.2334	10.88	11.31	10.75	11.04	0.29
74	proline	proline			C5H9NO2	positive	115.063	ONIBWKKTOPOVIA-BYPYZUCNSA-N	1	1	1	3	Exceeds Level 1					43088736	20201106_JGI-AK_PS-KM_505892_OakGall_final_QE-HF_HILICZ_USHXG01583_POS_MSMS_30_Urchin-S3_6_Rg70to1050-CE102040-QlobataAdouglasii-S1_Run203.h5	10.8975	20201106_JGI-AK_PS-KM_505892_OakGall_final_QE-HF_HILICZ_USHXG01583_POS_MSMS_44_Cone-Ctrl_4_Rg70to1050-CE102040-Qlobata-S1_Run144.h5	10.92	2	70.058,116.071	0.9975	[M+H]+	116.071	116.071	0.0002	1.4222	10.63	11.33	10.9	11.02	0.12
75	pipecolic acid	pipecolic acid			C6H11NO2	positive	129.079	HXEACLLIILLPRG-YFKPBYRVSA-N	1	1	1	3	Exceeds Level 1					53960928	20201106_JGI-AK_PS-KM_505892_OakGall_final_QE-HF_HILICZ_USHXG01583_POS_MSMS_45_Cone-Ctrl_5_Rg70to1050-CE102040-Qlobata-S1_Run184.h5	10.9466	20201106_JGI-AK_PS-KM_505892_OakGall_final_QE-HF_HILICZ_USHXG01583_POS_MSMS_76_Cone-S4_4_Rg70to1050-CE102040-QlobataAkingi-S1_Run157.h5	10.98	2	84.076,130.086	0.9868	[M+H]+	130.086	130.086	0.0002	1.2112	10.74	11.58	10.95	11.04	0.09
76	norvaline//valine	valine	norvaline//valine	SNDPXSYFESPGGJ-BYPYZUCNSA-N//KZSNJWFQEVHDMF-BYPYZUCNSA-N	C5H11NO2	positive	117.079	KZSNJWFQEVHDMF-BYPYZUCNSA-N	1	1	1	3	Exceeds Level 1					7.45069e+06	20201106_JGI-AK_PS-KM_505892_OakGall_final_QE-HF_HILICZ_USHXG01583_POS_MSMS_42_Cone-Ctrl_2_Rg70to1050-CE102040-Qlobata-S1_Run65.h5	11.042	20201106_JGI-AK_PS-KM_505892_OakGall_final_QE-HF_HILICZ_USHXG01583_POS_MSMS_27_Urchin-S3_3_Rg70to1050-CE102040-QlobataAdouglasii-S1_Run92.h5	11.08	5	55.049,58.060,59.067,72.074,118.086	0.8798	[M+H]+	118.086	118.086	0.0001	1.2388	10.88	11.26	11.04	11.04	0
77	o-acetyl-serine	o-acetyl-serine			C5H9NO4	positive	147.053	VZXPDPZARILFQX-BYPYZUCNSA-N	0	1	1	2	Level 1					435017	20201106_JGI-AK_PS-KM_505892_OakGall_final_QE-HF_HILICZ_USHXG01583_POS_MSMS_5_Urchin-Ctrl_5_Rg70to1050-CE102040-Qlobata-S1_Run190.h5	11.2551						[M+H]+	148.06	148.061	0.0001	0.6754	11.14	11.44	11.26	11.24	0.02
78	5-oxo-proline	5-oxo-proline			C5H7NO3	positive	129.043	ODHCTXKNWHHXJC-VKHMYHEASA-N	0.5	1	1	2.5	Level 1				0.5, extra fragments close to background	422151	20201106_JGI-AK_PS-KM_505892_OakGall_final_QE-HF_HILICZ_USHXG01583_POS_MSMS_78_Cone-S4_6_Rg70to1050-CE102040-QlobataAkingi-S1_Run215.h5	11.6378	20201106_JGI-AK_PS-KM_505892_OakGall_final_QE-HF_HILICZ_USHXG01583_POS_MSMS_68_Cone-S3_4_Rg70to1050-CE102040-QlobataAkingi-S1_Run132.h5	11.53	2	174.014,174.127	0.6795	[M-H+2Na]+	174.014	174.014	0.0006	3.382	11.35	11.85	11.64	11.69	0.05
79	tyrosine	tyrosine			C9H11NO3	positive	181.074	OUYCCCASQSFEME-QMMMGPOBSA-N	1	1	1	3	Exceeds Level 1					4.05001e+06	20201106_JGI-AK_PS-KM_505892_OakGall_final_QE-HF_HILICZ_USHXG01583_POS_MSMS_86_Cone-S5_6_Rg70to1050-CE102040-QlobataAkingi-S1_Run209.h5	11.8096	20201106_JGI-AK_PS-KM_505892_OakGall_final_QE-HF_HILICZ_USHXG01583_POS_MSMS_2_Urchin-Ctrl_2_Rg70to1050-CE102040-Qlobata-S1_Run74.h5	11.87	9	91.050,95.046,119.049,121.065,123.044,136.076,147.044,165.055,182.082	0.8098	[M+H]+	182.081	182.081	0.0001	0.549206	11.73	12.25	11.81	11.97	0.16
80	taurine	taurine			C2H7NO3S	positive	125.015	XOAAWQZATWQOTB-UHFFFAOYSA-N	0	1	1	2	Level 1					469458	20201106_JGI-AK_PS-KM_505892_OakGall_final_QE-HF_HILICZ_USHXG01583_POS_MSMS_4_Urchin-Ctrl_4_Rg70to1050-CE102040-Qlobata-S1_Run123.h5	12.1417						[M+H]+	126.022	126.022	0.0001	0.793512	11.87	12.36	12.14	12.1	0.05
81	ectoine	ectoine			C6H10N2O2	positive	142.074	WQXNXVUDBPYKBA-YFKPBYRVSA-N	1	1	1	3	Exceeds Level 1					498534	20201106_JGI-AK_PS-KM_505892_OakGall_final_QE-HF_HILICZ_USHXG01583_POS_MSMS_12_Urchin-S1_4_Rg70to1050-CE102040-QlobataAdouglasii-S1_Run151.h5	12.4676	20201106_JGI-AK_PS-KM_505892_OakGall_final_QE-HF_HILICZ_USHXG01583_POS_MSMS_24_Urchin-S2_8_Rg70to1050-CE205060-QlobataAdouglasii-S1_Run298.h5	12.5	4	68.043,97.073,101.070,143.082	0.8183	[M+H]+	143.082	143.082	0.0001	0.4785	12.24	12.74	12.47	12.5	0.03
82	quinic acid	quinic acid			C7H12O6	positive	192.063	AAWZDTNXLSGCEK-LNVDRNJUSA-N	1	1	1	3	Exceeds Level 1					5698696	20201106_JGI-AK_PS-KM_505892_OakGall_final_QE-HF_HILICZ_USHXG01583_POS_MSMS_68_Cone-S3_4_Rg70to1050-CE102040-QlobataAkingi-S1_Run132.h5	13.1508	20201106_JGI-AK_PS-KM_505892_OakGall_final_QE-HF_HILICZ_USHXG01583_POS_MSMS_61_Cone-S2_5_Rg70to1050-CE102040-QlobataAkingi-S1_Run175.h5	12.94	6	62.976,104.992,131.008,173.018,219.025,237.035	0.873	[M-H+2Na]+	237.035	237.035	0.0009	3.9427	12.78	13.46	13.15	12.99	0.16
83	cis-4-hydroxy-proline//trans-4-hydroxyproline	trans-4-hydroxyproline	cis-4-hydroxy-proline//trans-4-hydroxyproline	PMMYEEVYMWASQN-QWWZWVQMSA-N//PMMYEEVYMWASQN-DMTCNVIQSA-N	C5H9NO3	positive	131.058	PMMYEEVYMWASQN-DMTCNVIQSA-N	1	1	1	3	Exceeds Level 1					2.05784e+06	20201106_JGI-AK_PS-KM_505892_OakGall_final_QE-HF_HILICZ_USHXG01583_POS_MSMS_45_Cone-Ctrl_5_Rg70to1050-CE102040-Qlobata-S1_Run184.h5	13.2254	20201106_JGI-AK_PS-KM_505892_OakGall_final_QE-HF_HILICZ_USHXG01583_POS_MSMS_1_Urchin-Ctrl_1_Rg70to1050-CE102040-Qlobata-S1_Run22.h5	13.24	4	58.060,68.043,86.055,132.065	0.732	[M+H]+	132.065	132.066	0.0002	1.6842	13.04	13.59	13.23	13.35	0.12
84	carnitine	carnitine			C7H16NO3+	positive	162.112	PHIQHXFUZVPYII-ZCFIWIBFSA-O	1	1	1	3	Exceeds Level 1					20111700	20201106_JGI-AK_PS-KM_505892_OakGall_final_QE-HF_HILICZ_USHXG01583_POS_MSMS_85_Cone-S5_5_Rg70to1050-CE102040-QlobataAkingi-S1_Run178.h5	13.2579	20201106_JGI-AK_PS-KM_505892_OakGall_final_QE-HF_HILICZ_USHXG01583_POS_MSMS_85_Cone-S5_5_Rg70to1050-CE102040-QlobataAkingi-S1_Run178.h5	13.41	5	60.075,85.023,102.090,103.037,162.113	0.9141	[M]+	162.113	162.113	0.0003	1.6381	13	13.6	13.26	13.43	0.18
85	3-methyl-histidine	3-methyl-histidine			C7H11N3O2	positive	169.085	JDHILDINMRGULE-LURJTMIESA-N	0.5	1	1	2.5	Level 1				0.5, co-eluting isomer, may not be same compound in all samples	1.13271e+06	20201106_JGI-AK_PS-KM_505892_OakGall_final_QE-HF_HILICZ_USHXG01583_POS_MSMS_30_Urchin-S3_6_Rg70to1050-CE102040-QlobataAdouglasii-S1_Run203.h5	13.2887	20201106_JGI-AK_PS-KM_505892_OakGall_final_QE-HF_HILICZ_USHXG01583_POS_MSMS_17_Urchin-S2_1_Rg70to1050-CE102040-QlobataAdouglasii-S1_Run37.h5	13.25	7	83.054,96.064,97.073,109.076,124.087,125.071,170.093	0.7488	[M+H]+	170.092	170.093	0.0003	1.76375	13.07	13.63	13.29	13.36	0.07
86	deoxycarnitine	deoxycarnitine			C7H16NO2+	positive	146.118	JHPNVNIEXXLNTR-UHFFFAOYSA-O	1	1	1	3	Exceeds Level 1					2.70071e+06	20201106_JGI-AK_PS-KM_505892_OakGall_final_QE-HF_HILICZ_USHXG01583_POS_MSMS_39_Urchin-S4_7_Rg70to1050-CE205060-QlobataAdouglasii-S1_Run255.h5	13.4184	20201106_JGI-AK_PS-KM_505892_OakGall_final_QE-HF_HILICZ_USHXG01583_POS_MSMS_4_Urchin-Ctrl_4_Rg70to1050-CE102040-Qlobata-S1_Run123.h5	13.52	3	60.075,87.040,146.118	0.9473	[M]+	146.118	146.118	0.0002	1.0826	13.19	13.92	13.42	13.59	0.18
87	palatinose//sucrose	sucrose	palatinose//sucrose	PVXPPJIGRGXGCY-TZLCEDOOSA-N//CZMRCDWAGMRECN-UGDNZRGBSA-N	C12H22O11	positive	342.116	CZMRCDWAGMRECN-UGDNZRGBSA-N	1	1	1	3	Exceeds Level 1					493221856	20201106_JGI-AK_PS-KM_505892_OakGall_final_QE-HF_HILICZ_USHXG01583_POS_MSMS_44_Cone-Ctrl_4_Rg70to1050-CE102040-Qlobata-S1_Run144.h5	13.429	20201106_JGI-AK_PS-KM_505892_OakGall_final_QE-HF_HILICZ_USHXG01583_POS_MSMS_4_Urchin-Ctrl_4_Rg70to1050-CE102040-Qlobata-S1_Run123.h5	13.51	3	185.042,203.053,365.106	0.9806	[M+Na]+	365.105	365.105	0.0001	0.2329	13.19	13.7	13.43	13.41	0.02
88	threonine	threonine			C4H9NO3	positive	119.058	AYFVYJQAPQTCCC-GBXIJSLDSA-N	1	1	1	3	Exceeds Level 1					8.13582e+06	20201106_JGI-AK_PS-KM_505892_OakGall_final_QE-HF_HILICZ_USHXG01583_POS_MSMS_86_Cone-S5_6_Rg70to1050-CE102040-QlobataAkingi-S1_Run209.h5	13.4651	20201106_JGI-AK_PS-KM_505892_OakGall_final_QE-HF_HILICZ_USHXG01583_POS_MSMS_34_Urchin-S4_2_Rg70to1050-CE102040-QlobataAdouglasii-S1_Run59.h5	13.44	8	56.044,57.028,74.053,84.039,96.993,102.053,120.011,120.066	0.8875	[M+H]+	120.066	120.066	0.0001	0.8456	13.32	13.58	13.47	13.5	0.04
89	allothreonine	allothreonine			C4H9NO3	positive	119.058	AYFVYJQAPQTCCC-HRFVKAFMSA-N	1	1	1	3	Exceeds Level 1					1.07919e+06	20201106_JGI-AK_PS-KM_505892_OakGall_final_QE-HF_HILICZ_USHXG01583_POS_MSMS_30_Urchin-S3_6_Rg70to1050-CE102040-QlobataAdouglasii-S1_Run203.h5	13.5617	20201106_JGI-AK_PS-KM_505892_OakGall_final_QE-HF_HILICZ_USHXG01583_POS_MSMS_65_Cone-S3_1_Rg70to1050-CE102040-QlobataAkingi-S1_Run16.h5	13.7	4	56.044,74.053,96.993,102.053	0.5668	[M+H]+	120.066	120.066	0.0001	0.6306	13.61	13.77	13.56	13.66	0.1
90	creatine	creatine			C4H9N3O2	positive	131.069	CVSVTCORWBXHQV-UHFFFAOYSA-N	1	1	1	3	Exceeds Level 1					1277997	20201106_JGI-AK_PS-KM_505892_OakGall_final_QE-HF_HILICZ_USHXG01583_POS_MSMS_19_Urchin-S2_3_Rg70to1050-CE102040-QlobataAdouglasii-S1_Run117.h5	13.6192	20201106_JGI-AK_PS-KM_505892_OakGall_final_QE-HF_HILICZ_USHXG01583_POS_MSMS_21_Urchin-S2_5_Rg70to1050-CE102040-QlobataAdouglasii-S1_Run163.h5	13.73	2	90.051,132.077	0.9321	[M+H]+	132.077	132.077	0	0	13.56	13.86	13.62	13.73	0.11
91	shikimic acid	shikimic acid			C7H10O5	positive	174.053	JXOHGGNKMLTUBP-HSUXUTPPSA-N	0	0.5	1	1.5	Putative					833697	20201106_JGI-AK_PS-KM_505892_OakGall_final_QE-HF_HILICZ_USHXG01583_POS_MSMS_72_Cone-S3_8_Rg70to1050-CE205060-QlobataAkingi-S1_Run295.h5	13.6328						[M-H+2Na]+	219.024	219.024	0.0021	9.7284	13.13	13.99	13.63	13.44	0.19
92	cis-4-hydroxy-proline//trans-4-hydroxyproline	cis-4-hydroxy-proline	cis-4-hydroxy-proline//trans-4-hydroxyproline	PMMYEEVYMWASQN-QWWZWVQMSA-N//PMMYEEVYMWASQN-DMTCNVIQSA-N	C5H9NO3	positive	131.058	PMMYEEVYMWASQN-QWWZWVQMSA-N	1	1	1	3	Exceeds Level 1					2.05784e+06	20201106_JGI-AK_PS-KM_505892_OakGall_final_QE-HF_HILICZ_USHXG01583_POS_MSMS_45_Cone-Ctrl_5_Rg70to1050-CE102040-Qlobata-S1_Run184.h5	13.6434	20201106_JGI-AK_PS-KM_505892_OakGall_final_QE-HF_HILICZ_USHXG01583_POS_MSMS_1_Urchin-Ctrl_1_Rg70to1050-CE102040-Qlobata-S1_Run22.h5	13.24	4	58.060,68.043,86.055,132.065	0.7354	[M+H]+	132.065	132.066	0.0002	1.6842	13.14	13.58	13.64	13.35	0.29
93	palatinose//sucrose	palatinose	palatinose//sucrose	PVXPPJIGRGXGCY-TZLCEDOOSA-N//CZMRCDWAGMRECN-UGDNZRGBSA-N	C12H22O11	positive	342.116	PVXPPJIGRGXGCY-TZLCEDOOSA-N	1	1	1	3	Exceeds Level 1					493221856	20201106_JGI-AK_PS-KM_505892_OakGall_final_QE-HF_HILICZ_USHXG01583_POS_MSMS_44_Cone-Ctrl_4_Rg70to1050-CE102040-Qlobata-S1_Run144.h5	13.6776	20201106_JGI-AK_PS-KM_505892_OakGall_final_QE-HF_HILICZ_USHXG01583_POS_MSMS_14_Urchin-S1_6_Rg70to1050-CE102040-QlobataAdouglasii-S1_Run200.h5	13.14	2	203.053,365.106	0.9825	[M+Na]+	365.105	365.105	0.0001	0.203	12.85	13.64	13.68	13.41	0.27
94	homoserine	homoserine			C4H9NO3	positive	119.058	UKAUYVFTDYCKQA-VKHMYHEASA-N	1	1	1	3	Exceeds Level 1					640988	20201106_JGI-AK_PS-KM_505892_OakGall_final_QE-HF_HILICZ_USHXG01583_POS_MSMS_65_Cone-S3_1_Rg70to1050-CE102040-QlobataAkingi-S1_Run16.h5	13.8475	20201106_JGI-AK_PS-KM_505892_OakGall_final_QE-HF_HILICZ_USHXG01583_POS_MSMS_65_Cone-S3_1_Rg70to1050-CE102040-QlobataAkingi-S1_Run16.h5	13.87	5	56.044,74.016,74.053,102.053,120.065	0.7836	[M+H]+	120.066	120.066	0.0002	1.3179	13.8	13.94	13.85	13.87	0.03
95	4-guanidinobutanoic acid	4-guanidinobutanoic acid			C5H11N3O2	positive	145.085	TUHVEAJXIMEOSA-UHFFFAOYSA-N	1	1	1	3	Exceeds Level 1					38783720	20201106_JGI-AK_PS-KM_505892_OakGall_final_QE-HF_HILICZ_USHXG01583_POS_MSMS_3_Urchin-Ctrl_3_Rg70to1050-CE102040-Qlobata-S1_Run105.h5	13.8494	20201106_JGI-AK_PS-KM_505892_OakGall_final_QE-HF_HILICZ_USHXG01583_POS_MSMS_6_Urchin-Ctrl_6_Rg70to1050-CE102040-Qlobata-S1_Run197.h5	13.97	9	60.050,69.027,86.055,87.040,104.069,111.055,128.082,129.066,146.093	0.9495	[M+H]+	146.092	146.093	0.0001	0.9273	13.7	14.18	13.85	13.91	0.06
96	guanidinoacetic acid	guanidinoacetic acid			C3H7N3O2	positive	117.054	BPMFZUMJYQTVII-UHFFFAOYSA-N	1	0	1	2	Level 1					2.44674e+06	20201106_JGI-AK_PS-KM_505892_OakGall_final_QE-HF_HILICZ_USHXG01583_POS_MSMS_14_Urchin-S1_6_Rg70to1050-CE102040-QlobataAdouglasii-S1_Run200.h5	13.9885	20201106_JGI-AK_PS-KM_505892_OakGall_final_QE-HF_HILICZ_USHXG01583_POS_MSMS_10_Urchin-S1_2_Rg70to1050-CE102040-QlobataAdouglasii-S1_Run52.h5	14.04	8	58.060,59.067,72.049,73.033,76.033,101.033,118.061,118.086	0.8062	[M+H]+	118.061	118.061	0.0012	10.4045	13.92	14.31	13.99	14.06	0.07
97	glutamine	glutamine			C5H10N2O3	positive	146.069	ZDXPYRJPNDTMRX-VKHMYHEASA-N	1	1	1	3	Exceeds Level 1					227429408	20201106_JGI-AK_PS-KM_505892_OakGall_final_QE-HF_HILICZ_USHXG01583_POS_MSMS_30_Urchin-S3_6_Rg70to1050-CE102040-QlobataAdouglasii-S1_Run203.h5	14.2897	20201106_JGI-AK_PS-KM_505892_OakGall_final_QE-HF_HILICZ_USHXG01583_POS_MSMS_78_Cone-S4_6_Rg70to1050-CE102040-QlobataAkingi-S1_Run215.h5	14.39	5	84.039,101.069,102.053,130.050,147.077	0.9417	[M+H]+	147.076	147.077	0.0002	1.1837	14.11	14.59	14.29	14.4	0.11
98	serine	serine			C3H7NO3	positive	105.043	MTCFGRXMJLQNBG-REOHCLBHSA-N	1	1	1	3	Exceeds Level 1					15107685	20201106_JGI-AK_PS-KM_505892_OakGall_final_QE-HF_HILICZ_USHXG01583_POS_MSMS_27_Urchin-S3_3_Rg70to1050-CE102040-QlobataAdouglasii-S1_Run92.h5	14.2911	20201106_JGI-AK_PS-KM_505892_OakGall_final_QE-HF_HILICZ_USHXG01583_POS_MSMS_27_Urchin-S3_3_Rg70to1050-CE102040-QlobataAdouglasii-S1_Run92.h5	14.3	4	60.039,70.022,88.035,106.049	0.9618	[M+H]+	106.05	106.049	0.0008	7.6281	14.25	14.64	14.29	14.36	0.07
99	asparagine	asparagine			C4H8N2O3	positive	132.053	DCXYFEDJOCDNAF-REOHCLBHSA-N	1	1	1	3	Exceeds Level 1					477817280	20201106_JGI-AK_PS-KM_505892_OakGall_final_QE-HF_HILICZ_USHXG01583_POS_MSMS_83_Cone-S5_3_Rg70to1050-CE102040-QlobataAkingi-S1_Run114.h5	14.35	20201106_JGI-AK_PS-KM_505892_OakGall_final_QE-HF_HILICZ_USHXG01583_POS_MSMS_82_Cone-S5_2_Rg70to1050-CE102040-QlobataAkingi-S1_Run83.h5	14.31	6	70.022,74.016,87.051,88.035,116.034,133.061	0.9272	[M+H]+	133.061	133.061	0.0003	2.1414	14.22	14.68	14.35	14.4	0.05
100	trehalose	trehalose			C12H22O11	positive	342.116	HDTRYLNUVZCQOY-LIZSDCNHSA-N	1	1	1	3	Exceeds Level 1					1.71939e+06	20201106_JGI-AK_PS-KM_505892_OakGall_final_QE-HF_HILICZ_USHXG01583_POS_MSMS_5_Urchin-Ctrl_5_Rg70to1050-CE102040-Qlobata-S1_Run190.h5	14.4249	20201106_JGI-AK_PS-KM_505892_OakGall_final_QE-HF_HILICZ_USHXG01583_POS_MSMS_5_Urchin-Ctrl_5_Rg70to1050-CE102040-Qlobata-S1_Run190.h5	14.57	11	61.023,69.027,85.023,91.035,97.026,109.028,127.039,145.050,163.060,325.113,360.149	0.7912	[M+NH4]+	360.15	360.15	0.0001	0.2858	14.35	14.59	14.42	14.45	0.03
101	melibiose	melibiose			C12H22O11	positive	342.116	DLRVVLDZNNYCBX-ABXHMFFYSA-N	1	1	1	3	Exceeds Level 1					5.02544e+06	20201106_JGI-AK_PS-KM_505892_OakGall_final_QE-HF_HILICZ_USHXG01583_POS_MSMS_5_Urchin-Ctrl_5_Rg70to1050-CE102040-Qlobata-S1_Run190.h5	14.739	20201106_JGI-AK_PS-KM_505892_OakGall_final_QE-HF_HILICZ_USHXG01583_POS_MSMS_82_Cone-S5_2_Rg70to1050-CE102040-QlobataAkingi-S1_Run83.h5	14.78	9	61.023,85.023,91.035,97.026,127.039,145.050,163.060,325.112,360.150	0.7914	[M+NH4]+	360.15	360.15	0.0001	0.3457	14.61	14.9	14.74	14.73	0.01
102	histidine	histidine			C6H9N3O2	positive	155.069	HNDVDQJCIGZPNO-YFKPBYRVSA-N	1	1	1	3	Exceeds Level 1					7852862	20201106_JGI-AK_PS-KM_505892_OakGall_final_QE-HF_HILICZ_USHXG01583_POS_MSMS_83_Cone-S5_3_Rg70to1050-CE102040-QlobataAkingi-S1_Run114.h5	14.8369	20201106_JGI-AK_PS-KM_505892_OakGall_final_QE-HF_HILICZ_USHXG01583_POS_MSMS_83_Cone-S5_3_Rg70to1050-CE102040-QlobataAkingi-S1_Run114.h5	14.89	7	82.047,83.054,93.042,95.057,110.071,111.055,156.077	0.9505	[M+H]+	156.077	156.077	0.0002	0.9763	14.74	15.47	14.84	15.19	0.35
103	N-acetylneuraminic acid	N-acetylneuraminic acid			C11H19NO9	positive	309.106	SQVRNKJHWKZAKO-LUWBGTNYSA-N	1	1	0.5	2.5	Level 1					2.70747e+06	20201106_JGI-AK_PS-KM_505892_OakGall_final_QE-HF_HILICZ_USHXG01583_POS_MSMS_82_Cone-S5_2_Rg70to1050-CE102040-QlobataAkingi-S1_Run83.h5	14.8581	20201106_JGI-AK_PS-KM_505892_OakGall_final_QE-HF_HILICZ_USHXG01583_POS_MSMS_75_Cone-S4_3_Rg70to1050-CE102040-QlobataAkingi-S1_Run98.h5	16.05	6	144.993,170.061,188.072,274.093,292.103,310.075	0.8169	[M+H]+	310.113	310.113	0.0003	0.967388	15.84	16.13	14.86	16.04	1.18
104	sn-glycero-3-phosphocholine	sn-glycero-3-phosphocholine			C8H21NO6P+	positive	258.11	SUHOQUVVVLNYQR-MRVPVSSYSA-O	1	1	1	3	Exceeds Level 1					14743829	20201106_JGI-AK_PS-KM_505892_OakGall_final_QE-HF_HILICZ_USHXG01583_POS_MSMS_3_Urchin-Ctrl_3_Rg70to1050-CE102040-Qlobata-S1_Run105.h5	14.8981	20201106_JGI-AK_PS-KM_505892_OakGall_final_QE-HF_HILICZ_USHXG01583_POS_MSMS_1_Urchin-Ctrl_1_Rg70to1050-CE102040-Qlobata-S1_Run22.h5	14.99	6	60.075,86.091,104.105,125.000,184.073,258.110	0.9288	[M]+	258.11	258.11	0.0006	2.277	14.73	15.23	14.9	15.01	0.11
105	citrulline	citrulline			C6H13N3O3	positive	175.096	RHGKLRLOHDJJDR-BYPYZUCNSA-N	1	1	1	3	Exceeds Level 1					13764650	20201106_JGI-AK_PS-KM_505892_OakGall_final_QE-HF_HILICZ_USHXG01583_POS_MSMS_65_Cone-S3_1_Rg70to1050-CE102040-QlobataAkingi-S1_Run16.h5	15.0742	20201106_JGI-AK_PS-KM_505892_OakGall_final_QE-HF_HILICZ_USHXG01583_POS_MSMS_93_ExCtrl_5_Rg70to1050-CE102040-none-S1_Run181.h5	15.23	8	70.058,113.071,114.055,115.087,116.071,141.066,159.077,176.103	0.9215	[M+H]+	176.103	176.103	0.0003	1.7334	14.98	15.67	15.07	15.15	0.08
106	N-alpha-acetyl-lysine	N-alpha-acetyl-lysine			C8H16N2O3	positive	188.116	VEYYWZRYIYDQJM-ZETCQYMHSA-N	0	1	1	2	Level 1					59580.9	20201106_JGI-AK_PS-KM_505892_OakGall_final_QE-HF_HILICZ_USHXG01583_POS_MSMS_86_Cone-S5_6_Rg70to1050-CE102040-QlobataAkingi-S1_Run209.h5	15.1095						[M+H]+	189.123	189.123	0.0001	0.7583	15.03	15.4	15.11	15.21	0.1
107	adenosine 5'-monophosphoric acid	adenosine 5'-monophosphoric acid			C10H14N5O7P	positive	347.063	UDMBCSSLTHHNCD-KQYNXXCUSA-N	1	1	1	3	Exceeds Level 1					597216	20201106_JGI-AK_PS-KM_505892_OakGall_final_QE-HF_HILICZ_USHXG01583_POS_MSMS_15_Urchin-S1_7_Rg70to1050-CE205060-QlobataAdouglasii-S1_Run261.h5	15.3035	20201106_JGI-AK_PS-KM_505892_OakGall_final_QE-HF_HILICZ_USHXG01583_POS_MSMS_62_Cone-S2_6_Rg70to1050-CE102040-QlobataAkingi-S1_Run230.h5	14.96	5	97.026,136.062,272.079,290.091,348.070	0.866	[M+H]+	348.07	348.07	0.0001	0.287298	14.8	15.26	15.3	14.95	0.35
108	raffinose	raffinose			C18H32O16	positive	504.169	MUPFEKGTMRGPLJ-ZQSKZDJDSA-N	1	1	1	3	Exceeds Level 1					20544236	20201106_JGI-AK_PS-KM_505892_OakGall_final_QE-HF_HILICZ_USHXG01583_POS_MSMS_44_Cone-Ctrl_4_Rg70to1050-CE102040-Qlobata-S1_Run144.h5	15.5172	20201106_JGI-AK_PS-KM_505892_OakGall_final_QE-HF_HILICZ_USHXG01583_POS_MSMS_56_Cone-S1_8_Rg70to1050-CE205060-QlobataAkingi-S1_Run270.h5	15.55	2	365.105,527.159	0.9653	[M+Na]+	527.158	527.158	0	0	15.44	15.87	15.52	15.6	0.08
109	sn-glycerol 3-phosphoric acid	sn-glycerol 3-phosphoric acid			C3H9O6P	positive	172.014	AWUCVROLDVIAJX-GSVOUGTGSA-N	1	1	1	3	Exceeds Level 1					413403	20201106_JGI-AK_PS-KM_505892_OakGall_final_QE-HF_HILICZ_USHXG01583_POS_MSMS_15_Urchin-S1_7_Rg70to1050-CE205060-QlobataAdouglasii-S1_Run261.h5	15.5741	20201106_JGI-AK_PS-KM_505892_OakGall_final_QE-HF_HILICZ_USHXG01583_POS_MSMS_15_Urchin-S1_7_Rg70to1050-CE205060-QlobataAdouglasii-S1_Run261.h5	15.25	2	57.028,98.982	0.6334	[M+H]+	173.021	173.021	0.0001	0.577965	15.07	15.57	15.57	15.26	0.32
110	glutamic acid	glutamic acid			C5H9NO4	positive	147.053	WHUUTDBJXJRKMK-VKHMYHEASA-N	1	1	1	3	Exceeds Level 1					202028560	20201106_JGI-AK_PS-KM_505892_OakGall_final_QE-HF_HILICZ_USHXG01583_POS_MSMS_35_Urchin-S4_3_Rg70to1050-CE102040-QlobataAdouglasii-S1_Run111.h5	15.9213	20201106_JGI-AK_PS-KM_505892_OakGall_final_QE-HF_HILICZ_USHXG01583_POS_MSMS_67_Cone-S3_3_Rg70to1050-CE102040-QlobataAkingi-S1_Run89.h5	15.96	8	56.044,84.039,85.023,102.053,124.043,130.050,148.060,148.079	0.8863	[M+H]+	148.06	148.061	0.0001	0.5132	15.87	16.28	15.92	16.02	0.1
111	REMOVE - invalidated by MSMS	ophthalmic acid			C11H19N3O6	positive	289.127	JCMUOFQHZLPHQP-BQBZGAKWSA-N	-1	1	1	REMOVE - invalidated by MSMS	REMOVE - invalidated by MSMS					514877	20201106_JGI-AK_PS-KM_505892_OakGall_final_QE-HF_HILICZ_USHXG01583_POS_MSMS_7_Urchin-Ctrl_7_Rg70to1050-CE205060-Qlobata-S1_Run249.h5	15.9347	20201106_JGI-AK_PS-KM_505892_OakGall_final_QE-HF_HILICZ_USHXG01583_POS_MSMS_5_Urchin-Ctrl_5_Rg70to1050-CE102040-Qlobata-S1_Run190.h5	16.05	14	58.059,84.039,86.090,96.993,98.989,130.049,161.092,170.064,202.985,215.104,227.103,272.080,273.109,290.091	0.6402	[M+H]+	290.135	290.135	0.0001	0.344667	15.89	16.22	15.93	16.03	0.09
112	glutathione	glutathione			C10H17N3O6S	positive	307.084	RWSXRVCMGQZWBV-WDSKDSINSA-N	1	1	1	3	Exceeds Level 1					20647972	20201106_JGI-AK_PS-KM_505892_OakGall_final_QE-HF_HILICZ_USHXG01583_POS_MSMS_35_Urchin-S4_3_Rg70to1050-CE102040-QlobataAdouglasii-S1_Run111.h5	16.0048	20201106_JGI-AK_PS-KM_505892_OakGall_final_QE-HF_HILICZ_USHXG01583_POS_MSMS_68_Cone-S3_4_Rg70to1050-CE102040-QlobataAkingi-S1_Run132.h5	16.11	16	58.989,76.015,84.039,116.017,130.050,142.032,144.012,162.022,170.027,179.049,215.049,233.059,245.059,290.080,291.063,308.091	0.9175	[M+H]+	308.091	308.091	0.0002	0.6288	15.91	16.5	16	16.1	0.1
113	nicotinamide mononucleotide	nicotinamide mononucleotide			C11H16N2O8P+	positive	335.064	DAYLJWODMCOQEW-TURQNECASA-O	1	1	1	3	Exceeds Level 1					1.85143e+06	20201106_JGI-AK_PS-KM_505892_OakGall_final_QE-HF_HILICZ_USHXG01583_POS_MSMS_35_Urchin-S4_3_Rg70to1050-CE102040-QlobataAdouglasii-S1_Run111.h5	16.0125	20201106_JGI-AK_PS-KM_505892_OakGall_final_QE-HF_HILICZ_USHXG01583_POS_MSMS_29_Urchin-S3_5_Rg70to1050-CE102040-QlobataAdouglasii-S1_Run166.h5	15.9	2	97.026,123.055	0.9756	[M]+	335.064	335.064	0.0002	0.596901	15.64	16.38	16.01	15.91	0.1
114	aspartic acid	aspartic acid			C4H7NO4	positive	133.038	CKLJMWTZIZZHCS-REOHCLBHSA-N	1	1	1	3	Exceeds Level 1					41157448	20201106_JGI-AK_PS-KM_505892_OakGall_final_QE-HF_HILICZ_USHXG01583_POS_MSMS_35_Urchin-S4_3_Rg70to1050-CE102040-QlobataAdouglasii-S1_Run111.h5	16.125	20201106_JGI-AK_PS-KM_505892_OakGall_final_QE-HF_HILICZ_USHXG01583_POS_MSMS_61_Cone-S2_5_Rg70to1050-CE102040-QlobataAkingi-S1_Run175.h5	16.2	2	74.017,88.035	0.9256	[M+H]+	134.045	134.045	0.0001	0.8549	16.06	16.53	16.13	16.25	0.12
115	fructose 6-phosphoric acid	fructose 6-phosphoric acid			C6H13O9P	positive	260.03	BGWGXPAPYGQALX-VRPWFDPXSA-N	1	1	1	3	Exceeds Level 1					732358	20201106_JGI-AK_PS-KM_505892_OakGall_final_QE-HF_HILICZ_USHXG01583_POS_MSMS_10_Urchin-S1_2_Rg70to1050-CE102040-QlobataAdouglasii-S1_Run52.h5	16.1507	20201106_JGI-AK_PS-KM_505892_OakGall_final_QE-HF_HILICZ_USHXG01583_POS_MSMS_15_Urchin-S1_7_Rg70to1050-CE205060-QlobataAdouglasii-S1_Run261.h5	15.94	5	120.966,228.988,246.998,265.009,283.019	0.8343	[M+Na]+	283.019	283.019	0.0004	1.41333	15.83	16.14	16.15	16.01	0.14
116	alpha-glucose 1-phosphoric acid	alpha-glucose 1-phosphoric acid			C6H13O9P	positive	260.03	HXXFSFRBOHSIMQ-VFUOTHLCSA-N	0	1	1	2	Level 1					465755	20201106_JGI-AK_PS-KM_505892_OakGall_final_QE-HF_HILICZ_USHXG01583_POS_MSMS_26_Urchin-S3_2_Rg70to1050-CE102040-QlobataAdouglasii-S1_Run77.h5	16.2387						[M+Na]+	283.019	283.019	0.0005	1.76667	16.16	16.36	16.24	16.22	0.02
117	NAD+	NAD+			C21H28N7O14P2+	positive	664.116	BAWFJGJZGIEFAR-NNYOXOHSSA-O	1	1	1	3	Exceeds Level 1					539114	20201106_JGI-AK_PS-KM_505892_OakGall_final_QE-HF_HILICZ_USHXG01583_POS_MSMS_35_Urchin-S4_3_Rg70to1050-CE102040-QlobataAdouglasii-S1_Run111.h5	16.2913	20201106_JGI-AK_PS-KM_505892_OakGall_final_QE-HF_HILICZ_USHXG01583_POS_MSMS_33_Urchin-S4_1_Rg70to1050-CE102040-QlobataAdouglasii-S1_Run19.h5	16.43	9	97.026,136.062,232.083,348.070,428.037,444.095,524.058,542.067,664.116	0.9225	[M]+	664.116	664.116	0.0003	0.451728	16.31	16.79	16.29	16.52	0.22
118	alpha-galactose 1-phosphoric acid//glucose 6-phosphoric acid//mannose 6-phosphoric acid	alpha-galactose 1-phosphoric acid	alpha-galactose 1-phosphoric acid//glucose 6-phosphoric acid//mannose 6-phosphoric acid	HXXFSFRBOHSIMQ-FPRJBGLDSA-N//NBSCHQHZLSJFNQ-GASJEMHNSA-N//NBSCHQHZLSJFNQ-QTVWNMPRSA-N	C6H13O9P	positive	260.03	HXXFSFRBOHSIMQ-FPRJBGLDSA-N	0	1	1	2	Level 1					1265287	20201106_JGI-AK_PS-KM_505892_OakGall_final_QE-HF_HILICZ_USHXG01583_POS_MSMS_11_Urchin-S1_3_Rg70to1050-CE102040-QlobataAdouglasii-S1_Run108.h5	16.4528						[M+Na]+	283.019	283.019	0.0005	1.76667	16.36	16.85	16.45	16.55	0.1
119	alpha-galactose 1-phosphoric acid//glucose 6-phosphoric acid//mannose 6-phosphoric acid	glucose 6-phosphoric acid	alpha-galactose 1-phosphoric acid//glucose 6-phosphoric acid//mannose 6-phosphoric acid	HXXFSFRBOHSIMQ-FPRJBGLDSA-N//NBSCHQHZLSJFNQ-GASJEMHNSA-N//NBSCHQHZLSJFNQ-QTVWNMPRSA-N	C6H13O9P	positive	260.03	NBSCHQHZLSJFNQ-GASJEMHNSA-N	1	1	1	3	Exceeds Level 1					1265287	20201106_JGI-AK_PS-KM_505892_OakGall_final_QE-HF_HILICZ_USHXG01583_POS_MSMS_11_Urchin-S1_3_Rg70to1050-CE102040-QlobataAdouglasii-S1_Run108.h5	16.7188	20201106_JGI-AK_PS-KM_505892_OakGall_final_QE-HF_HILICZ_USHXG01583_POS_MSMS_10_Urchin-S1_2_Rg70to1050-CE102040-QlobataAdouglasii-S1_Run52.h5	16.47	8	120.966,167.032,185.040,203.052,222.997,246.997,265.007,283.019	0.9017	[M+Na]+	283.019	283.019	0.0005	1.76667	16.36	16.87	16.72	16.55	0.16
120	N-trimethyllysine	N-trimethyllysine			C9H21N2O2+	positive	189.16	MXNRLFUSFKVQSK-QMMMGPOBSA-O	1	1	1	3	Exceeds Level 1					13398446	20201106_JGI-AK_PS-KM_505892_OakGall_final_QE-HF_HILICZ_USHXG01583_POS_MSMS_65_Cone-S3_1_Rg70to1050-CE102040-QlobataAkingi-S1_Run16.h5	16.8006	20201106_JGI-AK_PS-KM_505892_OakGall_final_QE-HF_HILICZ_USHXG01583_POS_MSMS_28_Urchin-S3_4_Rg70to1050-CE102040-QlobataAdouglasii-S1_Run135.h5	16.91	5	60.075,84.076,130.086,144.138,189.160	0.9687	[M]+	189.16	189.16	0.0001	0.5373	16.7	17.17	16.8	16.93	0.13
121	alpha-galactose 1-phosphoric acid//glucose 6-phosphoric acid//mannose 6-phosphoric acid	mannose 6-phosphoric acid	alpha-galactose 1-phosphoric acid//glucose 6-phosphoric acid//mannose 6-phosphoric acid	HXXFSFRBOHSIMQ-FPRJBGLDSA-N//NBSCHQHZLSJFNQ-GASJEMHNSA-N//NBSCHQHZLSJFNQ-QTVWNMPRSA-N	C6H13O9P	positive	260.03	NBSCHQHZLSJFNQ-QTVWNMPRSA-N	0	1	1	2	Level 1					648487	20201106_JGI-AK_PS-KM_505892_OakGall_final_QE-HF_HILICZ_USHXG01583_POS_MSMS_14_Urchin-S1_6_Rg70to1050-CE102040-QlobataAdouglasii-S1_Run200.h5	16.8934						[M+H-H2O]+	243.026	243.026	0.0001	0.411478	16.39	17.39	16.89	16.55	0.35
122	arginine	arginine			C6H14N4O2	positive	174.112	ODKSFYDXXFIFQN-BYPYZUCNSA-N	1	1	1	3	Exceeds Level 1					197936768	20201106_JGI-AK_PS-KM_505892_OakGall_final_QE-HF_HILICZ_USHXG01583_POS_MSMS_78_Cone-S4_6_Rg70to1050-CE102040-QlobataAkingi-S1_Run215.h5	16.9223	20201106_JGI-AK_PS-KM_505892_OakGall_final_QE-HF_HILICZ_USHXG01583_POS_MSMS_85_Cone-S5_5_Rg70to1050-CE102040-QlobataAkingi-S1_Run178.h5	17.08	14	60.050,70.058,72.074,97.074,112.087,113.071,114.103,115.087,116.071,130.087,130.098,157.108,158.093,175.119	0.9461	[M+H]+	175.119	175.119	0.0003	1.8884	16.86	17.22	16.92	16.99	0.07
123	uridine 5'-diphosphoric acid	uridine 5'-diphosphoric acid			C9H14N2O12P2	positive	404.002	XCCTYIAWTASOJW-XVFCMESISA-N	1	1	1	3	Exceeds Level 1					1.70623e+06	20201106_JGI-AK_PS-KM_505892_OakGall_final_QE-HF_HILICZ_USHXG01583_POS_MSMS_35_Urchin-S4_3_Rg70to1050-CE102040-QlobataAdouglasii-S1_Run111.h5	16.9915	20201106_JGI-AK_PS-KM_505892_OakGall_final_QE-HF_HILICZ_USHXG01583_POS_MSMS_17_Urchin-S2_1_Rg70to1050-CE102040-QlobataAdouglasii-S1_Run37.h5	16.79	9	69.027,97.026,113.035,176.995,227.066,274.973,292.982,307.034,405.012	0.8448	[M+H]+	405.01	405.009	0.0002	0.493816	16.61	16.95	16.99	16.78	0.21
124	lysine	lysine			C6H14N2O2	positive	146.106	KDXKERNSBIXSRK-YFKPBYRVSA-N	1	1	1	3	Exceeds Level 1					5987597	20201106_JGI-AK_PS-KM_505892_OakGall_final_QE-HF_HILICZ_USHXG01583_POS_MSMS_83_Cone-S5_3_Rg70to1050-CE102040-QlobataAkingi-S1_Run114.h5	16.9999	20201106_JGI-AK_PS-KM_505892_OakGall_final_QE-HF_HILICZ_USHXG01583_POS_MSMS_82_Cone-S5_2_Rg70to1050-CE102040-QlobataAkingi-S1_Run83.h5	17.04	3	84.076,130.086,147.113	0.8509	[M+H]+	147.113	147.113	0.0001	0.8096	16.9	17.32	17	17.06	0.06
125	2'-deoxyadenosine 5'-diphosphoric acid	2'-deoxyadenosine 5'-diphosphoric acid			C10H15N5O9P2	positive	411.035	DAEAPNUQQAICNR-RRKCRQDMSA-N	0	1	1	2	Level 1					959448	20201106_JGI-AK_PS-KM_505892_OakGall_final_QE-HF_HILICZ_USHXG01583_POS_MSMS_2_Urchin-Ctrl_2_Rg70to1050-CE102040-Qlobata-S1_Run74.h5	17.0091						[M+H]+	412.042	412.042	0.0005	1.21347	17.15	17.39	17.01	17.26	0.25
126	ornithine	ornithine			C5H12N2O2	positive	132.09	AHLPHDHHMVZTML-BYPYZUCNSA-N	0	1	1	2	Level 1					482127	20201106_JGI-AK_PS-KM_505892_OakGall_final_QE-HF_HILICZ_USHXG01583_POS_MSMS_73_Cone-S4_1_Rg70to1050-CE102040-QlobataAkingi-S1_Run31.h5	17.0269						[M+H]+	133.097	133.097	0.0002	1.6772	16.91	17.37	17.03	17.09	0.06
