# Supplementary material for: Cynipid wasps systematically reprogram host metabolism and restructure cell walls in developing galls
Source: Plant Physiol. 2024 Jan 17;195(1):698–712. doi: 10.1093/plphys/kiae001 (PMC11181936; doi:10.1093/plphys/kiae001)
Supplement: kiae001_Supplementary_Data [file kiae001_Supplementary_Data.zip › Supplemental Dataset S5.xlsx]

## Sheet: Final_Identifications
Supplemental Dataset S5: Negative mode targeted mass spectrometry mass feature identification information
COMPOUND ANNOTATION									COMPOUND IDENTIFICATION SCORES									MS1 INTENSITY INFORMATION			MSMS INFORMATION				MSMS EVALUATION	ION INFORMATION			M/Z EVALUATION		CHROMATOGRAPHIC PEAK INFORMATION				RT EVALUATION
Compound #	Identified Metabolite	Name of metabolite searched for	Labels of Overlapping Compounds	Inchi Keys of Overlapping Compounds	Molecular Formula	Polarity	Exact Mass	Inchi Key	MSMS Score (0 to 1)	m/z score (0 to 1)	RT score (0 to 1)	Total ID Score (0 to 3)	Mass Spec Inititative Identification Level	Isomer details	Identification notes	MS1 notes	MS2 notes	Maximum MS1 intensity across all files	Filename w/ maximum MS1	Retention time of max intensity MS1 peak	File with highest MSMS match score	RT of highest matched MSMS scan	Number of ion matches in msms spectra to EMA reference spectra	List of ion matches in msms spectra to EMA reference spectra		Adduct	Theoretical m/z	Measured m/z	mass error (delta Da)	mass error (delta ppm)	Minimum retention time (min)	Maximum retention time (max)	Theoretical retention time (peak)	Detected RT (peak)	RT error (absolute delta)
Unique for study	Some isomers are not chromatographically or spectrally resolvable. Some compounds detected w/ >1 adduct (increases identification confidence but only use 1 for analysis).	Name of standard reference compound in library match.	compound with similar mz (abs difference <= 0.005) or monoisotopic molecular weight (abs difference <= 0.005) and RT (min or max within the RT-min-max-range of similar compound)	List of inchi keys that correspond to the compounds listed in the previous column			monoisotopic mass (neutral except for permanently charged molecules)	neutralized version	1 (MSMS matches ref. std.), 0.5 (possible match), 0 (no MSMS collected or no appropriate ref available), -1 (bad match)	1 (delta ppm </= 5 or delta Da </= 0.001), 0.5 (delta ppm 5-10 and delta Da > 0.001), 0 (delta ppm > 10) mz_quality	1 (delta RT </= 0.5), 0.5 (delta RT > 0.5 & </= 2), 0 (delta RT > 2 min)	sum of m/z, RT and MSMS score	Level 1 = Two independent and orthogonal properties match authentic standard; else = putative [Metabolomics. 2007 Sep; 3(3): 211-221. doi: 10.1007/s11306-007-0082-2]	Isomers have same formula (and m/z) and similar RT - MSMS spectra may be used to differentiate (exceptions) or RT elution order									mean # of fragment ions matching between compound in sample and reference compound / standard; may include parent and isotope ions and very low intensity background ions (these do not contribute to score)		MSMS score (highest across all samples), scale of 0 to 1 based on an algorithm. 0 = no match, 1 = perfect match. If no score, then no MSMS was acquired for that compound (@ m/z & RT window).	More than one may be detectable; the one evaluated is listed	theoretical m/z for a given compound / adduct pair	average m/z within 20ppm of theoretical detected across all samples @ RT peak	absolute difference between theoretical and detected m/z	ppm difference between theoretical and detected m/z	Retention range including start and end of detection of an m/z value (Note: Peak Height is calculated as the highest intensity of an m/z within the min/max RT range. Peak Area is calculated as the integrated area under the curve for an m/z within the mix/max RT range.)		theoretical retention time for a compound based upon reference standard at highest intensity point of peak	average retention time for a detected compound at highest intensity point of peak across all samples	absolute difference between theoretical and detected RT peak
index	identified_metabolite	label	overlapping_compound	overlapping_inchi_keys	formula	polarity	exact_mass	inchi_key	msms_quality	mz_quality	rt_quality	total_score	msi_level	isomer_details	identification_notes	ms1_notes	ms2_notes	max_intensity	max_intensity_file	ms1_rt_peak	msms_file	msms_rt	msms_numberofions	msms_matchingions	msms_score	mz_adduct	mz_theoretical	mz_measured	mz_error	mz_ppmerror	rt_min	rt_max	rt_theoretical	rt_measured	rt_error
0	omega-hydroxydodecanoic acid	omega-hydroxydodecanoic acid			C12H24O3	negative	216.173	ZDHCZVWCTKTBRY-UHFFFAOYSA-N	0	1	1	2	Level 1					510954	20201106_JGI-AK_PS-KM_505892_OakGall_final_QE-HF_HILICZ_USHXG01583_NEG_MSMS_43_Cone-Ctrl_3_Rg70to1050-CE102040-Qlobata-S1_Run121.h5	1.10511						[M-H]-	215.165	215.166	0.0001	0.4983	1.02	1.18	1.11	1.09	0.01
1	sorbic acid	sorbic acid			C6H8O2	negative	112.052	WSWCOQWTEOXDQX-MQQKCMAXSA-N	0	1	1	2	Level 1					470716	20201106_JGI-AK_PS-KM_505892_OakGall_final_QE-HF_HILICZ_USHXG01583_NEG_MSMS_19_Urchin-S2_3_Rg70to1050-CE102040-QlobataAdouglasii-S1_Run118.h5	1.13825						[M-H]-	111.045	111.045	0.0001	1.2047	0.83	1.07	1.14	0.94	0.2
2	trans-cinnamic acid	trans-cinnamic acid			C9H8O2	negative	148.052	WBYWAXJHAXSJNI-VOTSOKGWSA-N	1	1	1	3	Exceeds Level 1					3.39124e+06	20201106_JGI-AK_PS-KM_505892_OakGall_final_QE-HF_HILICZ_USHXG01583_NEG_MSMS_25_Urchin-S3_1_Rg70to1050-CE102040-QlobataAdouglasii-S1_Run44.h5	1.19632	20201106_JGI-AK_PS-KM_505892_OakGall_final_QE-HF_HILICZ_USHXG01583_NEG_MSMS_25_Urchin-S3_1_Rg70to1050-CE102040-QlobataAdouglasii-S1_Run44.h5	1.16	2	119.051,147.046	0.8293	[M-H]-	147.045	147.045	0.0004	2.6388	1.09	1.29	1.2	1.18	0.02
3	abscisic acid	abscisic acid			C15H20O4	negative	264.136	JLIDBLDQVAYHNE-YKALOCIXSA-N	1	1	1	3	Exceeds Level 1					4.77823e+06	20201106_JGI-AK_PS-KM_505892_OakGall_final_QE-HF_HILICZ_USHXG01583_NEG_MSMS_67_Cone-S3_3_Rg70to1050-CE102040-QlobataAkingi-S1_Run90.h5	1.20426	20201106_JGI-AK_PS-KM_505892_OakGall_final_QE-HF_HILICZ_USHXG01583_NEG_MSMS_67_Cone-S3_3_Rg70to1050-CE102040-QlobataAkingi-S1_Run90.h5	1.14	27	71.014,83.050,97.030,108.058,109.030,111.045,113.061,121.066,123.082,125.061,136.053,138.069,139.077,149.061,151.077,152.048,152.085,153.092,161.098,163.077,167.070,201.129,203.109,204.116,219.139,245.117,263.130	0.8656	[M-H]-	263.129	263.129	0.0004	1.52017	1.07	1.27	1.2	1.16	0.05
4	chenodeoxycholic acid	chenodeoxycholic acid			C24H40O4	negative	392.293	RUDATBOHQWOJDD-BSWAIDMHSA-N	0	1	1	2	Level 1					468852	20201106_JGI-AK_PS-KM_505892_OakGall_final_QE-HF_HILICZ_USHXG01583_NEG_MSMS_34_Urchin-S4_2_Rg70to1050-CE102040-QlobataAdouglasii-S1_Run60.h5	1.22948						[M-H]-	391.285	391.285	0.0006	1.53341	1.02	1.24	1.23	1.1	0.13
5	paraxanthine	paraxanthine			C7H8N4O2	negative	180.065	QUNWUDVFRNGTCO-UHFFFAOYSA-N	0	1	1	2	Level 1					1.05171e+06	20201106_JGI-AK_PS-KM_505892_OakGall_final_QE-HF_HILICZ_USHXG01583_NEG_MSMS_3_Urchin-Ctrl_3_Rg70to1050-CE102040-Qlobata-S1_Run106.h5	1.2375						[M-H]-	179.057	179.057	0.0007	4.136	1.43	1.95	1.24	1.67	0.44
6	cortisol	cortisol			C21H30O5	negative	362.209	JYGXADMDTFJGBT-VWUMJDOOSA-N	0	0.5	1	1.5	Putative					17615970	20201106_JGI-AK_PS-KM_505892_OakGall_final_QE-HF_HILICZ_USHXG01583_NEG_MSMS_17_Urchin-S2_1_Rg70to1050-CE102040-QlobataAdouglasii-S1_Run38.h5	1.25018						[M+acetate]-	421.223	421.227	0.0041	9.76	1.01	1.53	1.25	1.28	0.02
7	thymine	thymine			C5H6N2O2	negative	126.043	RWQNBRDOKXIBIV-UHFFFAOYSA-N	1	1	1	3	Exceeds Level 1		ID also based on labeled ISTD			4.42746e+06	20201106_JGI-AK_PS-KM_505892_OakGall_final_QE-HF_HILICZ_USHXG01583_NEG_MSMS_58_Cone-S2_2_Rg70to1050-CE102040-QlobataAkingi-S1_Run56.h5	1.30381	20201106_JGI-AK_PS-KM_505892_OakGall_final_QE-HF_HILICZ_USHXG01583_NEG_MSMS_58_Cone-S2_2_Rg70to1050-CE102040-QlobataAkingi-S1_Run56.h5	1.29	1	125.036	0	[M-H]-	125.036	125.036	0.0003	2.4612	1.18	1.45	1.3	1.31	0.01
8	ferulic acid	ferulic acid			C10H10O4	negative	194.058	KSEBMYQBYZTDHS-HWKANZROSA-N	1	1	1	3	Exceeds Level 1					4.62932e+06	20201106_JGI-AK_PS-KM_505892_OakGall_final_QE-HF_HILICZ_USHXG01583_NEG_MSMS_55_Cone-S1_7_Rg70to1050-CE205060-QlobataAkingi-S1_Run265.h5	1.3577	20201106_JGI-AK_PS-KM_505892_OakGall_final_QE-HF_HILICZ_USHXG01583_NEG_MSMS_55_Cone-S1_7_Rg70to1050-CE205060-QlobataAkingi-S1_Run265.h5	1.35	15	89.040,93.034,106.043,111.009,117.035,121.030,133.030,134.038,137.025,139.040,149.024,149.061,150.032,178.027,193.051	0.8742	[M-H]-	193.051	193.051	0.0004	2.0071	1.26	1.51	1.36	1.36	0
9	uracil	uracil			C4H4N2O2	negative	112.027	ISAKRJDGNUQOIC-UHFFFAOYSA-N	1	1	1	3	Exceeds Level 1					159255888	20201106_JGI-AK_PS-KM_505892_OakGall_final_QE-HF_HILICZ_USHXG01583_NEG_MSMS_86_Cone-S5_6_Rg70to1050-CE102040-QlobataAkingi-S1_Run210.h5	1.4405	20201106_JGI-AK_PS-KM_505892_OakGall_final_QE-HF_HILICZ_USHXG01583_NEG_MSMS_70_Cone-S3_6_Rg70to1050-CE102040-QlobataAkingi-S1_Run207.h5	1.46	2	110.976,111.020	0.923	[M-H]-	111.02	111.02	0.0002	2.0778	1.17	1.61	1.44	1.39	0.05
10	REMOVE	purine			C5H4N4	negative	120.044	KDCGOANMDULRCW-UHFFFAOYSA-N	0	0	1	REMOVE	REMOVE					499740	20201106_JGI-AK_PS-KM_505892_OakGall_final_QE-HF_HILICZ_USHXG01583_NEG_MSMS_6_Urchin-Ctrl_6_Rg70to1050-CE102040-Qlobata-S1_Run198.h5	1.56083						[M-H]-	119.036	119.035	0.0012	10.0522	1.46	1.7	1.56	1.58	0.02
11	2-hydroxycinnamic acid//4-coumaric acid	4-coumaric acid	2-hydroxycinnamic acid//4-coumaric acid	PMOWTIHVNWZYFI-AATRIKPKSA-N//NGSWKAQJJWESNS-ZZXKWVIFSA-N	C9H8O3	negative	164.047	NGSWKAQJJWESNS-ZZXKWVIFSA-N	1	1	1	3	Exceeds Level 1					16308611	20201106_JGI-AK_PS-KM_505892_OakGall_final_QE-HF_HILICZ_USHXG01583_NEG_MSMS_73_Cone-S4_1_Rg70to1050-CE102040-QlobataAkingi-S1_Run32.h5	1.56952	20201106_JGI-AK_PS-KM_505892_OakGall_final_QE-HF_HILICZ_USHXG01583_NEG_MSMS_73_Cone-S4_1_Rg70to1050-CE102040-QlobataAkingi-S1_Run32.h5	1.51	2	119.050,163.040	0.9941	[M-H]-	163.04	163.04	0.0004	2.2039	1.3	1.81	1.57	1.49	0.08
12	vanillic acid	vanillic acid			C8H8O4	negative	168.042	WKOLLVMJNQIZCI-UHFFFAOYSA-N	1	1	1	3	Exceeds Level 1					3075788	20201106_JGI-AK_PS-KM_505892_OakGall_final_QE-HF_HILICZ_USHXG01583_NEG_MSMS_48_Cone-Ctrl_8_Rg70to1050-CE205060-Qlobata-S1_Run274.h5	1.60223	20201106_JGI-AK_PS-KM_505892_OakGall_final_QE-HF_HILICZ_USHXG01583_NEG_MSMS_42_Cone-Ctrl_2_Rg70to1050-CE102040-Qlobata-S1_Run66.h5	1.6	6	95.014,108.022,123.045,152.012,167.000,167.035	0.7689	[M-H]-	167.035	167.035	0.0003	1.8956	1.42	1.79	1.6	1.55	0.05
13	REMOVE - m/z unlikely	syringic acid			C9H10O5	negative	198.053	JMSVCTWVEWCHDZ-UHFFFAOYSA-N	1	0	1	REMOVE - m/z unlikely	REMOVE - m/z unlikely					1.99738e+06	20201106_JGI-AK_PS-KM_505892_OakGall_final_QE-HF_HILICZ_USHXG01583_NEG_MSMS_44_Cone-Ctrl_4_Rg70to1050-CE102040-Qlobata-S1_Run145.h5	1.65234	20201106_JGI-AK_PS-KM_505892_OakGall_final_QE-HF_HILICZ_USHXG01583_NEG_MSMS_44_Cone-Ctrl_4_Rg70to1050-CE102040-Qlobata-S1_Run145.h5	1.2	4	123.009,166.999,182.023,197.046	0.7365	[M-H]-	197.046	197.046	0.002	10.403	1.07	1.32	1.65	1.21	0.44
14	2-hydroxyphenylacetic acid	2-hydroxyphenylacetic acid	2-hydroxyphenylacetic acid//4-hydroxyphenylacetic acid	IWYDHOAUDWTVEP-SSDOTTSWSA-N//XQXPVVBIMDBYFF-UHFFFAOYSA-N	C8H8O3	negative	152.047	IWYDHOAUDWTVEP-SSDOTTSWSA-N	1	1	1	3	Exceeds Level 1					5509602	20201106_JGI-AK_PS-KM_505892_OakGall_final_QE-HF_HILICZ_USHXG01583_NEG_MSMS_44_Cone-Ctrl_4_Rg70to1050-CE102040-Qlobata-S1_Run145.h5	1.66052	20201106_JGI-AK_PS-KM_505892_OakGall_final_QE-HF_HILICZ_USHXG01583_NEG_MSMS_44_Cone-Ctrl_4_Rg70to1050-CE102040-Qlobata-S1_Run145.h5	1.8	2	107.051,151.040	0.8974	[M-H]-	151.04	151.04	0.0003	2.2173	1.64	1.96	1.66	1.82	0.16
15	2-hydroxycinnamic acid//4-coumaric acid	2-hydroxycinnamic acid	2-hydroxycinnamic acid//4-coumaric acid	PMOWTIHVNWZYFI-AATRIKPKSA-N//NGSWKAQJJWESNS-ZZXKWVIFSA-N	C9H8O3	negative	164.047	PMOWTIHVNWZYFI-AATRIKPKSA-N	1	1	1	3	Exceeds Level 1					16308611	20201106_JGI-AK_PS-KM_505892_OakGall_final_QE-HF_HILICZ_USHXG01583_NEG_MSMS_73_Cone-S4_1_Rg70to1050-CE102040-QlobataAkingi-S1_Run32.h5	1.67742	20201106_JGI-AK_PS-KM_505892_OakGall_final_QE-HF_HILICZ_USHXG01583_NEG_MSMS_72_Cone-S3_8_Rg70to1050-CE205060-QlobataAkingi-S1_Run296.h5	1.64	2	119.050,163.040	0.976	[M-H]-	163.04	163.04	0.0003	2.057	1.29	1.83	1.68	1.48	0.2
16	5'-methylthioadenosine	5'-methylthioadenosine			C11H15N5O3S	negative	297.09	WUUGFSXJNOTRMR-IOSLPCCCSA-N	0	1	1	2	Level 1					507265	20201106_JGI-AK_PS-KM_505892_OakGall_final_QE-HF_HILICZ_USHXG01583_NEG_MSMS_33_Urchin-S4_1_Rg70to1050-CE102040-QlobataAdouglasii-S1_Run20.h5	1.68539						[M+acetate]-	356.103	356.104	0.0007	1.96572	1.6	1.83	1.69	1.72	0.04
17	3-hydroxybutanoic acid//alpha-hydroxyisobutyric acid	3-hydroxybutanoic acid	3-hydroxybutanoic acid//alpha-hydroxyisobutyric acid	WHBMMWSBFZVSSR-GSVOUGTGSA-N//BWLBGMIXKSTLSX-UHFFFAOYSA-N	C4H8O3	negative	104.047	WHBMMWSBFZVSSR-GSVOUGTGSA-N	0.5	1	1	2.5	Level 1				0.5, co-eluting isomers	4.10996e+06	20201106_JGI-AK_PS-KM_505892_OakGall_final_QE-HF_HILICZ_USHXG01583_NEG_MSMS_45_Cone-Ctrl_5_Rg70to1050-CE102040-Qlobata-S1_Run185.h5	1.72263	20201106_JGI-AK_PS-KM_505892_OakGall_final_QE-HF_HILICZ_USHXG01583_NEG_MSMS_71_Cone-S3_7_Rg70to1050-CE205060-QlobataAkingi-S1_Run237.h5	2.07	2	59.013,103.040	0.5939	[M-H]-	103.04	103.04	0.0003	2.4576	1.63	2.3	1.72	1.98	0.25
18	4-hydroxybenzoic acid//salicylic acid	4-hydroxybenzoic acid	4-hydroxybenzoic acid//salicylic acid	FJKROLUGYXJWQN-UHFFFAOYSA-N//YGSDEFSMJLZEOE-UHFFFAOYSA-N	C7H6O3	negative	138.032	FJKROLUGYXJWQN-UHFFFAOYSA-N	1	1	1	3	Exceeds Level 1		4-hydroxybenzoic acid has better RT matching			50881500	20201106_JGI-AK_PS-KM_505892_OakGall_final_QE-HF_HILICZ_USHXG01583_NEG_MSMS_29_Urchin-S3_5_Rg70to1050-CE102040-QlobataAdouglasii-S1_Run167.h5	1.78517	20201106_JGI-AK_PS-KM_505892_OakGall_final_QE-HF_HILICZ_USHXG01583_NEG_MSMS_32_Urchin-S3_8_Rg70to1050-CE205060-QlobataAdouglasii-S1_Run290.h5	1.85	2	93.035,137.024	0.9788	[M-H]-	137.024	137.024	0.0002	1.6022	1.71	2.06	1.79	1.86	0.07
19	homovanillic acid	homovanillic acid			C9H10O4	negative	182.058	QRMZSPFSDQBLIX-UHFFFAOYSA-N	0	1	1	2	Level 1					623314	20201106_JGI-AK_PS-KM_505892_OakGall_final_QE-HF_HILICZ_USHXG01583_NEG_MSMS_5_Urchin-Ctrl_5_Rg70to1050-CE102040-Qlobata-S1_Run191.h5	1.84286						[M-H]-	181.051	181.051	0.0005	2.7841	1.6	2.09	1.84	1.77	0.07
20	azelaic acid	azelaic acid			C9H16O4	negative	188.105	BDJRBEYXGGNYIS-UHFFFAOYSA-N	1	1	1	3	Exceeds Level 1					1.67096e+06	20201106_JGI-AK_PS-KM_505892_OakGall_final_QE-HF_HILICZ_USHXG01583_NEG_MSMS_2_Urchin-Ctrl_2_Rg70to1050-CE102040-Qlobata-S1_Run75.h5	2.17498	20201106_JGI-AK_PS-KM_505892_OakGall_final_QE-HF_HILICZ_USHXG01583_NEG_MSMS_91_ExCtrl_3_Rg70to1050-CE102040-none-S1_Run102.h5	1.81	7	57.034,97.066,123.082,125.097,143.107,169.087,187.098	0.8314	[M-H]-	187.098	187.098	0.0003	1.6513	1.42	2.24	2.17	1.79	0.38
21	pyridoxine	pyridoxine			C8H11NO3	negative	169.074	LXNHXLLTXMVWPM-UHFFFAOYSA-N	1	1	1	3	Exceeds Level 1					9590437	20201106_JGI-AK_PS-KM_505892_OakGall_final_QE-HF_HILICZ_USHXG01583_NEG_MSMS_1_Urchin-Ctrl_1_Rg70to1050-CE102040-Qlobata-S1_Run23.h5	2.19543	20201106_JGI-AK_PS-KM_505892_OakGall_final_QE-HF_HILICZ_USHXG01583_NEG_MSMS_6_Urchin-Ctrl_6_Rg70to1050-CE102040-Qlobata-S1_Run198.h5	2.28	13	92.051,107.038,108.046,110.062,120.046,121.054,122.061,135.033,138.056,150.056,153.043,166.051,168.067	0.8663	[M-H]-	168.067	168.067	0.0004	2.5039	1.84	2.79	2.2	2.25	0.05
22	REMOVE - OTHER ISOMER PREFERRED	4-hydroxyphenylacetic acid	2-hydroxyphenylacetic acid//4-hydroxyphenylacetic acid	IWYDHOAUDWTVEP-SSDOTTSWSA-N//XQXPVVBIMDBYFF-UHFFFAOYSA-N	C8H8O3	negative	152.047	XQXPVVBIMDBYFF-UHFFFAOYSA-N	0.5	1	1	REMOVE - OTHER ISOMER PREFERRED	REMOVE - OTHER ISOMER PREFERRED				better MSMS match to 2-hydroxyphenylacetic acid	5509602	20201106_JGI-AK_PS-KM_505892_OakGall_final_QE-HF_HILICZ_USHXG01583_NEG_MSMS_44_Cone-Ctrl_4_Rg70to1050-CE102040-Qlobata-S1_Run145.h5	2.19967	20201106_JGI-AK_PS-KM_505892_OakGall_final_QE-HF_HILICZ_USHXG01583_NEG_MSMS_44_Cone-Ctrl_4_Rg70to1050-CE102040-Qlobata-S1_Run145.h5	1.8	4	95.014,107.051,123.046,151.040	0.7295	[M-H]-	151.04	151.04	0.0003	2.129	1.66	1.96	2.2	1.83	0.37
23	4-hydroxybenzoic acid//salicylic acid	salicylic acid	4-hydroxybenzoic acid//salicylic acid	FJKROLUGYXJWQN-UHFFFAOYSA-N//YGSDEFSMJLZEOE-UHFFFAOYSA-N	C7H6O3	negative	138.032	YGSDEFSMJLZEOE-UHFFFAOYSA-N	1	1	1	3	Exceeds Level 1					50881500	20201106_JGI-AK_PS-KM_505892_OakGall_final_QE-HF_HILICZ_USHXG01583_NEG_MSMS_29_Urchin-S3_5_Rg70to1050-CE102040-QlobataAdouglasii-S1_Run167.h5	2.23328	20201106_JGI-AK_PS-KM_505892_OakGall_final_QE-HF_HILICZ_USHXG01583_NEG_MSMS_37_Urchin-S4_5_Rg70to1050-CE102040-QlobataAdouglasii-S1_Run173.h5	1.86	2	93.035,137.025	0.9886	[M-H]-	137.024	137.024	0.0002	1.6052	1.73	2.09	2.23	1.86	0.37
24	2-methylmaleic acid	2-methylmaleic acid			C5H6O4	negative	130.027	HNEGQIOMVPPMNR-IHWYPQMZSA-N	1	1	1	3	Exceeds Level 1					24100262	20201106_JGI-AK_PS-KM_505892_OakGall_final_QE-HF_HILICZ_USHXG01583_NEG_MSMS_2_Urchin-Ctrl_2_Rg70to1050-CE102040-Qlobata-S1_Run75.h5	2.2581	20201106_JGI-AK_PS-KM_505892_OakGall_final_QE-HF_HILICZ_USHXG01583_NEG_MSMS_94_ExCtrl_6_Rg70to1050-CE102040-none-S1_Run219.h5	2.75	2	85.030,129.019	0.8692	[M-H]-	129.019	129.019	0.0003	2.5707	2.12	2.87	2.26	2.66	0.4
25	maleic acid	maleic acid			C4H4O4	negative	116.011	VZCYOOQTPOCHFL-UPHRSURJSA-N	1	1	1	3	Exceeds Level 1				1, co-eluting metablite w/ nearby m/z, matching peaks	2.58914e+06	20201106_JGI-AK_PS-KM_505892_OakGall_final_QE-HF_HILICZ_USHXG01583_NEG_MSMS_3_Urchin-Ctrl_3_Rg70to1050-CE102040-Qlobata-S1_Run106.h5	2.3989	20201106_JGI-AK_PS-KM_505892_OakGall_final_QE-HF_HILICZ_USHXG01583_NEG_MSMS_3_Urchin-Ctrl_3_Rg70to1050-CE102040-Qlobata-S1_Run106.h5	2.21	2	71.014,115.004	0.4785	[M-H]-	115.004	115.004	0.0003	2.1836	1.9	2.46	2.4	2.2	0.2
26	adenine	adenine			C5H5N5	negative	135.054	GFFGJBXGBJISGV-UHFFFAOYSA-N	1	1	1	3	Exceeds Level 1					15551734	20201106_JGI-AK_PS-KM_505892_OakGall_final_QE-HF_HILICZ_USHXG01583_NEG_MSMS_82_Cone-S5_2_Rg70to1050-CE102040-QlobataAkingi-S1_Run84.h5	2.54855	20201106_JGI-AK_PS-KM_505892_OakGall_final_QE-HF_HILICZ_USHXG01583_NEG_MSMS_78_Cone-S4_6_Rg70to1050-CE102040-QlobataAkingi-S1_Run216.h5	2.68	3	92.025,107.037,134.048	0.9639	[M-H]-	134.047	134.047	0.0003	1.9526	2.21	2.9	2.55	2.68	0.13
27	lyxose//ribose	lyxose	lyxose//ribose	SRBFZHDQGSBBOR-AGQMPKSLSA-N//HMFHBZSHGGEWLO-SOOFDHNKSA-N	C5H10O5	negative	150.053	SRBFZHDQGSBBOR-AGQMPKSLSA-N	0	1	1	2	Level 1					3.02916e+06	20201106_JGI-AK_PS-KM_505892_OakGall_final_QE-HF_HILICZ_USHXG01583_NEG_MSMS_34_Urchin-S4_2_Rg70to1050-CE102040-QlobataAdouglasii-S1_Run60.h5	2.69794						[M-H]-	149.046	149.046	0.0002	1.306	2.07	2.94	2.7	2.54	0.16
28	3-hydroxybutanoic acid//alpha-hydroxyisobutyric acid	alpha-hydroxyisobutyric acid	3-hydroxybutanoic acid//alpha-hydroxyisobutyric acid	WHBMMWSBFZVSSR-GSVOUGTGSA-N//BWLBGMIXKSTLSX-UHFFFAOYSA-N	C4H8O3	negative	104.047	BWLBGMIXKSTLSX-UHFFFAOYSA-N	0.5	1	1	2.5	Level 1				1, probably missing fragments because low intensity	4.10996e+06	20201106_JGI-AK_PS-KM_505892_OakGall_final_QE-HF_HILICZ_USHXG01583_NEG_MSMS_45_Cone-Ctrl_5_Rg70to1050-CE102040-Qlobata-S1_Run185.h5	2.73108	20201106_JGI-AK_PS-KM_505892_OakGall_final_QE-HF_HILICZ_USHXG01583_NEG_MSMS_45_Cone-Ctrl_5_Rg70to1050-CE102040-Qlobata-S1_Run185.h5	2.28	4	57.034,59.014,85.030,103.040	0.7386	[M-H]-	103.04	103.04	0.0003	2.4593	1.86	2.96	2.73	2.32	0.41
29	xanthine	xanthine			C5H4N4O2	negative	152.033	LRFVTYWOQMYALW-UHFFFAOYSA-N	1	1	1	3	Exceeds Level 1					9316091	20201106_JGI-AK_PS-KM_505892_OakGall_final_QE-HF_HILICZ_USHXG01583_NEG_MSMS_86_Cone-S5_6_Rg70to1050-CE102040-QlobataAkingi-S1_Run210.h5	2.75617	20201106_JGI-AK_PS-KM_505892_OakGall_final_QE-HF_HILICZ_USHXG01583_NEG_MSMS_30_Urchin-S3_6_Rg70to1050-CE102040-QlobataAdouglasii-S1_Run204.h5	2.67	3	108.021,126.031,151.026	0.9172	[M-H]-	151.026	151.026	0.0002	1.32427	2.52	3.01	2.76	2.78	0.02
30	lyxose//ribose	ribose	lyxose//ribose	SRBFZHDQGSBBOR-AGQMPKSLSA-N//HMFHBZSHGGEWLO-SOOFDHNKSA-N	C5H10O5	negative	150.053	HMFHBZSHGGEWLO-SOOFDHNKSA-N	0	1	1	2	Level 1					3.02916e+06	20201106_JGI-AK_PS-KM_505892_OakGall_final_QE-HF_HILICZ_USHXG01583_NEG_MSMS_34_Urchin-S4_2_Rg70to1050-CE102040-QlobataAdouglasii-S1_Run60.h5	2.78124						[M-H]-	149.046	149.046	0.0001	0.862	2.07	2.96	2.78	2.54	0.24
31	rhamnose	rhamnose			C6H12O5	negative	164.068	SHZGCJCMOBCMKK-JFNONXLTSA-N	0	1	1	2	Level 1					867434	20201106_JGI-AK_PS-KM_505892_OakGall_final_QE-HF_HILICZ_USHXG01583_NEG_MSMS_41_Cone-Ctrl_1_Rg70to1050-CE102040-Qlobata-S1_Run26.h5	2.82702						[M-H]-	163.061	163.061	0.0004	2.4907	2.5	3.02	2.83	2.78	0.05
32	4-pyridoxic acid	4-pyridoxic acid			C8H9NO4	negative	183.053	HXACOUQIXZGNBF-UHFFFAOYSA-N	1	1	1	3	Exceeds Level 1					112973360	20201106_JGI-AK_PS-KM_505892_OakGall_final_QE-HF_HILICZ_USHXG01583_NEG_MSMS_3_Urchin-Ctrl_3_Rg70to1050-CE102040-Qlobata-S1_Run106.h5	2.8972	20201106_JGI-AK_PS-KM_505892_OakGall_final_QE-HF_HILICZ_USHXG01583_NEG_MSMS_1_Urchin-Ctrl_1_Rg70to1050-CE102040-Qlobata-S1_Run23.h5	3.14	8	92.051,94.030,108.046,120.046,122.025,136.040,138.056,182.046	0.8999	[M-H]-	182.046	182.046	0.0004	2.1306	2.89	3.66	2.9	3.27	0.37
33	ethylmalonic acid	ethylmalonic acid			C5H8O4	negative	132.042	UKFXDFUAPNAMPJ-UHFFFAOYSA-N	0	1	1	2	Level 1					3.69192e+06	20201106_JGI-AK_PS-KM_505892_OakGall_final_QE-HF_HILICZ_USHXG01583_NEG_MSMS_5_Urchin-Ctrl_5_Rg70to1050-CE102040-Qlobata-S1_Run191.h5	2.90174	20201106_JGI-AK_PS-KM_505892_OakGall_final_QE-HF_HILICZ_USHXG01583_NEG_MSMS_52_Cone-S1_4_Rg70to1050-CE102040-QlobataAkingi-S1_Run139.h5	2.59	1	87.045	0	[M-H]-	131.035	131.035	0.0003	2.5556	2.5	3.01	2.9	2.63	0.28
34	uridine	uridine			C9H12N2O6	negative	244.07	DRTQHJPVMGBUCF-XVFCMESISA-N	1	1	1	3	Exceeds Level 1					12783084	20201106_JGI-AK_PS-KM_505892_OakGall_final_QE-HF_HILICZ_USHXG01583_NEG_MSMS_65_Cone-S3_1_Rg70to1050-CE102040-QlobataAkingi-S1_Run17.h5	2.91793	20201106_JGI-AK_PS-KM_505892_OakGall_final_QE-HF_HILICZ_USHXG01583_NEG_MSMS_82_Cone-S5_2_Rg70to1050-CE102040-QlobataAkingi-S1_Run84.h5	3.04	18	66.035,82.030,94.030,96.046,108.046,110.025,111.020,117.020,122.025,124.041,132.031,138.019,140.036,152.036,153.031,182.047,200.057,243.063	0.8802	[M-H]-	243.062	243.062	0	0.1925	2.42	3.42	2.92	2.96	0.04
35	3-hydroxybenzoic acid	3-hydroxybenzoic acid			C7H6O3	negative	138.032	IJFXRHURBJZNAO-UHFFFAOYSA-N	1	1	1	3	Exceeds Level 1					180687648	20201106_JGI-AK_PS-KM_505892_OakGall_final_QE-HF_HILICZ_USHXG01583_NEG_MSMS_45_Cone-Ctrl_5_Rg70to1050-CE102040-Qlobata-S1_Run185.h5	2.99313	20201106_JGI-AK_PS-KM_505892_OakGall_final_QE-HF_HILICZ_USHXG01583_NEG_MSMS_7_Urchin-Ctrl_7_Rg70to1050-CE205060-Qlobata-S1_Run250.h5	2.47	2	93.035,137.025	0.9638	[M-H]-	137.024	137.025	0.0004	2.9573	2.36	2.92	2.99	2.67	0.32
36	REMOVE - USE OTHER ADDUCT	adenosine	adenosine [M+acetate]-//adenosine [M-H]-	OIRDTQYFTABQOQ-KQYNXXCUSA-N//OIRDTQYFTABQOQ-KQYNXXCUSA-N	C10H13N5O4	negative	267.097	OIRDTQYFTABQOQ-KQYNXXCUSA-N	0	1	1	REMOVE - USE OTHER ADDUCT	REMOVE - USE OTHER ADDUCT		other adduct more intense and has MSMS			1051607	20201106_JGI-AK_PS-KM_505892_OakGall_final_QE-HF_HILICZ_USHXG01583_NEG_MSMS_86_Cone-S5_6_Rg70to1050-CE102040-QlobataAkingi-S1_Run210.h5	3.10535						[M-H]-	266.089	266.089	0.0009	3.5442	2.88	3.61	3.11	3.25	0.15
37	adenosine	adenosine	adenosine [M+acetate]-//adenosine [M-H]-	OIRDTQYFTABQOQ-KQYNXXCUSA-N//OIRDTQYFTABQOQ-KQYNXXCUSA-N	C10H13N5O4	negative	267.097	OIRDTQYFTABQOQ-KQYNXXCUSA-N	1	1	1	3	Exceeds Level 1					2785002	20201106_JGI-AK_PS-KM_505892_OakGall_final_QE-HF_HILICZ_USHXG01583_NEG_MSMS_86_Cone-S5_6_Rg70to1050-CE102040-QlobataAkingi-S1_Run210.h5	3.11782	20201106_JGI-AK_PS-KM_505892_OakGall_final_QE-HF_HILICZ_USHXG01583_NEG_MSMS_86_Cone-S5_6_Rg70to1050-CE102040-QlobataAkingi-S1_Run210.h5	3.12	4	59.014,134.048,266.090,326.188	0.7558	[M+acetate]-	326.111	326.111	0.0002	0.613289	2.88	3.33	3.12	3.15	0.04
38	hypoxanthine	hypoxanthine			C5H4N4O	negative	136.039	FDGQSTZJBFJUBT-UHFFFAOYSA-N	0	0.5	1	1.5	Putative					1.1538e+06	20201106_JGI-AK_PS-KM_505892_OakGall_final_QE-HF_HILICZ_USHXG01583_NEG_MSMS_6_Urchin-Ctrl_6_Rg70to1050-CE102040-Qlobata-S1_Run198.h5	3.12963						[M-H]-	135.031	135.03	0.001	7.6653	2.46	3.63	3.13	3.11	0.02
39	erythritol	erythritol			C4H10O4	negative	122.058	UNXHWFMMPAWVPI-ZXZARUISSA-N	0	1	1	2	Level 1					592818	20201106_JGI-AK_PS-KM_505892_OakGall_final_QE-HF_HILICZ_USHXG01583_NEG_MSMS_44_Cone-Ctrl_4_Rg70to1050-CE102040-Qlobata-S1_Run145.h5	3.17973						[M-H]-	121.051	121.051	0.0001	0.826101	2.84	3.39	3.18	3.11	0.07
40	gulonic acid gama-lactone	gulonic acid gama-lactone			C6H10O6	negative	178.048	SXZYCXMUPBBULW-SKNVOMKLSA-N	1	1	1	3	Exceeds Level 1					8847691	20201106_JGI-AK_PS-KM_505892_OakGall_final_QE-HF_HILICZ_USHXG01583_NEG_MSMS_34_Urchin-S4_2_Rg70to1050-CE102040-QlobataAdouglasii-S1_Run60.h5	3.30063	20201106_JGI-AK_PS-KM_505892_OakGall_final_QE-HF_HILICZ_USHXG01583_NEG_MSMS_81_Cone-S5_1_Rg70to1050-CE102040-QlobataAkingi-S1_Run47.h5	3.34	23	57.034,58.006,59.014,68.998,69.034,71.014,72.993,75.009,83.014,85.030,87.009,89.025,97.030,99.009,101.025,111.009,113.025,117.020,129.020,131.035,141.020,159.030,177.041	0.8702	[M-H]-	177.04	177.041	0.0004	2.1259	2.99	3.49	3.3	3.23	0.07
41	caffeic acid	caffeic acid			C9H8O4	negative	180.042	QAIPRVGONGVQAS-RQOWECAXSA-N	1	1	1	3	Exceeds Level 1					1.39358e+06	20201106_JGI-AK_PS-KM_505892_OakGall_final_QE-HF_HILICZ_USHXG01583_NEG_MSMS_86_Cone-S5_6_Rg70to1050-CE102040-QlobataAkingi-S1_Run210.h5	3.32935	20201106_JGI-AK_PS-KM_505892_OakGall_final_QE-HF_HILICZ_USHXG01583_NEG_MSMS_76_Cone-S4_4_Rg70to1050-CE102040-QlobataAkingi-S1_Run158.h5	3.39	2	135.045,179.036	0.9445	[M-H]-	179.035	179.035	0.0003	1.4258	2.99	3.65	3.33	3.27	0.06
42	methyl beta-galactoside	methyl beta-galactoside			C7H14O6	negative	194.079	HOVAGTYPODGVJG-VOQCIKJUSA-N	0	1	1	2	Level 1					1.20327e+06	20201106_JGI-AK_PS-KM_505892_OakGall_final_QE-HF_HILICZ_USHXG01583_NEG_MSMS_5_Urchin-Ctrl_5_Rg70to1050-CE102040-Qlobata-S1_Run191.h5	3.45815						[M-H]-	193.072	193.072	0.0002	0.9674	3.04	4.06	3.46	3.56	0.1
43	2-deoxy-glucose	2-deoxy-glucose	2-deoxy-glucose//6-deoxy-galactose	PMMURAAUARKVCB-CERMHHMHSA-N//SHZGCJCMOBCMKK-DHVFOXMCSA-N	C6H12O5	negative	164.068	PMMURAAUARKVCB-CERMHHMHSA-N	0	1	1	2	Level 1					469384	20201106_JGI-AK_PS-KM_505892_OakGall_final_QE-HF_HILICZ_USHXG01583_NEG_MSMS_77_Cone-S4_5_Rg70to1050-CE102040-QlobataAkingi-S1_Run194.h5	3.76984						[M-H]-	163.061	163.061	0.0003	1.7535	3.54	3.88	3.77	3.79	0.02
44	2,3-dihydroxybenzoic acid	2,3-dihydroxybenzoic acid			C7H6O4	negative	154.027	GLDQAMYCGOIJDV-UHFFFAOYSA-N	1	1	1	3	Exceeds Level 1					31262400	20201106_JGI-AK_PS-KM_505892_OakGall_final_QE-HF_HILICZ_USHXG01583_NEG_MSMS_22_Urchin-S2_6_Rg70to1050-CE102040-QlobataAdouglasii-S1_Run213.h5	3.89054	20201106_JGI-AK_PS-KM_505892_OakGall_final_QE-HF_HILICZ_USHXG01583_NEG_MSMS_92_ExCtrl_4_Rg70to1050-CE102040-none-S1_Run127.h5	3.84	4	81.034,108.022,109.030,153.020	0.7585	[M-H]-	153.019	153.019	0.0003	1.8222	3.59	3.85	3.89	3.78	0.11
45	arabinose//lyxose//xylose	lyxose	arabinose//lyxose//xylose//xylose	PYMYPHUHKUWMLA-WDCZJNDASA-N//SRBFZHDQGSBBOR-AGQMPKSLSA-N//SRBFZHDQGSBBOR-IOVATXLUSA-N//SRBFZHDQGSBBOR-IOVATXLUSA-N	C5H10O5	negative	150.053	SRBFZHDQGSBBOR-AGQMPKSLSA-N	0	1	1	2	Level 1					578888	20201106_JGI-AK_PS-KM_505892_OakGall_final_QE-HF_HILICZ_USHXG01583_NEG_MSMS_86_Cone-S5_6_Rg70to1050-CE102040-QlobataAkingi-S1_Run210.h5	3.9488						[M-H]-	149.046	149.046	0.0002	1.5934	3.45	4.45	3.95	4.28	0.34
46	arabinose//lyxose//xylose	arabinose	arabinose//lyxose//xylose//xylose	PYMYPHUHKUWMLA-WDCZJNDASA-N//SRBFZHDQGSBBOR-AGQMPKSLSA-N//SRBFZHDQGSBBOR-IOVATXLUSA-N//SRBFZHDQGSBBOR-IOVATXLUSA-N	C5H10O5	negative	150.053	PYMYPHUHKUWMLA-WDCZJNDASA-N	0	1	1	2	Level 1					578888	20201106_JGI-AK_PS-KM_505892_OakGall_final_QE-HF_HILICZ_USHXG01583_NEG_MSMS_86_Cone-S5_6_Rg70to1050-CE102040-QlobataAkingi-S1_Run210.h5	3.98666						[M-H]-	149.046	149.046	0.0003	1.6933	3.49	4.49	3.99	4.31	0.33
47	arabinose//lyxose//xylose	xylose	arabinose//lyxose//xylose [M-H]-//xylose [M-H]-	PYMYPHUHKUWMLA-WDCZJNDASA-N//SRBFZHDQGSBBOR-AGQMPKSLSA-N//SRBFZHDQGSBBOR-IOVATXLUSA-N//SRBFZHDQGSBBOR-IOVATXLUSA-N	C5H10O5	negative	150.053	SRBFZHDQGSBBOR-IOVATXLUSA-N	0	1	1	2	Level 1					578888	20201106_JGI-AK_PS-KM_505892_OakGall_final_QE-HF_HILICZ_USHXG01583_NEG_MSMS_86_Cone-S5_6_Rg70to1050-CE102040-QlobataAkingi-S1_Run210.h5	4.01575						[M-H]-	149.046	149.046	0.0002	1.5297	3.52	4.52	4.02	4.33	0.31
48	2,5-dihydroxybenzoic acid//3,4-dihydroxybenzoic acid	3,4-dihydroxybenzoic acid	2,5-dihydroxybenzoic acid//3,4-dihydroxybenzoic acid	WXTMDXOMEHJXQO-UHFFFAOYSA-N//YQUVCSBJEUQKSH-UHFFFAOYSA-N	C7H6O4	negative	154.027	YQUVCSBJEUQKSH-UHFFFAOYSA-N	1	1	1	3	Exceeds Level 1					375214624	20201106_JGI-AK_PS-KM_505892_OakGall_final_QE-HF_HILICZ_USHXG01583_NEG_MSMS_5_Urchin-Ctrl_5_Rg70to1050-CE102040-Qlobata-S1_Run191.h5	4.21521	20201106_JGI-AK_PS-KM_505892_OakGall_final_QE-HF_HILICZ_USHXG01583_NEG_MSMS_48_Cone-Ctrl_8_Rg70to1050-CE205060-Qlobata-S1_Run274.h5	4.43	6	65.040,81.035,91.019,108.022,109.030,153.020	0.9292	[M-H]-	153.019	153.019	0.0002	1.1418	4.26	4.72	4.22	4.54	0.32
49	6-deoxy-galactose	6-deoxy-galactose	2-deoxy-glucose//6-deoxy-galactose	PMMURAAUARKVCB-CERMHHMHSA-N//SHZGCJCMOBCMKK-DHVFOXMCSA-N	C6H12O5	negative	164.068	SHZGCJCMOBCMKK-DHVFOXMCSA-N	0	1	1	2	Level 1					801474	20201106_JGI-AK_PS-KM_505892_OakGall_final_QE-HF_HILICZ_USHXG01583_NEG_MSMS_5_Urchin-Ctrl_5_Rg70to1050-CE102040-Qlobata-S1_Run191.h5	4.29885						[M-H]-	163.061	163.061	0.0002	1.4612	3.8	4.38	4.3	4.27	0.03
50	4-methylcatechol	4-methylcatechol			C7H8O2	negative	124.052	ZBCATMYQYDCTIZ-UHFFFAOYSA-N	0	1	1	2	Level 1					1.00979e+06	20201106_JGI-AK_PS-KM_505892_OakGall_final_QE-HF_HILICZ_USHXG01583_NEG_MSMS_42_Cone-Ctrl_2_Rg70to1050-CE102040-Qlobata-S1_Run66.h5	4.63596						[M-H]-	123.045	123.045	0.0001	1.1706	4.45	5.14	4.64	4.9	0.27
51	2,5-dihydroxybenzoic acid//3,4-dihydroxybenzoic acid	2,5-dihydroxybenzoic acid	2,5-dihydroxybenzoic acid//3,4-dihydroxybenzoic acid	WXTMDXOMEHJXQO-UHFFFAOYSA-N//YQUVCSBJEUQKSH-UHFFFAOYSA-N	C7H6O4	negative	154.027	WXTMDXOMEHJXQO-UHFFFAOYSA-N	1	1	1	3	Exceeds Level 1					375214624	20201106_JGI-AK_PS-KM_505892_OakGall_final_QE-HF_HILICZ_USHXG01583_NEG_MSMS_5_Urchin-Ctrl_5_Rg70to1050-CE102040-Qlobata-S1_Run191.h5	4.68532	20201106_JGI-AK_PS-KM_505892_OakGall_final_QE-HF_HILICZ_USHXG01583_NEG_MSMS_8_Urchin-Ctrl_8_Rg70to1050-CE205060-Qlobata-S1_Run280.h5	4.48	6	69.034,81.035,83.005,108.022,109.030,153.020	0.7352	[M-H]-	153.019	153.019	0.0002	1.1352	4.19	4.74	4.69	4.53	0.16
52	REMOVE - DUPLICATE	xylose	arabinose//lyxose//xylose [M-H]-//xylose [M-H]-	PYMYPHUHKUWMLA-WDCZJNDASA-N//SRBFZHDQGSBBOR-AGQMPKSLSA-N//SRBFZHDQGSBBOR-IOVATXLUSA-N//SRBFZHDQGSBBOR-IOVATXLUSA-N	C5H10O5	negative	150.053	SRBFZHDQGSBBOR-IOVATXLUSA-N	0	1	1	REMOVE - DUPLICATE	REMOVE - DUPLICATE					1.09974e+06	20201106_JGI-AK_PS-KM_505892_OakGall_final_QE-HF_HILICZ_USHXG01583_NEG_MSMS_73_Cone-S4_1_Rg70to1050-CE102040-QlobataAkingi-S1_Run32.h5	4.6857						[M-H]-	149.046	149.046	0.0002	1.2053	4.19	5.19	4.69	4.97	0.28
53	mevalonic acid	mevalonic acid			C6H12O4	negative	148.074	KJTLQQUUPVSXIM-UHFFFAOYSA-N	1	1	1	3	Exceeds Level 1			peak shape messy		986661	20201106_JGI-AK_PS-KM_505892_OakGall_final_QE-HF_HILICZ_USHXG01583_NEG_MSMS_42_Cone-Ctrl_2_Rg70to1050-CE102040-Qlobata-S1_Run66.h5	4.88879	20201106_JGI-AK_PS-KM_505892_OakGall_final_QE-HF_HILICZ_USHXG01583_NEG_MSMS_42_Cone-Ctrl_2_Rg70to1050-CE102040-Qlobata-S1_Run66.h5	4.43	3	57.034,59.014,147.067	0.7633	[M-H]-	147.066	147.066	0.0002	1.5086	4.39	5.05	4.89	4.79	0.09
54	malonic acid	malonic acid			C3H4O4	negative	104.011	OFOBLEOULBTSOW-UHFFFAOYSA-N	1	1	1	3	Exceeds Level 1					44699676	20201106_JGI-AK_PS-KM_505892_OakGall_final_QE-HF_HILICZ_USHXG01583_NEG_MSMS_30_Urchin-S3_6_Rg70to1050-CE102040-QlobataAdouglasii-S1_Run204.h5	4.90615	20201106_JGI-AK_PS-KM_505892_OakGall_final_QE-HF_HILICZ_USHXG01583_NEG_MSMS_88_Cone-S5_8_Rg70to1050-CE205060-QlobataAkingi-S1_Run293.h5	4.75	2	59.013,103.004	0.9902	[M-H]-	103.004	103.004	0.0002	1.5724	4.5	5.3	4.91	4.86	0.04
55	arabitol//ribitol//xylitol	ribitol	arabitol//ribitol//xylitol	HEBKCHPVOIAQTA-IMJSIDKUSA-N//HEBKCHPVOIAQTA-ZXFHETKHSA-N//HEBKCHPVOIAQTA-NGQZWQHPSA-N	C5H12O5	negative	152.068	HEBKCHPVOIAQTA-ZXFHETKHSA-N	1	1	1	3	Exceeds Level 1	isomers cannot be differentiated	includes all peaks in range			42361704	20201106_JGI-AK_PS-KM_505892_OakGall_final_QE-HF_HILICZ_USHXG01583_NEG_MSMS_46_Cone-Ctrl_6_Rg70to1050-CE102040-Qlobata-S1_Run225.h5	4.94383	20201106_JGI-AK_PS-KM_505892_OakGall_final_QE-HF_HILICZ_USHXG01583_NEG_MSMS_48_Cone-Ctrl_8_Rg70to1050-CE205060-Qlobata-S1_Run274.h5	5.12	19	55.019,57.034,58.006,59.014,71.014,72.993,73.029,75.009,83.014,85.029,87.009,89.024,101.025,113.025,119.035,131.035,133.051,149.046,151.061	0.9072	[M-H]-	151.061	151.061	0.0002	1.0825	4.44	5.44	4.94	5.23	0.28
56	allantoin	allantoin			C4H6N4O3	negative	158.044	POJWUDADGALRAB-UHFFFAOYSA-N	1	1	1	3	Exceeds Level 1					8.16901e+06	20201106_JGI-AK_PS-KM_505892_OakGall_final_QE-HF_HILICZ_USHXG01583_NEG_MSMS_42_Cone-Ctrl_2_Rg70to1050-CE102040-Qlobata-S1_Run66.h5	4.95244	20201106_JGI-AK_PS-KM_505892_OakGall_final_QE-HF_HILICZ_USHXG01583_NEG_MSMS_78_Cone-S4_6_Rg70to1050-CE102040-QlobataAkingi-S1_Run216.h5	5.04	6	59.025,71.025,97.005,114.031,140.010,157.037	0.7709	[M-H]-	157.037	157.037	0.0002	1.27359	4.74	5.29	4.95	5.05	0.1
57	arabitol//ribitol//xylitol	xylitol	arabitol//ribitol//xylitol	HEBKCHPVOIAQTA-IMJSIDKUSA-N//HEBKCHPVOIAQTA-ZXFHETKHSA-N//HEBKCHPVOIAQTA-NGQZWQHPSA-N	C5H12O5	negative	152.068	HEBKCHPVOIAQTA-NGQZWQHPSA-N	1	1	1	3	Exceeds Level 1	isomers cannot be differentiated	includes all peaks in range			42361704	20201106_JGI-AK_PS-KM_505892_OakGall_final_QE-HF_HILICZ_USHXG01583_NEG_MSMS_46_Cone-Ctrl_6_Rg70to1050-CE102040-Qlobata-S1_Run225.h5	5.03128	20201106_JGI-AK_PS-KM_505892_OakGall_final_QE-HF_HILICZ_USHXG01583_NEG_MSMS_46_Cone-Ctrl_6_Rg70to1050-CE102040-Qlobata-S1_Run225.h5	5.14	23	55.019,57.034,58.006,59.014,69.035,71.014,72.993,73.029,75.009,83.014,85.030,86.001,87.009,89.025,91.040,101.025,103.040,113.025,119.035,131.035,133.051,149.046,151.062	0.9017	[M-H]-	151.061	151.061	0.0002	1.0891	4.41	5.53	5.03	5.23	0.2
58	glyceraldehyde//lactic acid	glyceraldehyde	glyceraldehyde//lactic acid	MNQZXJOMYWMBOU-UHFFFAOYSA-N//JVTAAEKCZFNVCJ-REOHCLBHSA-N	C3H6O3	negative	90.0317	MNQZXJOMYWMBOU-UHFFFAOYSA-N	1	1	1	3	Exceeds Level 1		isomers cannot be differentiated			92679816	20201106_JGI-AK_PS-KM_505892_OakGall_final_QE-HF_HILICZ_USHXG01583_NEG_MSMS_66_Cone-S3_2_Rg70to1050-CE102040-QlobataAkingi-S1_Run63.h5	5.04822	20201106_JGI-AK_PS-KM_505892_OakGall_final_QE-HF_HILICZ_USHXG01583_NEG_MSMS_16_Urchin-S1_8_Rg70to1050-CE205060-QlobataAdouglasii-S1_Run277.h5	5.11	2	71.014,89.024	0.993	[M-H]-	89.0244	89.0244	0.0001	0.6065	3.85	5.45	5.05	5.1	0.05
59	glyceraldehyde//lactic acid	lactic acid	glyceraldehyde//lactic acid	MNQZXJOMYWMBOU-UHFFFAOYSA-N//JVTAAEKCZFNVCJ-REOHCLBHSA-N	C3H6O3	negative	90.0317	JVTAAEKCZFNVCJ-REOHCLBHSA-N	1	1	1	3	Exceeds Level 1		isomers cannot be differentiated			92679816	20201106_JGI-AK_PS-KM_505892_OakGall_final_QE-HF_HILICZ_USHXG01583_NEG_MSMS_66_Cone-S3_2_Rg70to1050-CE102040-QlobataAkingi-S1_Run63.h5	5.07214	20201106_JGI-AK_PS-KM_505892_OakGall_final_QE-HF_HILICZ_USHXG01583_NEG_MSMS_11_Urchin-S1_3_Rg70to1050-CE102040-QlobataAdouglasii-S1_Run109.h5	4.22	2	71.014,89.024	0.9717	[M-H]-	89.0244	89.0244	0.0001	0.6268	3.82	5.44	5.07	5.08	0.01
60	arabitol//ribitol//xylitol	arabitol	arabitol//ribitol//xylitol	HEBKCHPVOIAQTA-IMJSIDKUSA-N//HEBKCHPVOIAQTA-ZXFHETKHSA-N//HEBKCHPVOIAQTA-NGQZWQHPSA-N	C5H12O5	negative	152.068	HEBKCHPVOIAQTA-IMJSIDKUSA-N	1	1	1	3	Exceeds Level 1	isomers cannot be differentiated	includes all peaks in range			42361704	20201106_JGI-AK_PS-KM_505892_OakGall_final_QE-HF_HILICZ_USHXG01583_NEG_MSMS_46_Cone-Ctrl_6_Rg70to1050-CE102040-Qlobata-S1_Run225.h5	5.36365	20201106_JGI-AK_PS-KM_505892_OakGall_final_QE-HF_HILICZ_USHXG01583_NEG_MSMS_46_Cone-Ctrl_6_Rg70to1050-CE102040-Qlobata-S1_Run225.h5	5.14	21	55.019,57.034,58.006,59.014,71.014,72.993,73.029,75.009,83.014,85.030,87.009,89.025,99.009,101.025,103.040,113.025,119.035,131.035,133.051,149.046,151.062	0.9153	[M-H]-	151.061	151.061	0.0002	1.098	4.41	5.56	5.36	5.23	0.14
61	3-(4-hydroxyphenyl)lactic acid	3-(4-hydroxyphenyl)lactic acid			C9H10O4	negative	182.058	JVGVDSSUAVXRDY-UHFFFAOYSA-N	0	1	1	2	Level 1					1.53233e+06	20201106_JGI-AK_PS-KM_505892_OakGall_final_QE-HF_HILICZ_USHXG01583_NEG_MSMS_11_Urchin-S1_3_Rg70to1050-CE102040-QlobataAdouglasii-S1_Run109.h5	5.90094						[M-H]-	181.051	181.051	0.0004	1.9527	5.24	6.11	5.9	5.76	0.14
62	3-methoxy-4-hydroxymandelic acid	3-methoxy-4-hydroxymandelic acid			C9H10O5	negative	198.053	CGQCWMIAEPEHNQ-QMMMGPOBSA-N	0	1	1	2	Level 1					2.14414e+06	20201106_JGI-AK_PS-KM_505892_OakGall_final_QE-HF_HILICZ_USHXG01583_NEG_MSMS_44_Cone-Ctrl_4_Rg70to1050-CE102040-Qlobata-S1_Run145.h5	6.15526						[M-H]-	197.046	197.046	0	0.1037	5.47	6.52	6.16	5.84	0.31
63	pyruvic acid	pyruvic acid			C3H4O3	negative	88.016	LCTONWCANYUPML-UHFFFAOYSA-N	1	1	1	3	Exceeds Level 1					9689424	20201106_JGI-AK_PS-KM_505892_OakGall_final_QE-HF_HILICZ_USHXG01583_NEG_MSMS_67_Cone-S3_3_Rg70to1050-CE102040-QlobataAkingi-S1_Run90.h5	6.20614	20201106_JGI-AK_PS-KM_505892_OakGall_final_QE-HF_HILICZ_USHXG01583_NEG_MSMS_57_Cone-S2_1_Rg70to1050-CE102040-QlobataAkingi-S1_Run41.h5	5.85	2	59.013,87.009	0.9321	[M-H]-	87.0087	87.0087	0	0.3405	5.39	6.51	6.21	5.77	0.44
64	guanine	guanine			C5H5N5O	negative	151.049	UYTPUPDQBNUYGX-UHFFFAOYSA-N	1	1	1	3	Exceeds Level 1					23931400	20201106_JGI-AK_PS-KM_505892_OakGall_final_QE-HF_HILICZ_USHXG01583_NEG_MSMS_2_Urchin-Ctrl_2_Rg70to1050-CE102040-Qlobata-S1_Run75.h5	6.2637	20201106_JGI-AK_PS-KM_505892_OakGall_final_QE-HF_HILICZ_USHXG01583_NEG_MSMS_2_Urchin-Ctrl_2_Rg70to1050-CE102040-Qlobata-S1_Run75.h5	6.37	10	66.009,78.010,82.041,90.010,107.037,108.021,126.031,133.016,150.043,151.026	0.9392	[M-H]-	150.042	150.042	0.0002	1.33296	6.1	6.76	6.26	6.38	0.12
65	2'-deoxyguanosine	2'-deoxyguanosine			C10H13N5O4	negative	267.097	YKBGVTZYEHREMT-KVQBGUIXSA-N	1	1	1	3	Exceeds Level 1					5.78416e+06	20201106_JGI-AK_PS-KM_505892_OakGall_final_QE-HF_HILICZ_USHXG01583_NEG_MSMS_30_Urchin-S3_6_Rg70to1050-CE102040-QlobataAdouglasii-S1_Run204.h5	6.86841	20201106_JGI-AK_PS-KM_505892_OakGall_final_QE-HF_HILICZ_USHXG01583_NEG_MSMS_30_Urchin-S3_6_Rg70to1050-CE102040-QlobataAdouglasii-S1_Run204.h5	6.98	6	107.037,108.020,133.016,150.042,176.058,266.090	0.8852	[M-H]-	266.089	266.089	0.0001	0.56	6.82	7.18	6.87	7.06	0.19
66	cytidine	cytidine			C9H13N3O5	negative	243.086	UHDGCWIWMRVCDJ-XVFCMESISA-N	1	1	1	3	Exceeds Level 1					4.75799e+06	20201106_JGI-AK_PS-KM_505892_OakGall_final_QE-HF_HILICZ_USHXG01583_NEG_MSMS_86_Cone-S5_6_Rg70to1050-CE102040-QlobataAkingi-S1_Run210.h5	6.92741	20201106_JGI-AK_PS-KM_505892_OakGall_final_QE-HF_HILICZ_USHXG01583_NEG_MSMS_75_Cone-S4_3_Rg70to1050-CE102040-QlobataAkingi-S1_Run99.h5	6.82	8	67.030,81.046,91.030,95.025,109.041,110.036,152.047,242.079	0.8331	[M-H]-	242.078	242.078	0.0002	0.826179	6.6	7.29	6.93	6.92	0.01
67	3-amino-5-hydroxybenzoic acid	3-amino-5-hydroxybenzoic acid			C7H7NO3	negative	153.043	QPEJHSFTZVMSJH-UHFFFAOYSA-N	1	1	1	3	Exceeds Level 1					4.59106e+06	20201106_JGI-AK_PS-KM_505892_OakGall_final_QE-HF_HILICZ_USHXG01583_NEG_MSMS_39_Urchin-S4_7_Rg70to1050-CE205060-QlobataAdouglasii-S1_Run256.h5	7.77553	20201106_JGI-AK_PS-KM_505892_OakGall_final_QE-HF_HILICZ_USHXG01583_NEG_MSMS_39_Urchin-S4_7_Rg70to1050-CE205060-QlobataAdouglasii-S1_Run256.h5	6.97	3	66.035,108.046,152.036	0.8435	[M-H]-	152.035	152.036	0.0003	1.8033	6.94	8.28	7.78	7.39	0.38
68	orotic acid	orotic acid			C5H4N2O4	negative	156.017	PXQPEWDEAKTCGB-UHFFFAOYSA-N	1	1	1	3	Exceeds Level 1					4906177	20201106_JGI-AK_PS-KM_505892_OakGall_final_QE-HF_HILICZ_USHXG01583_NEG_MSMS_5_Urchin-Ctrl_5_Rg70to1050-CE102040-Qlobata-S1_Run191.h5	7.83375	20201106_JGI-AK_PS-KM_505892_OakGall_final_QE-HF_HILICZ_USHXG01583_NEG_MSMS_6_Urchin-Ctrl_6_Rg70to1050-CE102040-Qlobata-S1_Run198.h5	8.25	3	67.030,111.020,155.011	0.8824	[M-H]-	155.01	155.01	0	0	7.95	8.49	7.83	8.22	0.39
69	4-hydroxy-2-quinolinecarboxylic acid	4-hydroxy-2-quinolinecarboxylic acid			C10H7NO3	negative	189.043	HCZHHEIFKROPDY-UHFFFAOYSA-N	1	1	1	3	Exceeds Level 1					225691344	20201106_JGI-AK_PS-KM_505892_OakGall_final_QE-HF_HILICZ_USHXG01583_NEG_MSMS_4_Urchin-Ctrl_4_Rg70to1050-CE102040-Qlobata-S1_Run124.h5	8.10067	20201106_JGI-AK_PS-KM_505892_OakGall_final_QE-HF_HILICZ_USHXG01583_NEG_MSMS_5_Urchin-Ctrl_5_Rg70to1050-CE102040-Qlobata-S1_Run191.h5	8.63	3	144.046,159.032,188.035	0.9839	[M-H]-	188.035	188.036	0.0002	1.1788	8.24	8.85	8.1	8.57	0.47
70	mannose	mannose			C6H12O6	negative	180.063	WQZGKKKJIJFFOK-QTVWNMPRSA-N	0.5	1	1	2.5	Level 1				0.5, co-eluting isomers	99134264	20201106_JGI-AK_PS-KM_505892_OakGall_final_QE-HF_HILICZ_USHXG01583_NEG_MSMS_82_Cone-S5_2_Rg70to1050-CE102040-QlobataAkingi-S1_Run84.h5	8.16436	20201106_JGI-AK_PS-KM_505892_OakGall_final_QE-HF_HILICZ_USHXG01583_NEG_MSMS_58_Cone-S2_2_Rg70to1050-CE102040-QlobataAkingi-S1_Run56.h5	7.8	12	58.006,59.014,71.014,72.993,89.024,101.025,113.025,118.980,119.035,158.940,178.815,179.056	0.6813	[M-H]-	179.056	179.056	0.0005	2.8833	7.31	8.26	8.16	7.89	0.27
71	guanosine	guanosine			C10H13N5O5	negative	283.092	NYHBQMYGNKIUIF-UUOKFMHZSA-N	0	1	1	2	Level 1					1.9601e+06	20201106_JGI-AK_PS-KM_505892_OakGall_final_QE-HF_HILICZ_USHXG01583_NEG_MSMS_12_Urchin-S1_4_Rg70to1050-CE102040-QlobataAdouglasii-S1_Run152.h5	8.55594						[M-H]-	282.084	282.085	0.0005	1.77252	8.24	8.84	8.56	8.48	0.08
72	rosmarinic acid	rosmarinic acid			C18H16O8	negative	360.085	DOUMFZQKYFQNTF-WUTVXBCWSA-N	0	1	1	2	Level 1					1.38718e+06	20201106_JGI-AK_PS-KM_505892_OakGall_final_QE-HF_HILICZ_USHXG01583_NEG_MSMS_3_Urchin-Ctrl_3_Rg70to1050-CE102040-Qlobata-S1_Run106.h5	8.67453						[M-H]-	359.077	359.077	0.0006	1.67095	8.62	9.36	8.67	8.98	0.31
73	octopamine	octopamine			C8H11NO2	negative	153.079	QHGUCRYDKWKLMG-QMMMGPOBSA-N	0	1	1	2	Level 1					1.52822e+06	20201106_JGI-AK_PS-KM_505892_OakGall_final_QE-HF_HILICZ_USHXG01583_NEG_MSMS_4_Urchin-Ctrl_4_Rg70to1050-CE102040-Qlobata-S1_Run124.h5	8.85896						[M-H]-	152.072	152.072	0.0002	1.31517	8.44	8.9	8.86	8.71	0.15
74	phenylalanine	phenylalanine			C9H11NO2	negative	165.079	COLNVLDHVKWLRT-QMMMGPOBSA-N	1	1	1	3	Exceeds Level 1					16869034	20201106_JGI-AK_PS-KM_505892_OakGall_final_QE-HF_HILICZ_USHXG01583_NEG_MSMS_5_Urchin-Ctrl_5_Rg70to1050-CE102040-Qlobata-S1_Run191.h5	8.96258	20201106_JGI-AK_PS-KM_505892_OakGall_final_QE-HF_HILICZ_USHXG01583_NEG_MSMS_73_Cone-S4_1_Rg70to1050-CE102040-QlobataAkingi-S1_Run32.h5	9.01	4	72.009,119.050,147.045,164.072	0.9417	[M-H]-	164.072	164.072	0.0002	0.953	8.83	9.41	8.96	9.09	0.13
75	xanthurenic acid	xanthurenic acid			C10H7NO4	negative	205.038	FBZONXHGGPHHIY-UHFFFAOYSA-N	1	1	1	3	Exceeds Level 1					50479156	20201106_JGI-AK_PS-KM_505892_OakGall_final_QE-HF_HILICZ_USHXG01583_NEG_MSMS_2_Urchin-Ctrl_2_Rg70to1050-CE102040-Qlobata-S1_Run75.h5	9.01778	20201106_JGI-AK_PS-KM_505892_OakGall_final_QE-HF_HILICZ_USHXG01583_NEG_MSMS_44_Cone-Ctrl_4_Rg70to1050-CE102040-Qlobata-S1_Run145.h5	9.31	5	116.051,159.033,160.041,175.028,204.031	0.9369	[M-H]-	204.03	204.03	0.0002	0.980247	9	9.41	9.02	9.24	0.22
76	galactitol//mannitol//sorbitol	sorbitol	galactitol//mannitol//sorbitol	FBPFZTCFMRRESA-GUCUJZIJSA-N//FBPFZTCFMRRESA-KVTDHHQDSA-N//FBPFZTCFMRRESA-JGWLITMVSA-N	C6H14O6	negative	182.079	FBPFZTCFMRRESA-JGWLITMVSA-N	1	1	0.5	2.5	Level 1		lots of overlapping peaks			60366100	20201106_JGI-AK_PS-KM_505892_OakGall_final_QE-HF_HILICZ_USHXG01583_NEG_MSMS_6_Urchin-Ctrl_6_Rg70to1050-CE102040-Qlobata-S1_Run198.h5	9.11798	20201106_JGI-AK_PS-KM_505892_OakGall_final_QE-HF_HILICZ_USHXG01583_NEG_MSMS_2_Urchin-Ctrl_2_Rg70to1050-CE102040-Qlobata-S1_Run75.h5	8.64	23	57.034,58.006,59.014,69.034,71.014,72.993,73.029,75.009,83.014,85.030,87.009,89.025,97.030,101.025,113.025,115.040,119.035,121.051,131.036,149.046,161.046,163.062,181.072	0.9115	[M-H]-	181.072	181.072	0.0003	1.7742	8.03	9.61	9.12	8.54	0.58
77	leucine//norleucine	leucine	leucine//norleucine	ROHFNLRQFUQHCH-UHFFFAOYSA-N//LRQKBLKVPFOOQJ-YFKPBYRVSA-N	C6H13NO2	negative	131.095	ROHFNLRQFUQHCH-UHFFFAOYSA-N	1	1	1	3	Exceeds Level 1					2.77906e+06	20201106_JGI-AK_PS-KM_505892_OakGall_final_QE-HF_HILICZ_USHXG01583_NEG_MSMS_12_Urchin-S1_4_Rg70to1050-CE102040-QlobataAdouglasii-S1_Run152.h5	9.30164	20201106_JGI-AK_PS-KM_505892_OakGall_final_QE-HF_HILICZ_USHXG01583_NEG_MSMS_12_Urchin-S1_4_Rg70to1050-CE102040-QlobataAdouglasii-S1_Run152.h5	9.34	2	84.082,130.088	0.8553	[M-H]-	130.087	130.087	0.0001	0.6638	9.06	9.51	9.3	9.26	0.04
78	leucine//norleucine	norleucine	leucine//norleucine	ROHFNLRQFUQHCH-UHFFFAOYSA-N//LRQKBLKVPFOOQJ-YFKPBYRVSA-N	C6H13NO2	negative	131.095	LRQKBLKVPFOOQJ-YFKPBYRVSA-N	1	1	1	3	Exceeds Level 1					2.77906e+06	20201106_JGI-AK_PS-KM_505892_OakGall_final_QE-HF_HILICZ_USHXG01583_NEG_MSMS_12_Urchin-S1_4_Rg70to1050-CE102040-QlobataAdouglasii-S1_Run152.h5	9.31888	20201106_JGI-AK_PS-KM_505892_OakGall_final_QE-HF_HILICZ_USHXG01583_NEG_MSMS_12_Urchin-S1_4_Rg70to1050-CE102040-QlobataAdouglasii-S1_Run152.h5	9.34	1	130.088	0	[M-H]-	130.087	130.087	0.0001	0.6258	9.1	9.49	9.32	9.27	0.05
79	galactitol//mannitol//sorbitol	mannitol	galactitol//mannitol//sorbitol	FBPFZTCFMRRESA-GUCUJZIJSA-N//FBPFZTCFMRRESA-KVTDHHQDSA-N//FBPFZTCFMRRESA-JGWLITMVSA-N	C6H14O6	negative	182.079	FBPFZTCFMRRESA-KVTDHHQDSA-N	1	1	0.5	2.5	Level 1		lots of overlapping peaks			60366100	20201106_JGI-AK_PS-KM_505892_OakGall_final_QE-HF_HILICZ_USHXG01583_NEG_MSMS_6_Urchin-Ctrl_6_Rg70to1050-CE102040-Qlobata-S1_Run198.h5	9.51574	20201106_JGI-AK_PS-KM_505892_OakGall_final_QE-HF_HILICZ_USHXG01583_NEG_MSMS_5_Urchin-Ctrl_5_Rg70to1050-CE102040-Qlobata-S1_Run191.h5	8.58	22	57.034,58.006,59.014,71.014,72.993,73.029,75.009,83.014,85.029,87.009,89.024,97.030,99.009,101.025,113.025,115.040,119.035,131.035,149.046,161.047,163.062,181.072	0.9202	[M-H]-	181.072	181.072	0.0003	1.7516	8.16	9.71	9.52	8.65	0.87
80	isoleucine	isoleucine			C6H13NO2	negative	131.095	AGPKZVBTJJNPAG-WHFBIAKZSA-N	1	1	1	3	Exceeds Level 1					2875599	20201106_JGI-AK_PS-KM_505892_OakGall_final_QE-HF_HILICZ_USHXG01583_NEG_MSMS_44_Cone-Ctrl_4_Rg70to1050-CE102040-Qlobata-S1_Run145.h5	9.68612	20201106_JGI-AK_PS-KM_505892_OakGall_final_QE-HF_HILICZ_USHXG01583_NEG_MSMS_3_Urchin-Ctrl_3_Rg70to1050-CE102040-Qlobata-S1_Run106.h5	9.68	2	67.162,130.088	0.721	[M-H]-	130.087	130.087	0.0001	0.9804	9.52	9.99	9.69	9.83	0.14
81	galactitol//mannitol//sorbitol	galactitol	galactitol//mannitol//sorbitol	FBPFZTCFMRRESA-GUCUJZIJSA-N//FBPFZTCFMRRESA-KVTDHHQDSA-N//FBPFZTCFMRRESA-JGWLITMVSA-N	C6H14O6	negative	182.079	FBPFZTCFMRRESA-GUCUJZIJSA-N	1	1	0.5	2.5	Level 1		lots of overlapping peaks			60366100	20201106_JGI-AK_PS-KM_505892_OakGall_final_QE-HF_HILICZ_USHXG01583_NEG_MSMS_6_Urchin-Ctrl_6_Rg70to1050-CE102040-Qlobata-S1_Run198.h5	9.69424	20201106_JGI-AK_PS-KM_505892_OakGall_final_QE-HF_HILICZ_USHXG01583_NEG_MSMS_5_Urchin-Ctrl_5_Rg70to1050-CE102040-Qlobata-S1_Run191.h5	8.58	23	55.019,57.034,58.006,59.014,69.035,71.014,72.993,73.029,83.014,85.029,87.009,89.024,97.030,99.009,101.025,113.025,115.040,119.035,131.035,149.046,161.047,163.062,181.072	0.9071	[M-H]-	181.072	181.072	0.0003	1.6911	8.32	9.8	9.69	8.7	1
82	xanthosine	xanthosine			C10H12N4O6	negative	284.076	UBORTCNDUKBEOP-UUOKFMHZSA-N	0	1	1	2	Level 1					465219	20201106_JGI-AK_PS-KM_505892_OakGall_final_QE-HF_HILICZ_USHXG01583_NEG_MSMS_73_Cone-S4_1_Rg70to1050-CE102040-QlobataAkingi-S1_Run32.h5	9.76312						[M-H]-	283.068	283.069	0.0006	2.11963	9.35	9.75	9.76	9.52	0.24
83	3-methyglutaric acid	3-methyglutaric acid			C6H10O4	negative	146.058	XJMMNTGIMDZPMU-UHFFFAOYSA-N	0.5	1	1	2.5	Level 1				0.5, matching fragments but pattern not same, co-eluting isomers	5.31219e+06	20201106_JGI-AK_PS-KM_505892_OakGall_final_QE-HF_HILICZ_USHXG01583_NEG_MSMS_20_Urchin-S2_4_Rg70to1050-CE102040-QlobataAdouglasii-S1_Run142.h5	9.88849	20201106_JGI-AK_PS-KM_505892_OakGall_final_QE-HF_HILICZ_USHXG01583_NEG_MSMS_10_Urchin-S1_2_Rg70to1050-CE102040-QlobataAdouglasii-S1_Run53.h5	9.75	4	83.050,101.061,127.040,145.051	0.7413	[M-H]-	145.051	145.051	0.0003	1.7862	9.62	10.1	9.89	9.84	0.05
84	tryptophan	tryptophan			C11H12N2O2	negative	204.09	QIVBCDIJIAJPQS-SECBINFHSA-N	1	1	1	3	Exceeds Level 1					13441647	20201106_JGI-AK_PS-KM_505892_OakGall_final_QE-HF_HILICZ_USHXG01583_NEG_MSMS_86_Cone-S5_6_Rg70to1050-CE102040-QlobataAkingi-S1_Run210.h5	10.136	20201106_JGI-AK_PS-KM_505892_OakGall_final_QE-HF_HILICZ_USHXG01583_NEG_MSMS_63_Cone-S2_7_Rg70to1050-CE205060-QlobataAkingi-S1_Run234.h5	10.31	8	72.009,74.025,116.051,130.066,142.066,159.093,186.057,203.083	0.9345	[M-H]-	203.083	203.083	0.0002	0.984821	10.18	10.64	10.14	10.35	0.22
85	methionine	methionine			C5H11NO2S	negative	149.051	FFEARJCKVFRZRR-BYPYZUCNSA-N	0	1	1	2	Level 1					452263	20201106_JGI-AK_PS-KM_505892_OakGall_final_QE-HF_HILICZ_USHXG01583_NEG_MSMS_73_Cone-S4_1_Rg70to1050-CE102040-QlobataAkingi-S1_Run32.h5	10.4196						[M-H]-	148.044	148.044	0.0003	2.02643	10.37	10.74	10.42	10.48	0.06
86	dihydroorotic acid	dihydroorotic acid			C5H6N2O4	negative	158.033	UFIVEPVSAGBUSI-REOHCLBHSA-N	0	1	1	2	Level 1					441589	20201106_JGI-AK_PS-KM_505892_OakGall_final_QE-HF_HILICZ_USHXG01583_NEG_MSMS_30_Urchin-S3_6_Rg70to1050-CE102040-QlobataAdouglasii-S1_Run204.h5	10.6967						[M-H]-	157.025	157.026	0.0002	1.2069	10.31	10.85	10.7	10.65	0.05
87	norvaline//valine	norvaline	norvaline//valine	SNDPXSYFESPGGJ-BYPYZUCNSA-N//KZSNJWFQEVHDMF-BYPYZUCNSA-N	C5H11NO2	negative	117.079	SNDPXSYFESPGGJ-BYPYZUCNSA-N	1	1	1	3	Exceeds Level 1					6.29657e+06	20201106_JGI-AK_PS-KM_505892_OakGall_final_QE-HF_HILICZ_USHXG01583_NEG_MSMS_83_Cone-S5_3_Rg70to1050-CE102040-QlobataAkingi-S1_Run115.h5	10.7432	20201106_JGI-AK_PS-KM_505892_OakGall_final_QE-HF_HILICZ_USHXG01583_NEG_MSMS_67_Cone-S3_3_Rg70to1050-CE102040-QlobataAkingi-S1_Run90.h5	11.05	4	99.926,115.921,116.072,116.929	0.7849	[M-H]-	116.072	116.072	0.0001	0.6224	10.83	11.39	10.74	11.14	0.4
88	proline	proline			C5H9NO2	negative	115.063	ONIBWKKTOPOVIA-BYPYZUCNSA-N	1	1	1	3	Exceeds Level 1					4.63625e+06	20201106_JGI-AK_PS-KM_505892_OakGall_final_QE-HF_HILICZ_USHXG01583_NEG_MSMS_44_Cone-Ctrl_4_Rg70to1050-CE102040-Qlobata-S1_Run145.h5	10.8975	20201106_JGI-AK_PS-KM_505892_OakGall_final_QE-HF_HILICZ_USHXG01583_NEG_MSMS_5_Urchin-Ctrl_5_Rg70to1050-CE102040-Qlobata-S1_Run191.h5	10.97	2	66.034,114.056	0.9841	[M-H]-	114.056	114.056	0	0.2348	10.63	11.2	10.9	10.96	0.06
89	pipecolic acid	pipecolic acid			C6H11NO2	negative	129.079	HXEACLLIILLPRG-YFKPBYRVSA-N	1	1	1	3	Exceeds Level 1					4.97201e+06	20201106_JGI-AK_PS-KM_505892_OakGall_final_QE-HF_HILICZ_USHXG01583_NEG_MSMS_45_Cone-Ctrl_5_Rg70to1050-CE102040-Qlobata-S1_Run185.h5	10.9524	20201106_JGI-AK_PS-KM_505892_OakGall_final_QE-HF_HILICZ_USHXG01583_NEG_MSMS_48_Cone-Ctrl_8_Rg70to1050-CE205060-Qlobata-S1_Run274.h5	11.04	1	128.062	0	[M-H]-	128.072	128.072	0.0001	0.780813	10.82	11.45	10.95	11.06	0.11
90	norvaline//valine	valine	norvaline//valine	SNDPXSYFESPGGJ-BYPYZUCNSA-N//KZSNJWFQEVHDMF-BYPYZUCNSA-N	C5H11NO2	negative	117.079	KZSNJWFQEVHDMF-BYPYZUCNSA-N	1	1	1	3	Exceeds Level 1					6.29657e+06	20201106_JGI-AK_PS-KM_505892_OakGall_final_QE-HF_HILICZ_USHXG01583_NEG_MSMS_83_Cone-S5_3_Rg70to1050-CE102040-QlobataAkingi-S1_Run115.h5	11.0934	20201106_JGI-AK_PS-KM_505892_OakGall_final_QE-HF_HILICZ_USHXG01583_NEG_MSMS_34_Urchin-S4_2_Rg70to1050-CE102040-QlobataAdouglasii-S1_Run60.h5	11.07	2	116.072,116.928	0.9696	[M-H]-	116.072	116.072	0.0001	0.6005	10.8	11.38	11.09	11.14	0.04
91	uric acid	uric acid			C5H4N4O3	negative	168.028	LEHOTFFKMJEONL-UHFFFAOYSA-N	1	1	1	3	Exceeds Level 1				1, co-eluting nearby m/z, extra peaks	1.45795e+06	20201106_JGI-AK_PS-KM_505892_OakGall_final_QE-HF_HILICZ_USHXG01583_NEG_MSMS_44_Cone-Ctrl_4_Rg70to1050-CE102040-Qlobata-S1_Run145.h5	11.1276	20201106_JGI-AK_PS-KM_505892_OakGall_final_QE-HF_HILICZ_USHXG01583_NEG_MSMS_44_Cone-Ctrl_4_Rg70to1050-CE102040-Qlobata-S1_Run145.h5	10.97	9	69.009,79.957,96.021,97.004,124.016,142.026,148.973,166.987,167.021	0.7282	[M-H]-	167.021	167.022	0.0005	3.028	10.66	11.17	11.13	10.95	0.18
92	3-dehydroshikimic acid	3-dehydroshikimic acid			C7H8O5	negative	172.037	SLWWJZMPHJJOPH-PHDIDXHHSA-N	1	1	1	3	Exceeds Level 1					71509472	20201106_JGI-AK_PS-KM_505892_OakGall_final_QE-HF_HILICZ_USHXG01583_NEG_MSMS_14_Urchin-S1_6_Rg70to1050-CE102040-QlobataAdouglasii-S1_Run201.h5	11.4093	20201106_JGI-AK_PS-KM_505892_OakGall_final_QE-HF_HILICZ_USHXG01583_NEG_MSMS_65_Cone-S3_1_Rg70to1050-CE102040-QlobataAkingi-S1_Run17.h5	11.22	19	59.014,65.039,67.019,69.034,71.014,81.035,83.050,85.024,95.014,97.030,99.045,108.022,109.030,111.009,113.024,125.025,127.040,143.035,171.030	0.863	[M-H]-	171.03	171.03	0.0002	1.16939	10.96	11.57	11.41	11.18	0.23
93	glyceric acid	glyceric acid			C3H6O4	negative	106.027	RBNPOMFGQQGHHO-UWTATZPHSA-N	1	1	1	3	Exceeds Level 1					35231344	20201106_JGI-AK_PS-KM_505892_OakGall_final_QE-HF_HILICZ_USHXG01583_NEG_MSMS_1_Urchin-Ctrl_1_Rg70to1050-CE102040-Qlobata-S1_Run23.h5	11.5194	20201106_JGI-AK_PS-KM_505892_OakGall_final_QE-HF_HILICZ_USHXG01583_NEG_MSMS_3_Urchin-Ctrl_3_Rg70to1050-CE102040-Qlobata-S1_Run106.h5	11.32	4	59.014,72.993,75.009,105.019	0.9837	[M-H]-	105.019	105.019	0.0001	1.0781	11.02	12.02	11.52	11.42	0.1
94	2-methylglutaric acid	2-methylglutaric acid			C6H10O4	negative	146.058	AQYCMVICBNBXNA-UHFFFAOYSA-N	1	1	1	3	Exceeds Level 1					888441	20201106_JGI-AK_PS-KM_505892_OakGall_final_QE-HF_HILICZ_USHXG01583_FPS_MS1_0_InjBL-MeOH_Pre_Rg70to1050-CE102040--InjBL-MeOH_Run11.h5	11.6113	20201106_JGI-AK_PS-KM_505892_OakGall_final_QE-HF_HILICZ_USHXG01583_NEG_MSMS_89_ExCtrl_1_Rg70to1050-CE102040-none-S1_Run14.h5	11.19	4	83.050,101.061,127.040,145.051	0.9049	[M-H]-	145.051	145.051	0	0.1411	11	11.36	11.61	11.23	0.38
95	5-oxo-proline	5-oxo-proline			C5H7NO3	negative	129.043	ODHCTXKNWHHXJC-VKHMYHEASA-N	1	1	1	3	Exceeds Level 1					28475312	20201106_JGI-AK_PS-KM_505892_OakGall_final_QE-HF_HILICZ_USHXG01583_NEG_MSMS_27_Urchin-S3_3_Rg70to1050-CE102040-QlobataAdouglasii-S1_Run93.h5	11.6301	20201106_JGI-AK_PS-KM_505892_OakGall_final_QE-HF_HILICZ_USHXG01583_NEG_MSMS_78_Cone-S4_6_Rg70to1050-CE102040-QlobataAkingi-S1_Run216.h5	11.45	2	82.030,128.036	0.9893	[M-H]-	128.035	128.035	0.0001	1.0396	11.26	11.97	11.63	11.65	0.02
96	tyrosine	tyrosine			C9H11NO3	negative	181.074	OUYCCCASQSFEME-QMMMGPOBSA-N	1	1	1	3	Exceeds Level 1					4.72791e+06	20201106_JGI-AK_PS-KM_505892_OakGall_final_QE-HF_HILICZ_USHXG01583_NEG_MSMS_86_Cone-S5_6_Rg70to1050-CE102040-QlobataAkingi-S1_Run210.h5	11.8318	20201106_JGI-AK_PS-KM_505892_OakGall_final_QE-HF_HILICZ_USHXG01583_NEG_MSMS_73_Cone-S4_1_Rg70to1050-CE102040-QlobataAkingi-S1_Run32.h5	11.9	6	72.009,74.025,93.035,119.050,163.040,180.067	0.872	[M-H]-	180.067	180.067	0.0001	0.7194	11.74	12.12	11.83	11.94	0.11
97	N-acetyl-serine	N-acetyl-serine			C5H9NO4	negative	147.053	JJIHLJJYMXLCOY-UHFFFAOYSA-N	1	1	1	3	Exceeds Level 1					3791418	20201106_JGI-AK_PS-KM_505892_OakGall_final_QE-HF_HILICZ_USHXG01583_NEG_MSMS_44_Cone-Ctrl_4_Rg70to1050-CE102040-Qlobata-S1_Run145.h5	11.853	20201106_JGI-AK_PS-KM_505892_OakGall_final_QE-HF_HILICZ_USHXG01583_NEG_MSMS_45_Cone-Ctrl_5_Rg70to1050-CE102040-Qlobata-S1_Run185.h5	11.63	10	57.034,70.029,72.045,74.025,84.045,98.025,104.035,116.036,146.026,146.046	0.8466	[M-H]-	146.046	146.046	0	0.2321	11.43	11.95	11.85	11.83	0.02
98	taurine	taurine			C2H7NO3S	negative	125.015	XOAAWQZATWQOTB-UHFFFAOYSA-N	1	1	1	3	Exceeds Level 1					1.49298e+06	20201106_JGI-AK_PS-KM_505892_OakGall_final_QE-HF_HILICZ_USHXG01583_NEG_MSMS_46_Cone-Ctrl_6_Rg70to1050-CE102040-Qlobata-S1_Run225.h5	12.1346	20201106_JGI-AK_PS-KM_505892_OakGall_final_QE-HF_HILICZ_USHXG01583_NEG_MSMS_46_Cone-Ctrl_6_Rg70to1050-CE102040-Qlobata-S1_Run225.h5	12.05	4	79.957,80.965,106.981,124.008	0.8582	[M-H]-	124.007	124.007	0.0001	0.5546	11.9	12.28	12.13	12.14	0
99	REMOVE - OTHER ISOMER PREFERRED	sarcosine	alanine//sarcosine	QNAYBMKLOCPYGJ-REOHCLBHSA-N//FSYKKLYZXJSNPZ-UHFFFAOYSA-N	C3H7NO2	negative	89.0477	FSYKKLYZXJSNPZ-UHFFFAOYSA-N	1	1	0.5	REMOVE - OTHER ISOMER PREFERRED	REMOVE - OTHER ISOMER PREFERRED					9970444	20201106_JGI-AK_PS-KM_505892_OakGall_final_QE-HF_HILICZ_USHXG01583_NEG_MSMS_42_Cone-Ctrl_2_Rg70to1050-CE102040-Qlobata-S1_Run66.h5	12.7871	20201106_JGI-AK_PS-KM_505892_OakGall_final_QE-HF_HILICZ_USHXG01583_NEG_MSMS_48_Cone-Ctrl_8_Rg70to1050-CE205060-Qlobata-S1_Run274.h5	13.39	1	88.040	0	[M-H]-	88.0404	88.0404	0	0.0606	13.25	13.7	12.79	13.46	0.68
100	quinic acid	quinic acid			C7H12O6	negative	192.063	AAWZDTNXLSGCEK-LNVDRNJUSA-N	1	1	1	3	Exceeds Level 1					10137920512	20201106_JGI-AK_PS-KM_505892_OakGall_final_QE-HF_HILICZ_USHXG01583_NEG_MSMS_34_Urchin-S4_2_Rg70to1050-CE102040-QlobataAdouglasii-S1_Run60.h5	13.1399	20201106_JGI-AK_PS-KM_505892_OakGall_final_QE-HF_HILICZ_USHXG01583_NEG_MSMS_6_Urchin-Ctrl_6_Rg70to1050-CE102040-Qlobata-S1_Run198.h5	13.29	12	59.013,71.014,85.030,87.009,93.035,99.045,109.029,111.045,127.040,171.031,173.046,191.057	0.9355	[M-H]-	191.056	191.056	0.0002	0.9577	12.78	13.64	13.14	13.06	0.08
101	trans-4-hydroxyproline	trans-4-hydroxyproline	cis-4-hydroxy-proline//trans-4-hydroxyproline	PMMYEEVYMWASQN-QWWZWVQMSA-N//PMMYEEVYMWASQN-DMTCNVIQSA-N	C5H9NO3	negative	131.058	PMMYEEVYMWASQN-DMTCNVIQSA-N	1	1	1	3	Exceeds Level 1					1.71096e+06	20201106_JGI-AK_PS-KM_505892_OakGall_final_QE-HF_HILICZ_USHXG01583_NEG_MSMS_45_Cone-Ctrl_5_Rg70to1050-CE102040-Qlobata-S1_Run185.h5	13.226	20201106_JGI-AK_PS-KM_505892_OakGall_final_QE-HF_HILICZ_USHXG01583_NEG_MSMS_45_Cone-Ctrl_5_Rg70to1050-CE102040-Qlobata-S1_Run185.h5	13.25	10	66.035,68.050,71.014,73.029,82.030,84.045,86.025,112.041,128.036,130.051	0.8758	[M-H]-	130.051	130.051	0.0001	0.5583	13.12	13.55	13.23	13.33	0.1
102	myo-inositol	myo-inositol			C6H12O6	negative	180.063	CDAISMWEOUEBRE-UHFFFAOYSA-N	1	1	1	3	Exceeds Level 1					145310384	20201106_JGI-AK_PS-KM_505892_OakGall_final_QE-HF_HILICZ_USHXG01583_NEG_MSMS_73_Cone-S4_1_Rg70to1050-CE102040-QlobataAkingi-S1_Run32.h5	13.3348	20201106_JGI-AK_PS-KM_505892_OakGall_final_QE-HF_HILICZ_USHXG01583_NEG_MSMS_52_Cone-S1_4_Rg70to1050-CE102040-QlobataAkingi-S1_Run139.h5	13.21	25	57.034,59.014,69.034,71.014,73.029,75.009,81.034,83.014,85.029,87.009,89.024,95.014,97.030,99.009,101.025,105.019,113.025,117.019,125.025,129.019,141.020,159.030,161.046,177.041,179.057	0.9242	[M-H]-	179.056	179.056	0.0002	1.3687	13.01	13.35	13.33	13.28	0.06
103	alanine	alanine	alanine//sarcosine	QNAYBMKLOCPYGJ-REOHCLBHSA-N//FSYKKLYZXJSNPZ-UHFFFAOYSA-N	C3H7NO2	negative	89.0477	QNAYBMKLOCPYGJ-REOHCLBHSA-N	1	1	1	3	Exceeds Level 1		better RT match than sarcosine, and matches labeled ISTD			9970444	20201106_JGI-AK_PS-KM_505892_OakGall_final_QE-HF_HILICZ_USHXG01583_NEG_MSMS_42_Cone-Ctrl_2_Rg70to1050-CE102040-Qlobata-S1_Run66.h5	13.3821	20201106_JGI-AK_PS-KM_505892_OakGall_final_QE-HF_HILICZ_USHXG01583_NEG_MSMS_78_Cone-S4_6_Rg70to1050-CE102040-QlobataAkingi-S1_Run216.h5	13.4	2	88.040,89.025	0.9809	[M-H]-	88.0404	88.0404	0	0.1048	13.25	13.71	13.38	13.46	0.08
104	sucrose	sucrose	sucrose [2M-H]-//sucrose [M-H]-	CZMRCDWAGMRECN-UGDNZRGBSA-N//CZMRCDWAGMRECN-UGDNZRGBSA-N	C12H22O11	negative	342.116	CZMRCDWAGMRECN-UGDNZRGBSA-N	1	1	1	3	Exceeds Level 1					2027703040	20201106_JGI-AK_PS-KM_505892_OakGall_final_QE-HF_HILICZ_USHXG01583_NEG_MSMS_8_Urchin-Ctrl_8_Rg70to1050-CE205060-Qlobata-S1_Run280.h5	13.4222	20201106_JGI-AK_PS-KM_505892_OakGall_final_QE-HF_HILICZ_USHXG01583_NEG_MSMS_46_Cone-Ctrl_6_Rg70to1050-CE102040-Qlobata-S1_Run225.h5	13.23	13	59.014,71.014,85.030,87.009,89.025,101.025,113.025,119.035,131.035,143.035,161.046,179.056,341.109	0.8979	[M-H]-	341.109	341.109	0.0003	0.9699	13.2	13.61	13.42	13.4	0.02
105	REMOVE - USE OTHER ADDUCT	sucrose	sucrose [2M-H]-//sucrose [M-H]-	CZMRCDWAGMRECN-UGDNZRGBSA-N//CZMRCDWAGMRECN-UGDNZRGBSA-N	C12H22O11	negative	342.116	CZMRCDWAGMRECN-UGDNZRGBSA-N	0	1	1	REMOVE - USE OTHER ADDUCT	REMOVE - USE OTHER ADDUCT		other adduct more intense and matching MSMS			224643616	20201106_JGI-AK_PS-KM_505892_OakGall_final_QE-HF_HILICZ_USHXG01583_NEG_MSMS_8_Urchin-Ctrl_8_Rg70to1050-CE205060-Qlobata-S1_Run280.h5	13.4264						[2M-H]-	683.225	683.226	0.001	1.46365	13.21	13.57	13.43	13.38	0.05
106	threonine	threonine			C4H9NO3	negative	119.058	AYFVYJQAPQTCCC-GBXIJSLDSA-N	1	1	1	3	Exceeds Level 1					10977264	20201106_JGI-AK_PS-KM_505892_OakGall_final_QE-HF_HILICZ_USHXG01583_NEG_MSMS_86_Cone-S5_6_Rg70to1050-CE102040-QlobataAkingi-S1_Run210.h5	13.4667	20201106_JGI-AK_PS-KM_505892_OakGall_final_QE-HF_HILICZ_USHXG01583_NEG_MSMS_62_Cone-S2_6_Rg70to1050-CE102040-QlobataAkingi-S1_Run231.h5	13.44	3	72.009,74.025,118.051	0.9627	[M-H]-	118.051	118.051	0.0002	1.5413	13.29	13.58	13.47	13.51	0.04
107	allothreonine	allothreonine			C4H9NO3	negative	119.058	AYFVYJQAPQTCCC-HRFVKAFMSA-N	1	1	1	3	Exceeds Level 1					4.22668e+06	20201106_JGI-AK_PS-KM_505892_OakGall_final_QE-HF_HILICZ_USHXG01583_NEG_MSMS_78_Cone-S4_6_Rg70to1050-CE102040-QlobataAkingi-S1_Run216.h5	13.5697	20201106_JGI-AK_PS-KM_505892_OakGall_final_QE-HF_HILICZ_USHXG01583_NEG_MSMS_44_Cone-Ctrl_4_Rg70to1050-CE102040-Qlobata-S1_Run145.h5	13.59	3	72.009,74.025,118.051	0.8688	[M-H]-	118.051	118.051	0.0002	1.5058	13.59	13.78	13.57	13.62	0.05
108	cis-4-hydroxy-proline	cis-4-hydroxy-proline	cis-4-hydroxy-proline//trans-4-hydroxyproline	PMMYEEVYMWASQN-QWWZWVQMSA-N//PMMYEEVYMWASQN-DMTCNVIQSA-N	C5H9NO3	negative	131.058	PMMYEEVYMWASQN-QWWZWVQMSA-N	0	1	1	2	Level 1					653217	20201106_JGI-AK_PS-KM_505892_OakGall_final_QE-HF_HILICZ_USHXG01583_NEG_MSMS_83_Cone-S5_3_Rg70to1050-CE102040-QlobataAkingi-S1_Run115.h5	13.6512						[M-H]-	130.051	130.051	0	0.2857	13.55	13.78	13.65	13.69	0.04
109	dihexose (unresolved cellobiose, maltose, melibiose, palatinose, trehalose) - [M-H]-	palatinose	cellobiose//cellobiose//lactose//lactose//lactose//maltose//maltose//melibiose//melibiose//palatinose [M+Cl]-//palatinose [M-H]-//trehalose	GUBGYTABKSRVRQ-CUHNMECISA-N//GUBGYTABKSRVRQ-CUHNMECISA-N//GUBGYTABKSRVRQ-QKKXKWKRSA-N//GUBGYTABKSRVRQ-QKKXKWKRSA-N//GUBGYTABKSRVRQ-QKKXKWKRSA-N//GUBGYTABKSRVRQ-PICCSMPSSA-N//GUBGYTABKSRVRQ-PICCSMPSSA-N//DLRVVLDZNNYCBX-ABXHMFFYSA-N//DLRVVLDZNNYCBX-ABXHMFFYSA-N//PVXPPJIGRGXGCY-TZLCEDOOSA-N//PVXPPJIGRGXGCY-TZLCEDOOSA-N//HDTRYLNUVZCQOY-LIZSDCNHSA-N	C12H22O11	negative	342.116	PVXPPJIGRGXGCY-TZLCEDOOSA-N	1	1	0.5	2.5	Level 1					15243341	20201106_JGI-AK_PS-KM_505892_OakGall_final_QE-HF_HILICZ_USHXG01583_NEG_MSMS_8_Urchin-Ctrl_8_Rg70to1050-CE205060-Qlobata-S1_Run280.h5	13.687	20201106_JGI-AK_PS-KM_505892_OakGall_final_QE-HF_HILICZ_USHXG01583_NEG_MSMS_95_ExCtrl_7_Rg70to1050-CE205060-none-S1_Run259.h5	13.82	12	59.014,71.014,85.029,87.009,89.024,101.024,113.025,119.035,131.035,143.035,161.045,179.056	0.8222	[M-H]-	341.109	341.109	0.0003	0.8088	13.67	14.92	13.69	14.28	0.59
110	dihexose (unresolved cellobiose, maltose, melibiose, palatinose, trehalose) - [M+Cl]-	palatinose	cellobiose//cellobiose//lactose//lactose//lactose//maltose//maltose//melibiose//melibiose//palatinose [M+Cl]-//palatinose [M-H]-//trehalose	GUBGYTABKSRVRQ-CUHNMECISA-N//GUBGYTABKSRVRQ-CUHNMECISA-N//GUBGYTABKSRVRQ-QKKXKWKRSA-N//GUBGYTABKSRVRQ-QKKXKWKRSA-N//GUBGYTABKSRVRQ-QKKXKWKRSA-N//GUBGYTABKSRVRQ-PICCSMPSSA-N//GUBGYTABKSRVRQ-PICCSMPSSA-N//DLRVVLDZNNYCBX-ABXHMFFYSA-N//DLRVVLDZNNYCBX-ABXHMFFYSA-N//PVXPPJIGRGXGCY-TZLCEDOOSA-N//PVXPPJIGRGXGCY-TZLCEDOOSA-N//HDTRYLNUVZCQOY-LIZSDCNHSA-N	C12H22O11	negative	342.116	PVXPPJIGRGXGCY-TZLCEDOOSA-N	1	1	0.5	2.5	Level 1					2.57572e+06	20201106_JGI-AK_PS-KM_505892_OakGall_final_QE-HF_HILICZ_USHXG01583_NEG_MSMS_44_Cone-Ctrl_4_Rg70to1050-CE102040-Qlobata-S1_Run145.h5	13.687	20201106_JGI-AK_PS-KM_505892_OakGall_final_QE-HF_HILICZ_USHXG01583_NEG_MSMS_75_Cone-S4_3_Rg70to1050-CE102040-QlobataAkingi-S1_Run99.h5	14.56	12	59.013,71.014,89.024,101.024,113.025,119.035,143.035,161.046,179.057,221.067,341.110,377.086	0.7902	[M+Cl]-	377.086	377.086	0.0004	1.1793	13.67	15.01	13.69	14.25	0.56
111	shikimic acid	shikimic acid			C7H10O5	negative	174.053	JXOHGGNKMLTUBP-HSUXUTPPSA-N	1	1	1	3	Exceeds Level 1					2235547136	20201106_JGI-AK_PS-KM_505892_OakGall_final_QE-HF_HILICZ_USHXG01583_NEG_MSMS_82_Cone-S5_2_Rg70to1050-CE102040-QlobataAkingi-S1_Run84.h5	13.7185	20201106_JGI-AK_PS-KM_505892_OakGall_final_QE-HF_HILICZ_USHXG01583_NEG_MSMS_67_Cone-S3_3_Rg70to1050-CE102040-QlobataAkingi-S1_Run90.h5	13.75	24	55.019,57.034,58.006,59.014,65.040,69.035,71.014,73.029,81.034,83.050,85.030,93.035,99.009,99.045,101.025,109.030,111.045,129.020,137.025,143.035,154.948,155.035,172.958,173.046	0.9169	[M-H]-	173.046	173.046	0.0001	0.4479	13.07	13.83	13.72	13.53	0.19
112	4-guanidinobutanoic acid	4-guanidinobutanoic acid			C5H11N3O2	negative	145.085	TUHVEAJXIMEOSA-UHFFFAOYSA-N	0	1	1	2	Level 1					477387	20201106_JGI-AK_PS-KM_505892_OakGall_final_QE-HF_HILICZ_USHXG01583_NEG_MSMS_3_Urchin-Ctrl_3_Rg70to1050-CE102040-Qlobata-S1_Run106.h5	13.8389						[M-H]-	144.078	144.078	0.0001	0.694069	13.73	14.08	13.84	13.9	0.06
113	homoserine	homoserine			C4H9NO3	negative	119.058	UKAUYVFTDYCKQA-VKHMYHEASA-N	1	1	1	3	Exceeds Level 1				1, co-eluting nearby m/z, extra peak	2.6834e+06	20201106_JGI-AK_PS-KM_505892_OakGall_final_QE-HF_HILICZ_USHXG01583_NEG_MSMS_65_Cone-S3_1_Rg70to1050-CE102040-QlobataAkingi-S1_Run17.h5	13.8697	20201106_JGI-AK_PS-KM_505892_OakGall_final_QE-HF_HILICZ_USHXG01583_NEG_MSMS_65_Cone-S3_1_Rg70to1050-CE102040-QlobataAkingi-S1_Run17.h5	13.84	9	72.009,72.045,88.040,98.018,98.025,99.009,100.041,116.035,118.051	0.716	[M-H]-	118.051	118.051	0.0002	1.4761	13.79	13.96	13.87	13.85	0.02
114	REMOVE - INVALIDATED BY MSMS	lactose	cellobiose//cellobiose//lactose//lactose [M-H]-//lactose [M-H]-//maltose//maltose//melibiose//melibiose//palatinose//palatinose//trehalose	GUBGYTABKSRVRQ-CUHNMECISA-N//GUBGYTABKSRVRQ-CUHNMECISA-N//GUBGYTABKSRVRQ-QKKXKWKRSA-N//GUBGYTABKSRVRQ-QKKXKWKRSA-N//GUBGYTABKSRVRQ-QKKXKWKRSA-N//GUBGYTABKSRVRQ-PICCSMPSSA-N//GUBGYTABKSRVRQ-PICCSMPSSA-N//DLRVVLDZNNYCBX-ABXHMFFYSA-N//DLRVVLDZNNYCBX-ABXHMFFYSA-N//PVXPPJIGRGXGCY-TZLCEDOOSA-N//PVXPPJIGRGXGCY-TZLCEDOOSA-N//HDTRYLNUVZCQOY-LIZSDCNHSA-N	C12H22O11	negative	342.116	GUBGYTABKSRVRQ-QKKXKWKRSA-N	-1	1	1	REMOVE - INVALIDATED BY MSMS	REMOVE - INVALIDATED BY MSMS		other isomers better MSMS			12302551	20201106_JGI-AK_PS-KM_505892_OakGall_final_QE-HF_HILICZ_USHXG01583_NEG_MSMS_8_Urchin-Ctrl_8_Rg70to1050-CE205060-Qlobata-S1_Run280.h5	13.9877	20201106_JGI-AK_PS-KM_505892_OakGall_final_QE-HF_HILICZ_USHXG01583_NEG_MSMS_96_ExCtrl_8_Rg70to1050-CE205060-none-S1_Run286.h5	13.92	6	59.013,71.014,89.024,101.024,161.045,179.056	0.5181	[M-H]-	341.109	341.109	0.0003	0.8009	13.8	15.06	13.99	14.38	0.4
115	dihexose (unresolved cellobiose, maltose, melibiose, palatinose, trehalose) - [M-H]-	maltose	cellobiose//cellobiose//lactose//lactose//lactose//maltose [M+Cl]-//maltose [M-H]-//melibiose//melibiose//palatinose//palatinose//trehalose	GUBGYTABKSRVRQ-CUHNMECISA-N//GUBGYTABKSRVRQ-CUHNMECISA-N//GUBGYTABKSRVRQ-QKKXKWKRSA-N//GUBGYTABKSRVRQ-QKKXKWKRSA-N//GUBGYTABKSRVRQ-QKKXKWKRSA-N//GUBGYTABKSRVRQ-PICCSMPSSA-N//GUBGYTABKSRVRQ-PICCSMPSSA-N//DLRVVLDZNNYCBX-ABXHMFFYSA-N//DLRVVLDZNNYCBX-ABXHMFFYSA-N//PVXPPJIGRGXGCY-TZLCEDOOSA-N//PVXPPJIGRGXGCY-TZLCEDOOSA-N//HDTRYLNUVZCQOY-LIZSDCNHSA-N	C12H22O11	negative	342.116	GUBGYTABKSRVRQ-PICCSMPSSA-N	0	1	1	2	Level 1					14084739	20201106_JGI-AK_PS-KM_505892_OakGall_final_QE-HF_HILICZ_USHXG01583_NEG_MSMS_8_Urchin-Ctrl_8_Rg70to1050-CE205060-Qlobata-S1_Run280.h5	14.0416						[M-H]-	341.109	341.109	0.0003	0.8053	13.72	15.02	14.04	14.33	0.29
116	dihexose (unresolved cellobiose, maltose, melibiose, palatinose, trehalose) - [M-H]-	cellobiose	cellobiose [M+Cl]-//cellobiose [M-H]-//lactose//lactose//lactose//maltose//maltose//melibiose//melibiose//palatinose//palatinose//trehalose	GUBGYTABKSRVRQ-CUHNMECISA-N//GUBGYTABKSRVRQ-CUHNMECISA-N//GUBGYTABKSRVRQ-QKKXKWKRSA-N//GUBGYTABKSRVRQ-QKKXKWKRSA-N//GUBGYTABKSRVRQ-QKKXKWKRSA-N//GUBGYTABKSRVRQ-PICCSMPSSA-N//GUBGYTABKSRVRQ-PICCSMPSSA-N//DLRVVLDZNNYCBX-ABXHMFFYSA-N//DLRVVLDZNNYCBX-ABXHMFFYSA-N//PVXPPJIGRGXGCY-TZLCEDOOSA-N//PVXPPJIGRGXGCY-TZLCEDOOSA-N//HDTRYLNUVZCQOY-LIZSDCNHSA-N	C12H22O11	negative	342.116	GUBGYTABKSRVRQ-CUHNMECISA-N	1	1	1	3	Exceeds Level 1					14084739	20201106_JGI-AK_PS-KM_505892_OakGall_final_QE-HF_HILICZ_USHXG01583_NEG_MSMS_8_Urchin-Ctrl_8_Rg70to1050-CE205060-Qlobata-S1_Run280.h5	14.0434	20201106_JGI-AK_PS-KM_505892_OakGall_final_QE-HF_HILICZ_USHXG01583_NEG_MSMS_90_ExCtrl_2_Rg70to1050-CE102040-none-S1_Run69.h5	13.94	11	59.014,71.014,87.009,89.025,101.025,113.025,119.035,143.036,161.046,179.057,341.109	0.8809	[M-H]-	341.109	341.109	0.0003	0.8151	13.74	14.99	14.04	14.35	0.3
117	dihexose (unresolved cellobiose, maltose, melibiose, palatinose, trehalose) - [M+Cl]-	maltose	cellobiose//cellobiose//lactose//lactose//lactose//maltose [M+Cl]-//maltose [M-H]-//melibiose//melibiose//palatinose//palatinose//trehalose	GUBGYTABKSRVRQ-CUHNMECISA-N//GUBGYTABKSRVRQ-CUHNMECISA-N//GUBGYTABKSRVRQ-QKKXKWKRSA-N//GUBGYTABKSRVRQ-QKKXKWKRSA-N//GUBGYTABKSRVRQ-QKKXKWKRSA-N//GUBGYTABKSRVRQ-PICCSMPSSA-N//GUBGYTABKSRVRQ-PICCSMPSSA-N//DLRVVLDZNNYCBX-ABXHMFFYSA-N//DLRVVLDZNNYCBX-ABXHMFFYSA-N//PVXPPJIGRGXGCY-TZLCEDOOSA-N//PVXPPJIGRGXGCY-TZLCEDOOSA-N//HDTRYLNUVZCQOY-LIZSDCNHSA-N	C12H22O11	negative	342.116	GUBGYTABKSRVRQ-PICCSMPSSA-N	0.5	1	1	2.5	Level 1		other isomers better MSMS			2.57572e+06	20201106_JGI-AK_PS-KM_505892_OakGall_final_QE-HF_HILICZ_USHXG01583_NEG_MSMS_44_Cone-Ctrl_4_Rg70to1050-CE102040-Qlobata-S1_Run145.h5	14.0458	20201106_JGI-AK_PS-KM_505892_OakGall_final_QE-HF_HILICZ_USHXG01583_NEG_MSMS_46_Cone-Ctrl_6_Rg70to1050-CE102040-Qlobata-S1_Run225.h5	14.02	11	71.014,89.024,101.025,119.035,143.035,161.046,179.056,221.067,263.078,281.088,377.086	0.7648	[M+Cl]-	377.086	377.086	0.0004	1.1848	13.75	14.99	14.05	14.29	0.25
118	dihexose (unresolved cellobiose, maltose, melibiose, palatinose, trehalose) - [M+Cl]-	cellobiose	cellobiose [M+Cl]-//cellobiose [M-H]-//lactose//lactose//lactose//maltose//maltose//melibiose//melibiose//palatinose//palatinose//trehalose	GUBGYTABKSRVRQ-CUHNMECISA-N//GUBGYTABKSRVRQ-CUHNMECISA-N//GUBGYTABKSRVRQ-QKKXKWKRSA-N//GUBGYTABKSRVRQ-QKKXKWKRSA-N//GUBGYTABKSRVRQ-QKKXKWKRSA-N//GUBGYTABKSRVRQ-PICCSMPSSA-N//GUBGYTABKSRVRQ-PICCSMPSSA-N//DLRVVLDZNNYCBX-ABXHMFFYSA-N//DLRVVLDZNNYCBX-ABXHMFFYSA-N//PVXPPJIGRGXGCY-TZLCEDOOSA-N//PVXPPJIGRGXGCY-TZLCEDOOSA-N//HDTRYLNUVZCQOY-LIZSDCNHSA-N	C12H22O11	negative	342.116	GUBGYTABKSRVRQ-CUHNMECISA-N	1	1	1	3	Exceeds Level 1					2.57572e+06	20201106_JGI-AK_PS-KM_505892_OakGall_final_QE-HF_HILICZ_USHXG01583_NEG_MSMS_44_Cone-Ctrl_4_Rg70to1050-CE102040-Qlobata-S1_Run145.h5	14.0518	20201106_JGI-AK_PS-KM_505892_OakGall_final_QE-HF_HILICZ_USHXG01583_NEG_MSMS_46_Cone-Ctrl_6_Rg70to1050-CE102040-Qlobata-S1_Run225.h5	14.02	13	71.014,73.029,89.024,97.029,101.025,113.024,119.035,143.035,161.046,179.056,263.078,341.109,377.086	0.7296	[M+Cl]-	377.086	377.086	0.0004	1.188	13.74	14.97	14.05	14.29	0.24
119	glycine	glycine			C2H5NO2	negative	75.032	DHMQDGOQFOQNFH-UHFFFAOYSA-N	1	1	1	3	Exceeds Level 1		ID also based on labeled ISTD			1.59598e+06	20201106_JGI-AK_PS-KM_505892_OakGall_final_QE-HF_HILICZ_USHXG01583_NEG_MSMS_73_Cone-S4_1_Rg70to1050-CE102040-QlobataAkingi-S1_Run32.h5	14.094	20201106_JGI-AK_PS-KM_505892_OakGall_final_QE-HF_HILICZ_USHXG01583_NEG_MSMS_66_Cone-S3_2_Rg70to1050-CE102040-QlobataAkingi-S1_Run63.h5	14.13	1	74.025	0	[M-H]-	74.0247	74.0246	0.0001	1.3769	14	14.25	14.09	14.16	0.07
120	REMOVE - INVALIDATED BY MSMS	lactose	cellobiose//cellobiose//lactose//lactose [M-H]-//lactose [M-H]-//maltose//maltose//melibiose//melibiose//palatinose//palatinose//trehalose	GUBGYTABKSRVRQ-CUHNMECISA-N//GUBGYTABKSRVRQ-CUHNMECISA-N//GUBGYTABKSRVRQ-QKKXKWKRSA-N//GUBGYTABKSRVRQ-QKKXKWKRSA-N//GUBGYTABKSRVRQ-QKKXKWKRSA-N//GUBGYTABKSRVRQ-PICCSMPSSA-N//GUBGYTABKSRVRQ-PICCSMPSSA-N//DLRVVLDZNNYCBX-ABXHMFFYSA-N//DLRVVLDZNNYCBX-ABXHMFFYSA-N//PVXPPJIGRGXGCY-TZLCEDOOSA-N//PVXPPJIGRGXGCY-TZLCEDOOSA-N//HDTRYLNUVZCQOY-LIZSDCNHSA-N	C12H22O11	negative	342.116	GUBGYTABKSRVRQ-QKKXKWKRSA-N	-1	1	1	REMOVE - INVALIDATED BY MSMS	REMOVE - INVALIDATED BY MSMS		other isomers better MSMS			14084739	20201106_JGI-AK_PS-KM_505892_OakGall_final_QE-HF_HILICZ_USHXG01583_NEG_MSMS_8_Urchin-Ctrl_8_Rg70to1050-CE205060-Qlobata-S1_Run280.h5	14.257	20201106_JGI-AK_PS-KM_505892_OakGall_final_QE-HF_HILICZ_USHXG01583_NEG_MSMS_96_ExCtrl_8_Rg70to1050-CE205060-none-S1_Run286.h5	13.92	6	59.013,71.014,89.024,101.024,161.045,179.056	0.5181	[M-H]-	341.109	341.109	0.0003	0.8139	13.76	15.02	14.26	14.35	0.1
121	REMOVE - INVALIDATED BY MSMS	lactose	cellobiose//cellobiose//lactose//lactose [M+Cl]-//lactose [M-H]-//maltose//maltose//melibiose//melibiose//palatinose//palatinose//trehalose	GUBGYTABKSRVRQ-CUHNMECISA-N//GUBGYTABKSRVRQ-CUHNMECISA-N//GUBGYTABKSRVRQ-QKKXKWKRSA-N//GUBGYTABKSRVRQ-QKKXKWKRSA-N//GUBGYTABKSRVRQ-QKKXKWKRSA-N//GUBGYTABKSRVRQ-PICCSMPSSA-N//GUBGYTABKSRVRQ-PICCSMPSSA-N//DLRVVLDZNNYCBX-ABXHMFFYSA-N//DLRVVLDZNNYCBX-ABXHMFFYSA-N//PVXPPJIGRGXGCY-TZLCEDOOSA-N//PVXPPJIGRGXGCY-TZLCEDOOSA-N//HDTRYLNUVZCQOY-LIZSDCNHSA-N	C12H22O11	negative	342.116	GUBGYTABKSRVRQ-QKKXKWKRSA-N	-1	1	1	REMOVE - INVALIDATED BY MSMS	REMOVE - INVALIDATED BY MSMS		other isomers better MSMS			2.57572e+06	20201106_JGI-AK_PS-KM_505892_OakGall_final_QE-HF_HILICZ_USHXG01583_NEG_MSMS_44_Cone-Ctrl_4_Rg70to1050-CE102040-Qlobata-S1_Run145.h5	14.257	20201106_JGI-AK_PS-KM_505892_OakGall_final_QE-HF_HILICZ_USHXG01583_NEG_MSMS_46_Cone-Ctrl_6_Rg70to1050-CE102040-Qlobata-S1_Run225.h5	14.02	11	59.014,71.014,73.029,89.024,97.029,101.025,119.035,143.035,161.046,179.056,377.086	0.705	[M+Cl]-	377.086	377.086	0.0004	1.192	13.76	15.02	14.26	14.29	0.04
122	glutamine	glutamine			C5H10N2O3	negative	146.069	ZDXPYRJPNDTMRX-VKHMYHEASA-N	1	1	1	3	Exceeds Level 1					156076032	20201106_JGI-AK_PS-KM_505892_OakGall_final_QE-HF_HILICZ_USHXG01583_NEG_MSMS_30_Urchin-S3_6_Rg70to1050-CE102040-QlobataAdouglasii-S1_Run204.h5	14.2913	20201106_JGI-AK_PS-KM_505892_OakGall_final_QE-HF_HILICZ_USHXG01583_NEG_MSMS_83_Cone-S5_3_Rg70to1050-CE102040-QlobataAkingi-S1_Run115.h5	14.28	16	58.030,72.009,74.025,82.030,84.045,86.025,97.041,98.025,99.057,101.072,107.025,109.041,125.036,127.051,128.035,145.062	0.9009	[M-H]-	145.062	145.062	0.0001	0.8583	14.16	14.55	14.29	14.38	0.09
123	serine	serine			C3H7NO3	negative	105.043	MTCFGRXMJLQNBG-REOHCLBHSA-N	1	1	1	3	Exceeds Level 1					26357980	20201106_JGI-AK_PS-KM_505892_OakGall_final_QE-HF_HILICZ_USHXG01583_NEG_MSMS_27_Urchin-S3_3_Rg70to1050-CE102040-QlobataAdouglasii-S1_Run93.h5	14.3004	20201106_JGI-AK_PS-KM_505892_OakGall_final_QE-HF_HILICZ_USHXG01583_NEG_MSMS_84_Cone-S5_4_Rg70to1050-CE102040-QlobataAkingi-S1_Run155.h5	14.31	3	72.009,74.025,104.036	0.9778	[M-H]-	104.035	104.035	0.0002	1.4624	14.25	14.8	14.3	14.35	0.05
124	REMOVE - DUPLICATE	4-aminobutanoic acid	4-aminobutanoic acid [M-H]-//4-aminobutanoic acid [M-H]-	BTCSSZJGUNDROE-UHFFFAOYSA-N//BTCSSZJGUNDROE-UHFFFAOYSA-N	C4H9NO2	negative	103.063	BTCSSZJGUNDROE-UHFFFAOYSA-N	0	1	1	REMOVE - DUPLICATE	REMOVE - DUPLICATE					1.26497e+06	20201106_JGI-AK_PS-KM_505892_OakGall_final_QE-HF_HILICZ_USHXG01583_NEG_MSMS_44_Cone-Ctrl_4_Rg70to1050-CE102040-Qlobata-S1_Run145.h5	14.3458						[M-H]-	102.056	102.056	0.0001	0.846	14.24	14.65	14.35	14.43	0.08
125	asparagine	asparagine			C4H8N2O3	negative	132.053	DCXYFEDJOCDNAF-REOHCLBHSA-N	1	1	1	3	Exceeds Level 1					593376896	20201106_JGI-AK_PS-KM_505892_OakGall_final_QE-HF_HILICZ_USHXG01583_NEG_MSMS_83_Cone-S5_3_Rg70to1050-CE102040-QlobataAkingi-S1_Run115.h5	14.3467	20201106_JGI-AK_PS-KM_505892_OakGall_final_QE-HF_HILICZ_USHXG01583_NEG_MSMS_85_Cone-S5_5_Rg70to1050-CE102040-QlobataAkingi-S1_Run179.h5	14.29	12	58.030,70.030,71.014,71.025,72.009,86.025,87.045,95.025,111.020,113.036,114.020,131.046	0.932	[M-H]-	131.046	131.046	0.0002	1.8713	14.2	14.73	14.35	14.39	0.04
126	4-aminobutanoic acid	4-aminobutanoic acid	4-aminobutanoic acid [M-H]-//4-aminobutanoic acid [M-H]-	BTCSSZJGUNDROE-UHFFFAOYSA-N//BTCSSZJGUNDROE-UHFFFAOYSA-N	C4H9NO2	negative	103.063	BTCSSZJGUNDROE-UHFFFAOYSA-N	0	1	1	2	Level 1					1.26497e+06	20201106_JGI-AK_PS-KM_505892_OakGall_final_QE-HF_HILICZ_USHXG01583_NEG_MSMS_44_Cone-Ctrl_4_Rg70to1050-CE102040-Qlobata-S1_Run145.h5	14.3643						[M-H]-	102.056	102.056	0.0001	0.9889	14.27	14.63	14.36	14.43	0.07
127	gluconic acid	gluconic acid			C6H12O7	negative	196.058	RGHNJXZEOKUKBD-SQOUGZDYSA-N	1	1	1	3	Exceeds Level 1					189788336	20201106_JGI-AK_PS-KM_505892_OakGall_final_QE-HF_HILICZ_USHXG01583_NEG_MSMS_82_Cone-S5_2_Rg70to1050-CE102040-QlobataAkingi-S1_Run84.h5	14.3683	20201106_JGI-AK_PS-KM_505892_OakGall_final_QE-HF_HILICZ_USHXG01583_NEG_MSMS_81_Cone-S5_1_Rg70to1050-CE102040-QlobataAkingi-S1_Run47.h5	14.28	14	57.034,59.014,71.014,72.993,75.009,85.030,87.009,89.024,99.009,101.024,129.020,159.030,177.041,195.051	0.9055	[M-H]-	195.051	195.051	0.0001	0.7028	14.11	14.35	14.37	14.29	0.08
128	dihexose (unresolved cellobiose, maltose, melibiose, palatinose, trehalose) - [M-H]-	trehalose	cellobiose//cellobiose//lactose//lactose//lactose//maltose//maltose//melibiose//melibiose//palatinose//palatinose//trehalose	GUBGYTABKSRVRQ-CUHNMECISA-N//GUBGYTABKSRVRQ-CUHNMECISA-N//GUBGYTABKSRVRQ-QKKXKWKRSA-N//GUBGYTABKSRVRQ-QKKXKWKRSA-N//GUBGYTABKSRVRQ-QKKXKWKRSA-N//GUBGYTABKSRVRQ-PICCSMPSSA-N//GUBGYTABKSRVRQ-PICCSMPSSA-N//DLRVVLDZNNYCBX-ABXHMFFYSA-N//DLRVVLDZNNYCBX-ABXHMFFYSA-N//PVXPPJIGRGXGCY-TZLCEDOOSA-N//PVXPPJIGRGXGCY-TZLCEDOOSA-N//HDTRYLNUVZCQOY-LIZSDCNHSA-N	C12H22O11	negative	342.116	HDTRYLNUVZCQOY-LIZSDCNHSA-N	1	1	1	3	Exceeds Level 1					6.73486e+06	20201106_JGI-AK_PS-KM_505892_OakGall_final_QE-HF_HILICZ_USHXG01583_NEG_MSMS_7_Urchin-Ctrl_7_Rg70to1050-CE205060-Qlobata-S1_Run250.h5	14.4268	20201106_JGI-AK_PS-KM_505892_OakGall_final_QE-HF_HILICZ_USHXG01583_NEG_MSMS_41_Cone-Ctrl_1_Rg70to1050-CE102040-Qlobata-S1_Run26.h5	14.46	16	58.006,59.014,71.014,72.993,85.030,87.009,89.024,101.025,113.025,119.035,131.035,143.035,149.046,161.046,179.056,341.109	0.9251	[M-H]-	341.109	341.109	0.0003	0.7877	13.93	14.93	14.43	14.5	0.07
129	dihexose (unresolved cellobiose, maltose, melibiose, palatinose, trehalose) - [M-H]-	melibiose	cellobiose//cellobiose//lactose//lactose//lactose//maltose//maltose//melibiose [M+Cl]-//melibiose [M-H]-//palatinose//palatinose//trehalose	GUBGYTABKSRVRQ-CUHNMECISA-N//GUBGYTABKSRVRQ-CUHNMECISA-N//GUBGYTABKSRVRQ-QKKXKWKRSA-N//GUBGYTABKSRVRQ-QKKXKWKRSA-N//GUBGYTABKSRVRQ-QKKXKWKRSA-N//GUBGYTABKSRVRQ-PICCSMPSSA-N//GUBGYTABKSRVRQ-PICCSMPSSA-N//DLRVVLDZNNYCBX-ABXHMFFYSA-N//DLRVVLDZNNYCBX-ABXHMFFYSA-N//PVXPPJIGRGXGCY-TZLCEDOOSA-N//PVXPPJIGRGXGCY-TZLCEDOOSA-N//HDTRYLNUVZCQOY-LIZSDCNHSA-N	C12H22O11	negative	342.116	DLRVVLDZNNYCBX-ABXHMFFYSA-N	0.5	1	1	2.5	Level 1				0.5, missing peak from reference	6.73486e+06	20201106_JGI-AK_PS-KM_505892_OakGall_final_QE-HF_HILICZ_USHXG01583_NEG_MSMS_7_Urchin-Ctrl_7_Rg70to1050-CE205060-Qlobata-S1_Run250.h5	14.7434	20201106_JGI-AK_PS-KM_505892_OakGall_final_QE-HF_HILICZ_USHXG01583_NEG_MSMS_44_Cone-Ctrl_4_Rg70to1050-CE102040-Qlobata-S1_Run145.h5	14.27	8	59.014,71.014,89.024,101.025,113.025,119.035,161.046,179.056	0.716	[M-H]-	341.109	341.109	0.0003	0.7834	13.95	15.1	14.74	14.5	0.24
130	dihexose (unresolved cellobiose, maltose, melibiose, palatinose, trehalose) - [M+Cl]-	melibiose	cellobiose//cellobiose//lactose//lactose//lactose//maltose//maltose//melibiose [M+Cl]-//melibiose [M-H]-//palatinose//palatinose//trehalose	GUBGYTABKSRVRQ-CUHNMECISA-N//GUBGYTABKSRVRQ-CUHNMECISA-N//GUBGYTABKSRVRQ-QKKXKWKRSA-N//GUBGYTABKSRVRQ-QKKXKWKRSA-N//GUBGYTABKSRVRQ-QKKXKWKRSA-N//GUBGYTABKSRVRQ-PICCSMPSSA-N//GUBGYTABKSRVRQ-PICCSMPSSA-N//DLRVVLDZNNYCBX-ABXHMFFYSA-N//DLRVVLDZNNYCBX-ABXHMFFYSA-N//PVXPPJIGRGXGCY-TZLCEDOOSA-N//PVXPPJIGRGXGCY-TZLCEDOOSA-N//HDTRYLNUVZCQOY-LIZSDCNHSA-N	C12H22O11	negative	342.116	DLRVVLDZNNYCBX-ABXHMFFYSA-N	1	1	1	3	Exceeds Level 1					2.05164e+06	20201106_JGI-AK_PS-KM_505892_OakGall_final_QE-HF_HILICZ_USHXG01583_FPS_MS1_69_Cone-S3_5_Rg70to1050-CE102040-QlobataAkingi-InjBL-MeOH_Run171.h5	14.7434	20201106_JGI-AK_PS-KM_505892_OakGall_final_QE-HF_HILICZ_USHXG01583_NEG_MSMS_75_Cone-S4_3_Rg70to1050-CE102040-QlobataAkingi-S1_Run99.h5	14.56	12	59.013,71.014,89.024,101.024,113.025,119.035,143.035,161.046,179.057,221.067,341.110,377.086	0.8193	[M+Cl]-	377.086	377.086	0.0005	1.2117	13.95	15.06	14.74	14.42	0.32
131	N-acetyl-aspartic acid	N-acetyl-aspartic acid			C6H9NO5	negative	175.048	OTCCIMWXFLJLIA-BYPYZUCNSA-N	0	1	1	2	Level 1					404730	20201106_JGI-AK_PS-KM_505892_OakGall_final_QE-HF_HILICZ_USHXG01583_NEG_MSMS_30_Urchin-S3_6_Rg70to1050-CE102040-QlobataAdouglasii-S1_Run204.h5	14.8044						[M-H]-	174.041	174.041	0.0002	0.9989	14.48	14.95	14.8	14.74	0.07
132	histidine	histidine			C6H9N3O2	negative	155.069	HNDVDQJCIGZPNO-YFKPBYRVSA-N	1	1	1	3	Exceeds Level 1					21758916	20201106_JGI-AK_PS-KM_505892_OakGall_final_QE-HF_HILICZ_USHXG01583_NEG_MSMS_83_Cone-S5_3_Rg70to1050-CE102040-QlobataAkingi-S1_Run115.h5	14.8577	20201106_JGI-AK_PS-KM_505892_OakGall_final_QE-HF_HILICZ_USHXG01583_NEG_MSMS_85_Cone-S5_5_Rg70to1050-CE102040-QlobataAkingi-S1_Run179.h5	15.02	16	67.030,72.009,74.024,80.038,81.046,82.017,93.046,108.057,109.041,110.073,118.041,136.052,136.341,137.036,151.039,154.063	0.888	[M-H]-	154.062	154.062	0.0002	1.1825	14.75	15.23	14.86	15.07	0.21
133	uridine-5-monophosphoric acid	uridine-5-monophosphoric acid			C9H13N2O9P	negative	324.036	DJJCXFVJDGTHFX-XVFCMESISA-N	0	1	1	2	Level 1					1.78841e+06	20201106_JGI-AK_PS-KM_505892_OakGall_final_QE-HF_HILICZ_USHXG01583_NEG_MSMS_35_Urchin-S4_3_Rg70to1050-CE102040-QlobataAdouglasii-S1_Run112.h5	14.9434						[M-H]-	323.029	323.029	0.0009	2.78613	14.62	15.02	14.94	14.81	0.14
134	glycerol 2-phosphoric acid//sn-glycerol 3-phosphoric acid	glycerol 2-phosphoric acid	glycerol 2-phosphoric acid//sn-glycerol 3-phosphoric acid	DHCLVCXQIBBOPH-UHFFFAOYSA-N//AWUCVROLDVIAJX-GSVOUGTGSA-N	C3H9O6P	negative	172.014	DHCLVCXQIBBOPH-UHFFFAOYSA-N	0	1	1	2	Level 1		isomers cannot be differentiated			4.6507e+06	20201106_JGI-AK_PS-KM_505892_OakGall_final_QE-HF_HILICZ_USHXG01583_NEG_MSMS_11_Urchin-S1_3_Rg70to1050-CE102040-QlobataAdouglasii-S1_Run109.h5	15.1363						[M-H]-	171.006	171.006	0.0001	0.584773	15.09	15.51	15.14	15.27	0.14
135	N-acetyl-glutamic acid	N-acetyl-glutamic acid			C7H11NO5	negative	189.064	RFMMMVDNIPUKGG-YFKPBYRVSA-N	1	1	1	3	Exceeds Level 1					30022760	20201106_JGI-AK_PS-KM_505892_OakGall_final_QE-HF_HILICZ_USHXG01583_NEG_MSMS_44_Cone-Ctrl_4_Rg70to1050-CE102040-Qlobata-S1_Run145.h5	15.1383	20201106_JGI-AK_PS-KM_505892_OakGall_final_QE-HF_HILICZ_USHXG01583_NEG_MSMS_5_Urchin-Ctrl_5_Rg70to1050-CE102040-Qlobata-S1_Run191.h5	15.18	13	58.030,59.014,82.030,84.046,100.040,100.077,102.056,126.056,128.036,144.067,146.046,170.046,188.057	0.9536	[M-H]-	188.056	188.056	0.0002	1.1777	14.94	15.36	15.14	15.13	0
136	galacturonic acid//glucuronic acid	glucuronic acid	galacturonic acid//glucuronic acid	AEMOLEFTQBMNLQ-DTEWXJGMSA-N//AEMOLEFTQBMNLQ-AQKNRBDQSA-N	C6H10O7	negative	194.043	AEMOLEFTQBMNLQ-AQKNRBDQSA-N	1	1	1	3	Exceeds Level 1		isomers cannot be differentiated			9689382	20201106_JGI-AK_PS-KM_505892_OakGall_final_QE-HF_HILICZ_USHXG01583_NEG_MSMS_65_Cone-S3_1_Rg70to1050-CE102040-QlobataAkingi-S1_Run17.h5	15.1457	20201106_JGI-AK_PS-KM_505892_OakGall_final_QE-HF_HILICZ_USHXG01583_NEG_MSMS_59_Cone-S2_3_Rg70to1050-CE102040-QlobataAkingi-S1_Run87.h5	15.26	21	57.034,59.014,71.014,72.993,73.030,75.009,83.014,85.030,87.009,89.025,95.014,99.009,101.025,103.004,113.025,129.020,131.035,133.015,157.014,163.025,193.036	0.8757	[M-H]-	193.035	193.035	0.0001	0.7258	14.74	15.41	15.15	15.18	0.04
137	glucosaminic acid	glucosaminic acid			C6H13NO6	negative	195.074	UFYKDFXCZBTLOO-TXICZTDVSA-N	0	1	1	2	Level 1					973613	20201106_JGI-AK_PS-KM_505892_OakGall_final_QE-HF_HILICZ_USHXG01583_NEG_MSMS_65_Cone-S3_1_Rg70to1050-CE102040-QlobataAkingi-S1_Run17.h5	15.4662						[M-H]-	194.067	194.067	0.0002	0.7831	15.37	15.67	15.47	15.51	0.05
138	galacturonic acid//glucuronic acid	galacturonic acid	galacturonic acid//glucuronic acid	AEMOLEFTQBMNLQ-DTEWXJGMSA-N//AEMOLEFTQBMNLQ-AQKNRBDQSA-N	C6H10O7	negative	194.043	AEMOLEFTQBMNLQ-DTEWXJGMSA-N	1	1	1	3	Exceeds Level 1		isomers cannot be differentiated			9689382	20201106_JGI-AK_PS-KM_505892_OakGall_final_QE-HF_HILICZ_USHXG01583_NEG_MSMS_65_Cone-S3_1_Rg70to1050-CE102040-QlobataAkingi-S1_Run17.h5	15.4826	20201106_JGI-AK_PS-KM_505892_OakGall_final_QE-HF_HILICZ_USHXG01583_NEG_MSMS_59_Cone-S2_3_Rg70to1050-CE102040-QlobataAkingi-S1_Run87.h5	15.26	22	57.034,58.006,59.014,71.014,72.993,73.030,75.009,83.014,85.030,87.009,89.025,95.014,99.009,101.025,103.004,113.025,129.020,131.035,133.015,157.014,175.026,193.036	0.8389	[M-H]-	193.035	193.035	0.0001	0.7258	14.74	15.4	15.48	15.18	0.3
139	raffinose	raffinose			C18H32O16	negative	504.169	MUPFEKGTMRGPLJ-ZQSKZDJDSA-N	1	1	1	3	Exceeds Level 1					33136266	20201106_JGI-AK_PS-KM_505892_OakGall_final_QE-HF_HILICZ_USHXG01583_NEG_MSMS_7_Urchin-Ctrl_7_Rg70to1050-CE205060-Qlobata-S1_Run250.h5	15.5145	20201106_JGI-AK_PS-KM_505892_OakGall_final_QE-HF_HILICZ_USHXG01583_NEG_MSMS_38_Urchin-S4_6_Rg70to1050-CE102040-QlobataAdouglasii-S1_Run228.h5	15.51	24	58.006,59.014,71.014,72.993,73.029,83.014,85.029,87.009,89.024,95.014,101.025,113.025,119.035,125.025,131.035,143.035,149.046,161.046,179.057,221.067,281.088,323.099,341.110,503.163	0.8792	[M-H]-	503.162	503.162	0.0012	2.2857	15.42	15.76	15.51	15.58	0.06
140	glycerol 2-phosphoric acid//sn-glycerol 3-phosphoric acid	sn-glycerol 3-phosphoric acid	glycerol 2-phosphoric acid//sn-glycerol 3-phosphoric acid	DHCLVCXQIBBOPH-UHFFFAOYSA-N//AWUCVROLDVIAJX-GSVOUGTGSA-N	C3H9O6P	negative	172.014	AWUCVROLDVIAJX-GSVOUGTGSA-N	0	1	1	2	Level 1		isomers cannot be differentiated			4.6507e+06	20201106_JGI-AK_PS-KM_505892_OakGall_final_QE-HF_HILICZ_USHXG01583_NEG_MSMS_11_Urchin-S1_3_Rg70to1050-CE102040-QlobataAdouglasii-S1_Run109.h5	15.5712						[M-H]-	171.006	171.006	0.0001	0.584773	15.07	15.54	15.57	15.27	0.3
141	alpha-aminoadipic acid	alpha-aminoadipic acid			C6H11NO4	negative	161.069	OYIFNHCXNCRBQI-BYPYZUCNSA-N	0	1	1	2	Level 1					1.01869e+06	20201106_JGI-AK_PS-KM_505892_OakGall_final_QE-HF_HILICZ_USHXG01583_NEG_MSMS_35_Urchin-S4_3_Rg70to1050-CE102040-QlobataAdouglasii-S1_Run112.h5	15.851						[M-H]-	160.061	160.062	0.0003	2.1004	15.76	15.98	15.85	15.86	0.01
142	ribose 5-phosphoric acid	ribose 5-phosphoric acid			C5H11O8P	negative	230.019	KTVPXOYAKDPRHY-SOOFDHNKSA-N	0	0.5	1	1.5	Putative					1.11595e+06	20201106_JGI-AK_PS-KM_505892_OakGall_final_QE-HF_HILICZ_USHXG01583_NEG_MSMS_35_Urchin-S4_3_Rg70to1050-CE102040-QlobataAdouglasii-S1_Run112.h5	15.8916						[M-H]-	229.012	229.013	0.0023	9.8423	15.49	16.11	15.89	15.78	0.11
143	glutamic acid	glutamic acid			C5H9NO4	negative	147.053	WHUUTDBJXJRKMK-VKHMYHEASA-N	1	1	1	3	Exceeds Level 1					264563344	20201106_JGI-AK_PS-KM_505892_OakGall_final_QE-HF_HILICZ_USHXG01583_NEG_MSMS_35_Urchin-S4_3_Rg70to1050-CE102040-QlobataAdouglasii-S1_Run112.h5	15.919	20201106_JGI-AK_PS-KM_505892_OakGall_final_QE-HF_HILICZ_USHXG01583_NEG_MSMS_44_Cone-Ctrl_4_Rg70to1050-CE102040-Qlobata-S1_Run145.h5	16.08	3	102.056,128.036,146.046	0.9667	[M-H]-	146.046	146.046	0.0001	0.9861	15.85	16.21	15.92	16.02	0.11
144	glutathione	glutathione			C10H17N3O6S	negative	307.084	RWSXRVCMGQZWBV-WDSKDSINSA-N	1	1	1	3	Exceeds Level 1					11621155	20201106_JGI-AK_PS-KM_505892_OakGall_final_QE-HF_HILICZ_USHXG01583_NEG_MSMS_27_Urchin-S3_3_Rg70to1050-CE102040-QlobataAdouglasii-S1_Run93.h5	16.0101	20201106_JGI-AK_PS-KM_505892_OakGall_final_QE-HF_HILICZ_USHXG01583_NEG_MSMS_86_Cone-S5_6_Rg70to1050-CE102040-QlobataAkingi-S1_Run210.h5	16.13	28	58.029,74.025,86.025,90.002,99.057,101.072,127.051,128.036,135.057,141.067,143.046,145.062,146.046,153.067,160.008,166.099,167.046,167.082,177.034,179.047,185.058,197.057,210.089,242.079,254.079,272.089,288.067,306.077	0.864	[M-H]-	306.077	306.077	0.0002	0.6127	15.99	16.43	16.01	16.11	0.1
145	alpha-galactose 1-phosphoric acid//alpha-glucose 1-phosphoric acid//fructose 6-phosphoric acid//glucose 6-phosphoric acid//mannose 6-phosphoric acid	fructose 6-phosphoric acid	alpha-galactose 1-phosphoric acid//alpha-glucose 1-phosphoric acid//fructose 6-phosphoric acid//glucose 6-phosphoric acid//mannose 6-phosphoric acid	HXXFSFRBOHSIMQ-FPRJBGLDSA-N//HXXFSFRBOHSIMQ-VFUOTHLCSA-N//BGWGXPAPYGQALX-VRPWFDPXSA-N//NBSCHQHZLSJFNQ-GASJEMHNSA-N//NBSCHQHZLSJFNQ-QTVWNMPRSA-N	C6H13O9P	negative	260.03	BGWGXPAPYGQALX-VRPWFDPXSA-N	1	1	1	3	Exceeds Level 1	isomers cannot be differentiated	includes all peaks in range (~5)			20797902	20201106_JGI-AK_PS-KM_505892_OakGall_final_QE-HF_HILICZ_USHXG01583_NEG_MSMS_26_Urchin-S3_2_Rg70to1050-CE102040-QlobataAdouglasii-S1_Run78.h5	16.1055	20201106_JGI-AK_PS-KM_505892_OakGall_final_QE-HF_HILICZ_USHXG01583_NEG_MSMS_14_Urchin-S1_6_Rg70to1050-CE102040-QlobataAdouglasii-S1_Run201.h5	15.91	8	78.959,96.970,101.025,138.980,168.991,199.002,223.002,259.023	0.9143	[M-H]-	259.022	259.023	0.0004	1.6507	15.78	16.96	16.11	16.39	0.28
146	aspartic acid	aspartic acid			C4H7NO4	negative	133.038	CKLJMWTZIZZHCS-REOHCLBHSA-N	1	1	1	3	Exceeds Level 1					131860912	20201106_JGI-AK_PS-KM_505892_OakGall_final_QE-HF_HILICZ_USHXG01583_NEG_MSMS_35_Urchin-S4_3_Rg70to1050-CE102040-QlobataAdouglasii-S1_Run112.h5	16.1148	20201106_JGI-AK_PS-KM_505892_OakGall_final_QE-HF_HILICZ_USHXG01583_NEG_MSMS_35_Urchin-S4_3_Rg70to1050-CE102040-QlobataAdouglasii-S1_Run112.h5	16.29	6	71.014,72.009,88.040,114.020,115.004,132.030	0.9458	[M-H]-	132.03	132.03	0.0002	1.4901	16.06	16.5	16.11	16.25	0.14
147	alpha-galactose 1-phosphoric acid//alpha-glucose 1-phosphoric acid//fructose 6-phosphoric acid//glucose 6-phosphoric acid//mannose 6-phosphoric acid	alpha-glucose 1-phosphoric acid	alpha-galactose 1-phosphoric acid//alpha-glucose 1-phosphoric acid//fructose 6-phosphoric acid//glucose 6-phosphoric acid//mannose 6-phosphoric acid	HXXFSFRBOHSIMQ-FPRJBGLDSA-N//HXXFSFRBOHSIMQ-VFUOTHLCSA-N//BGWGXPAPYGQALX-VRPWFDPXSA-N//NBSCHQHZLSJFNQ-GASJEMHNSA-N//NBSCHQHZLSJFNQ-QTVWNMPRSA-N	C6H13O9P	negative	260.03	HXXFSFRBOHSIMQ-VFUOTHLCSA-N	1	1	1	3	Exceeds Level 1	isomers cannot be differentiated	includes all peaks in range (~5)			20797902	20201106_JGI-AK_PS-KM_505892_OakGall_final_QE-HF_HILICZ_USHXG01583_NEG_MSMS_26_Urchin-S3_2_Rg70to1050-CE102040-QlobataAdouglasii-S1_Run78.h5	16.2115	20201106_JGI-AK_PS-KM_505892_OakGall_final_QE-HF_HILICZ_USHXG01583_NEG_MSMS_68_Cone-S3_4_Rg70to1050-CE102040-QlobataAkingi-S1_Run133.h5	16.04	5	78.959,96.970,138.980,241.012,259.023	0.9079	[M-H]-	259.022	259.023	0.0004	1.6507	15.76	16.95	16.21	16.39	0.18
148	uridine 5'-diphospho-N-acetylgalactosamine//uridine 5'-diphospho-N-acetylglucosamine	uridine 5'-diphospho-N-acetylglucosamine	uridine 5'-diphospho-N-acetylgalactosamine//uridine 5'-diphospho-N-acetylglucosamine	LFTYTUAZOPRMMI-FTFHWYEPSA-N//LFTYTUAZOPRMMI-CFRASDGPSA-N	C17H27N3O17P2	negative	607.082	LFTYTUAZOPRMMI-CFRASDGPSA-N	0	1	1	2	Level 1					895978	20201106_JGI-AK_PS-KM_505892_OakGall_final_QE-HF_HILICZ_USHXG01583_NEG_MSMS_3_Urchin-Ctrl_3_Rg70to1050-CE102040-Qlobata-S1_Run106.h5	16.3252						[M-H]-	606.074	606.075	0.0008	1.31997	16.39	16.83	16.33	16.55	0.22
149	uridine 5'-diphospho-N-acetylgalactosamine//uridine 5'-diphospho-N-acetylglucosamine	uridine 5'-diphospho-N-acetylgalactosamine	uridine 5'-diphospho-N-acetylgalactosamine//uridine 5'-diphospho-N-acetylglucosamine	LFTYTUAZOPRMMI-FTFHWYEPSA-N//LFTYTUAZOPRMMI-CFRASDGPSA-N		negative	607.082	LFTYTUAZOPRMMI-FTFHWYEPSA-N	0	1	1	2	Level 1					895978	20201106_JGI-AK_PS-KM_505892_OakGall_final_QE-HF_HILICZ_USHXG01583_NEG_MSMS_3_Urchin-Ctrl_3_Rg70to1050-CE102040-Qlobata-S1_Run106.h5	16.3632						[M-H]-	606.074	606.075	0.0008	1.31997	16.41	16.86	16.36	16.55	0.18
150	alpha-galactose 1-phosphoric acid//alpha-glucose 1-phosphoric acid//fructose 6-phosphoric acid//glucose 6-phosphoric acid//mannose 6-phosphoric acid	alpha-galactose 1-phosphoric acid	alpha-galactose 1-phosphoric acid//alpha-glucose 1-phosphoric acid//fructose 6-phosphoric acid//glucose 6-phosphoric acid//mannose 6-phosphoric acid	HXXFSFRBOHSIMQ-FPRJBGLDSA-N//HXXFSFRBOHSIMQ-VFUOTHLCSA-N//BGWGXPAPYGQALX-VRPWFDPXSA-N//NBSCHQHZLSJFNQ-GASJEMHNSA-N//NBSCHQHZLSJFNQ-QTVWNMPRSA-N	C6H13O9P	negative	260.03	HXXFSFRBOHSIMQ-FPRJBGLDSA-N	1	1	1	3	Exceeds Level 1	isomers cannot be differentiated	includes all peaks in range (~5)			20797902	20201106_JGI-AK_PS-KM_505892_OakGall_final_QE-HF_HILICZ_USHXG01583_NEG_MSMS_26_Urchin-S3_2_Rg70to1050-CE102040-QlobataAdouglasii-S1_Run78.h5	16.5356	20201106_JGI-AK_PS-KM_505892_OakGall_final_QE-HF_HILICZ_USHXG01583_NEG_MSMS_73_Cone-S4_1_Rg70to1050-CE102040-QlobataAkingi-S1_Run32.h5	16.17	5	78.959,96.970,138.981,241.012,259.023	0.9254	[M-H]-	259.022	259.023	0.0005	1.9117	15.79	17.04	16.54	16.39	0.14
151	uridine 5'-diphosphogalactose [M-H]-//uridine 5'-diphosphogalactose [M-H]-	uridine 5'-diphosphogalactose	uridine 5'-diphosphogalactose [M-H]-//uridine 5'-diphosphogalactose [M-H]-	HSCJRCZFDFQWRP-WBRQRZOHSA-N//HSCJRCZFDFQWRP-WBRQRZOHSA-N		negative	566.055	HSCJRCZFDFQWRP-WBRQRZOHSA-N	1	1	1	3	Exceeds Level 1		isomers cannot be differentiated			7761342	20201106_JGI-AK_PS-KM_505892_OakGall_final_QE-HF_HILICZ_USHXG01583_NEG_MSMS_35_Urchin-S4_3_Rg70to1050-CE102040-QlobataAdouglasii-S1_Run112.h5	16.5908	20201106_JGI-AK_PS-KM_505892_OakGall_final_QE-HF_HILICZ_USHXG01583_NEG_MSMS_6_Urchin-Ctrl_6_Rg70to1050-CE102040-Qlobata-S1_Run198.h5	16.77	16	78.959,96.970,111.020,138.980,150.980,158.926,174.981,211.002,241.012,272.958,305.019,320.979,323.029,384.985,402.997,565.049	0.8335	[M-H]-	565.048	565.048	0.0006	1.06186	16.63	17.09	16.59	16.8	0.2
152	stachyose	stachyose			C24H42O21	negative	666.222	UQZIYBXSHAGNOE-XNSRJBNMSA-N	0	1	1	2	Level 1					453595	20201106_JGI-AK_PS-KM_505892_OakGall_final_QE-HF_HILICZ_USHXG01583_NEG_MSMS_7_Urchin-Ctrl_7_Rg70to1050-CE205060-Qlobata-S1_Run250.h5	16.6847						[M-H]-	665.215	665.216	0.0011	1.6536	16.59	16.92	16.68	16.73	0.05
153	alpha-galactose 1-phosphoric acid//alpha-glucose 1-phosphoric acid//fructose 6-phosphoric acid//glucose 6-phosphoric acid//mannose 6-phosphoric acid	glucose 6-phosphoric acid	alpha-galactose 1-phosphoric acid//alpha-glucose 1-phosphoric acid//fructose 6-phosphoric acid//glucose 6-phosphoric acid//mannose 6-phosphoric acid	HXXFSFRBOHSIMQ-FPRJBGLDSA-N//HXXFSFRBOHSIMQ-VFUOTHLCSA-N//BGWGXPAPYGQALX-VRPWFDPXSA-N//NBSCHQHZLSJFNQ-GASJEMHNSA-N//NBSCHQHZLSJFNQ-QTVWNMPRSA-N	C6H13O9P	negative	260.03	NBSCHQHZLSJFNQ-GASJEMHNSA-N	1	1	1	3	Exceeds Level 1	isomers cannot be differentiated	includes all peaks in range (~5)			20797902	20201106_JGI-AK_PS-KM_505892_OakGall_final_QE-HF_HILICZ_USHXG01583_NEG_MSMS_26_Urchin-S3_2_Rg70to1050-CE102040-QlobataAdouglasii-S1_Run78.h5	16.7364	20201106_JGI-AK_PS-KM_505892_OakGall_final_QE-HF_HILICZ_USHXG01583_NEG_MSMS_20_Urchin-S2_4_Rg70to1050-CE102040-QlobataAdouglasii-S1_Run142.h5	16.53	7	78.959,96.970,138.980,168.991,199.002,223.001,259.023	0.927	[M-H]-	259.022	259.023	0.0005	1.9117	15.75	17.05	16.74	16.39	0.34
154	ethanolamine phosphoric acid	ethanolamine phosphoric acid			C2H8NO4P	negative	141.019	SUHOOTKUPISOBE-UHFFFAOYSA-N	1	1	1	3	Exceeds Level 1					4532857	20201106_JGI-AK_PS-KM_505892_OakGall_final_QE-HF_HILICZ_USHXG01583_NEG_MSMS_35_Urchin-S4_3_Rg70to1050-CE102040-QlobataAdouglasii-S1_Run112.h5	16.8103	20201106_JGI-AK_PS-KM_505892_OakGall_final_QE-HF_HILICZ_USHXG01583_NEG_MSMS_39_Urchin-S4_7_Rg70to1050-CE205060-QlobataAdouglasii-S1_Run256.h5	16.32	2	78.959,140.011	0.9343	[M-H]-	140.012	140.012	0.0002	1.2811	16.08	16.64	16.81	16.4	0.41
155	alpha-galactose 1-phosphoric acid//alpha-glucose 1-phosphoric acid//fructose 6-phosphoric acid//glucose 6-phosphoric acid//mannose 6-phosphoric acid	mannose 6-phosphoric acid	alpha-galactose 1-phosphoric acid//alpha-glucose 1-phosphoric acid//fructose 6-phosphoric acid//glucose 6-phosphoric acid//mannose 6-phosphoric acid	HXXFSFRBOHSIMQ-FPRJBGLDSA-N//HXXFSFRBOHSIMQ-VFUOTHLCSA-N//BGWGXPAPYGQALX-VRPWFDPXSA-N//NBSCHQHZLSJFNQ-GASJEMHNSA-N//NBSCHQHZLSJFNQ-QTVWNMPRSA-N	C6H13O9P	negative	260.03	NBSCHQHZLSJFNQ-QTVWNMPRSA-N	1	1	0.5	2.5	Level 1	isomers cannot be differentiated	includes all peaks in range (~5)			20797902	20201106_JGI-AK_PS-KM_505892_OakGall_final_QE-HF_HILICZ_USHXG01583_NEG_MSMS_26_Urchin-S3_2_Rg70to1050-CE102040-QlobataAdouglasii-S1_Run78.h5	16.9109	20201106_JGI-AK_PS-KM_505892_OakGall_final_QE-HF_HILICZ_USHXG01583_NEG_MSMS_57_Cone-S2_1_Rg70to1050-CE102040-QlobataAkingi-S1_Run41.h5	16.52	7	78.959,96.970,138.981,168.991,199.002,223.001,259.022	0.9023	[M-H]-	259.022	259.023	0.0005	1.9117	15.76	17.07	16.91	16.39	0.52
156	arginine	arginine			C6H14N4O2	negative	174.112	ODKSFYDXXFIFQN-BYPYZUCNSA-N	1	1	1	3	Exceeds Level 1		ID also based on labeled ISTD			24041850	20201106_JGI-AK_PS-KM_505892_OakGall_final_QE-HF_HILICZ_USHXG01583_NEG_MSMS_78_Cone-S4_6_Rg70to1050-CE102040-QlobataAkingi-S1_Run216.h5	16.9282	20201106_JGI-AK_PS-KM_505892_OakGall_final_QE-HF_HILICZ_USHXG01583_NEG_MSMS_62_Cone-S2_6_Rg70to1050-CE102040-QlobataAkingi-S1_Run231.h5	16.98	10	58.041,76.970,111.009,114.056,129.056,131.083,154.948,156.078,172.958,173.105	0.6482	[M-H]-	173.104	173.105	0.0001	0.6901	16.86	17.21	16.93	16.99	0.06
157	tartaric acid	tartaric acid			C4H6O6	negative	150.016	FEWJPZIEWOKRBE-LWMBPPNESA-N	1	1	1	3	Exceeds Level 1					119984888	20201106_JGI-AK_PS-KM_505892_OakGall_final_QE-HF_HILICZ_USHXG01583_NEG_MSMS_67_Cone-S3_3_Rg70to1050-CE102040-QlobataAkingi-S1_Run90.h5	16.9608	20201106_JGI-AK_PS-KM_505892_OakGall_final_QE-HF_HILICZ_USHXG01583_NEG_MSMS_36_Urchin-S4_4_Rg70to1050-CE102040-QlobataAdouglasii-S1_Run148.h5	16.93	8	59.014,72.993,75.009,87.009,103.004,105.020,130.999,149.010	0.9259	[M-H]-	149.009	149.009	0.0001	0.9807	16.81	17.24	16.96	16.98	0.01
158	isocitric acid	isocitric acid			C6H8O7	negative	192.027	ODBLHEXUDAPZAU-UHFFFAOYSA-N	1	1	0.5	2.5	Level 1					790850176	20201106_JGI-AK_PS-KM_505892_OakGall_final_QE-HF_HILICZ_USHXG01583_NEG_MSMS_4_Urchin-Ctrl_4_Rg70to1050-CE102040-Qlobata-S1_Run124.h5	16.9855	20201106_JGI-AK_PS-KM_505892_OakGall_final_QE-HF_HILICZ_USHXG01583_NEG_MSMS_25_Urchin-S3_1_Rg70to1050-CE102040-QlobataAdouglasii-S1_Run44.h5	15.84	16	57.034,67.019,72.993,73.029,83.014,85.030,87.009,99.009,101.025,103.040,111.009,117.020,129.020,154.999,173.010,191.021	0.831	[M-H]-	191.02	191.02	0.0003	1.3516	15.62	16.54	16.99	15.91	1.07
159	lysine	lysine			C6H14N2O2	negative	146.106	KDXKERNSBIXSRK-YFKPBYRVSA-N	1	1	1	3	Exceeds Level 1					2.7396e+06	20201106_JGI-AK_PS-KM_505892_OakGall_final_QE-HF_HILICZ_USHXG01583_NEG_MSMS_83_Cone-S5_3_Rg70to1050-CE102040-QlobataAkingi-S1_Run115.h5	17.001	20201106_JGI-AK_PS-KM_505892_OakGall_final_QE-HF_HILICZ_USHXG01583_NEG_MSMS_83_Cone-S5_3_Rg70to1050-CE102040-QlobataAkingi-S1_Run115.h5	17.04	2	99.093,145.098	0.8656	[M-H]-	145.098	145.099	0.0001	0.9539	16.87	17.28	17	17.06	0.06
160	adenosine 3',5'-diphosphoric acid//adenosine 5'-diphosphoric acid	adenosine 5'-diphosphoric acid	adenosine 3',5'-diphosphoric acid//adenosine 5'-diphosphoric acid	WHTCPDAXWFLDIH-KQYNXXCUSA-N//XTWYTFMLZFPYCI-KQYNXXCUSA-N	C10H15N5O10P2	negative	427.029	XTWYTFMLZFPYCI-KQYNXXCUSA-N	0	1	1	2	Level 1					663914	20201106_JGI-AK_PS-KM_505892_OakGall_final_QE-HF_HILICZ_USHXG01583_NEG_MSMS_2_Urchin-Ctrl_2_Rg70to1050-CE102040-Qlobata-S1_Run75.h5	17.0098						[M-H]-	426.022	426.022	0.0003	0.6195	16.85	17.2	17.01	17	0.01
161	uridine 5'-diphosphogalactose [M-H]-//uridine 5'-diphosphogalactose [M-H]-	uridine 5'-diphosphogalactose	uridine 5'-diphosphogalactose [M-H]-//uridine 5'-diphosphogalactose [M-H]-	HSCJRCZFDFQWRP-WBRQRZOHSA-N//HSCJRCZFDFQWRP-WBRQRZOHSA-N		negative	566.055	HSCJRCZFDFQWRP-WBRQRZOHSA-N	1	1	1	3	Exceeds Level 1		isomers cannot be differentiated			7761342	20201106_JGI-AK_PS-KM_505892_OakGall_final_QE-HF_HILICZ_USHXG01583_NEG_MSMS_35_Urchin-S4_3_Rg70to1050-CE102040-QlobataAdouglasii-S1_Run112.h5	17.0214	20201106_JGI-AK_PS-KM_505892_OakGall_final_QE-HF_HILICZ_USHXG01583_NEG_MSMS_6_Urchin-Ctrl_6_Rg70to1050-CE102040-Qlobata-S1_Run198.h5	16.77	16	78.959,96.970,111.020,138.980,150.980,158.926,174.981,211.002,241.012,272.958,305.019,320.979,323.029,384.985,402.997,565.049	0.8335	[M-H]-	565.048	565.048	0.0006	1.06186	16.65	17	17.02	16.79	0.23
162	galactaric acid//saccharic acid	saccharic acid	galactaric acid//saccharic acid	DSLZVSRJTYRBFB-DUHBMQHGSA-N//DSLZVSRJTYRBFB-LLEIAEIESA-N	C6H10O8	negative	210.038	DSLZVSRJTYRBFB-LLEIAEIESA-N	1	1	1	3	Exceeds Level 1		includes 2 isomer peaks, MSMS better match for galactaric acid (probably the higher peak)			43377492	20201106_JGI-AK_PS-KM_505892_OakGall_final_QE-HF_HILICZ_USHXG01583_NEG_MSMS_2_Urchin-Ctrl_2_Rg70to1050-CE102040-Qlobata-S1_Run75.h5	17.0224	20201106_JGI-AK_PS-KM_505892_OakGall_final_QE-HF_HILICZ_USHXG01583_NEG_MSMS_68_Cone-S3_4_Rg70to1050-CE102040-QlobataAkingi-S1_Run133.h5	17.01	19	57.034,59.014,68.998,71.014,72.993,75.009,83.014,84.022,85.030,87.009,89.024,101.025,103.004,115.003,129.020,133.014,147.030,191.020,209.031	0.8826	[M-H]-	209.03	209.03	0.0002	1.0622	16.71	17.15	17.02	16.99	0.03
163	galactaric acid//saccharic acid	galactaric acid	galactaric acid//saccharic acid	DSLZVSRJTYRBFB-DUHBMQHGSA-N//DSLZVSRJTYRBFB-LLEIAEIESA-N	C6H10O8	negative	210.038	DSLZVSRJTYRBFB-DUHBMQHGSA-N	1	1	1	3	Exceeds Level 1		includes 2 isomer peaks, MSMS better match for galactaric acid (probably the higher peak)			43377492	20201106_JGI-AK_PS-KM_505892_OakGall_final_QE-HF_HILICZ_USHXG01583_NEG_MSMS_2_Urchin-Ctrl_2_Rg70to1050-CE102040-Qlobata-S1_Run75.h5	17.0258	20201106_JGI-AK_PS-KM_505892_OakGall_final_QE-HF_HILICZ_USHXG01583_NEG_MSMS_68_Cone-S3_4_Rg70to1050-CE102040-QlobataAkingi-S1_Run133.h5	17.01	17	57.034,59.014,68.998,71.014,72.993,75.009,83.014,84.022,85.030,87.009,89.024,103.004,129.020,133.014,147.030,191.020,209.031	0.924	[M-H]-	209.03	209.03	0.0002	1.1185	16.68	17.21	17.03	16.99	0.03
164	ornithine	ornithine			C5H12N2O2	negative	132.09	AHLPHDHHMVZTML-BYPYZUCNSA-N	1	1	1	3	Exceeds Level 1					6.09616e+06	20201106_JGI-AK_PS-KM_505892_OakGall_final_QE-HF_HILICZ_USHXG01583_NEG_MSMS_79_Cone-S4_7_Rg70to1050-CE205060-QlobataAkingi-S1_Run268.h5	17.026	20201106_JGI-AK_PS-KM_505892_OakGall_final_QE-HF_HILICZ_USHXG01583_NEG_MSMS_79_Cone-S4_7_Rg70to1050-CE205060-QlobataAkingi-S1_Run268.h5	16.98	2	87.045,131.083	0.71	[M-H]-	131.083	131.083	0.0002	1.1686	16.83	17.23	17.03	16.95	0.08
165	2-phosphoglyceric acid	2-phosphoglyceric acid			C3H7O7P	negative	185.993	GXIURPTVHJPJLF-UWTATZPHSA-N	1	1	1	3	Exceeds Level 1					36302712	20201106_JGI-AK_PS-KM_505892_OakGall_final_QE-HF_HILICZ_USHXG01583_NEG_MSMS_39_Urchin-S4_7_Rg70to1050-CE205060-QlobataAdouglasii-S1_Run256.h5	17.0911	20201106_JGI-AK_PS-KM_505892_OakGall_final_QE-HF_HILICZ_USHXG01583_NEG_MSMS_38_Urchin-S4_6_Rg70to1050-CE102040-QlobataAdouglasii-S1_Run228.h5	17.14	5	78.959,96.970,136.964,166.975,184.986	0.8611	[M-H]-	184.986	184.986	0.0001	0.5539	17.02	17.35	17.09	17.17	0.08
166	adenosine 3',5'-diphosphoric acid//adenosine 5'-diphosphoric acid	adenosine 3',5'-diphosphoric acid	adenosine 3',5'-diphosphoric acid//adenosine 5'-diphosphoric acid	WHTCPDAXWFLDIH-KQYNXXCUSA-N//XTWYTFMLZFPYCI-KQYNXXCUSA-N	C10H15N5O10P2	negative	427.029	WHTCPDAXWFLDIH-KQYNXXCUSA-N	0	1	1	2	Level 1					663914	20201106_JGI-AK_PS-KM_505892_OakGall_final_QE-HF_HILICZ_USHXG01583_NEG_MSMS_2_Urchin-Ctrl_2_Rg70to1050-CE102040-Qlobata-S1_Run75.h5	17.0975						[M-H]-	426.022	426.022	0.0003	0.6195	16.85	17.21	17.1	17	0.1
