# Supplementary material for: Cynipid wasps systematically reprogram host metabolism and restructure cell walls in developing galls
Source: Plant Physiol. 2024 Jan 17;195(1):698–712. doi: 10.1093/plphys/kiae001 (PMC11181936; doi:10.1093/plphys/kiae001)
Supplement: kiae001_Supplementary_Data [file kiae001_Supplementary_Data.zip › Supplemental Dataset S6.xlsx]

## Sheet: wide_raw
Supplemental Dataset S6: Combined positive and negative mode targeted mass spectrometry
sample	class	omega-hydroxydodecanoic_acid	stachyose	adenosine_5diphosphoric_acid	xanthosine	methionine	methyl_beta-galactoside	purine	homovanillic_acid	alpha-aminoadipic_acid	4-methylcatechol	sorbic_acid	N-acetyl-aspartic_acid	erythritol	dihydroorotic_acid	taurine	2-deoxy-glucose	glucosaminic_acid	uridine_5diphospho-N-acetylglucosamine	paraxanthine	syringic_acid	mevalonic_acid	ribose	lyxose	arabinose	octopamine	3-methoxy-4-hydroxymandelic_acid	uric_acid	rosmarinic_acid	ribose_5-phosphoric_acid	4-aminobutanoic_acid	trans-4-hydroxyproline	rhamnose	6-deoxy-galactose	N-acetyl-serine	caffeic_acid	homoserine	glycine	trans-cinnamic_acid	xylose	34-hydroxyphenyl_lactic_acid	uridine-5-monophosphoric_acid	azelaic_acid	2-methylglutaric_acid	maleic_acid	vanillic_acid	3-hydroxybutanoic_acid	ornithine	alpha-hydroxyisobutyric_acid
Cone-Ctrl	leaf	143151	263848	62285.6	52369	11406.6	359798	270192	266755	121058	399456	68290.6	211734	302257	192793	198778	190885	41559.6	289112	619123	924428	548717	107479	235775	235775	200913	642145	904425	404743	70389.4	437130	433654	583130	544086	1.20711e+06	537751	200743	145291	103710	338107	534569	55904.3	1.47546e+06	419602	753435	3075788	1.98766e+06	318411	1.98766e+06
Cone-Ctrl	leaf	160463	109946	71853.8	145227	44926.9	582542	189623	214182	280538	1.00979e+06	109440	213846	404425	262349	153971	213296	53109.8	262645	376107	1.44447e+06	986661	205236	224623	224623	374546	1662507	598317	970171	25429.4	657571	489013	630408	737204	1.15505e+06	501569	871020	245704	103839	352726	1.11459e+06	46704.4	952932	577767	573794	3.0707e+06	2.68162e+06	241202	2.68162e+06
Cone-Ctrl	leaf	122611	82529.4	43691.7	59870.1	27468.3	577304	209764	152270	153904	115766	97135.1	140287	153763	157141	1.49298e+06	210475		139340	601395	169200	256642	129412	322000	322000	168892	182024	626202	618332		68447.5	252741	661263	629457	501054	275148	294176	175553	49971.4	350015	185864	39323.1	656234	566511	660131	1.18744e+06	904538	196342	904538
Cone-Ctrl	leaf	88638.2	192197	74786	61710.3		338429	161524	192555	44211.6	169027	81035.4	127999	199069	121270	138967	155779	34076.7	127616	640816	296930	275054	78784.3	237821	237821	198906	253014	318934	264070	24099.5	79695.4	682280	501219	454442	966116	265779	152784	131441	74288.8	238697	198206	53333.9	509736	390550	715765	1.32585e+06	857561	187994	857561
Cone-Ctrl	leaf	153654	297888	126944	358425	16279.1	491995	248270	266418	66474.5	492828	120932	309252	417901	316086	242407	204577	137508	280130	425826	1.35122e+06	829671	422823	341691	341691	243776	1.2859e+06	1.10589e+06	614562	147446	389586	1.71096e+06	793357	631197	2.07151e+06	850671	412079	230298	152901	465604	933970	87686.4	844787	563188	1.16097e+06	2.88052e+06	4.10996e+06	190305	4.10996e+06
Cone-Ctrl	leaf	174219	142837	118472	260842	29720.5	866511	299701	214991	66360.4	203822	96210.5	259399	195220	259529	113447	260741		125713	618471	195033	369452	259436	479185	479185	432744	292110	557892	910092	19676.2	168518	582854	867434	725519	1.73423e+06	259484	353326	228649	47696.7	472876	263230	93405.2	448679	586912	703922	1.11287e+06	1.30683e+06	152945	1.30683e+06
Cone-Ctrl	leaf	510954	116949	86349.6	65469.5		374060	161731	142509	67369.3	215111	132182	183187	153661	189149	159631	198195		109003	551963	156849	379000	107619	240832	240832	129206	312796	432572	486816	33779.7	54177.3	225708	611718	534167	521158	311830	251843	163606	86246.3	311410	389789	42448.6	668114	420652	850695	1.09346e+06	768960	209716	768960
Cone-Ctrl	leaf	105852	290809	82130.7	140775	26412.3	355131	219198	322910	158990	688208	109310	179492	592818	226730	227240	227510		257102	579097	1.99738e+06	967398	291274	212400	212400	453364	2.14414e+06	1.45795e+06	531266	33158.5	1.26497e+06	568308	587277	678092	3791418	525828	494860	203735	117869	545411	877455	47055.4	905412	487083	795919	2.91386e+06	2.35242e+06	190625	2.35242e+06
Cone-S1	cone	69561.7	13753.4	55031.3	17883.9	11863.2	22229	132286	47295.8	75108.8	53581.9	64985.6	96841.3	55738.3	48196	70434.2	179434	54183.2	37902.7	74210.3	60210	129897	39008.5	55871.3	55871.3		47421.9	83787.9	41534.2	32429.6	79270.8	110662	159167	301307	129817	109654	428608	170401	39688.2	164403	131479	64326.2	587639	380614	419387	168549	245821	232881	245821
Cone-S1	cone	99258.9		53946.1	41285.5	67107.1	46764.7	146350	38179.7	96629	51166.9	85718.3	100792	57070.7	100605	156210	136923	113678	40293	83055.9	52295.6	113696	69884.7	98135.9	98135.9	38036.2	81339.4	638921	51586.5	40657.9	739902	265166	132427	201748	295561	119803	850217	392442	296893	267471	274002	229531	465912	292893	581809	123241	474981	262047	474981
Cone-S1	cone	54086.2		83881.6	21646.9		16031	55659.5	25030.2	86642.5	52724.2	72521	80139.8	31867.1	39448.6	41626.2	155238	42593	22383.6	64711.4	102337	86342.9	37669.4	40410.2	40410.2		40426.4	47068.5	37588.8	42978.3	48902.6	105927	109554	212561	100268	78981.4	215138	193762	20499	106992	72002.5	84550.7	240028	224041	265484	117758	141085	240331	141085
Cone-S1	cone	37609.5	11013.1	44939.4		13211.5	32355.3	33221.2	18510.3	32641.8	35338	41412.8	72497	25136.3	19291.3	35694.5	102275	42324.3	21183.6	48853.9	37731.7	53092.4	20420.8	31179.1	31179.1		25959.2	39306.7	17375.4	23739.9	65175.9	108496	78705.3	151039	77017	59467.6	329449	157789	49418.6	75042.8	51998.9	46425.1	215011	186273	191834	104674	103040	283085	103040
Cone-S1	cone	154876		72045.6	32031.5	79641	28761.6	169521	45185.7	135436	57239.8	213769	127248	34030	66689.6	107296	152544	178521	37418	79398.6	122372	108569	58495.9	89000.6	89000.6		46089.3	485902	42970.8	41189.8	421192	179658	136305	210451	310954	102460	594347	338564	88171.7	323702	148641	218637	829199	331287	440945	140077	363396	273789	363396
Cone-S1	cone	83394.4		95622.5		43325.3	18599.6	85520.2	30598.8	154316	48688.4	91188.9	105981	16167.2	40832.5	72484	156511	94313.4	37459.6	62577.6	88191.5	91868.5	47148	60342.1	60342.1	35666.3	41602.3	151190		32685.4	176114	185993	125308	214796	181317	74689.6	628008	236238	31524.6	101507	160786	73651	588696	528379	393921	120714	232187	326969	232187
Cone-S1	cone	42388.2		41333.3		23547	13965.2	34552.9	18300.5	36445	34365.4	37682.9	87488.9	15567.2	15058.9	37213.2	109508	39352.9	16772.4	30914.5	36054.8	55903.5	24416.3	25276	25276		22266.2	73236	21743.1	24054.4	65830.8	77742.5	87709.9	167684	86070.9	811944	355280	186431	40548.5	73250.4	194252	97141.2	288848	183332	205198	89270.1	141260	271686	141260
Cone-S1	cone	56046.4		71419.9	20586.3	14194.4	28986.3	135976	30281.2	137709	49234.3	59048.3	82866.1	17578.5	109503	75713.6	159940	133185	52192.1	65672	70638	96952.6	55646.1	72340.2	72340.2		49921.6	53549.5	42001.5	55426.8	93722.9	1.015e+06	145123	231470	114983	104018	340826	171353	88509.7	216134	81495	123857	388379	303894	366287	147639	367882	416873	367882
Cone-S2	cone	86126.3		76389.8	69189.7	59835.7	86132.1	145051	40586.8	141643	92396	108884	120055	84148.9	141651	143855	182606	181127	35676.3	79873.5	73978.3	115190	114540	145992	145992		87493.4	208911	63681	66900.8	195217	196637	197951	225598	182713	245683	318021	281606	150300	556618	179278	54303.8	330769	413772	383848	115311	281302	397771	281302
Cone-S2	cone	62526.7		75982.9	45342.7	99193	36315.5	110741	36813.4	73912.5	73173	107869	97714.4	60134.5	138335	172328	168798	130608	24739.3	66896.4	46237.8	106063	127174	104434	104434		74484.3	140962	37356.2	80900.5	71463.4	128743	163863	196235	515635	204977	312114	731121	505110	356621	202934	41125.4	402269	446161	386873	109080	300356	245717	300356
Cone-S2	cone	50370.4	28782.1	87807.3	54029.5	27731.7	62201.5	116361	68579.1	90184.5	109658	145914	115306	70851.1	143431	69904	176663	137689	41387.8	93291.8	47503.2	122399	92782	167712	167712	59646.2	128559	600405	106731	231439	240118	292011	190078	233556	107106	214622	447977	259065	44282.7	389883	178190	222153	378030	355658	506680	205593	360457	439012	360457
Cone-S2	cone	40193.1	15848.5	59713.2	20179	51879.9	16157.3	35795.7	27598	62237.8	35310.8	44127.9	90328	30627.6	53535.5	37639.6	73173.4	221174	35055.9	32527.5	52259.7	54335.6	37110.9	54632	54632	32129.1	69755.9	322815		81178.3	85725	159601	72687.5	163088	62018.6	134523	875434	248950	113644	202941	104325	140610	204581	258774	194044	128129	224349	1.19561e+06	224349
Cone-S2	cone	41735.6	16504.9	33569.1	21720.6	31565.4	27381.6	39073.4	34144.7	57253.1	49890.3	53263.8	64613.4	72320.2	80824.8	36089.3	110663	101438	43326	38054.1	42368.3	59243.8	39236.1	55312.9	55312.9		53833.7	68731.9		93865.5	76755.7	104115	94178	155332	43229.9	76061.6	200471	181664	123390	217180	114460	101800	244990	331607	204968	108120	228855	214134	228855
Cone-S2	cone	50566.1	13763.7	40867.3	26685.6	39065.6	18012.7	40019.5	51560.8	40425.9	61142.4	65599.3	68857	41285.7	76483.3	57487.8	87737	126492	17740.5	26043	37078.4	61202.3	52564.7	41826.1	45320.1	29257.8	51634.8	35723		72357.8	52863.5	71515.1	82428.7	154405	47949.6	318828	180405	203275	127929	218629	113654	28003.2	240402	254038	163013	97204.2	220081	219830	220081
Cone-S2	cone	37553.2		69810.2	49768.5	34324.7	30918.6	58266.2	43443.3	84960.7	85643.7	115831	93524.2	36116.6	115808	50946.1	141511	80459.5	45094.2	67676.6	49856.5	85315.7	52432.9	70778.2	70778.2		74699.8	158866		146424	86155.5	153039	134721	210829	55719.8	121165	464484	176189	149025	257747	260991	73682.8	394111	394204	285298	130534	336326	228630	336326
Cone-S2	cone	64962.4	18277.7	57221.4	25784.3	35687.6	28597.5	69985.3	42932.1	128401	59484.9	69271.8	98502.9	25341.5	81463.5	31469.9	147954	198808	14472	73928.1	38953.6	100403	74619.8	82932.5	82932.5		50889.2	40839.2	49445.3	110948	48899.9	125644	117526	212928	66922.5	208120	310506	211251	269452	389771	156889	55337	324213	262481	294075	141029	295909	199859	295909
Cone-S3	cone	69336.5	27082	69180	123261	160839	111857	124170	77742.9	135555	83675.8	110935	166134	167931	191582	177350	241211	188133	23688.9	101419	64551.3	90567.8	253420	219073	219073	66164.8	134076	224784	142468	97100.9	145543	136208	225234	229709	509239	775419	389610	1.25437e+06	150593	696779	323384	34036.3	441237	571589	386114	150152	274888	366409	274888
Cone-S3	cone	59762	30216.6	133625	116683	86386.2	93327.3	91798.3	66243.6	89923.2	79245.8	105411	100855	193214	199113	206756	191054	245826	30096.7	105087	43544.4	128196	166903	194228	194228		115994	287235	110326	137411	278943	181957	198227	258537	71406	435526	550581	428759	112576	431172	333261	22846.8	305681	361798	283663	149765	357603	2.84469e+06	357603
Cone-S3	cone	56831.5	34154.1	49733.1	120759	150009	104597	145303	52511.9	107540	86842.7	109508	114556	87299.3	207244	61739.3	301562	170655	34918.7	106874	62208.4	126435	258345	242503	258817		135069	118777	93739.6	107528	281994	144474	231870	344719	73080.9	503225	394545	306327	893886	791073	269919	52290.5	482765	605727	441539	173734	631289	312090	631289
Cone-S3	cone	145094	15902.3	125669	325927	162970	148979	265466	84069	303840	167330	137116	224505	202554	279701	154163	250351	973613	17988.4	78626.9	84633	158267	421936	274098	275463	112382	140446	102978	148078	72147	306736	222879	261138	250351	390126	405770	2.6834e+06	901841	134134	967433	357866	27753.5	530965	617259	342110	166139	633507	2.38323e+06	633507
Cone-S3	cone	63895.8	19469.8	79215.4	131901	103600	59671.6	65258.6	96097.1	56379.7	100077	160721	127320	113765	206561	60147.9	184550	227402	27957.1	101032	60357.8	114170	119660	113199	115677		158363	91649.1	114915	167911	71444.5	178147	151436	244407	53523	264048	161123	264691	197764	447556	681155	52783.6	372827	335338	280763	148137	268393	204451	268393
Cone-S3	cone	34804.8	25215.5	51542.9	28991.5	101080	36970	36362.5	44743.1	53893.7	50559.2	56691.5	66143.4	41170.1	124037	41843.7	130930	117711	36782.1	51747.1	23062.5	99978.6	97854.3	114083	126256		86039.2	127246		108935	291487	124031	115840	226967	57107.4	253534	223076	223735	489478	320043	176161	65149.1	209502	429094	201775	150286	342559	259980	342559
Cone-S3	cone	45743.1	15938	52043	136479	111904	47380.1	47483.7	37301	53403.8	104088	61834.2	72427.7	62160.7	154163	125542	100565	245348	27081.1	47148.6	38629.1	98835.7	73752.8	123608	126633	49182.3	119536	263028	53345.5	82054.3	227051	148136	108863	187870	61773.8	336447	526979	286813	579924	433401	367697	40448.7	269680	416268	163325	132120	428892	370316	428892
Cone-S3	cone	52314.1	27822.9	73554.8	258329	111941	64123.2	99684.8	58149.4	172122	167204	96767.7	95386.5	80146.1	193022	161893	212971	300126	31567.3	89040.2	37001.3	124509	164282	195706	195706	57379.9	171437	179207		121477	153938	169301	183115	229040	224081	368138	693926	594555	377418	870600	520539	45079	319402	528412	345668	162009	690247	242181	690247
Cone-S4	cone	55861.6	23472.5	64768.8	74936.8	121725	55382.2	45325.1	50723.4	81272.8	119904	69725.2	92255.8	125348	147869	59251.5	143844	172488	26047.1	66719.3	32568.9	99233.5	129929	202274	233499		107066	109500	54169.2	128883	209374	154420	124976	245600	61687.8	547338	278323	341713	1.42826e+06	465025	396168	44195.7	229340	372946	216403	167380	296849	2.3375e+06	296849
Cone-S4	cone	106949	33667.9	64661.2	465219	452263	150960	207279	125789	339799	256433	143171	191805	171579	406400	199258	307208	447972		125936	109651	160487	493120	402695	402695	187889	232767	203741	180911	207449	425790	323144	383721	294366	672942	912368	1295945	1.59598e+06	459314	1.09974e+06	912564	44401.3	524826	592284	431560	234798	733394	389228	733394
Cone-S4	cone	66099.5	21372.5	40806.7	185124	74091.1	236673	186259	107931	71040	67862.1	121114	154969	230487	301669	130262	469384	432040	16061	158192	69049.7	206497	351643	394240	394240	120705	232552	187504	151807	171663	204993	226412	423065	591907	76409.5	648863	417770	338463	174505	617426	204499	36254.1	386553	509605	426696	318318	259986	241978	268933
Cone-S4	cone	71730.3	30483.5	100948	127081	145673	77127	54895.7	54120.8	67865.6	51857.8	71403.7	166454	90163.1	154199	89773.1	138692	170336	33513	61135.9	43258.3	123452	135725	139006	147514	65364.5	102823	208619	100090	242151	158827	162041	144246	221197	60883.6	256690	810885	416667	763486	398393	248255	64778.4	330319	413999	199684	126202	283799	6.09616e+06	283799
Cone-S4	cone	74199.5	31982.2	84536.1	82800.4	123779	102497	68709	97453.5	73745.1	98230.6	131285	142873	151418	206105	100808	217095	300595	30775	76937.4	76929.8	172987	147601	220825	220825	94177.9	136444	287300	115319	219339	211666	167485	215046	388468	68453.5	860479	394320	429476	79146.1	385113	248357	31513	361695	367866	286757	155497	353982	1.59512e+06	346993
Cone-S4	cone	76055.3	50812.8	65010	155066	51334.6	170327	104495	100924	82986.4	54653.9	121745	160586	177211	257321	86081.1	307070	298264	28202.8	92610.9	59188.6	155157	206912	292837	292837	140757	217360	94428.5	170883	135061	190064	179474	290496	319960	67075.1	537635	491874	380315	165062	483588	146957	29312.6	350319	430872	336777	212879	327501	255986	327501
Cone-S4	cone	76989.7		71582.9	123487	80338.8	65335.7	155445	60339.4	127934	88794.2	111643	189250	75446.6	172410	108860	201309	239635	20010.9	71998.5	53320.7	110344	201472	139629	149774	76813.5	172906	209311	123254	63612	76915.8	135844	188553	233936	94226.7	688651	446815	298035	173911	739677	375817	22569.2	350470	493040	315500	147355	309050	364533	309050
Cone-S4	cone	92032	63668.5	89377.9	185901	141658	256816	157077	97549.6	99807.2	97727	126248	340814	294698	367819	140603	321635	132123	29019.4	142658	59733.1	211312	390347	423740	423740	96509.5	279885	211210	219774	118643	384146	287152	362644	428841	80569.6	507639	910544	602726	437003	650197	269478	59428.9	558423	544666	428064	246748	614558	4439552	614558
Cone-S5	cone	49014.5	82721.4	47317.3	70970.5	94464.6	98156.6	65485.9	161125	71037.5	86877	75026.5	131097	91698.7	208878	170807	241607	265130	22309.2	89576.9	52941.3	120535	173721	198513	199339	77416.9	384406	166166	105169	102164	210220	363592	246732	278275	60699.9	296423	129995	420166	347286	380732	177823	32434.9	342006	339538	215667	273273	170657	790796	170657
Cone-S5	cone	89213.9	27587	141751	237271	85486	170338	200381	131527	142639	180957	163715	167892	175542	347190	172254	377738	443471	36309.4	143941	152613	209942	508522	559413	559413	129759	673064	228590	177002	120604	320137	339991	440453	440047	98536.3	523335	483704	538832	360450	940335	422514	42277.6	485239	551870	369201	374341	319634	1.02943e+06	319634
Cone-S5	cone	48586.1	49171.7	115518	355136	160586	217519	166676	188304	186420	124448	205586	262517	353857	309498	203094	393679	931628	48887.7	194063	59101.9	221940	475508	553656	553656	189989	649501	124460	224536	271795	398018	388423	411791	417789	149253	1217552	493330	733463	383500	726681	276271	43881.2	415536	537986	396601	366645	570040	3.3733e+06	570040
Cone-S5	cone	71576.1	34546.9	87323	140081	114869	141232	112063	277549	68930.8	120769	182510	308889	191029	277395	209591	223655	729337	32718.1	104854	135421	190525	167984	274220	274220	87828.3	958658	1.2667e+06	167669	217247	182638	421765	272301	379537	74786.5	510420	224267	605642	487550	411540	321989	44583	608842	388202	287060	279221	221180	1702235	224425
Cone-S5	cone	44372.1	22743	73366.9	63105.5	149047	145846	55690.5	115167	46890.3	60862.3	95153.7	147205	128732	235911	178432	207933	63346.7	19221.8	87875.2	70972.5	121592	164901	164747	164747	54420	239701	258302	95232.8	157802	215297	271879	186553	291908	60570.7	217427	174748	444307	200284	426608	155285	34781.8	358181	438279	222864	221959	215724	2.24406e+06	215724
Cone-S5	cone	72864.6	39807.9	64770.6	91438.9	91367	152768	107298	148033	114088	67718.2	241754	157797	387100	268628	160168	287508	418195	56524.4	95527.6	78602	192098	231066	388305	388305	194617	365062	149833	160148	267769	164586	306279	297454	363564	82127.1	220034	340169	441450	195806	493232	190135	47479.1	352821	315137	352354	232183	244821	169938	244821
Cone-S5	cone	130855	32805	67584.3	179888	230938	158123	206418	179637	270586	71500.5	185255	320758	166555	324238	635082	428158	615355	70523.9	161620	166536	207439	472021	578888	578888	221068	428869	657618	213842	212968	668918	326463	400350	432443	108564	1.39358e+06	898699	951872	467308	770458	200553	60650.3	739676	686585	420620	462080	414358	1.1907e+06	414358
Cone-S5	cone	57339	198929	103624	82193.1	79871.2	181213	122015	486638	145530	75919.2	198176	297843	301722	344109	171003	364543	539542	90187.2	125740	123465	185094	210399	332565	332565	140053	907299	226752	189700	326982	313784	413926	355906	329933	86467.1	266422	545692	1.05007e+06	542558	590444	188849	94303.4	359937	401390	339959	342008	243955	2.22498e+06	255743
Urchin-Ctrl	leaf	135130	340008	373705	86749		52534.2	379379	607101	124035	670062	132555	292782	149120	358197	1.15544e+06	168893		895978	1.05171e+06	297252	768404	208993	431031	431031	1.22399e+06	575216	140992	1.38718e+06	161892	317121	748373	312070	535474	1.1579e+06	464629	282385	348613	143067	472562	807880	245424	657313	683323	2.58914e+06	1790698	1527050	127579	1527050
Urchin-Ctrl	leaf	143960	267417	177536	129868		1.20327e+06	407815	623314	136786	673864	147076	243803	397287	337115	639383	258795	25675.4	640597	754698	853420	809892	328258	380318	380318	572071	472709	138532	1036095	120808	457101	915571	456748	801474	1.65083e+06	371908	354081	307794	154241	523320	1.02275e+06	145434	879419	564630	1.17427e+06	1.8409e+06	2920796	159282	2920796
Urchin-Ctrl	leaf	127001	425259	478272	150242		180510	319919	428247	211306	811540	96444.1	186356	164887	280147	1.39287e+06	258028		661730	904484	569111	887274	231640	539397	539397	1.52822e+06	744989	135945	1.31234e+06	163259	256222	535964	340696	500704	975288	584692	254470	283939	105339	539397	1.00819e+06	170928	782203	551360	1303104	2257801	2.06909e+06	149504	2.06909e+06
Urchin-Ctrl	leaf	145392	161291	663914	108419		73509.5	366125	592215	239350	433383	129144	258422	93651.9	257038	899446	229902		715542	739146	341434	459673	210259	543453	543453	651610	457773	539726	1.22889e+06	156945	79607.2	619703	411186	709811	682756	332934	245749	329782	89686.1	543453	626772	237370	1.67096e+06	675020	1.54069e+06	964833	1.00877e+06	121112	1.00877e+06
Urchin-Ctrl	leaf	129597	240891	267518	142164	93411	47795.2	408956	331093	118706	135698	86543.5	239646	84299.7	311090	639564	202607		325602	807762	145660	358524	270583	466027	466027	492168	476710	104628	1099494	89730.9	73422.5	526019	531943	633632	982354	366957	296490	476707	146973	416723	432954	258749	397301	643084	1.80273e+06	437497	1.03044e+06	129070	1.03044e+06
Urchin-Ctrl	leaf	179757	247215	212561	91326	13859.1	50353.8	499740	433868	98340.3	284735	106710	280770	167999	373435	870304	299389		605545	788076	376895	519961	252337	400256	400256	595258	454307	57077.4	1.23341e+06	129727	275524	514932	395474	646749	838260	394818	321016	285205	164748	554867	524124	187992	1.52416e+06	537785	1.63702e+06	1.079e+06	1.39351e+06	119900	1.39351e+06
Urchin-Ctrl	leaf	115299	384072	378860	60595.1	10342.5	119209	299104	324395	58380.5	157242	66020.1	158507	67923.1	209764	561865	185362		459692	999420	271994	195682	145203	317883	317883	499386	423056	146294	625819	149598	54439.4	373221	244369	360066	585782	194205	135467	253457	98811.2	368950	278582	198463	502593	411334	1188956	509983	581057	168585	581057
Urchin-Ctrl	leaf	98049.4	453595	388812	84769.3		225049	370308	495482	109699	255860	62402.7	209967	86387.3	186329	681627	191583		369006	938114	361874	337120	143256	316357	316357	714091	407115	62892.1	650937	123316	146519	440443	247765	367515	649672	280432	116800	200769	145182	395896	347516	226890	433928	394405	1348418	1.14372e+06	1.07605e+06	177376	1.07605e+06
Urchin-S1	urchin		96003.4	152646			71785		68847.3	81428.8	161080	207325	199698	132028	168725	79693.4	113688	128849	233711	78144.2	253513	103444	151191	124271	124271		103664		164659	508191	348694	281568	226864	179020	182577	186043	90959.3	202656	730277	147545	1.02192e+06	1.34497e+06	92970.3	345617	323272	509168	261036	196371	261036
Urchin-S1	urchin		145309	98309.1			98098.4	102783	95655.5	96794	250034	285419	256749	305652		96277.8	148803	191345	446298	115830	212217	117404	145112	148001	148001		125165		166943	582449	225994	278382	207878	269961	154544	328316	150589	213380	213333	161202	384789	860674	206877	455765	381301	536756	492742	176538	492742
Urchin-S1	urchin		62552.7	86287.8	121202	119965	120672	171669	118716	251896	219861	256045	305415	277879		179498	281057	136648	480157	129106	294025	182509	214545	262381	262381		127394		227137	572981	558884	408859	454696	336446	178966	192738	192783	369424	461947	265655	444597	1.13854e+06	181206	514971	562940	552534	525026	131801	654787
Urchin-S1	urchin		59018.8		139193	243985	177681	218479	115497	216108	190766	295577	292125	275120		150256	295762	357137	419855	178429	283212	201354	434488	351105	351105		154687		316555	567148	792440	366881	619977	431992	210113	266098	305645	330093	1.24459e+06	400563	747470	1.0649e+06	221432	555745	535669	391650	510795	168453	639541
Urchin-S1	urchin		62622.1				139310	216840	130468	145368	156985	250138	209491	353653	231052	119863	346544		180537	173209	352938	216636	404555	436858	436858		189714		241556	366950	511713	302550	457862	491932	245047	355237	279168	477503	1.99635e+06	436858	615862	862433	200112	649674	728668	821727	541104	198064	615651
Urchin-S1	urchin		71636.1				60138.3		62657	132268	102373	136826	217868	148423		82670.8	132673	174135	242555	95595.8	209419	123512	139114	119391	119391		115619		78151.7	371826	510117	250247	210539	189886	147860	102685	170065	194315	285941	158837	438768	860645	128166	347461	301187	382415	304640	205384	304640
Urchin-S1	urchin	62185.1	72504.2	132435			144294	135841	110769	113408	277935	355393	196395	226627		117591	232642	138350	299026	153789	585933	180622	240807	307403	307403		160406		257931	658093	976498	351291	326464	340835	227723	341041	204087	293174	1.93809e+06	347828	1.53233e+06	1.40738e+06	170384	448672	556060	660842	370258	228604	456091
Urchin-S1	urchin		59849.4	175103			95031.4	92549.1			267327	311937	171893	201148	142468	110067	175929		414071	138073	137424	131090	185561	159365	168778		125213		275228	567787	423362	286260	256713	263002	151249	223253	156443	232859	626003	168778	864448	976596	1314835	406839	564112	521916	395717	207710	447962
Urchin-S2	urchin		37894.5			155421	71184.2		76202.2	130734	90434.1	128566	139421	153807		147217	130847		293405	71332.7	214144	144397	112640	148730	148730		75696.9		132280	429086	398810	243623	202979	228612	139007	123654	134357	226348	162757	148730	162448	675941	115146	308959	430444	413593	204872	257037	284700
Urchin-S2	urchin	63961.2	56965.4	120591			101248		124987	122287	134357	338841	163528	202352		116833	186332		447528	112447	232469	147514	129542	198203	198203	109481	91940.7		171336	438405	228238	333000	267259	296103	142228	138989	111177	289667	58966.4	198203	205711	638669	218709	414179	358557	425804	233174	172184	302817
Urchin-S2	urchin		59795				71241		71344	144275	102456	157385	183289	140132	222260	105978	117040	111611	287443		214413	122668	139695	152610	152610		103938		96689.1	420138	490048	284037	202894	187471	166913	113632	125928	203846	155354	152610	357374	777483	135548	413906	301176	506724	230023	307370	230023
Urchin-S2	urchin		90992.6	131953			116281	135975	141046	128361	190456	302514	211164	311773	247676		264036	154766	530382	147186	194496	181561	320487	360713	360713	132100	95196.2		211380	674631	249563	295378	711593	387455	198313	201539	127066	204064	131365	402547	279516	553014	224830	685416	466686	373153	514873	209985	533258
Urchin-S2	urchin			94983.6			106111	73241	184828	107983	168148	470716	212129	295402	148539		242434	185870	434805	149500	178233	233341	245614	266088	266088		103836		201499	943076	475163	293824	498300	353573	236361	345691	162233	242304	760054	266088	354092	1700061	164998	627965	498707	471149	374780	172097	374780
Urchin-S2	urchin		71122.2	134054		211949	153311	129195	199556	109663	276490	468830	257708	309236		115154	303967	260910	498183	164439	207504	196923	442521	357674	357674		138990		181367	1.05036e+06	387752	390607	595945	419295	200198	364801	157515	329986	782670	392426	964853	853397	232313	537588	493109	462505	433935	220115	509918
Urchin-S2	urchin		47220.1	161973		259633	113302	212680	125520	253930	134856	221865	223465	255059	227789	151255	257262		280816	116408	283369	205340	285191	387803	387803		79312.5		308612	446197	1.02283e+06	399075	359451	342140	158329	144097	339618	524235	326087	387803	251805	671649	200555	421806	499602	428877	365232	212808	426579
Urchin-S2	urchin		67068.8	111097		145691	108843	71921.8	100496	111938	151920	258652	196611	173982	171883	132483	214971	119921	368817	187323	135803	175478	156421	250642	250642		134544		222508	500455	659507	268483	309334	306230	165669	129298	116361	283065		250642	146691	855776	210511	449002	388377	474516	361041	180318	410702
Urchin-S3	urchin	76399.4	47403.7	133213		171214	100285	145360	240617	293971	155687	405490	308730	234699		125874	315001		258346	152304	164733	258707	378533	424356	424356		107864		267264	842567	658140	425311	508453	458713	201084	217333	240147	441133	242064	424356	639282	1.1718e+06	229509	421282	469984	262105	466376	253102	546060
Urchin-S3	urchin	61209.2				334628	135127	150855	152225	439056	123626	335725	404730	468567	441589	159833	319242	169146	342181	174958	293397	278932	343283	453004	453004		166851		228077	949614	408991	359586	551647	528138	286599	190784	412536	424767	1.0052e+06	453004	229199	1.42409e+06	272587	683464	518479	594814	488621	511698	496473
Urchin-S3	urchin	32282.3	83779.1	113160			120849	85343.7	154520	179918	177536	366061	183236	242573		101939	243829	143959	523166	160757	169073	135115	191333	262835	262835		108662		219892	799262	165092	332987	730828	348309	188623	130534	83791.2	268398	128387	292770	335372	949291	188640	464545	318525	249961	296462	193888	325668
Urchin-S3	urchin	64135.7	63817.3			171456	75843.4	56024.4	169005	159691	104528	207639	229618	206619	185835	133356	111026	209320	229979	85822	210870	159731	170331	206237	206237		98601.5		145822	453167	241259	339790	305084	244646	164532	182909	101259	183329	818585	206237	291241	794615	167449	371170	238281	338569	203098	196643	203098
Urchin-S3	urchin		54881.2	85714.9		189574	110689	180364	211583	256046	126788	465630	265112	362301	162552	138310	252139	283700	198872	156820	265826	173410	390655	384003	384003	126673	129889		455623	648923	497346	304983	544555	411228	238820	627733	270813	340295	3.39124e+06	386344	357388	892378	188153	569987	425120	406657	399734	186365	512960
Urchin-S3	urchin					240623	137551	136279	183590	267502	233825	320719	295827	405872	176508	159333	241043	188717	577361	155242	202384	203334	298186	289199	308932		121462		160266	764492	916805	413944	612836	389575	209801	183527	505568	638308	243506	308932	272625	991566	232787	549682	456388	376539	405075	740034	473751
Urchin-S3	urchin		67014.3				94772.4		112062	136406	115696	162440	158904	163764	183089	90106.1	161775		293713	105245	135806	157976	175588	184723	184723		61154.9		119335	576393	179361	257008	222363	198272	172424	85750.6	118588	169178	123275	200033	301984	893552	166627	475548	252718	413647	226409	257144	237461
Urchin-S3	urchin	62095.8	204599			123746	117287	105182	168572	157551	236845	424747	191041	293098		117541	184693	98272.7	325743	153318	186420	167433	234051	241514	241514		88405.4		247049	728997	201222	270384	371500	292397	162027	441419	135631	207586	310655	241514	490951	760305	177490	422164	343352	480747	242138	202106	288678
Urchin-S4	urchin	92548.7	69420.1	205903		294007	129913	112125	156118	1.01869e+06	131085	386052	393467	369419	283596	107322	286857	301761	840960	186474	293423	338535	519334	380231	380231		138068			1.11595e+06	618906	367988	485093	412852	239460	837534	276355	822529	283478	380231	167659	1.78841e+06	199336	482886	445093	246570	456330	450226	456330
Urchin-S4	urchin	145475	50065.5	145855		156142	94160.9	70815.1	113326	214707	135802	342934	258546	288456	200517	101470	215164		271992	177045	105146	174005	205149	261778	261778		152222		155638	823868	409718	342635	383046	351387	175407	200573	195735	307761	139820	261778	175570	1.00356e+06	165616	505058	351141	382835	295920	166902	309272
Urchin-S4	urchin		68589.4	79827.3		134703	78639.4	52626.6	139657	111855	146849	258842	207882	235754		90724.8	149574	96218.9	265799	106820	256549	137022	187305	187418	198840		89137.1			652848	98340.2	300280	264054	224108	138917	202498	92722.4	184842	865250	199680	1.20593e+06	917079	161401	315762	261406	366580	181051	247516	212980
Urchin-S4	urchin	61079.6	33870.8	113294	116091	325258	91728.7	234828	93543.4	642373	82049.4	179271	369752	280494	242739	92035.1	258067	73662.1	364514	104385	241417	204343	602460	384841	384841		87234.6		243579	428045	335201	291619	436481	358870	141817	554295	206009	510643	255420	384841	132675	616733	225930	641920	402744	157736	351345	226596	351345
Urchin-S4	urchin	79428.7	152196	107107	98877.8	271221	155514	200148	283949	531895	137605	332607	316223	481905	236118	153493	245535	135940	188799	175685	198225	305645	3.02916e+06	382398	382398	103223	149488	162669	190097	651564	1.21599e+06	227864	457052	433841	510839	473391	241303	447274	725013	328075	213927	879010	225078	512273	425790	281282	382031	240195	448062
Urchin-S4	urchin	58033.1	145937	62826.1		222932	152264	75555.9	161330	197500	137247	354169	162224	245544	181273		181924	104311	167617	158110	173204	171160	377720	212745	212745		148430		152378	1.05372e+06	134042	284754	299520	322695	147630	930533	130138	300646	531976	311048	879340	958667	174089	451905	336277	387358	288927	163184	288927
Urchin-S4	urchin	44486.5	81903.2	71187.6		175329	113292	83186.7	180286	159528	76495	237372	165911	274794	186577	72485.4	134748	107618	149605	99385.1	145577	150213	239279	215109	215109		81206.7		139076	436444	188070	189438	253920	234677	157451	380583	71227.6	226484	307997	221722	290213	652565	172225	436641	202286	165501	148392	195435	150087
Urchin-S4	urchin						99887.5	49763.9	103662	192477	69598.9	173401	219525	214651	203290	95479.6	135958	117792	265938	79047.5	140342	172117	154956	180964	180964		85751.4		123381	370401	426311	307766	207643	195809	205235	100037	180900	302550	376951	180964	322007	709049	149747	421440	285928	292025	212904	750307	233296
[truncated: 158 more columns]

## Sheet: FC_long
sample	leaf_avg	cone_avg	urchin_avg	cone_leaf_ratio	urchin_leaf_ratio
omega-hydroxydodecanoic_acid	158358	68569.3	69486.2	0.433002	0.438792
stachyose	251047	35250.5	78001.1	0.140414	0.310703
adenosine_5diphosphoric_acid	225481	73427.3	119882	0.325648	0.531673
xanthosine	124926	116437	118841	0.932044	0.951286
methionine	30425.2	97907.5	207762	3.21798	6.82862
methyl_beta-galactoside	368625	89015.7	111135	0.24148	0.301486
purine	300709	107485	126909	0.35744	0.422032
homovanillic_acid	350519	87467.7	140343	0.249538	0.400386
alpha-aminoadipic_acid	128469	109929	229213	0.855686	1.78419
4-methylcatechol	419775	85314.3	158336	0.203238	0.377192
sorbic_acid	102589	111490	293723	1.08675	2.86309
N-acetyl-aspartic_acid	218466	142577	236490	0.65263	1.0825
erythritol	226917	118370	266587	0.521646	1.17482
dihydroorotic_acid	252385	178906	212204	0.708859	0.840794
taurine	597995	125029	118763	0.20908	0.198603
2-deoxy-glucose	216001	212143	215018	0.98214	0.995447
glucosaminic_acid	58385.9	263605	166248	4.51488	2.84741
uridine_5diphospho-N-acetylglucosamine	391522	33679.2	347568	0.0860212	0.887735
paraxanthine	712263	86701.1	136846	0.121726	0.192129
syringic_acid	609572	67885.2	224110	0.111365	0.36765
mevalonic_acid	559320	126752	182858	0.226617	0.32693
ribose	212037	174004	351400	0.820631	1.65726
lyxose	355566	198456	271331	0.558141	0.763097
arabinose	355566	200694	272599	0.564437	0.766663
octopamine	529946	98217.2	117869	0.185334	0.222418
3-methoxy-4-hydroxymandelic_acid	674157	202393	116867	0.300216	0.173353
uric_acid	458017	228379	162669	0.498625	0.35516
rosmarinic_acid	835888	109830	203377	0.131393	0.243306
ribose_5-phosphoric_acid	96616.9	125897	637313	1.30305	6.59629
4-aminobutanoic_acid	298753	215995	467325	0.72299	1.56425
trans-4-hydroxyproline	601234	226334	314075	0.37645	0.522384
rhamnose	511004	206194	391963	0.403507	0.767046
6-deoxy-galactose	593099	271810	325921	0.458287	0.549522
N-acetyl-serine	1.21691e+06	143022	195180	0.117529	0.16039
caffeic_acid	407415	398299	290517	0.977625	0.713075
homoserine	314831	520290	190210	1.6526	0.604166
glycine	250659	449759	324770	1.79431	1.29567
trans-cinnamic_acid	111536	293490	632987	2.63135	5.6752
xylose	430626	461379	283370	1.07141	0.658043
34-hydroxyphenyl_lactic_acid	596653	254772	471189	0.427002	0.78972
uridine-5-monophosphoric_acid	133569	68209.1	957650	0.510664	7.16967
azelaic_acid	831827	395233	222352	0.475138	0.267305
2-methylglutaric_acid	529576	409929	478415	0.774071	0.903394
maleic_acid	1.17494e+06	324360	410106	0.276066	0.349045
vanillic_acid	1.66781e+06	186004	416758	0.111526	0.249884
3-hydroxybutanoic_acid	1.66102e+06	338104	348877	0.203552	0.210038
ornithine	177497	1.02193e+06	257068	5.75744	1.4483
alpha-hydroxyisobutyric_acid	1.66102e+06	338529	389990	0.203808	0.234789
thymine	38930.7	869184	0	22.3264	0
3-amino-5-hydroxybenzoic_acid	273608	245726	1.39774e+06	0.898098	5.10857
orotic_acid	2.4821e+06	96095.3	108095	0.0387153	0.0435499
isoleucine	1.78411e+06	583212	603368	0.326893	0.33819
2-hydroxyphenylacetic_acid	1.60849e+06	453057	1.02127e+06	0.281665	0.634924
4-hydroxyphenylacetic_acid	1.60849e+06	453057	1.02127e+06	0.281665	0.634924
tyrosine	1.56218e+06	645353	821330	0.413109	0.525758
allothreonine	1.12384e+06	1.14124e+06	709255	1.01548	0.631102
glycerol_2-phosphoric_acid	123427	146235	2.47848e+06	1.18479	20.0805
sn-glycerol_3-phosphoric_acid	123427	146235	2.47848e+06	1.18479	20.0805
ethylmalonic_acid	2.22793e+06	835416	800593	0.374974	0.359344
allantoin	1.99648e+06	1.46785e+06	264314	0.735219	0.13239
gulonic_acid_gamma-lactone	657663	1.42039e+06	2.01206e+06	2.15976	3.05941
uridine_5diphosphogalactose	2.17623e+06	95321	2.94985e+06	0.043801	1.35549
histidine	180779	3.01105e+06	409419	16.6559	2.26474
xanthine	519436	2.32805e+06	1.79918e+06	4.48188	3.46371
uridine	599260	3.30337e+06	97478.6	5.51241	0.162665
alanine	4.68407e+06	1.09087e+06	1.90971e+06	0.232888	0.407702
sarcosine	4.68407e+06	1.09087e+06	1.90971e+06	0.232888	0.407702
4-coumaric_acid	908908	2.04446e+06	2.63378e+06	2.24936	2.89774
3-methyglutaric_acid	3.14849e+06	1.11077e+06	2.8167e+06	0.352793	0.894621
galacturonic_acid	784619	4.24494e+06	579633	5.4102	0.738745
melibiose	3.58883e+06	1.45787e+06	3.32322e+06	0.406223	0.92599
trehalose	3.69667e+06	1.45787e+06	3.32322e+06	0.394373	0.898977
N-acetyl-glutamic_acid	1.63508e+07	287910	685585	0.0176084	0.0419298
threonine	4.83823e+06	3.51571e+06	2.56642e+06	0.726651	0.530446
lactose	8.62386e+06	1.49159e+06	3.35404e+06	0.172961	0.388926
cellobiose	8.77897e+06	1.49405e+06	3.35462e+06	0.170185	0.38212
maltose	8.87658e+06	1.49911e+06	3.35462e+06	0.168883	0.377918
pyruvic_acid	4.00108e+06	5.58337e+06	3.96222e+06	1.39546	0.990288
glyceric_acid	1.57174e+07	3.69766e+06	1.68871e+06	0.235259	0.107442
alpha-galactose_1-phosphoric_acid	1.04489e+06	1.9021e+06	1.19718e+07	1.82039	11.4575
5-oxo-proline	5.85893e+06	5.08068e+06	5.81032e+06	0.867169	0.991703
cortisol	3.16275e+06	3.92329e+06	8.88882e+06	1.24047	2.81048
xanthurenic_acid	1.76968e+07	228481	139765	0.0129108	0.00789773
serine	4.63574e+06	5.63729e+06	6.95349e+06	1.21605	1.49997
2-methylmaleic_acid	17975044	3.84163e+06	3.12244e+06	0.21372	0.17371
2-phosphoglyceric_acid	7.17193e+06	666350	1.50837e+07	0.0929108	2.10316
malonic_acid	4.09967e+06	4.45305e+06	1.19949e+07	1.0862	2.92581
arabitol	1.93356e+07	3.47103e+06	5.68974e+06	0.179514	0.294262
ribitol	1.93356e+07	3.47103e+06	5.68974e+06	0.179514	0.294262
xylitol	1.93356e+07	3.47103e+06	5.68974e+06	0.179514	0.294262
galactitol	3.35768e+07	2.11491e+06	1.60892e+06	0.0629872	0.0479177
mannitol	3.35768e+07	2.16502e+06	1.60892e+06	0.0644797	0.0479177
sorbitol	3.35768e+07	2.56727e+06	1.63156e+06	0.0764596	0.0485918
3-dihydroxybenzoic_acid	3.71146e+06	4.85831e+06	1.65564e+07	1.309	4.46088
4-pyridoxic_acid	5.68057e+07	150425	271754	0.00264806	0.00478392
uracil	92236.5	2.36909e+07	851998	256.85	9.23711
tartaric_acid	4.14773e+06	1.00243e+07	2.64897e+07	2.41681	6.38655
salicylic_acid	2.14079e+06	1.0222e+07	2.76383e+07	4.7749	12.9104
4-hydroxybenzoic_acid	2.2495e+06	1.0222e+07	2.76383e+07	4.54414	12.2864
lactic_acid	1.69629e+07	2.21033e+07	9.76349e+06	1.30304	0.575579
glyceraldehyde	1.6993e+07	2.21661e+07	9.76349e+06	1.30443	0.574561
galactaric_acid	1.70289e+07	9.53711e+06	2.56184e+07	0.560055	1.50441
saccharic_acid	1.70289e+07	9.53711e+06	2.56184e+07	0.560055	1.50441
4-dihydroxybenzoic_acid	1.06901e+08	1.06474e+06	1.53447e+06	0.00996006	0.0143542
5-dihydroxybenzoic_acid	1.06901e+08	1.09153e+06	1.53447e+06	0.0102107	0.0143542
4-hydroxy-2-quinolinecarboxylic_acid	1.10609e+08	1.51767e+06	1.19832e+06	0.0137211	0.0108338
3-dehydroshikimic_acid	4.44524e+06	1.66577e+07	3.6922e+07	3.74731	8.30598
mannose	8.95918e+06	3.30642e+07	2.43252e+07	3.69054	2.71511
asparagine	1.97274e+06	5.45784e+07	1.34548e+07	27.6663	6.82036
aspartic_acid	2.71981e+07	2.48052e+07	5.46759e+07	0.91202	2.01028
3-hydroxybenzoic_acid	7.70253e+07	1.26027e+07	4.8621e+07	0.163618	0.631235
gluconic_acid	8.29978e+06	5.25906e+07	3.4315e+07	6.33639	4.13445
myo-inositol	1.47606e+07	5.01638e+07	5.15579e+07	3.39849	3.49294
glutamic_acid	5.55195e+07	3.47107e+07	9.43289e+07	0.625197	1.69902
isocitric_acid	5.00055e+08	76483486	2.16831e+08	0.15295	0.433615
shikimic_acid	8.31331e+06	5.14132e+08	51284842	61.8444	6.169
sucrose	1526058616	2.23087e+07	554125944	0.0146185	0.363109
quinic_acid	3570274984	3209809042	7463751680	0.899037	2.09053
ethanolamine_phosphoric_acid	53156.4	91430	1.40363e+06	1.72002	26.4058
N-alpha-acetyl-lysine	39713.5	26576.1	24670.4	0.669195	0.621209
o-acetyl-serine	176024	36555.8	98696	0.207675	0.560697
homocysteine_thiolactone	63996.6	72688.6	103568	1.13582	1.61834
phenylethanolamine	128764	69877.5	115464	0.54268	0.896711
riboflavin	60566.4	122323	87902.4	2.01965	1.45134
NAD	75346.2	13464.1	198481	0.178697	2.63425
kynurenine	22463	172664	26781.1	7.6866	1.19223
4-methoxyphenylacetic_acid	261655	57260	101804	0.218838	0.389076
N-acetylputrescine	389515	83268.1	65105.6	0.213774	0.167146
ophthalmic_acid	260746	36436.7	164569	0.13974	0.631148
pterin	68371.1	60389	248892	0.883254	3.64031
indole-3-acetic_acid	619695	27397.5	96822.3	0.0442113	0.156242
isonicotinic_acid	61829	35972.6	383116	0.581807	6.19638
nicotinic_acid	62439.8	36476	383116	0.584178	6.13576
creatinine	282923	90020.5	212715	0.31818	0.751848
ectoine	105721	87754.8	335124	0.83006	3.16989
adenosine_5monophosphoric_acid	198075	102358	274611	0.516765	1.3864
selenomethionine	179034	231693	122326	1.29413	0.683252
sphinganine	118266	77252.4	374001	0.653207	3.16236
creatine	108616	38033.3	564153	0.350161	5.19399
mono-methyl_glutaric_acid	1.08042e+06	40517.4	148571	0.0375016	0.137513
3-amino-4-hydroxybenzoic_acid	123762	164136	497195	1.32622	4.01735
cis-4-hydroxy-proline	822303	97770.7	250838	0.118899	0.305043
indole-3-acetamide	499490	101554	453841	0.203315	0.908608
indole-3-acetaldehyde	300782	137974	512798	0.458717	1.70488
3-hydroxyanthranilic_acid	94084	70900	690957	0.753582	7.34405
3-methyl-histidine	34476.7	189692	616051	5.50203	17.8686
N-acetyl-mannosamine	328559	164622	509036	0.501043	1.5493
pyridoxamine	218296	51800	747564	0.237292	3.42454
5-methylcytosine	1.45324e+06	94512	122824	0.0650354	0.0845177
uridine_5diphosphoric_acid	349595	19506.1	764832	0.0557964	2.18777
nicotinamide_mononucleotide	11578.2	73734.9	823923	6.3684	71.1613
N-acetyl-galactosamine	454205	331579	452008	0.730021	0.995162
pantothenic_acid	168607	233308	741832	1.38374	4.39977
N6delta2-isopentenyladenine	600373	124603	711679	0.207542	1.1854
guanidinoacetic_acid	146797	202134	850807	1.37696	5.79581
N-acetylneuraminic_acid	149817	457013	645645	3.05047	4.30955
deoxycarnitine	771977	94064.3	838619	0.121849	1.08633
nicotine	802660	105339	1.18066e+06	0.131238	1.47094
N-acetyl-glucosamine	537115	309471	1.21538e+06	0.576171	2.2628
tyrosine	1.28052e+06	489307	682922	0.382115	0.533314
cytosine	2.26442e+06	467663	297842	0.206526	0.131531
5deoxyadenosine	718560	210801	1.73289e+06	0.293367	2.41162
lysine	298958	1.35818e+06	603960	4.54305	2.02022
acetylcholine	1.38534e+06	839563	717365	0.606034	0.517827
lumichrome	2.60973e+06	166136	1.56783e+06	0.0636601	0.600764
leucine	1.38683e+06	989760	1.34819e+06	0.713688	0.972138
norleucine	1.38683e+06	989760	1.34819e+06	0.713688	0.972138
serotonin	55010.2	2.77999e+06	21934.1	50.5359	0.398727
chenodeoxycholic_acid	116611	35332.9	3.06948e+06	0.302998	26.3224
cytidine	1.45587e+06	3.47774e+06	580890	2.38878	0.399
tyramine	3.67551e+06	2.83893e+06	83814.7	0.772391	0.0228036
abscisic_acid	391378	325041	5.27885e+06	0.830503	13.4878
tryptophan	2.03905e+06	3.37444e+06	863568	1.6549	0.423514
N-trimethyllysine	425036	3.54341e+06	2.78954e+06	8.33673	6.56307
glutathione	443606	1.12912e+06	6.49372e+06	2.54533	14.6385
norvaline	4.84207e+06	3.41498e+06	2.76523e+06	0.705273	0.571085
valine	4.84207e+06	3.41498e+06	2.76523e+06	0.705273	0.571085
ferulic_acid	2.00754e+06	2.55759e+06	6.00278e+06	1.27399	2.99012
raffinose	8.94058e+06	1.15152e+06	4.93572e+06	0.128797	0.552058
2deoxyadenosine	745655	624688	9.75149e+06	0.83777	13.0778
guanosine	1.30668e+06	2.59293e+06	9.30416e+06	1.98437	7.12047
sn-glycero-3-phosphocholine	6.79534e+06	3.16171e+06	7.17599e+06	0.465276	1.05602
4-guanidinobutanoic_acid	1.77214e+07	509205	5.25949e+06	0.0287338	0.296787
epinephrine	1.20777e+07	5.15905e+06	7.18067e+06	0.427153	0.594537
phenylalanine	1.20777e+07	5.15905e+06	7.18067e+06	0.427153	0.594537
choline_o-sulfuric_acid	3.33469e+07	720253	2.3026e+06	0.0215988	0.06905
carnitine	6.10246e+06	4.31573e+06	1.16039e+07	0.707212	1.90151
proline	1.03888e+07	3.00419e+06	1.16257e+07	0.289176	1.11906
thiamine	271083	5.04689e+06	1.78849e+07	18.6175	65.9756
citrulline	9.87581e+06	8.7867e+06	9.60302e+06	0.889719	0.972377
guanine	2.80036e+07	6.76218e+06	3.89622e+06	0.241475	0.139132
pipecolic_acid	9.94002e+06	5.42229e+06	1.65107e+07	0.545502	1.66104
phenethylamine	2.73549e+07	7.06296e+06	6.04684e+06	0.258197	0.221051
hypoxanthine	1.328e+06	2.43828e+06	2.75623e+07	1.83605	20.7547
2-hydroxycinnamic_acid	9.80794e+06	3.43915e+06	2.93859e+07	0.350649	2.99613
arginine	3.33365e+06	3.69461e+07	7.51382e+06	11.0828	2.25393
glutamine	7.09699e+06	2.00407e+07	3.57343e+07	2.82383	5.03513
adenine	4.52007e+07	2.49888e+07	4.45229e+07	0.552841	0.985004
5methylthioadenosine	1.17679e+07	1.11656e+07	9.10474e+07	0.948823	7.73696
3-hydroxyphenylacetic_acid	2.46028e+08	128474	2.54037e+07	0.00052219	0.103255
pyridoxine	2.46028e+08	128506	2.54037e+07	0.00052232	0.103255
nicotinamide	2.70452e+06	3.10601e+07	146012638	11.4845	53.9883
adenosine	148128395	1.75741e+08	1.5277e+07	1.18641	0.103133
palatinose	365672822	1.47098e+07	2.59858e+08	0.0402267	0.710629
trigonelline	1.6901e+07	3.75986e+08	1.73287e+06	22.2464	0.102531
betaine	667541229	2.31228e+08	2.14082e+08	0.346388	0.320702

## Sheet: sugar_subset
sample	class	stachyose	rhamnose	6-deoxy-galactose	xylose	melibiose	trehalose	lactose	cellobiose	maltose	mannose	sucrose	raffinose	palatinose	hexose_phosphate
leaf_avg	summary_stat	251047	511004	593099	430626	3.58883e+06	3.69667e+06	8.62386e+06	8.77897e+06	8.87658e+06	8.95918e+06	1526058616	8.94058e+06	365672822	96616.9
cone_S1_avg	summary_stat	12383.3	121787	211382	166063	935098	935098	1.10371e+06	1.116e+06	1.1413e+06	6.77141e+06	5.47215e+07	138393	1.2955e+07	36645.3
cone_S2_avg	summary_stat	18635.4	131679	193996	323674	1.14426e+06	1.14426e+06	1.14426e+06	1.14426e+06	1.14426e+06	1.57943e+07	1.83303e+07	252841	9.89376e+06	110502
cone_S3_avg	summary_stat	24475.1	184465	246450	619757	1.23427e+06	1.23427e+06	1.23427e+06	1.23427e+06	1.23427e+06	3.85333e+07	1.33115e+07	562598	1.37179e+07	111821
cone_S4_avg	summary_stat	36494.3	266593	340534	604895	1.54438e+06	1.54438e+06	1.54438e+06	1.54438e+06	1.54438e+06	52555564	7.35022e+06	1.21556e+06	8.59592e+06	160850
cone_S5_avg	summary_stat	61039	326442	366687	592504	2.43133e+06	2.43133e+06	2.43133e+06	2.43133e+06	2.43133e+06	5.16665e+07	1.783e+07	3.58821e+06	2.83866e+07	209666
cone_overall_avg	summary_stat	30605.4	206194	271810	461379	1.45787e+06	1.45787e+06	1.49159e+06	1.49405e+06	1.49911e+06	3.30642e+07	2.23087e+07	1.15152e+06	1.47098e+07	125897
urchin_S1_avg	summary_stat	78687	345124	312884	260908	3.68449e+06	3.68449e+06	3.68449e+06	3.68449e+06	3.68449e+06	1.81147e+07	251613478	5.74812e+06	171088581	524428
urchin_S2_avg	summary_stat	61579.8	393469	315110	274881	3.22835e+06	3.22835e+06	3.22835e+06	3.22835e+06	3.22835e+06	2.0631e+07	391290354	4.36478e+06	242993038	612793
urchin_S3_avg	summary_stat	86915.8	480908	358910	314149	3.1121e+06	3.1121e+06	3.1121e+06	3.1121e+06	3.1121e+06	3.42082e+07	593664144	3.57313e+06	287172790	720427
urchin_S4_avg	summary_stat	85997.4	348351	316780	283542	3.26796e+06	3.26796e+06	3.39123e+06	3.39356e+06	3.39356e+06	24346829	979935800	6.05684e+06	338176056	691605
urchin_overall_avg	summary_stat	78295	391963	325921	283370	3.32322e+06	3.32322e+06	3.35404e+06	3.35462e+06	3.35462e+06	2.43252e+07	554125944	4.93572e+06	2.59858e+08	637313
cone_S1_over_leaf	summary_stat	0.0493265	0.23833	0.356402	0.385631	0.260557	0.252957	0.127984	0.127121	0.128574	0.755807	0.0358581	0.0154792	0.035428	0.379284
cone_S2_over_leaf	summary_stat	0.0742307	0.257687	0.327089	0.751636	0.31884	0.309539	0.132686	0.130341	0.128908	1.76292	0.0120115	0.0282802	0.0270563	1.14371
cone_S3_over_leaf	summary_stat	0.0974923	0.360986	0.415529	1.4392	0.343919	0.333886	0.143122	0.140594	0.139048	4.30099	0.00872282	0.0629263	0.037514	1.15736
cone_S4_over_leaf	summary_stat	0.145368	0.521706	0.574161	1.40469	0.430329	0.417775	0.179082	0.175918	0.173983	5.86612	0.00481647	0.13596	0.0235071	1.66482
cone_S5_over_leaf	summary_stat	0.243138	0.638826	0.618256	1.37591	0.677469	0.657707	0.28193	0.276949	0.273903	5.76688	0.0116837	0.40134	0.0776283	2.17008
cone_avg_over_leaf	summary_stat	0.121911	0.403507	0.458287	1.07141	0.406223	0.394373	0.172961	0.170185	0.168883	3.69054	0.0146185	0.128797	0.0402267	1.30305
urchin_S1_over_leaf	summary_stat	0.313435	0.675385	0.527541	0.605882	1.02665	0.996705	0.427244	0.419695	0.41508	2.02191	0.164878	0.642925	0.467873	5.42791
urchin_S2_over_leaf	summary_stat	0.245292	0.769993	0.531294	0.63833	0.899553	0.873312	0.374351	0.367736	0.363693	2.30278	0.256406	0.488199	0.664509	6.3425
urchin_S3_over_leaf	summary_stat	0.346213	0.941105	0.605143	0.729517	0.867161	0.841865	0.360871	0.354494	0.350596	3.81823	0.389018	0.399653	0.785327	7.45653
urchin_S4_over_leaf	summary_stat	0.342555	0.6817	0.53411	0.658443	0.91059	0.884027	0.393238	0.386555	0.382305	2.71753	0.642135	0.677455	0.924805	7.15822
urchin_avg_over_leaf	summary_stat	0.311874	0.767046	0.549522	0.658043	0.92599	0.898977	0.388926	0.38212	0.377918	2.71511	0.363109	0.552058	0.710629	6.59629
Cone-Ctrl	leaf	263848	583130	544086	338107	3.86062e+06	3.86062e+06	9430673	10254462	10507026	6.86875e+06	1613811712	7.06436e+06	367906112	70389.4
Cone-Ctrl	leaf	109946	630408	737204	352726	1.7717e+06	1.7717e+06	6.05161e+06	6.05161e+06	6.05161e+06	17133084	1111076864	10116187	336464864	25429.4
Cone-Ctrl	leaf	82529.4	661263	629457	350015	2.29676e+06	2.29676e+06	6196696	6.46305e+06	6.46305e+06	4938338	998926336	8.38129e+06	324910272
Cone-Ctrl	leaf	192197	501219	454442	238697	2.8622e+06	2.99679e+06	8857926	9200281	9200281	3.69344e+06	1458047744	9567100	389353312	24099.5
Cone-Ctrl	leaf	297888	793357	631197	465604	3.81967e+06	3.81967e+06	9755237	9755237	9755237	18781790	1612187008	8711351	451299072	147446
Cone-Ctrl	leaf	142837	867434	725519	472876	2.67868e+06	3.25778e+06	8429313	8429313	8429313	6352253	1378580480	20544236	493221856	19676.2
Cone-Ctrl	leaf	116949	611718	534167	311410	1.80837e+06	1.80837e+06	6505103	6505103	6505103	5697771	1164250368	7.2968e+06	335601248	33779.7
Cone-Ctrl	leaf	290809	587277	678092	545411	4.21333e+06	4.21333e+06	11534731	11534731	11534731	11325349	1742626944	5.28825e+06	363331936	33158.5
Cone-S1	cone	13753.4	159167	301307	164403	964085	964085	980006	991128	991128	6.86591e+06	30216402	84951.8	4.24211e+06	32429.6
Cone-S1	cone		132427	201748	267471	941488	941488	1.46813e+06	1.46813e+06	1.46813e+06	12827072	114336144	275053	12159295	40657.9
Cone-S1	cone		109554	212561	106992	950480	950480	966513	1.0419e+06	1.06399e+06	4015291	15328780	50163.9	1.58456e+06	42978.3
Cone-S1	cone	11013.1	78705.3	151039	75042.8	793963	793963	839298	839298	903528	1.99165e+06	79700216	58894	13020963	23739.9
Cone-S1	cone		136305	210451	323702	1.08536e+06	1.08536e+06	1.32031e+06	1.32031e+06	1.32031e+06	12717147	69512112	265334	31204704	41189.8
Cone-S1	cone		125308	214796	101507	1038304	1038304	1.54836e+06	1.5601e+06	1.65304e+06	2.9519e+06	89630432	39645.6	1.56651e+06	32685.4
Cone-S1	cone		87709.9	167684	73250.4	910341	910341	910341	910341	910341	2695019	26932302	278074	33403220	24054.4
Cone-S1	cone		145123	231470	216134	796763	796763	796763	796763	819946	10107282	12115975	55028.4	6458986	55426.8
Cone-S2	cone		197951	225598	556618	1272811	1272811	1272811	1272811	1272811	33192478	22556488	124262	5.99838e+06	66900.8
Cone-S2	cone		163863	196235	356621	1.01735e+06	1.01735e+06	1.01735e+06	1.01735e+06	1.01735e+06	16771960	3.40864e+06	156936	1.60156e+06	80900.5
Cone-S2	cone	28782.1	190078	233556	389883	1.33156e+06	1.33156e+06	1.33156e+06	1.33156e+06	1.33156e+06	23793176	11244809	121544	2.90298e+06	231439
Cone-S2	cone	15848.5	72687.5	163088	202941	1.13832e+06	1.13832e+06	1.13832e+06	1.13832e+06	1.13832e+06	7.15865e+06	55457448	330899	11780423	81178.3
Cone-S2	cone	16504.9	94178	155332	217180	856444	856444	856444	856444	856444	10574523	23778594	119830	511750	93865.5
Cone-S2	cone	13763.7	82428.7	154405	218629	672939	672939	672939	672939	672939	11267196	2.15327e+06	459516	18274536	72357.8
Cone-S2	cone		134721	210829	257747	1.62699e+06	1.62699e+06	1.62699e+06	1.62699e+06	1.62699e+06	10021127	22618488	198783	1.27002e+06	146424
Cone-S2	cone	18277.7	117526	212928	389771	1.2377e+06	1.2377e+06	1.2377e+06	1.2377e+06	1.2377e+06	13575537	5424612	510957	36810456	110948
Cone-S3	cone	27082	225234	229709	696779	2.46355e+06	2.46355e+06	2.46355e+06	2.46355e+06	2.46355e+06	41499376	4.23077e+06	426084	22517420	97100.9
Cone-S3	cone	30216.6	198227	258537	431172	889563	889563	889563	889563	889563	45993192	11319344	693105	1.6454e+06	137411
Cone-S3	cone	34154.1	231870	344719	791073	1.22434e+06	1.22434e+06	1.22434e+06	1.22434e+06	1.22434e+06	50108044	8463444	933709	11765533	107528
Cone-S3	cone	15902.3	261138	250351	967433	1.25656e+06	1.25656e+06	1.25656e+06	1.25656e+06	1.25656e+06	60522616	3.19587e+06	445589	24332690	72147
Cone-S3	cone	19469.8	151436	244407	447556	1.26317e+06	1.26317e+06	1.26317e+06	1.26317e+06	1.26317e+06	26138832	27546600	1.0031e+06	34143140	167911
Cone-S3	cone	25215.5	115840	226967	320043	957707	957707	957707	957707	957707	19774492	5773774	252548	524358	108935
Cone-S3	cone	15938	108863	187870	433401	875244	875244	875244	875244	875244	21987492	15368953	424225	7857280	82054.3
Cone-S3	cone	27822.9	183115	229040	870600	944002	944002	944002	944002	944002	42242728	30593578	322420	6957033	121477
Cone-S4	cone	23472.5	124976	245600	465025	955822	955822	955822	955822	955822	33799776	4849426	1.70145e+06	24991146	128883
Cone-S4	cone	33667.9	383721	294366	1.09974e+06	1.30838e+06	1.30838e+06	1.30838e+06	1.30838e+06	1.30838e+06	70774192	7.10004e+06	735798	8.37871e+06	207449
Cone-S4	cone	21372.5	423065	591907	617426	1.67001e+06	1.67001e+06	1.67001e+06	1.67001e+06	1.67001e+06	85034944	6.6422e+06	2.89595e+06	8.22333e+06	171663
Cone-S4	cone	30483.5	144246	221197	398393	1.19795e+06	1.19795e+06	1.19795e+06	1.19795e+06	1.19795e+06	35592188	4.83778e+06	528355	3.55217e+06	242151
Cone-S4	cone	31982.2	215046	388468	385113	1.10121e+06	1.10121e+06	1.10121e+06	1.10121e+06	1.10121e+06	34824408	20324632	246700	1.1117e+06	219339
Cone-S4	cone	50812.8	290496	319960	483588	3.03562e+06	3.03562e+06	3.03562e+06	3.03562e+06	3.03562e+06	44340376	6.39388e+06	1.6648e+06	4.13734e+06	135061
Cone-S4	cone		188553	233936	739677	1.19539e+06	1.19539e+06	1.19539e+06	1.19539e+06	1.19539e+06	44903220	3.49816e+06	1.22819e+06	8878729	63612
Cone-S4	cone	63668.5	362644	428841	650197	1.89062e+06	1.89062e+06	1.89062e+06	1.89062e+06	1.89062e+06	71175408	5155628	723244	9494217	118643
Cone-S5	cone	82721.4	246732	278275	380732	1.86567e+06	1.86567e+06	1.86567e+06	1.86567e+06	1.86567e+06	29935800	4619726	2.15347e+06	10120095	102164
Cone-S5	cone	27587	440453	440047	940335	1.328e+06	1.328e+06	1.328e+06	1.328e+06	1.328e+06	87747432	16188716	709230	18035112	120604
Cone-S5	cone	49171.7	411791	417789	726681	2.8733e+06	2.8733e+06	2.8733e+06	2.8733e+06	2.8733e+06	99134264	8614932	1.37455e+06	17887210	271795
Cone-S5	cone	34546.9	272301	379537	411540	3.33475e+06	3.33475e+06	3.33475e+06	3.33475e+06	3.33475e+06	15760659	11570631	1.42941e+06	13484719	217247
Cone-S5	cone	22743	186553	291908	426608	1.60598e+06	1.60598e+06	1.60598e+06	1.60598e+06	1.60598e+06	32094470	5.95728e+06	17529878	116020056	157802
Cone-S5	cone	39807.9	297454	363564	493232	2.37685e+06	2.37685e+06	2.37685e+06	2.37685e+06	2.37685e+06	36783880	10880393	1.89388e+06	15662984	267769
Cone-S5	cone	32805	400350	432443	770458	2.7304e+06	2.7304e+06	2.7304e+06	2.7304e+06	2.7304e+06	88274896	10228637	1.44571e+06	21918244	212968
Cone-S5	cone	198929	355906	329933	590444	3.33565e+06	3.33565e+06	3.33565e+06	3.33565e+06	3.33565e+06	23600852	74579736	2169536	13964040	326982
Urchin-Ctrl	leaf	340008	312070	535474	472562	4351247	4351247	10154313	10154313	10491568	6.56265e+06	1739304192	7.48708e+06	318749760	161892
Urchin-Ctrl	leaf	267417	456748	801474	523320	3.61409e+06	3.61409e+06	5257049	5495600	5712630	14306644	1267446400	12867016	444661920	120808
Urchin-Ctrl	leaf	425259	340696	500704	539397	4604733	4604733	7740638	7740638	7740638	11410315	1698916992	7430470	316448320	163259
Urchin-Ctrl	leaf	161291	411186	709811	543453	2.97277e+06	2.97277e+06	5.8166e+06	5.8166e+06	6.50124e+06	7376691	1444562816	6213318	367166432	156945
Urchin-Ctrl	leaf	240891	531943	633632	416723	3154064	3340986	8739451	8739451	8739451	6260964	1571931008	8808692	399991968	89730.9
Urchin-Ctrl	leaf	247215	395474	646749	554867	3.27767e+06	3.27767e+06	7.34019e+06	7672754	7672754	8610038	1634173696	8758731	300110048	129727
Urchin-Ctrl	leaf	384072	244369	360066	368950	5400594	6225369	14084739	14084739	14084739	6748077	2027703040	6011375	343831200	149598
Urchin-Ctrl	leaf	453595	247765	367515	395896	6.73486e+06	6.73486e+06	12087406	12565707	12635938	7280655	1953392256	8502950	297716832	123316
Urchin-S1	urchin	96003.4	226864	179020	147545	3.45787e+06	3.45787e+06	3.45787e+06	3.45787e+06	3.45787e+06	13192750	121117976	4597699	203102864	508191
Urchin-S1	urchin	145309	207878	269961	161202	6.0699e+06	6.0699e+06	6.0699e+06	6.0699e+06	6.0699e+06	6.87815e+06	128761744	2168526	224942544	582449
Urchin-S1	urchin	62552.7	454696	336446	265655	4.12539e+06	4.12539e+06	4.12539e+06	4.12539e+06	4.12539e+06	17993772	337316160	4.23794e+06	123654848	572981
Urchin-S1	urchin	59018.8	619977	431992	400563	3761361	3761361	3761361	3761361	3761361	38177356	493472416	4.11641e+06	94685688	567148
Urchin-S1	urchin	62622.1	457862	491932	436858	3.35992e+06	3.35992e+06	3.35992e+06	3.35992e+06	3.35992e+06	26167570	132744144	5597067	245147680	366950
Urchin-S1	urchin	71636.1	210539	189886	158837	2.69976e+06	2.69976e+06	2.69976e+06	2.69976e+06	2.69976e+06	9963773	507823296	3.71615e+06	202122864	371826
Urchin-S1	urchin	72504.2	326464	340835	347828	3415229	3415229	3415229	3415229	3415229	23878980	223967056	18892396	150086640	658093
Urchin-S1	urchin	59849.4	256713	263002	168778	2.58649e+06	2.58649e+06	2.58649e+06	2.58649e+06	2.58649e+06	8665020	67705032	2658800	124965520	567787
Urchin-S2	urchin	37894.5	202979	228612	148730	2.07234e+06	2.07234e+06	2.07234e+06	2.07234e+06	2.07234e+06	15104852	493631104	6805666	180813696	429086
Urchin-S2	urchin	56965.4	267259	296103	198203	2.77428e+06	2.77428e+06	2.77428e+06	2.77428e+06	2.77428e+06	13758444	525448800	3.49193e+06	234693536	438405
Urchin-S2	urchin	59795	202894	187471	152610	2.33023e+06	2.33023e+06	2.33023e+06	2.33023e+06	2.33023e+06	11978852	450120064	5.84162e+06	323549408	420138
Urchin-S2	urchin	90992.6	711593	387455	402547	2.21829e+06	2.21829e+06	2.21829e+06	2.21829e+06	2.21829e+06	39338216	225543392	2.65894e+06	278988032	674631
Urchin-S2	urchin		498300	353573	266088	3.71883e+06	3.71883e+06	3.71883e+06	3.71883e+06	3.71883e+06	18459208	364329376	1.68598e+06	232766432	943076
Urchin-S2	urchin	71122.2	595945	419295	392426	4466983	4466983	4466983	4466983	4466983	30637890	381394688	4564330	205215424	1.05036e+06
Urchin-S2	urchin	47220.1	359451	342140	387803	4.47803e+06	4.47803e+06	4.47803e+06	4.47803e+06	4.47803e+06	21798844	487424960	7.89609e+06	239998016	446197
Urchin-S2	urchin	67068.8	309334	306230	250642	3.76778e+06	3.76778e+06	3.76778e+06	3.76778e+06	3.76778e+06	13972056	202430448	1973696	247919760	500455
Urchin-S3	urchin	47403.7	508453	458713	424356	4.01083e+06	4.01083e+06	4.01083e+06	4.01083e+06	4.01083e+06	42927900	696857536	1.9643e+06	281827328	842567
Urchin-S3	urchin		551647	528138	453004	3.48152e+06	3.48152e+06	3.48152e+06	3.48152e+06	3.48152e+06	44730144	702544064	1.48632e+06	279270112	949614
Urchin-S3	urchin	83779.1	730828	348309	292770	2.81176e+06	2.81176e+06	2.81176e+06	2.81176e+06	2.81176e+06	45138452	697291584	6636589	255957216	799262
Urchin-S3	urchin	63817.3	305084	244646	206237	3.15607e+06	3.15607e+06	3.15607e+06	3.15607e+06	3.15607e+06	21553146	503658464	2.97257e+06	225348496	453167
Urchin-S3	urchin	54881.2	544555	411228	386344	3.86804e+06	3.86804e+06	3.86804e+06	3.86804e+06	3.86804e+06	44478652	881721664	4085977	372998624	648923
Urchin-S3	urchin		612836	389575	308932	2.9394e+06	2.9394e+06	2.9394e+06	2.9394e+06	2.9394e+06	29087830	436837664	1.542e+06	315011456	764492
Urchin-S3	urchin	67014.3	222363	198272	200033	1.76579e+06	1.76579e+06	1.76579e+06	1.76579e+06	1.76579e+06	22449722	497863520	8494770	270975296	576393
Urchin-S3	urchin	204599	371500	292397	241514	2.86336e+06	2.86336e+06	2.86336e+06	2.86336e+06	2.86336e+06	23299542	332538656	1.40251e+06	295993792	728997
Urchin-S4	urchin	69420.1	485093	412852	380231	4.59996e+06	4.59996e+06	4.59996e+06	4.59996e+06	4.59996e+06	30502768	1134713472	5264868	393018752	1.11595e+06
Urchin-S4	urchin	50065.5	383046	351387	261778	2.39743e+06	2.39743e+06	2.39743e+06	2.39743e+06	2.39743e+06	26558450	564093184	5407596	296363456	823868
Urchin-S4	urchin	68589.4	264054	224108	199680	2.96221e+06	2.96221e+06	2.96221e+06	2.96221e+06	2.96221e+06	24462022	806176384	1.44578e+06	270785408	652848
Urchin-S4	urchin	33870.8	436481	358870	384841	3.36785e+06	3.36785e+06	3.36785e+06	3.36785e+06	3.36785e+06	25773798	810578816	2564024	363473888	428045
Urchin-S4	urchin	152196	457052	433841	328075	3447755	3447755	3447755	3447755	3447755	22632020	1233182464	6366273	289094144	651564
Urchin-S4	urchin	145937	299520	322695	311048	2.54522e+06	2.54522e+06	3.53136e+06	3550038	3550038	24690878	1400115840	16263723	471811808	1.05372e+06
Urchin-S4	urchin	81903.2	253920	234677	221722	3.39615e+06	3.39615e+06	3.39615e+06	3.39615e+06	3.39615e+06	20386344	1047626048	2.6762e+06	286826112	436444
Urchin-S4	urchin		207643	195809	180964	3.42708e+06	3.42708e+06	3.42708e+06	3.42708e+06	3.42708e+06	19768352	843000192	8466266	334034880	370401

## Sheet: sugar_FC_only
ratio	stachyose	rhamnose	6-deoxy-galactose	xylose	melibiose	trehalose	lactose	cellobiose	maltose	mannose	sucrose	raffinose	palatinose	hexose_phosphate
cone_S1_over_leaf	0.0493265	0.23833	0.356402	0.385631	0.260557	0.252957	0.127984	0.127121	0.128574	0.755807	0.0358581	0.0154792	0.035428	0.379284
cone_S2_over_leaf	0.0742307	0.257687	0.327089	0.751636	0.31884	0.309539	0.132686	0.130341	0.128908	1.76292	0.0120115	0.0282802	0.0270563	1.14371
cone_S3_over_leaf	0.0974923	0.360986	0.415529	1.4392	0.343919	0.333886	0.143122	0.140594	0.139048	4.30099	0.00872282	0.0629263	0.037514	1.15736
cone_S4_over_leaf	0.145368	0.521706	0.574161	1.40469	0.430329	0.417775	0.179082	0.175918	0.173983	5.86612	0.00481647	0.13596	0.0235071	1.66482
cone_S5_over_leaf	0.243138	0.638826	0.618256	1.37591	0.677469	0.657707	0.28193	0.276949	0.273903	5.76688	0.0116837	0.40134	0.0776283	2.17008
urchin_S1_over_leaf	0.313435	0.675385	0.527541	0.605882	1.02665	0.996705	0.427244	0.419695	0.41508	2.02191	0.164878	0.642925	0.467873	5.42791
urchin_S2_over_leaf	0.245292	0.769993	0.531294	0.63833	0.899553	0.873312	0.374351	0.367736	0.363693	2.30278	0.256406	0.488199	0.664509	6.3425
urchin_S3_over_leaf	0.346213	0.941105	0.605143	0.729517	0.867161	0.841865	0.360871	0.354494	0.350596	3.81823	0.389018	0.399653	0.785327	7.45653
urchin_S4_over_leaf	0.342555	0.6817	0.53411	0.658443	0.91059	0.884027	0.393238	0.386555	0.382305	2.71753	0.642135	0.677455	0.924805	7.15822
