# Supplementary material for: Cynipid wasps systematically reprogram host metabolism and restructure cell walls in developing galls
Source: Plant Physiol. 2024 Jan 17;195(1):698–712. doi: 10.1093/plphys/kiae001 (PMC11181936; doi:10.1093/plphys/kiae001)
Supplement: kiae001_Supplementary_Data [file kiae001_Supplementary_Data.zip › Supplemental Dataset S7.xlsx]

## Sheet: anti-tidy_format
Supplemental Dataset S7: Metabolites highly enriched in one or both types of gall
sample treatment		metabolite		mode	round_avg	leaf_avg	cone_avg	urchin_avg	cone_over_leaf	urchin_over_leaf	urchin_over_cone	avg	Cone-Ctrl	Cone-Ctrl	Cone-Ctrl	Cone-Ctrl	Cone-Ctrl	Cone-Ctrl	Cone-Ctrl	Cone-Ctrl	Cone-S1	Cone-S1	Cone-S1	Cone-S1	Cone-S1	Cone-S1	Cone-S1	Cone-S1	Cone-S2	Cone-S2	Cone-S2	Cone-S2	Cone-S2	Cone-S2	Cone-S2	Cone-S2	Cone-S3	Cone-S3	Cone-S3	Cone-S3	Cone-S3	Cone-S3	Cone-S3	Cone-S3	Cone-S4	Cone-S4	Cone-S4	Cone-S4	Cone-S4
0009_uracil_negative_M-H111p0200_1p44	9	uracil		negative	11095190	92236.5	2.36909e+07	851998	256.85	9.23711	0.0359631	1.10952e+07	87609.1	262490	117927	47035.4	103860	74227.3	89127.2	105894	210505	17879630	168566	114839	1.08589e+06	167906	2.00856e+06	172136	15728060	31179288	40505272	9137680	213663	242875	19060726	190653	42956336	40497248	20007840	748808	397019	26787202	29435146	44974616	349991	1.19501e+06	26148154	33223590	430851
0111_shikimic_acid_negative_M-H173p0455_13p72	111	shikimic_acid		negative	253856777	8.31331e+06	5.14132e+08	51284842	61.8444	6.169	0.0997504	2.53857e+08	4.54814e+06	7503257	1.87371e+06	3.04658e+06	11652243	3.29573e+06	4684790	7690469	8374640	20236494	10102302	2543497	23852142	1.99132e+06	6.28215e+06	14608515	220126672	161621040	82402264	34273588	64780220	141731776	132988512	136870048	476092864	587874304	336836576	727484480	477960896	375818080	295606720	453790240	220238064	820678464	1071561088	414128512	337916096
0060_serotonin_positive_M+H177p1023_8p61	60	serotonin		positive	1425117	55010.2	2.77999e+06	21934.1	50.536	0.398728	0.00788998	1.42512e+06	44173.2	38538.8	37666.1	48644.9	19739.9	36124.6	14328.2	20908.1	377184	858701	423893	275214	180525	260000	1.53666e+06	375767	1987321	1.94432e+06	1.6954e+06	994873	2.86743e+06	829022	946783	592488	1.14717e+06	5723650	1.31316e+06	2.02081e+06	3.12368e+06	2.74586e+06	1.51559e+06	3.81164e+06	2.01848e+06	2.60097e+06	4061108	9394179	5.33332e+06
0125_asparagine_negative_M-H131p0462_14p35	125	asparagine		negative	30059675	1.97274e+06	5.45784e+07	1.34548e+07	27.6663	6.82036	0.246523	3.00597e+07	5.14535e+06	8609299	980857	298951	419088	271991	1.10856e+06	5598392	336461	419115	232797	665812	519075	1828167	1.02325e+06	346930	2.34215e+06	348361	6.57939e+06	2105900	291341	231224	285580	701225	462895	23360218	734826	17580000	292006	583704	327997	291555	1.83914e+06	3349535	31372164	38400972	8907245
0061_trigonelline_positive_M138p0550_8p76	61	trigonelline		positive	174605763	1.6901e+07	3.75986e+08	1.73287e+06	22.2464	0.102531	0.00460888	1.74606e+08	5.53539e+06	7625344	17226824	28670942	11317205	10485669	2.37878e+06	7611461	30762750	72053144	70337400	93482944	14064625	42908080	76015712	21999272	333295424	140722944	511232736	118907416	200756608	105215752	76949960	77324952	144363808	286818464	330033088	224054544	141533376	606656384	91738944	307620288	381845888	199051504	511662752	781753152	314607072
0058_thiamine_positive_M265p1118_8p33	58	thiamine		positive	8846909	271083	5.04689e+06	1.78849e+07	18.6175	65.9756	3.54374	8.84691e+06	217441	82947.3	286551	184358	78211.5	121030	65337.4	58005.6	223893	551379	302570	88636.3	62403	204552	1.01433e+06	121626	2.11359e+06	1.31989e+06	3.22333e+06	1.75128e+06	724544	440069	733571	534866	2.39922e+06	4284729	6430718	3.39918e+06	4.16703e+06	4.5468e+06	1331877	3149551	4.53431e+06	3.07113e+06	6283909	9734037	3.02927e+06
0132_histidine_negative_M-H154p0622_14p86	132	histidine		negative	1550407	180779	3.01105e+06	409419	16.6559	2.26474	0.135972	1.55041e+06	73155.8	817017	239840	53657.8	65061.8	250847	121009	233568	1270457	1.00017e+06	397231	1.58738e+06	1.33968e+06	4.7059e+06	1.74861e+06	577768	1.1876e+06	865075	1.40256e+06	3.71355e+06	347433	515268	713384	1314315	1.32454e+06	3.1938e+06	1.9828e+06	2.10173e+06	779055	683930	968843	981509	722808	1.98657e+06	2761861	1.8237e+06	1.5401e+06
0009_nicotinamide_positive_M+H123p0553_1p27	9	nicotinamide		positive	67705463	2.70452e+06	3.10601e+07	146012638	11.4845	53.9883	4.70097	6.77055e+07	4356669	2.06471e+06	2757866	1.77305e+06	1.68213e+06	3.53085e+06	1.43275e+06	2.95308e+06	8150307	1.56908e+06	15607998	1.5517e+06	4315740	5435331	7774964	6.06398e+06	11323044	60682776	16913528	36153724	27355648	24926796	25076912	20431270	42100064	25393168	40116836	81646648	19794730	40034612	76947016	63526612	39733392	30673220	54180632	85328896	22667602
0122_arginine_positive_M+H175p1190_16p92	122	arginine		positive	20132089	3.33365e+06	3.69461e+07	7.51382e+06	11.0828	2.25393	0.203372	2.01321e+07	2416911	7.24544e+06	2.28179e+06	10399838	1.99735e+06	6056486	2.09898e+06	2621921	3433113	3252079	15540893	5968776	3.94788e+06	2.00752e+06	5.18564e+06	3669490	13629084	3.50211e+06	17520170	2.36333e+06	2.55188e+06	2342639	2.4889e+06	36752028	11975913	2509578	122081584	6250048	2.45111e+06	109724608	3.59642e+06	9335631	69295800	75560760	197936768	21955928	16187100
0120_N-trimethyllysine_positive_M189p1598_16p80	120	N-trimethyllysine		positive	2702296	425036	3.54341e+06	2.78954e+06	8.33673	6.56307	0.787247	2.7023e+06	332144	349178	215557	558258	111096	147980	203899	128360	141103	286608	758724	217155	140378	103146	324183	186529	1.70208e+06	887364	1.98021e+06	469584	762050	407633	387911	1.66679e+06	3.95222e+06	569930	5.51229e+06	3.36124e+06	456537	13398446	1.6577e+06	2166007	4579309	3521653	5.39772e+06	6543578	2780244
0066_kynurenine_positive_M+H209p0921_9p43	66	kynurenine		positive	105830	22463	172664	26781.1	7.68661	1.19223	0.155105	105830	17614.5		13082.4	22570	16291.7	13814.9	10141.5	15017.8	52046.6	81371.2	48527.6	36217.5	34038.4	39648	112336	53398.8	143515	158072	148386	113580	195015	78773.4	86234.3	65920.5	85395.9	291971	115378	141408	247879	184808	114253	234703	183894	190364	248500	396886	294475
0113_nicotinamide_mononucleotide_positive_M335p0639_16p01	113	nicotinamide_mononucleotide		positive	372101	11578.2	73734.9	823923	6.36841	71.1614	11.1741	372101		5976.78							40784.6	61915.8	73911.4	23427.6	39090	43539.2	67123.4	39360.5	52022.3	152794	203091	141633	101451	155939	55213.6	158565	46266.5	24613.5	23149.5	144357	66587	17062.1	203615	74966.1	46937.8	66012.9	40177	57213.8	18584.2
0127_gluconic_acid_negative_M-H195p0510_14p37	127	gluconic_acid		negative	37892039	8.29978e+06	5.25906e+07	3.4315e+07	6.33639	4.13445	0.652492	3.7892e+07	6.8064e+06	24277288	6782513	2.35613e+06	5.7499e+06	7.50284e+06	7.31133e+06	7053777	7.22078e+06	30161582	9517616	3.27207e+06	22586380	5.53206e+06	4.98095e+06	26907798	38218988	39215968	51357564	25482810	23939168	17551060	60876468	34521232	60470572	58002744	24266826	104287784	70910008	22854242	22005016	45795812	28048578	74838232	88108640	56209976	70697736
0164_ornithine_negative_M-H131p0826_17p03	164	ornithine		negative	590264	177497	1.02193e+06	257068	5.75744	1.4483	0.251552	590264	318411	241202	196342	187994	190305	152945	209716	190625	232881	262047	240331	283085	273789	326969	271686	416873	397771	245717	439012	1.19561e+06	214134	219830	228630	199859	366409	2.84469e+06	312090	2.38323e+06	204451	259980	370316	242181	2.3375e+06	389228	241978	6.09616e+06	1.59512e+06
0034_uridine_negative_M-H243p0622_2p92	34	uridine		negative	2016692	599260	3.30337e+06	97478.6	5.51241	0.162665	0.0295088	2.01669e+06	737945	1.42997e+06	650387	318813	1.4941e+06	539261	372127	1.53905e+06	288806	971032	287655	152075	848652	805006	220832	511951	2.49581e+06	2290769	2380338	403688	866471	1241784	1.06152e+06	1.37038e+06	4.20935e+06	4708848	3166881	12783084	3.00471e+06	903251	1498829	3.16459e+06	2.72794e+06	6095114	4386246	5.37216e+06	3.64322e+06
0085_3-methyl-histidine_positive_M+H170p0924_13p29	85	3-methyl-histidine		positive	317968	34476.7	189692	616051	5.50204	17.8686	3.24764	317968	24407.8	39817.3	115113	23311.8	14046.1	12156.9	8311.19	16876.5	7481.86	17892.1	10109.1	10182.5	7442.35		16723.5	7958.55	16595.5	14216.8	14994.7	25961.9	12965.3	16262.7	24540.3	23988	358367	26623.4	266495	59665.3	54169.9	132683	197713	58781.8	131821	186683	333635	139604	19686.5
0138_galacturonic_acid_negative_M-H193p0354_15p48	138	galacturonic_acid		negative	2282954	784619	4.24494e+06	579633	5.4102	0.738745	0.136547	2.28295e+06	499799	1.32115e+06	727417	280305	887102	438852	645658	811453	474005	2.79746e+06	773496	297143	1.20014e+06	365214	350348	1.38963e+06	6.51075e+06	3.83532e+06	9646169	1.27075e+06	1.93266e+06	2225826	3.17211e+06	2563379	8.33456e+06	7662134	4301580	9689382	5872605	2541808	3378605	4.11962e+06	6158396	7461832	7665560	5421602	6.56368e+06
0023_salicylic_acid_negative_M-H137p0244_2p23	23	salicylic_acid		negative	15085928	2.14079e+06	1.0222e+07	2.76383e+07	4.7749	12.9104	2.7038	1.50859e+07	1.54319e+06	2.13124e+06	1.43455e+06	1.22806e+06	2.87016e+06	1.39084e+06	1.29058e+06	1.70038e+06	4723472	3.75298e+06	3.55366e+06	2055647	2.43399e+06	497240	620494	1.20471e+06	6.9362e+06	5337707	5.2558e+06	1.49108e+06	2.41609e+06	4083856	13024553	10919262	8583316	21986002	12436252	15978876	39835020	6668650	2.87199e+06	10024166	6391163	31388052	8.3805e+06	8060220	9868568
0018_4-hydroxybenzoic_acid_negative_M-H137p0244_1p79	18	4-hydroxybenzoic_acid		negative	15105694	2.2495e+06	1.0222e+07	2.76383e+07	4.54414	12.2864	2.7038	1.51057e+07	1.69458e+06	2168353	1.62763e+06	1.23753e+06	2.87016e+06	1.43679e+06	1.29058e+06	1.89363e+06	4723472	3.75298e+06	3.55366e+06	2055647	2.43399e+06	497240	620494	1.20471e+06	6.9362e+06	5337707	5.2558e+06	1.49108e+06	2.41609e+06	4083856	13024553	10919262	8583316	21986002	12436252	15978876	39835020	6668650	2.87199e+06	10024166	6391163	31388052	8.3805e+06	8060220	9868568
0124_lysine_positive_M+H147p1128_17p00	124	lysine		positive	891332	298958	1.35818e+06	603960	4.54305	2.02022	0.444683	891332	284177	253562	291583	370594	235568	263868	244809	387917	634709	498821	578700	315673	358368	281379	498175	419435	831145	426760	2.07981e+06	314887	758622	386138	368178	1.02806e+06	1.34769e+06	775594	2571185	939325	510360	2.84062e+06	588516	1.5407e+06	1.07029e+06	1.34644e+06	3.519e+06	2.07034e+06	866201
0137_glucosaminic_acid_negative_M-H194p0670_15p47	137	glucosaminic_acid		negative	214871	58385.9	263605	166248	4.51488	2.84741	0.630671	214871	41559.6	53109.8		34076.7	137508				54183.2	113678	42593	42324.3	178521	94313.4	39352.9	133185	181127	130608	137689	221174	101438	126492	80459.5	198808	188133	245826	170655	973613	227402	117711	245348	300126	172488	447972	432040	170336	300595
0029_xanthine_negative_M-H151p0261_2p76	29	xanthine		negative	1806892	519436	2.32805e+06	1.79918e+06	4.48188	3.46371	0.772826	1.80689e+06	373982	463121	343737	155944	257761	435520	241036	345741	404716	1533039	368424	228312	973830	481253	417994	543436	1.30051e+06	5275390	3.31524e+06	1.81803e+06	885569	500092	1.64723e+06	1.21542e+06	5610793	1706892	2.9116e+06	2.83667e+06	1.57423e+06	6748914	4.07446e+06	7667453	676044	4.1173e+06	2.34114e+06	2.52143e+06	1.1431e+06
0092_3-dehydroshikimic_acid_negative_M-H171p0299_11p41	92	3-dehydroshikimic_acid		negative	21806089	4.44524e+06	1.66577e+07	3.6922e+07	3.74731	8.30598	2.21652	2.18061e+07	3.67448e+06	7.40551e+06	2.3762e+06	2.19067e+06	8116175	2.87952e+06	3.63327e+06	5051150	1444396	2.61038e+06	981241	1.02557e+06	3.1349e+06	1.46326e+06	896182	3203140	5768649	5.34085e+06	1.63805e+06	3.39436e+06	4.13298e+06	5.31898e+06	5.08974e+06	3.52921e+06	13057397	22984336	8706083	28963090	14416536	14632945	13618292	18147958	13419362	52458832	27456990	13510283	16253076
0085_methionine_negative_M-H148p0437_10p42	85	methionine		negative	119995	30425.2	97907.5	207762	3.21798	6.82862	2.12202	119995	11406.6	44926.9	27468.3		16279.1	29720.5		26412.3	11863.2	67107.1		13211.5	79641	43325.3	23547	14194.4	59835.7	99193	27731.7	51879.9	31565.4	39065.6	34324.7	35687.6	160839	86386.2	150009	162970	103600	101080	111904	111941	121725	452263	74091.1	145673	123779
0103_N-acetylneuraminic_acid_positive_M+H310p1133_14p86	103	N-acetylneuraminic_acid		positive	475562	149817	457013	645645	3.05047	4.30955	1.41275	475562	34496.3	424480	143398	148919	39229.9	389696	55678.7										58363.6		109194	66527.4		51058	23776.7	85533.7	387059	53266.1	643166	313513	75752.6	319168	356815	216788	350420	480824	562448	929503	338785
0097_glutamine_positive_M+H147p0764_14p29	97	glutamine		positive	23394050	7.09699e+06	2.00407e+07	3.57343e+07	2.82383	5.03513	1.78308	2.3394e+07	2.39131e+06	4229812	3.40436e+06	6.2136e+06	564227	7576153	906696	2.14731e+06	671657	2.83459e+06	1.36327e+06	2.60886e+06	1.00869e+06	280971	3.81551e+06	2.59025e+06	5.2512e+06	2148996	2.47179e+06	2.32349e+06	962469	1.29808e+06	854333	5.37445e+06	2640326	3.09875e+06	34392784	3.65826e+06	773071	58676896	4.28993e+06	4232693	8934072	10549422	142795808	27836042	1.99766e+06
0002_trans-cinnamic_acid_negative_M-H147p0451_1p20	2	trans-cinnamic_acid		negative	380997	111536	293490	632987	2.63135	5.6752	2.15676	380997	103710	103839	49971.4	74288.8	152901	47696.7	86246.3	117869	39688.2	296893	20499	49418.6	88171.7	31524.6	40548.5	88509.7	150300	505110	44282.7	113644	123390	127929	149025	269452	150593	112576	893886	134134	197764	489478	579924	377418	1.42826e+06	459314	174505	763486	79146.1
0112_glutathione_positive_M+H308p0911_16p00	112	glutathione		positive	2955244	443606	1.12912e+06	6.49372e+06	2.54533	14.6385	5.75112	2.95524e+06	400492	126596	811116	284337	504346	451894	228259	112795	87804.6	121622	84537.6	141302	92982.2	130482	164989	109549	316734	268165	423234	389338	194635	241057	152523	289087	780804	452753	1.09275e+06	930638	523258	54108	551859	651352	904282	962166	3579395	4179392	363076
0157_tartaric_acid_negative_M-H149p0091_16p96	157	tartaric_acid		negative	14943241	4.14773e+06	1.00243e+07	2.64897e+07	2.41681	6.38655	2.64255	1.49432e+07	1.24339e+06	1.82261e+06	820829	1.64389e+06	3492405	1.19185e+06	1.06556e+06	1.61934e+06	478704	910792	596534	532486	708637	750818	517717	2707056	3.37194e+06	1.95911e+06	4299189	2.11671e+06	1.99237e+06	2685219	3.70511e+06	1.8712e+06	6650745	7474357	6108873	6380158	3669513	3.9163e+06	4958001	119984888	5.9421e+06	12699731	9767600	9599666	8704030
0059_guanosine_positive_M+H284p0990_8p59	59	guanosine		positive	4799511	1.30668e+06	2.59293e+06	9.30416e+06	1.98437	7.12047	3.58828	4.79951e+06	942990	511586	2067647	1.34175e+06	403031	2.06462e+06	346701	452563	309265	650559	445192	155307	128770	231572	923770	121881	2710762	3.02588e+06	2.18479e+06	2.92363e+06	2504916	1.6737e+06	1.15991e+06	1.10505e+06	2.60419e+06	2.64466e+06	6.28693e+06	4.02091e+06	4427652	3489493	2.05486e+06	3597962	5323736	2135867	5.09503e+06	7.22535e+06	4527108
0031_hypoxanthine_positive_M+H137p0458_3p11	31	hypoxanthine		positive	11372409	1.328e+06	2.43828e+06	2.75623e+07	1.83605	20.7547	11.304	1.13724e+07	1.03734e+06	595428	1.42297e+06	1.24633e+06	667590	826414	256241	1.05187e+06	709350	2.11304e+06	889118	1.02156e+06	372538	573306	2.39881e+06	842128	1.94675e+06	2.30585e+06	3.12854e+06	2.12982e+06	4.11501e+06	1.06714e+06	1.07197e+06	1.80379e+06	1.5875e+06	5.72928e+06	1.87437e+06	3519036	2.9597e+06	4734732	2.15555e+06	4803920	1.75379e+06	1.48501e+06	2.60177e+06	8221662	3.47562e+06
0150_alpha-galactose_1-phosphoric_acid_negative_M-H259p0224_16p54	150	hexose_phosphate		negative	5407956	1.04489e+06	1.9021e+06	1.19718e+07	1.82039	11.4575	6.29398	5.40796e+06	888650	567160	493646	356710	1.34303e+06	983900	525955	508614	431848	663963	464304	216775	490868	415408	305688	694067	1.54723e+06	1.1604e+06	2.90523e+06	815739	1.19163e+06	801000	1.82602e+06	1.41866e+06	1.66269e+06	2.33562e+06	1.75745e+06	1713088	2.77544e+06	1.65619e+06	1.51744e+06	2.18208e+06	1.93007e+06	3.36003e+06	2548198	2876678	2.99859e+06
0154_ethanolamine_phosphoric_acid_negative_M-H140p0118_16p81	154	ethanolamine_phosphoric_acid		negative	561636	53156.4	91430	1.40363e+06	1.72002	26.4058	15.352	561636	31559.5	45201.9	115027	27848.4	25785.4	22814.3	86820.9	94218.7	19481.6	66200.6	63504.8	36363.8	57351.2	108540	49532.9	65380.6	95259.3	103346	87596.6	35691.6	54373.8	38868	122997	52164.1	126695	51291.2	156850	51787.9	107023	51633.1	34790.6	67352.5	67012.7	140303	72761.7	66205.7	76968.4
0048_pantothenic_acid_positive_M+H220p1180_6p92	48	pantothenic_acid		positive	406462	168607	233308	741832	1.38374	4.39977	3.17963	406462	132667	161656	85867.6	905676	133550	391660	60152.6	34747.7	14241.4	36331.9	16107.3	14961	8607.93	10507	51231.7	8032.63	145025	48986.5	82997.8	39202.2	57161.8	34043.8	40476.9	24140.5	116903	167373	198082	177271	106220	513516	64379.4	94934.7	170828	162024	249847	943366	180593
0096_guanidinoacetic_acid_positive_M+H118p0611_13p99	96	guanidinoacetic_acid		positive	427954	146797	202134	850807	1.37696	5.79581	4.20912	427954	61234	174126	1.15388e+06	96162.8	117150	100971	118020	13518	19451.1	82206.7	25772.9	15130.5	13478.1	12020.1	81873	16336.7	199399	47517.4	88079.7	105512	75638	46248	42404.8	58899.4	465223	86591.1	493983	452808	114331	173928	192600	374808	199295	94867.2	201562	535225	62898.1
0029_3-amino-4-hydroxybenzoic_acid_positive_M+H154p0499_3p06	29	3-amino-4-hydroxybenzoic_acid		positive	284761	123762	164136	497195	1.32622	4.01735	3.02917	284761	100220	50547.4	249673	68587.4	98173.9	100648	49708.7	59253.7			23727.8	31757.2	13970.9	50842			45726.1	83382.7		60206.1	71770.4	19080.4	24183.7	27041.8	45860.4	54736.4	173040	85636	56068.3	284739	42276.4	93438.5	128704	65427.3	374885	570385	60182.8
0044_2_3-dihydroxybenzoic_acid_negative_M-H153p0193_3p89	44	3-dihydroxybenzoic_acid		negative	8903637	3.71146e+06	4.85831e+06	1.65564e+07	1.309	4.46088	3.40785	8.90364e+06	3.68222e+06	4.31089e+06	3565658	3.67811e+06	5.8447e+06	3059885	2564196	3103485	3380085	5.60686e+06	2.56646e+06	1.46839e+06	4362793	2.49189e+06	2.23211e+06	3.66195e+06	4.40568e+06	4.77468e+06	6086561	4911787	5.91129e+06	4970342	5120020	6.27383e+06	2898631	5.62178e+06	7.16942e+06	3.65405e+06	6091963	5.49236e+06	4.16987e+06	6500229	5.57325e+06	6082242	5.16119e+06	5.45043e+06	4775050
0142_ribose_5-phosphoric_acid_negative_M-H229p0119_15p89	142	ribose_5-phosphoric_acid		negative	308956	96616.9	125897	637313	1.30305	6.59629	5.06219	308956	70389.4	25429.4		24099.5	147446	19676.2	33779.7	33158.5	32429.6	40657.9	42978.3	23739.9	41189.8	32685.4	24054.4	55426.8	66900.8	80900.5	231439	81178.3	93865.5	72357.8	146424	110948	97100.9	137411	107528	72147	167911	108935	82054.3	121477	128883	207449	171663	242151	219339
0134_glycerol_2-phosphoric_acid_negative_M-H171p0064_15p14	134	glycerol_2-phosphoric_acid		negative	990176	123427	146235	2.47848e+06	1.18479	20.0805	16.9486	990176	74367.8	94896.4	43972.7	45544.2	132369	78215.8	53430.2	68227.1	51696.8	95936.4	73241	33525.7	89580.1	39696	51157.9	118864	107937	128904	245854	113173	139228	88225.4	143977	105391	128686	84017.5	117851	144049	108130	84286.4	63947.5	98000	80964.2	157301	182527	221417	150573
0140_sn-glycerol_3-phosphoric_acid_negative_M-H171p0064_15p57	140	sn-glycerol_3-phosphoric_acid		negative	990176	123427	146235	2.47848e+06	1.18479	20.0805	16.9486	990176	74367.8	94896.4	43972.7	45544.2	132369	78215.8	53430.2	68227.1	51696.8	95936.4	73241	33525.7	89580.1	39696	51157.9	118864	107937	128904	245854	113173	139228	88225.4	143977	105391	128686	84017.5	117851	144049	108130	84286.4	63947.5	98000	80964.2	157301	182527	221417	150573
0018_5methylthioadenosine_positive_M+H298p0969_1p68	18	5methylthioadenosine		positive	40323038	1.17679e+07	1.11656e+07	9.10474e+07	0.948823	7.73696	8.15427	4.0323e+07	24298548	3.12659e+06	10893693	14308844	12494360	14108436	3378295	14869290	843836	1.61304e+06	2352737	2.50548e+06	498600	1.15717e+06	3.69485e+06	1026877	6.19456e+06	6236352	8976634	4.52691e+06	3.61649e+06	2.88722e+06	2.66468e+06	2.63427e+06	6096530	9230665	19125030	10718337	10992621	14277966	6.88851e+06	11515375	15045482	10320805	26739432	20947238	10902744
0067_3-amino-5-hydroxybenzoic_acid_negative_M-H152p0353_7p78	67	3-amino-5-hydroxybenzoic_acid		negative	669711	273608	245726	1.39774e+06	0.898098	5.10857	5.68821	669711	141967	220996	244923	144288	214564	256603	190558	318537	141533	119527	155083	60280.9	118556	163987	62223.2	149665	135196	142933	150179	70179.2	81824.1	79858.9	156035	164085	155735	284551	159106	312508	207918	98828.9	112143	183461	169211	875844	225975	139203	271895
0024_2deoxyadenosine_positive_M+H252p1091_2p27	24	2deoxyadenosine		positive	3965519	745655	624688	9.75149e+06	0.83777	13.0778	15.6102	3.96552e+06	759225	397107	2.0311e+06	517824	428932	707742	191014	321055	204807	304762	139060	142607	80234	73866.3	863888	46193.1	416788	970866	483042	490257	570370	341901	278628	432071	478324	625043	527482	1458119	289977	837662	544362	921322	473151	393872	712847	2.35986e+06	1.30259e+06
0002_abscisic_acid_positive_M+H-H2O247p1329_1p21	2	abscisic_acid		positive	2138486	391378	325041	5.27885e+06	0.830503	13.4878	16.2405	2.13849e+06	543930	357047	340779	627551	308450	1.22094e+06	256994	539093	121901	168401	88854.5	72460.1	100230	130405	113159	211880	118487	904710	87837.2	429527	564450	1370093	480782	366235	1.66046e+06	328191	56522	1.08368e+06	77356.6	236131	1.41322e+06	278307	96410.5	162080	56305.1	469000	190910
0020_3-hydroxyanthranilic_acid_positive_M+H154p0499_1p92	20	3-hydroxyanthranilic_acid		positive	313031	94084	70900	690957	0.753582	7.34405	9.74551	313031		47869.2	98711.2	63371.8	83563.6	146028	42785.7	82802.8	46343.6	57578.6	48665.1	43907.6	16476.6	73506.7	44317.4	20559.7	69140.1	58054.4	123100	73040.1	65858	41315.7	21185.7	40173.8	28718.6	52552.8	67643.5	97344.9	79392.2	97335.8	36152.4	72862	119466	35611.6	234089	96189.6	43427.3
0041_nicotinic_acid_positive_M+H124p0393_5p69	41	nicotinic_acid		positive	167248	62439.8	36476	383116	0.584178	6.13576	10.5032	167248	44392.8	42891.7	85641.7	40680.9	34536.2	81274	27066.4	24201.3	25522.7	21834.3	23515.1	28053.7	13474.7	27709.2	23957.5	17246.2	37108.1	25551.3	27712.3	31561.9	33642.8	16934.3	18515.8	29747	25906.8	36404	28859.6	35775.2	35453.5	59204.2	23698.7	50418	33084.1	30935.2	100974	56215.3	27813.6
0042_isonicotinic_acid_positive_M+H124p0393_5p99	42	isonicotinic_acid		positive	166908	61829	35972.6	383116	0.581808	6.19638	10.6502	166908	44392.8	42891.7	85641.7	40680.9	30512.7	81274	27066.4	21925.4	25522.7	21834.3	18281.1	26263.5	13474.7	26783	23957.5	17246.2	37108.1	25551.3	26457.7	31561.9	33642.8	16934.3	18515.8	29747	25906.8	36404	28859.6	35775.2	35453.5	59204.2	23698.7	49469.1	33084.1	30935.2	100974	56215.3	27813.6
0133_uridine-5-monophosphoric_acid_negative_M-H323p0286_14p94	133	uridine-5-monophosphoric_acid		negative	403526	133569	68209.1	957650	0.510664	7.16968	14.0399	403526	55904.3	46704.4	39323.1	53333.9	87686.4	93405.2	42448.6	47055.4	64326.2	229531	84550.7	46425.1	218637	73651	97141.2	123857	54303.8	41125.4	222153	140610	101800	28003.2	73682.8	55337	34036.3	22846.8	52290.5	27753.5	52783.6	65149.1	40448.7	45079	44195.7	44401.3	36254.1	64778.4	31513
0090_creatine_positive_M+H132p0768_13p62	90	creatine		positive	242183	108616	38033.3	564153	0.350161	5.19399	14.8331	242183	41567.8	57673.5	92671.9	64671.7	40798.4	81511.5	54004	49402.5	20459.1	26199.8	11872.2	11649.8	6214.32	14311.3	29524.8	8252.7	23353.8	13245	21166	41862.5	47240	11451.7	9002.52	10920.6	24145.5	96359.9	38421.9	76049.1	24899.3	69015.4	12645.9	27578	36312.6	17713.8	30607.7	117801	17318.2
0006_chenodeoxycholic_acid_positive_M+H-H2O375p2894_1p24	6	chenodeoxycholic_acid		positive	1549074	116611	35332.9	3.06948e+06	0.302998	26.3224	86.8731	1.54907e+06	146290	58020.4	83174.1	107362	115953	124077	40039	83064.8						12349.6				19818.7		18609		9508.72				37628	15808.1	34056.1		63368.5	14365.3	33000.8		18304.4		35103.8
		where success is purple	success is red		11
		k= 11			of 22
		s = 23			39
		M = 39
		N = 50
[truncated: 51 more columns]

## Sheet: tidy_format
sample treatment	0009_uracil_negative_M-H111p0200_1p44	0111_shikimic_acid_negative_M-H173p0455_13p72	0060_serotonin_positive_M+H177p1023_8p61	0125_asparagine_negative_M-H131p0462_14p35	0061_trigonelline_positive_M138p0550_8p76	0058_thiamine_positive_M265p1118_8p33	0132_histidine_negative_M-H154p0622_14p86	0009_nicotinamide_positive_M+H123p0553_1p27	0122_arginine_positive_M+H175p1190_16p92	0120_N-trimethyllysine_positive_M189p1598_16p80	0066_kynurenine_positive_M+H209p0921_9p43	0113_nicotinamide_mononucleotide_positive_M335p0639_16p01	0127_gluconic_acid_negative_M-H195p0510_14p37	0164_ornithine_negative_M-H131p0826_17p03	0034_uridine_negative_M-H243p0622_2p92	0085_3-methyl-histidine_positive_M+H170p0924_13p29	0138_galacturonic_acid_negative_M-H193p0354_15p48	0023_salicylic_acid_negative_M-H137p0244_2p23	0018_4-hydroxybenzoic_acid_negative_M-H137p0244_1p79	0124_lysine_positive_M+H147p1128_17p00	0137_glucosaminic_acid_negative_M-H194p0670_15p47	0029_xanthine_negative_M-H151p0261_2p76	0092_3-dehydroshikimic_acid_negative_M-H171p0299_11p41	0085_methionine_negative_M-H148p0437_10p42	0103_N-acetylneuraminic_acid_positive_M+H310p1133_14p86	0097_glutamine_positive_M+H147p0764_14p29	0002_trans-cinnamic_acid_negative_M-H147p0451_1p20	0112_glutathione_positive_M+H308p0911_16p00	0157_tartaric_acid_negative_M-H149p0091_16p96	0059_guanosine_positive_M+H284p0990_8p59	0031_hypoxanthine_positive_M+H137p0458_3p11	0150_alpha-galactose_1-phosphoric_acid_negative_M-H259p0224_16p54	0147_alpha-glucose_1-phosphoric_acid_negative_M-H259p0224_16p21	0145_fructose_6-phosphoric_acid_negative_M-H259p0224_16p11	0153_glucose_6-phosphoric_acid_negative_M-H259p0224_16p74	0155_mannose_6-phosphoric_acid_negative_M-H259p0224_16p91	0154_ethanolamine_phosphoric_acid_negative_M-H140p0118_16p81	0048_pantothenic_acid_positive_M+H220p1180_6p92	0096_guanidinoacetic_acid_positive_M+H118p0611_13p99	0029_3-amino-4-hydroxybenzoic_acid_positive_M+H154p0499_3p06	0044_2_3-dihydroxybenzoic_acid_negative_M-H153p0193_3p89	0142_ribose_5-phosphoric_acid_negative_M-H229p0119_15p89	0134_glycerol_2-phosphoric_acid_negative_M-H171p0064_15p14	0140_sn-glycerol_3-phosphoric_acid_negative_M-H171p0064_15p57	0018_5methylthioadenosine_positive_M+H298p0969_1p68	0067_3-amino-5-hydroxybenzoic_acid_negative_M-H152p0353_7p78	0024_2deoxyadenosine_positive_M+H252p1091_2p27	0002_abscisic_acid_positive_M+H-H2O247p1329_1p21	0020_3-hydroxyanthranilic_acid_positive_M+H154p0499_1p92
	9	111	60	125	61	58	132	9	122	120	66	113	127	164	34	85	138	23	18	124	137	29	92	85	103	97	2	112	157	59	31	150	147	145	153	155	154	48	96	29	44	142	134	140	18	67	24	2	20
metabolite	uracil	shikimic_acid	serotonin	asparagine	trigonelline	thiamine	histidine	nicotinamide	arginine	N-trimethyllysine	kynurenine	nicotinamide_mononucleotide	gluconic_acid	ornithine	uridine	3-methyl-histidine	galacturonic_acid	salicylic_acid	4-hydroxybenzoic_acid	lysine	glucosaminic_acid	xanthine	3-dehydroshikimic_acid	methionine	N-acetylneuraminic_acid	glutamine	trans-cinnamic_acid	glutathione	tartaric_acid	guanosine	hypoxanthine	alpha-galactose_1-phosphoric_acid	alpha-glucose_1-phosphoric_acid	fructose_6-phosphoric_acid	glucose_6-phosphoric_acid	mannose_6-phosphoric_acid	ethanolamine_phosphoric_acid	pantothenic_acid	guanidinoacetic_acid	3-amino-4-hydroxybenzoic_acid	3-dihydroxybenzoic_acid	ribose_5-phosphoric_acid	glycerol_2-phosphoric_acid	sn-glycerol_3-phosphoric_acid	5methylthioadenosine	3-amino-5-hydroxybenzoic_acid	2deoxyadenosine	abscisic_acid	3-hydroxyanthranilic_acid
mode	negative	negative	positive	negative	positive	positive	negative	positive	positive	positive	positive	positive	negative	negative	negative	positive	negative	negative	negative	positive	negative	negative	negative	negative	positive	positive	negative	positive	negative	positive	positive	negative	negative	negative	negative	negative	negative	positive	positive	positive	negative	negative	negative	negative	positive	negative	positive	positive	positive
round_avg	11095190	253856777	1425117	30059675	174605763	8846909	1550407	67705463	20132089	2702296	105830	372101	37892039	590264	2016692	317968	2282954	15085928	15105694	891332	214871	1806892	21806089	119995	475562	23394050	380997	2955244	14943241	4799511	11372409	5407956	5407956	5407956	5407956	5407956	561636	406462	427954	284761	8903637	308956	990176	990176	40323038	669711	3965519	2138486	313031
leaf_avg	92236.5	8.31331e+06	55010.2	1.97274e+06	1.6901e+07	271083	180779	2.70452e+06	3.33365e+06	425036	22463	11578.2	8.29978e+06	177497	599260	34476.7	784619	2.14079e+06	2.2495e+06	298958	58385.9	519436	4.44524e+06	30425.2	149817	7.09699e+06	111536	443606	4.14773e+06	1.30668e+06	1.328e+06	1.04489e+06	1.04489e+06	1.04489e+06	1.04489e+06	1.04489e+06	53156.4	168607	146797	123762	3.71146e+06	96616.9	123427	123427	1.17679e+07	273608	745655	391378	94084
cone_avg	2.36909e+07	5.14132e+08	2.77999e+06	5.45784e+07	3.75986e+08	5.04689e+06	3.01105e+06	3.10601e+07	3.69461e+07	3.54341e+06	172664	73734.9	5.25906e+07	1.02193e+06	3.30337e+06	189692	4.24494e+06	1.0222e+07	1.0222e+07	1.35818e+06	263605	2.32805e+06	1.66577e+07	97907.5	457013	2.00407e+07	293490	1.12912e+06	1.00243e+07	2.59293e+06	2.43828e+06	1.9021e+06	1.9021e+06	1.9021e+06	1.9021e+06	1.9021e+06	91430	233308	202134	164136	4.85831e+06	125897	146235	146235	1.11656e+07	245726	624688	325041	70900
urchin_avg	851998	51284842	21934.1	1.34548e+07	1.73287e+06	1.78849e+07	409419	146012638	7.51382e+06	2.78954e+06	26781.1	823923	3.4315e+07	257068	97478.6	616051	579633	2.76383e+07	2.76383e+07	603960	166248	1.79918e+06	3.6922e+07	207762	645645	3.57343e+07	632987	6.49372e+06	2.64897e+07	9.30416e+06	2.75623e+07	1.19718e+07	1.19718e+07	1.19718e+07	1.19718e+07	1.19718e+07	1.40363e+06	741832	850807	497195	1.65564e+07	637313	2.47848e+06	2.47848e+06	9.10474e+07	1.39774e+06	9.75149e+06	5.27885e+06	690957
cone_over_leaf	256.85	61.8444	50.536	27.6663	22.2464	18.6175	16.6559	11.4845	11.0828	8.33673	7.68661	6.36841	6.33639	5.75744	5.51241	5.50204	5.4102	4.7749	4.54414	4.54305	4.51488	4.48188	3.74731	3.21798	3.05047	2.82383	2.63135	2.54533	2.41681	1.98437	1.83605	1.82039	1.82039	1.82039	1.82039	1.82039	1.72002	1.38374	1.37696	1.32622	1.309	1.30305	1.18479	1.18479	0.948823	0.898098	0.83777	0.830503	0.753582
urchin_over_leaf	9.23711	6.169	0.398728	6.82036	0.102531	65.9756	2.26474	53.9883	2.25393	6.56307	1.19223	71.1614	4.13445	1.4483	0.162665	17.8686	0.738745	12.9104	12.2864	2.02022	2.84741	3.46371	8.30598	6.82862	4.30955	5.03513	5.6752	14.6385	6.38655	7.12047	20.7547	11.4575	11.4575	11.4575	11.4575	11.4575	26.4058	4.39977	5.79581	4.01735	4.46088	6.59629	20.0805	20.0805	7.73696	5.10857	13.0778	13.4878	7.34405
urchin_over_cone	0.0359631	0.0997504	0.00788998	0.246523	0.00460888	3.54374	0.135972	4.70097	0.203372	0.787247	0.155105	11.1741	0.652492	0.251552	0.0295088	3.24764	0.136547	2.7038	2.7038	0.444683	0.630671	0.772826	2.21652	2.12202	1.41275	1.78308	2.15676	5.75112	2.64255	3.58828	11.304	6.29398	6.29398	6.29398	6.29398	6.29398	15.352	3.17963	4.20912	3.02917	3.40785	5.06219	16.9486	16.9486	8.15427	5.68821	15.6102	16.2405	9.74551
avg	1.10952e+07	2.53857e+08	1.42512e+06	3.00597e+07	1.74606e+08	8.84691e+06	1.55041e+06	6.77055e+07	2.01321e+07	2.7023e+06	105830	372101	3.7892e+07	590264	2.01669e+06	317968	2.28295e+06	1.50859e+07	1.51057e+07	891332	214871	1.80689e+06	2.18061e+07	119995	475562	2.3394e+07	380997	2.95524e+06	1.49432e+07	4.79951e+06	1.13724e+07	5.40796e+06	5.40796e+06	5.40796e+06	5.40796e+06	5.40796e+06	561636	406462	427954	284761	8.90364e+06	308956	990176	990176	4.0323e+07	669711	3.96552e+06	2.13849e+06	313031
Cone-Ctrl	87609.1	4.54814e+06	44173.2	5.14535e+06	5.53539e+06	217441	73155.8	4356669	2416911	332144	17614.5		6.8064e+06	318411	737945	24407.8	499799	1.54319e+06	1.69458e+06	284177	41559.6	373982	3.67448e+06	11406.6	34496.3	2.39131e+06	103710	400492	1.24339e+06	942990	1.03734e+06	888650	888650	888650	888650	888650	31559.5	132667	61234	100220	3.68222e+06	70389.4	74367.8	74367.8	24298548	141967	759225	543930
Cone-Ctrl	262490	7503257	38538.8	8609299	7625344	82947.3	817017	2.06471e+06	7.24544e+06	349178		5976.78	24277288	241202	1.42997e+06	39817.3	1.32115e+06	2.13124e+06	2168353	253562	53109.8	463121	7.40551e+06	44926.9	424480	4229812	103839	126596	1.82261e+06	511586	595428	567160	567160	567160	567160	567160	45201.9	161656	174126	50547.4	4.31089e+06	25429.4	94896.4	94896.4	3.12659e+06	220996	397107	357047	47869.2
Cone-Ctrl	117927	1.87371e+06	37666.1	980857	17226824	286551	239840	2757866	2.28179e+06	215557	13082.4		6782513	196342	650387	115113	727417	1.43455e+06	1.62763e+06	291583		343737	2.3762e+06	27468.3	143398	3.40436e+06	49971.4	811116	820829	2067647	1.42297e+06	493646	493646	493646	493646	493646	115027	85867.6	1.15388e+06	249673	3565658		43972.7	43972.7	10893693	244923	2.0311e+06	340779	98711.2
Cone-Ctrl	47035.4	3.04658e+06	48644.9	298951	28670942	184358	53657.8	1.77305e+06	10399838	558258	22570		2.35613e+06	187994	318813	23311.8	280305	1.22806e+06	1.23753e+06	370594	34076.7	155944	2.19067e+06		148919	6.2136e+06	74288.8	284337	1.64389e+06	1.34175e+06	1.24633e+06	356710	356710	356710	356710	356710	27848.4	905676	96162.8	68587.4	3.67811e+06	24099.5	45544.2	45544.2	14308844	144288	517824	627551	63371.8
Cone-Ctrl	103860	11652243	19739.9	419088	11317205	78211.5	65061.8	1.68213e+06	1.99735e+06	111096	16291.7		5.7499e+06	190305	1.4941e+06	14046.1	887102	2.87016e+06	2.87016e+06	235568	137508	257761	8116175	16279.1	39229.9	564227	152901	504346	3492405	403031	667590	1.34303e+06	1.34303e+06	1.34303e+06	1.34303e+06	1.34303e+06	25785.4	133550	117150	98173.9	5.8447e+06	147446	132369	132369	12494360	214564	428932	308450	83563.6
Cone-Ctrl	74227.3	3.29573e+06	36124.6	271991	10485669	121030	250847	3.53085e+06	6056486	147980	13814.9		7.50284e+06	152945	539261	12156.9	438852	1.39084e+06	1.43679e+06	263868		435520	2.87952e+06	29720.5	389696	7576153	47696.7	451894	1.19185e+06	2.06462e+06	826414	983900	983900	983900	983900	983900	22814.3	391660	100971	100648	3059885	19676.2	78215.8	78215.8	14108436	256603	707742	1.22094e+06	146028
Cone-Ctrl	89127.2	4684790	14328.2	1.10856e+06	2.37878e+06	65337.4	121009	1.43275e+06	2.09898e+06	203899	10141.5		7.31133e+06	209716	372127	8311.19	645658	1.29058e+06	1.29058e+06	244809		241036	3.63327e+06		55678.7	906696	86246.3	228259	1.06556e+06	346701	256241	525955	525955	525955	525955	525955	86820.9	60152.6	118020	49708.7	2564196	33779.7	53430.2	53430.2	3378295	190558	191014	256994	42785.7
Cone-Ctrl	105894	7690469	20908.1	5598392	7611461	58005.6	233568	2.95308e+06	2621921	128360	15017.8		7053777	190625	1.53905e+06	16876.5	811453	1.70038e+06	1.89363e+06	387917		345741	5051150	26412.3		2.14731e+06	117869	112795	1.61934e+06	452563	1.05187e+06	508614	508614	508614	508614	508614	94218.7	34747.7	13518	59253.7	3103485	33158.5	68227.1	68227.1	14869290	318537	321055	539093	82802.8
Cone-S1	210505	8374640	377184	336461	30762750	223893	1270457	8150307	3433113	141103	52046.6	40784.6	7.22078e+06	232881	288806	7481.86	474005	4723472	4723472	634709	54183.2	404716	1444396	11863.2		671657	39688.2	87804.6	478704	309265	709350	431848	431848	431848	431848	431848	19481.6	14241.4	19451.1		3380085	32429.6	51696.8	51696.8	843836	141533	204807	121901	46343.6
Cone-S1	17879630	20236494	858701	419115	72053144	551379	1.00017e+06	1.56908e+06	3252079	286608	81371.2	61915.8	30161582	262047	971032	17892.1	2.79746e+06	3.75298e+06	3.75298e+06	498821	113678	1533039	2.61038e+06	67107.1		2.83459e+06	296893	121622	910792	650559	2.11304e+06	663963	663963	663963	663963	663963	66200.6	36331.9	82206.7		5.60686e+06	40657.9	95936.4	95936.4	1.61304e+06	119527	304762	168401	57578.6
Cone-S1	168566	10102302	423893	232797	70337400	302570	397231	15607998	15540893	758724	48527.6	73911.4	9517616	240331	287655	10109.1	773496	3.55366e+06	3.55366e+06	578700	42593	368424	981241			1.36327e+06	20499	84537.6	596534	445192	889118	464304	464304	464304	464304	464304	63504.8	16107.3	25772.9	23727.8	2.56646e+06	42978.3	73241	73241	2352737	155083	139060	88854.5	48665.1
Cone-S1	114839	2543497	275214	665812	93482944	88636.3	1.58738e+06	1.5517e+06	5968776	217155	36217.5	23427.6	3.27207e+06	283085	152075	10182.5	297143	2055647	2055647	315673	42324.3	228312	1.02557e+06	13211.5		2.60886e+06	49418.6	141302	532486	155307	1.02156e+06	216775	216775	216775	216775	216775	36363.8	14961	15130.5	31757.2	1.46839e+06	23739.9	33525.7	33525.7	2.50548e+06	60280.9	142607	72460.1	43907.6
Cone-S1	1.08589e+06	23852142	180525	519075	14064625	62403	1.33968e+06	4315740	3.94788e+06	140378	34038.4	39090	22586380	273789	848652	7442.35	1.20014e+06	2.43399e+06	2.43399e+06	358368	178521	973830	3.1349e+06	79641		1.00869e+06	88171.7	92982.2	708637	128770	372538	490868	490868	490868	490868	490868	57351.2	8607.93	13478.1	13970.9	4362793	41189.8	89580.1	89580.1	498600	118556	80234	100230	16476.6
Cone-S1	167906	1.99132e+06	260000	1828167	42908080	204552	4.7059e+06	5435331	2.00752e+06	103146	39648	43539.2	5.53206e+06	326969	805006		365214	497240	497240	281379	94313.4	481253	1.46326e+06	43325.3		280971	31524.6	130482	750818	231572	573306	415408	415408	415408	415408	415408	108540	10507	12020.1	50842	2.49189e+06	32685.4	39696	39696	1.15717e+06	163987	73866.3	130405	73506.7
Cone-S1	2.00856e+06	6.28215e+06	1.53666e+06	1.02325e+06	76015712	1.01433e+06	1.74861e+06	7774964	5.18564e+06	324183	112336	67123.4	4.98095e+06	271686	220832	16723.5	350348	620494	620494	498175	39352.9	417994	896182	23547		3.81551e+06	40548.5	164989	517717	923770	2.39881e+06	305688	305688	305688	305688	305688	49532.9	51231.7	81873		2.23211e+06	24054.4	51157.9	51157.9	3.69485e+06	62223.2	863888	113159	44317.4
Cone-S1	172136	14608515	375767	346930	21999272	121626	577768	6.06398e+06	3669490	186529	53398.8	39360.5	26907798	416873	511951	7958.55	1.38963e+06	1.20471e+06	1.20471e+06	419435	133185	543436	3203140	14194.4		2.59025e+06	88509.7	109549	2707056	121881	842128	694067	694067	694067	694067	694067	65380.6	8032.63	16336.7		3.66195e+06	55426.8	118864	118864	1026877	149665	46193.1	211880	20559.7
Cone-S2	15728060	220126672	1987321	2.34215e+06	333295424	2.11359e+06	1.1876e+06	11323044	13629084	1.70208e+06	143515	52022.3	38218988	397771	2.49581e+06	16595.5	6.51075e+06	6.9362e+06	6.9362e+06	831145	181127	1.30051e+06	5768649	59835.7	58363.6	5.2512e+06	150300	316734	3.37194e+06	2710762	1.94675e+06	1.54723e+06	1.54723e+06	1.54723e+06	1.54723e+06	1.54723e+06	95259.3	145025	199399	45726.1	4.40568e+06	66900.8	107937	107937	6.19456e+06	135196	416788	118487	69140.1
Cone-S2	31179288	161621040	1.94432e+06	348361	140722944	1.31989e+06	865075	60682776	3.50211e+06	887364	158072	152794	39215968	245717	2290769	14216.8	3.83532e+06	5337707	5337707	426760	130608	5275390	5.34085e+06	99193		2148996	505110	268165	1.95911e+06	3.02588e+06	2.30585e+06	1.1604e+06	1.1604e+06	1.1604e+06	1.1604e+06	1.1604e+06	103346	48986.5	47517.4	83382.7	4.77468e+06	80900.5	128904	128904	6236352	142933	970866	904710	58054.4
Cone-S2	40505272	82402264	1.6954e+06	6.57939e+06	511232736	3.22333e+06	1.40256e+06	16913528	17520170	1.98021e+06	148386	203091	51357564	439012	2380338	14994.7	9646169	5.2558e+06	5.2558e+06	2.07981e+06	137689	3.31524e+06	1.63805e+06	27731.7	109194	2.47179e+06	44282.7	423234	4299189	2.18479e+06	3.12854e+06	2.90523e+06	2.90523e+06	2.90523e+06	2.90523e+06	2.90523e+06	87596.6	82997.8	88079.7		6086561	231439	245854	245854	8976634	150179	483042	87837.2	123100
Cone-S2	9137680	34273588	994873	2105900	118907416	1.75128e+06	3.71355e+06	36153724	2.36333e+06	469584	113580	141633	25482810	1.19561e+06	403688	25961.9	1.27075e+06	1.49108e+06	1.49108e+06	314887	221174	1.81803e+06	3.39436e+06	51879.9	66527.4	2.32349e+06	113644	389338	2.11671e+06	2.92363e+06	2.12982e+06	815739	815739	815739	815739	815739	35691.6	39202.2	105512	60206.1	4911787	81178.3	113173	113173	4.52691e+06	70179.2	490257	429527	73040.1
Cone-S2	213663	64780220	2.86743e+06	291341	200756608	724544	347433	27355648	2.55188e+06	762050	195015	101451	23939168	214134	866471	12965.3	1.93266e+06	2.41609e+06	2.41609e+06	758622	101438	885569	4.13298e+06	31565.4		962469	123390	194635	1.99237e+06	2504916	4.11501e+06	1.19163e+06	1.19163e+06	1.19163e+06	1.19163e+06	1.19163e+06	54373.8	57161.8	75638	71770.4	5.91129e+06	93865.5	139228	139228	3.61649e+06	81824.1	570370	564450	65858
Cone-S2	242875	141731776	829022	231224	105215752	440069	515268	24926796	2342639	407633	78773.4	155939	17551060	219830	1241784	16262.7	2225826	4083856	4083856	386138	126492	500092	5.31898e+06	39065.6	51058	1.29808e+06	127929	241057	2685219	1.6737e+06	1.06714e+06	801000	801000	801000	801000	801000	38868	34043.8	46248	19080.4	4970342	72357.8	88225.4	88225.4	2.88722e+06	79858.9	341901	1370093	41315.7
Cone-S2	19060726	132988512	946783	285580	76949960	733571	713384	25076912	2.4889e+06	387911	86234.3	55213.6	60876468	228630	1.06152e+06	24540.3	3.17211e+06	13024553	13024553	368178	80459.5	1.64723e+06	5.08974e+06	34324.7	23776.7	854333	149025	152523	3.70511e+06	1.15991e+06	1.07197e+06	1.82602e+06	1.82602e+06	1.82602e+06	1.82602e+06	1.82602e+06	122997	40476.9	42404.8	24183.7	5120020	146424	143977	143977	2.66468e+06	156035	278628	480782	21185.7
Cone-S2	190653	136870048	592488	701225	77324952	534866	1314315	20431270	36752028	1.66679e+06	65920.5	158565	34521232	199859	1.37038e+06	23988	2563379	10919262	10919262	1.02806e+06	198808	1.21542e+06	3.52921e+06	35687.6	85533.7	5.37445e+06	269452	289087	1.8712e+06	1.10505e+06	1.80379e+06	1.41866e+06	1.41866e+06	1.41866e+06	1.41866e+06	1.41866e+06	52164.1	24140.5	58899.4	27041.8	6.27383e+06	110948	105391	105391	2.63427e+06	164085	432071	366235	40173.8
Cone-S3	42956336	476092864	1.14717e+06	462895	144363808	2.39922e+06	1.32454e+06	42100064	11975913	3.95222e+06	85395.9	46266.5	60470572	366409	4.20935e+06	358367	8.33456e+06	8583316	8583316	1.34769e+06	188133	5610793	13057397	160839	387059	2640326	150593	780804	6650745	2.60419e+06	1.5875e+06	1.66269e+06	1.66269e+06	1.66269e+06	1.66269e+06	1.66269e+06	126695	116903	465223	45860.4	2898631	97100.9	128686	128686	6096530	155735	478324	1.66046e+06	28718.6
Cone-S3	40497248	587874304	5723650	23360218	286818464	4284729	3.1938e+06	25393168	2509578	569930	291971	24613.5	58002744	2.84469e+06	4708848	26623.4	7662134	21986002	21986002	775594	245826	1706892	22984336	86386.2	53266.1	3.09875e+06	112576	452753	7474357	2.64466e+06	5.72928e+06	2.33562e+06	2.33562e+06	2.33562e+06	2.33562e+06	2.33562e+06	51291.2	167373	86591.1	54736.4	5.62178e+06	137411	84017.5	84017.5	9230665	284551	625043	328191	52552.8
Cone-S3	20007840	336836576	1.31316e+06	734826	330033088	6430718	1.9828e+06	40116836	122081584	5.51229e+06	115378	23149.5	24266826	312090	3166881	266495	4301580	12436252	12436252	2571185	170655	2.9116e+06	8706083	150009	643166	34392784	893886	1.09275e+06	6108873	6.28693e+06	1.87437e+06	1.75745e+06	1.75745e+06	1.75745e+06	1.75745e+06	1.75745e+06	156850	198082	493983	173040	7.16942e+06	107528	117851	117851	19125030	159106	527482	56522	67643.5
Cone-S3	748808	727484480	2.02081e+06	17580000	224054544	3.39918e+06	2.10173e+06	81646648	6250048	3.36124e+06	141408	144357	104287784	2.38323e+06	12783084	59665.3	9689382	15978876	15978876	939325	973613	2.83667e+06	28963090	162970	313513	3.65826e+06	134134	930638	6380158	4.02091e+06	3519036	1713088	1713088	1713088	1713088	1713088	51787.9	177271	452808	85636	3.65405e+06	72147	144049	144049	10718337	312508	1458119	1.08368e+06	97344.9
Cone-S3	397019	477960896	3.12368e+06	292006	141533376	4.16703e+06	779055	19794730	2.45111e+06	456537	247879	66587	70910008	204451	3.00471e+06	54169.9	5872605	39835020	39835020	510360	227402	1.57423e+06	14416536	103600	75752.6	773071	197764	523258	3669513	4427652	2.9597e+06	2.77544e+06	2.77544e+06	2.77544e+06	2.77544e+06	2.77544e+06	107023	106220	114331	56068.3	6091963	167911	108130	108130	10992621	207918	289977	77356.6	79392.2
Cone-S3	26787202	375818080	2.74586e+06	583704	606656384	4.5468e+06	683930	40034612	109724608	13398446	184808	17062.1	22854242	259980	903251	132683	2541808	6668650	6668650	2.84062e+06	117711	6748914	14632945	101080	319168	58676896	489478	54108	3.9163e+06	3489493	4734732	1.65619e+06	1.65619e+06	1.65619e+06	1.65619e+06	1.65619e+06	51633.1	513516	173928	284739	5.49236e+06	108935	84286.4	84286.4	14277966	98828.9	837662	236131	97335.8
Cone-S3	29435146	295606720	1.51559e+06	327997	91738944	1331877	968843	76947016	3.59642e+06	1.6577e+06	114253	203615	22005016	370316	1498829	197713	3378605	2.87199e+06	2.87199e+06	588516	245348	4.07446e+06	13618292	111904	356815	4.28993e+06	579924	551859	4958001	2.05486e+06	2.15555e+06	1.51744e+06	1.51744e+06	1.51744e+06	1.51744e+06	1.51744e+06	34790.6	64379.4	192600	42276.4	4.16987e+06	82054.3	63947.5	63947.5	6.88851e+06	112143	544362	1.41322e+06	36152.4
Cone-S3	44974616	453790240	3.81164e+06	291555	307620288	3149551	981509	63526612	9335631	2166007	234703	74966.1	45795812	242181	3.16459e+06	58781.8	4.11962e+06	10024166	10024166	1.5407e+06	300126	7667453	18147958	111941	216788	4232693	377418	651352	119984888	3597962	4803920	2.18208e+06	2.18208e+06	2.18208e+06	2.18208e+06	2.18208e+06	67352.5	94934.7	374808	93438.5	6500229	121477	98000	98000	11515375	183461	921322	278307	72862
Cone-S4	349991	220238064	2.01848e+06	1.83914e+06	381845888	4.53431e+06	722808	39733392	69295800	4579309	183894	46937.8	28048578	2.3375e+06	2.72794e+06	131821	6158396	6391163	6391163	1.07029e+06	172488	676044	13419362	121725	350420	8934072	1.42826e+06	904282	5.9421e+06	5323736	1.75379e+06	1.93007e+06	1.93007e+06	1.93007e+06	1.93007e+06	1.93007e+06	67012.7	170828	199295	128704	5.57325e+06	128883	80964.2	80964.2	15045482	169211	473151	96410.5	119466
Cone-S4	1.19501e+06	820678464	2.60097e+06	3349535	199051504	3.07113e+06	1.98657e+06	30673220	75560760	3521653	190364	66012.9	74838232	389228	6095114	186683	7461832	31388052	31388052	1.34644e+06	447972	4.1173e+06	52458832	452263	480824	10549422	459314	962166	12699731	2135867	1.48501e+06	3.36003e+06	3.36003e+06	3.36003e+06	3.36003e+06	3.36003e+06	140303	162024	94867.2	65427.3	6082242	207449	157301	157301	10320805	875844	393872	162080	35611.6
Cone-S4	26148154	1071561088	4061108	31372164	511662752	6283909	2761861	54180632	197936768	5.39772e+06	248500	40177	88108640	241978	4386246	333635	7665560	8.3805e+06	8.3805e+06	3.519e+06	432040	2.34114e+06	27456990	74091.1	562448	142795808	174505	3579395	9767600	5.09503e+06	2.60177e+06	2548198	2548198	2548198	2548198	2548198	72761.7	249847	201562	374885	5.16119e+06	171663	182527	182527	26739432	225975	712847	56305.1	234089
Cone-S4	33223590	414128512	9394179	38400972	781753152	9734037	1.8237e+06	85328896	21955928	6543578	396886	57213.8	56209976	6.09616e+06	5.37216e+06	139604	5421602	8060220	8060220	2.07034e+06	170336	2.52143e+06	13510283	145673	929503	27836042	763486	4179392	9599666	7.22535e+06	8221662	2876678	2876678	2876678	2876678	2876678	66205.7	943366	535225	570385	5.45043e+06	242151	221417	221417	20947238	139203	2.35986e+06	469000	96189.6
Cone-S4	430851	337916096	5.33332e+06	8907245	314607072	3.02927e+06	1.5401e+06	22667602	16187100	2780244	294475	18584.2	70697736	1.59512e+06	3.64322e+06	19686.5	6.56368e+06	9868568	9868568	866201	300595	1.1431e+06	16253076	123779	338785	1.99766e+06	79146.1	363076	8704030	4527108	3.47562e+06	2.99859e+06	2.99859e+06	2.99859e+06	2.99859e+06	2.99859e+06	76968.4	180593	62898.1	60182.8	4775050	219339	150573	150573	10902744	271895	1.30259e+06	190910	43427.3
Cone-S4	2.92807e+06	755356224	4298811	11992705	874819136	6.77533e+06	657906	30510862	6.19601e+06	3.48317e+06	266983	16307.3	124769768	255986	4.52913e+06	60362.6	6.57673e+06	13846824	13846824	600274	298264	1.30196e+06	16057251	51334.6	546816	15710174	165062	943600	8.36327e+06	3066737	2018334	2883516	2883516	2883516	2883516	2883516	96632.6	421692	101001	90850.6	4930452	135061	171832	171832	14977117	303381	724516	147153	74036.6
Cone-S4	45192032	391639616	4051840	614157	267689472	3.06159e+06	716005	23535348	148106368	6.08925e+06	268497	158439	54211240	364533	6.97843e+06	672713	3.51782e+06	6481989	6481989	3.2901e+06	239635	4110663	10551847	80338.8	704774	46528144	173911	2093601	5535137	2.66695e+06	1.02709e+06	1.42384e+06	1.42384e+06	1.42384e+06	1.42384e+06	1.42384e+06	55519.2	138143	137570	62794.2	5672213	63612	60878.3	60878.3	11515825	170557	330780	57908.1	39810.4
Cone-S4	572280	347672416	2.99038e+06	444435520	611350912	8332667	4572438	48955196	5.01785e+06	1841610	191142	52214	94123728	4439552	5323030	87427.9	4.20125e+06	11794382	11794382	1.07951e+06	132123	1.41443e+06	21138136	141658	209577	14982555	437003	716269	16613816	2.02081e+06	2262665	2867340	2867340	2867340	2867340	2867340	142733	299806	411063	142984	6.48298e+06	118643	190415	190415	15303223	482663	848683	261500	70795.2
Cone-S5	69556632	1334907008	13083147	73446320	1487194240	26948686	3.18313e+06	58008636	151537360	10025742	501824	39219.1	69254752	790796	2.90158e+06	460291	3.53278e+06	18154832	18154832	3.71854e+06	265130	1.04186e+06	48432228	94464.6	2.70747e+06	58601480	347286	5103211	11548136	4.1716e+06	3358310	1.70652e+06	1.70652e+06	1.70652e+06	1.70652e+06	1.70652e+06	58911.8	1.04336e+06	476552	329396	2.8377e+06	102164	109698	109698	37111428	306699	1.56899e+06	103828	91630.4
Cone-S5	247108	1546732416	4.61062e+06	78978224	586483520	16247421	5346605	16060352	53917024	12137176	255592	22441.3	109234880	1.02943e+06	9915045	202709	8785918	19479182	19479182	2.22317e+06	443471	1.37071e+06	48622536	85486	586985	88104632	360450	3101825	13805821	1.57517e+06	2.74566e+06	2572361	2572361	2572361	2572361	2572361	95553.1	856258	652102	405238	4200172	120604	117555	117555	24293488	1.02384e+06	575748	93781.6	83132.1
Cone-S5	642776	2235547136	3.34471e+06	88910104	368621472	6001499	6.22138e+06	10253522	79377752	5380712	202623	85938.5	189788336	3.3733e+06	7.7458e+06	851692	8031019	22643144	22643144	2.12647e+06	931628	1.32118e+06	48970456	160586	433068	31863286	383500	4.00845e+06	19606350	2.17142e+06	1.88748e+06	4833237	4833237	4833237	4833237	4833237	142603	247015	399436	180763	6.42454e+06	271795	241350	241350	13856199	402038	485594	114869	49442.4
Cone-S5	1.94529e+06	1326641408	1.54009e+06	295061792	1249422464	12524506	13264546	25300296	4382100	2.6632e+06	124899	79076.5	71031160	1702235	4224660	272866	2.73542e+06	18004142	18004142	511955	729337	2.08703e+06	42902000	114869	324488	17821334	487550	1.83223e+06	15367249	2737443	2.11449e+06	3440429	3440429	3440429	3440429	3440429	144715	516328	267313	199508	5015781	217247	415804	415804	22470606	504771	821285	209860	94961.6
Cone-S5	106045512	912330496	3.46065e+06	111534024	928290752	16228210	7.6115e+06	19510760	101736968	10587051	220252	138205	21280318	2.24406e+06	4.7022e+06	611102	3.10027e+06	9627900	9627900	5987597	63346.7	2.80738e+06	31159770	149047	194856	56119292	200284	2.79057e+06	19395820	2.21067e+06	1.86639e+06	2515988	2515988	2515988	2515988	2515988	125838	505712	365326	411522	5590211	157802	213676	213676	27425260	527308	576884	91432	166261
Cone-S5	565512	1369742336	4.26076e+06	18669110	814229312	14295038	1.02875e+06	23894652	74008112	11267296	268701	43422.9	105526464	169938	5.48121e+06	1.01998e+06	6.03779e+06	8827920	8827920	1301983	418195	1358487	28982758	91367	245739	19794194	195806	1246018	11557816	4560365	2.00003e+06	3.51367e+06	3.51367e+06	3.51367e+06	3.51367e+06	3.51367e+06	204769	605143	305949	574885	4.89978e+06	267769	218489	218489	20548604	357633	460466	82611.8	87074.7
Cone-S5	159255888	1482715904	6.03262e+06	320356288	1372737536	14499904	12543169	67180840	57020732	8074570	253694	53695.4	80368152	1.1907e+06	4.49276e+06	443175	3.72814e+06	12797484	12797484	2.69056e+06	615355	9316091	32274766	230938	1.84783e+06	94043504	467308	3.3366e+06	21763282	3149483	5.20532e+06	2.76078e+06	2.76078e+06	2.76078e+06	2.76078e+06	2.76078e+06	186143	591644	305705	555051	5.6236e+06	212968	407937	407937	24105990	307068	1.52274e+06	319762	131452
Cone-S5	155467792	1203211904	2.5708e+06	593376896	170831984	7.18828e+06	21758916	23717332	23526292	5.86822e+06	175367	21033.2	56196496	2.22498e+06	3.97998e+06	522425	1574876	16444594	16444594	1.03193e+06	539542	2153609	30617836	79871.2	486819	18325092	542558	1.75864e+06	22354862	1.6977e+06	1.65482e+06	2.9041e+06	2.9041e+06	2.9041e+06	2.9041e+06	2.9041e+06	276454	329817	285259	304701	5.78974e+06	326982	453630	453630	10786335	295575	307862	80948.6	43395.1
Urchin-Ctrl	59176.9	8973376	46054.7	1.11894e+06	12947628	223916	71760.9	2.07151e+06	2267567	398029	11481.8	13517.5	8.31616e+06	127579	431754	76420.6	716567	3.34609e+06	3.38474e+06	285336		877321	4624190		88595.2	3.96304e+06	143067	533709	6.38811e+06	581636	407551	1.47763e+06	1.47763e+06	1.47763e+06	1.47763e+06	1.47763e+06	51108.7	38520.9	41560.7	54889.2	3.6788e+06	161892	240202	240202	6131240	450189	286969	121422
Urchin-Ctrl	142650	10642327	108180	4488223	27409638	554658	132520	2.10161e+06	2.30423e+06	499990	23544.7	10957.2	7722532	159282	235205	32532.6	710144	4.08325e+06	4217780	284219	25675.4	547546	4.91886e+06		259987	7759952	154241	590223	4551212	2.32544e+06	774371	981138	981138	981138	981138	981138	33687.8	185488	47983.8	154716	5076596	120808	166117	166117	5.5012e+06	296774	1.08509e+06	270805	85702.2
Urchin-Ctrl	42230.7	11097378	86175.8	343284	17066510	300235	154099	3.62562e+06	1.74223e+06	464011	76911.3	14667.8	11411678	149504	510387	24784.9	1.23633e+06	4.09915e+06	4.09915e+06	267218		277835	4.16243e+06		96623.4	14128125	105339	154689	9512912	1.31258e+06	1.9462e+06	1.24576e+06	1.24576e+06	1.24576e+06	1.24576e+06	1.24576e+06	51116.4	88046.9	82117.2	192377	3782124	163259	129772	129772	10007007	439393	668424	269966	147938
Urchin-Ctrl	58434.7	20924742	84254.7	256738	34741320	730138	211138	2.42304e+06	2.08199e+06	796206	23988.3		9064175	121112	196333	27413.5	1.24669e+06	2.18375e+06	2.64893e+06	416352		2.44288e+06	7.91068e+06		44182.9	5326098	89686.1	1.06638e+06	9694523	2.27969e+06	5.23353e+06	2227874	2227874	2227874	2227874	2227874	64601.8	102146	54230.2	190017	2.92952e+06	156945	221681	221681	15929177	335459	1.15529e+06	325814
Urchin-Ctrl	85709.6	10259461	81052.9	689404	25343508	557690	134645	3661190	2196198	647106	16393.3	12558.5	10431768	129070	402106	36435.7	594658	1.52721e+06	1.52721e+06	270694		584279	3.96812e+06	93411	140551	13792100	146973	260233	6.88092e+06	1.78135e+06	2319653	1.15234e+06	1.15234e+06	1.15234e+06	1.15234e+06	1.15234e+06	62015.8	117496	111906	228859	1.76033e+06	89730.9	132964	132964	12924238	369197	1073056	352216	145492
Urchin-Ctrl	90648.7	8.01421e+06	90691.1	1.43419e+06	23229122	271173	83228	2.85709e+06	3.04258e+06	695462	16077.4	11828.1	7323296	119900	351045	18800.9	613762	2.16229e+06	2400425	333318		439775	3.69945e+06	13859.1	139444	12482891	164748	103767	4.42002e+06	2.10252e+06	1.69665e+06	1.07478e+06	1.07478e+06	1.07478e+06	1.07478e+06	1.07478e+06	27450.4	94430.7	70223.9	119823	5.16987e+06	129727	148587	148587	6420082	296436	564407	329070	90658.9
Urchin-Ctrl	52333.8	7874539	59791.7	186279	27248852	421564	120842	3.90436e+06	2111690	732269	21362.4		4838955	168585	115171	30732.4	884666	950332	1.06117e+06	281236		275577	2.58933e+06	10342.5	40813.3	23632688	98811.2	1229268	5.02901e+06	1.54597e+06	1.25114e+06	1.91117e+06	1.91117e+06	1.91117e+06	1.91117e+06	1.91117e+06	64843.9	84960.4	57302.9	201823	3.69008e+06	149598	174883	174883	31575590	195429	1.44434e+06	268286
Urchin-Ctrl	56429.6	10932066	63837.8	614305	11577165	184069	130078	2076832	2.47319e+06	521022	38652.9	11541.9	5847666	177376	264512	50465.8	939346	2.31153e+06	2.43336e+06	312870		248921	3.92376e+06		201163	5.03349e+06	145182	239590	6987152	846776	514733	979823	979823	979823	979823	979823	46401.4	80645.8	48366.1	60875.5	3486860	123316	169607	169607	2.31912e+06	262408	298904	129691
Urchin-S1	288710	69200488	16991.1	346803	1.01831e+06	13414505	273118	250750288	3.47448e+06	727721	15998.4	900722	27209114	196371		454431	523751	19020638	19020638	649413	128849	199979	33222772		341191	20068690	730277	3.49078e+06	27991372	10348447	28361440	13184751	13184751	13184751	13184751	13184751	504972	413415	571838	340576	15982749	508191	4.03267e+06	4.03267e+06	75545600	546611	4205157	894741	433131
Urchin-S1	780172	68445728		209671	2274702	18986938	373008	254980512	5.5394e+06	3.1798e+06		710557	49283160	176538		557536	330701	34121108	34121108	1.06445e+06	191345	760368	31448232		904152	38335232	213333	9084092	15744457	14277063	45591176	11675538	11675538	11675538	11675538	11675538	861294	1.3296e+06	1.07973e+06	698469	21238494	582449	4158428	4158428	90918576	690088	6.22253e+06	1.48531e+06	1.45537e+06
Urchin-S1	1895848	71556048	44273.3	1.3851e+06	233814	5561226	664412	104684520	2.8594e+06	845695		781909	72310304	131801		860608	503685	22026238	22026238	489138	136648	2.99763e+06	53941928	119965	304671	8607757	461947	1.05354e+06	26987738	5.18479e+06	17197398	15278262	15278262	15278262	15278262	15278262	1129335	240935	405074	140831	20876256	572981	2.41751e+06	2.41751e+06	56852740	2.10092e+06	4611233	5.05491e+06	506630
Urchin-S1	1.91678e+06	53009776	21035.6	2.23218e+06	12306454	10311964	1.1977e+06	286206368	6092891	3.20963e+06	20386.9	813038	60851040	168453	103471	606322	685641	18266974	18266974	1.10506e+06	357137	4965559	49496984	243985	396284	10096205	1.24459e+06	3.62542e+06	34456420	16931980	45777592	18744954	18744954	18744954	18744954	18744954	1.01892e+06	650282	1.95054e+06	1131691	18614238	567148	3.42661e+06	3.42661e+06	77416736	1.55645e+06	19208190	4889853	1.07353e+06
Urchin-S1	771371	137537312		1.13024e+06	373462	8023298	314857	72316144	3.39726e+06	2.09517e+06		585519	36923048	198064	127683	752191	512505	12690799	12690799	437830		254639	71509472		358683	18548786	1.99635e+06	3.89416e+06	32548044	4.84362e+06	12660540	12700351	12700351	12700351	12700351	12700351	1.0018e+06	550775	558257	314513	24884110	366950	2.79201e+06	2.79201e+06	42130468	2.70938e+06	7840225	13257748	570096
Urchin-S1	794420	70648560	29391.4	536385	698468	17761686	340387	127823552	3.68934e+06	4.25391e+06		828355	24971444	205384	32789.4	562923	378326	35126816	35126816	662897	174135	198564	24841832		623411	28863694	285941	8.2416e+06	19079440	14759177	54051260	9450476	9450476	9450476	9450476	9450476	466742	997933	1.04407e+06	837873	9715534	371826	2.35256e+06	2.35256e+06	107648640	2.06268e+06	10072132	7335168	1.58479e+06
Urchin-S1	472369	41811604	16867.2	1.21277e+06	627078	14420481	361844	112728096	2968591	1.61703e+06	10035.2	556419	35768048	228604	117471	380344	643108	14000365	14000365	363526	138350	788057	36178584		210103	3.25527e+06	1.93809e+06	1.90835e+06	32395626	10036068	27883046	17594974	17594974	17594974	17594974	17594974	1.06287e+06	834964	603832	433575	24466194	658093	4.6507e+06	4.6507e+06	60903532	600527	19579218	9053344	658629
Urchin-S1	723264	84064936		428338	754125	12307039	306038	251556640	2.69353e+06	678273		452126	25300050	207710		777990	355902	15604930	15604930	723097		518763	56939928		516864	20645072	626003	784885	23018316	9149712	41356600	10935423	10935423	10935423	10935423	10935423	860401	767309	2.44674e+06	887142	15693537	567787	3.66726e+06	3.66726e+06	72386680	1.79996e+06	14016711	17595174	1.65537e+06
Urchin-S2	264072	33166442		1.68513e+06	435197	17640720	234204	81502744	2.08648e+06	785062		542975	6.52569e+06	257037		361111	374231	12495307	12495307	558059		852557	44239752	155421	169170	4679101	162757	2.07004e+06	25869070	8927939	18700802	9007585	9007585	9007585	9007585	9007585	843391	971221	273223	389377	13432632	429086	1.42146e+06	1.42146e+06	64792072	3.06475e+06	4.46983e+06	14875448	616001
Urchin-S2	448590	45526648	17464.6	146559	4.23601e+06	8.16106e+06	417285	58674032	2.43636e+06	1.95167e+06		592373	55980380	172184		803752	399735	45764052	45764052	401225		1.03479e+06	53532028		402937	14940172	58966.4	4926338	21284366	4612571	13860691	7018921	7018921	7018921	7018921	7018921	816841	560974	628984	351641	19124542	438405	2.02736e+06	2.02736e+06	42262308	1093646	2863591	8154551	495699
Urchin-S2	832914	42791516	22423.6	475910	934792	22968536	189013	106196872	3264071	1118818	15123.5	782054	49373624	307370		411717	393577	22779758	22779758	395195	111611	85373.3	43239708		252626	2.23251e+06	155354	4.74067e+06	18509944	8529950	18735346	8181941	8181941	8181941	8181941	8181941	690211	755508	974883	633773	13039824	420138	2.05565e+06	2.05565e+06	60652212	1.7415e+06	3232571	4847227	431854
Urchin-S2	993952	78680872	23911.7	304179	1.55316e+06	16820188	208388	246020224	3.67558e+06	1.03653e+06	17181.5	1.08806e+06	39089792	209985		550072	472405	22479506	22479506	689440	154766	608980	49273740		440227	11762250	131365	6.13109e+06	32021462	15272501	46709592	10298506	10298506	10298506	10298506	10298506	704762	434962	1.15206e+06	474739	31262400	674631	1.55015e+06	1.55015e+06	89425256	845619	6584788	1.52728e+06	775062
Urchin-S2	1.00726e+06	38155924	25742.2	1.03274e+06	1.09074e+06	20191598	254908	84993552	7451833	3727523	17383	421053	24739664	172097	115487	843169	602289	19866798	19866798	686089	185870	1.19443e+06	25693918		675150	61481052	760054	9595145	26508550	10995771	50131888	17063798	17063798	17063798	17063798	17063798	1201951	1.2976e+06	1.43763e+06	1.20218e+06	12760492	943076	3828778	3828778	88802096	756478	5.94662e+06	10809380	1.11078e+06
Urchin-S2	1.71185e+06	115295712	18278.3	260442	1.03118e+06	19541764	314648	120120584	3097359	1.7426e+06		823637	74836160	220115	61787.9	700886	592751	31878548	31878548	441833	260910	2.01041e+06	59167476	211949	407629	8.10473e+06	782670	4.99869e+06	33912168	14060603	37681732	11649322	11649322	11649322	11649322	11649322	1.04517e+06	796712	1.20232e+06	632754	18168994	1.05036e+06	4422041	4422041	78322328	980546	10745492	6.3867e+06	738920
Urchin-S2	551552	48182632		3.29411e+06	799440	24238410	355232	418755712	3260465	2117741	18235.5	878761	31955530	212808		419018	369613	20364756	20364756	709383		2.66387e+06	51743432	259633	304348	6.46009e+06	326087	8167628	29335452	12886430	41866268	13113689	13113689	13113689	13113689	13113689	1.27112e+06	1.3609e+06	796892	630443	22875560	446197	1.6585e+06	1.6585e+06	79455816	3.1018e+06	7.23627e+06	13380248	824674
Urchin-S2	1.14097e+06	51287036	16844.6	300502	641239	7.60573e+06	138522	47015876	5.14842e+06	3547407	44495.7	436698	34035928	180318		971118	315070	21154134	21154134	417654	119921	1072121	27853832	145691	751101	26553692		1.9085e+06	21310326	4175442	13273202	11781834	11781834	11781834	11781834	11781834	858693	473199	1071865	452917	23713028	500455	2.7608e+06	2.7608e+06	35774144	908690	2.67062e+06	3.5749e+06	866189
Urchin-S3	735421	38212064	27056.9	11249550	1861427	21030746	652969	124638632	43037832	7.89588e+06		964882	27744102	253102	101547	797463	607134	46331400	46331400	842497		7161094	26788568	171214	1.03962e+06	194430240	242064	14024021	26453166	13453073	61767372	20797902	20797902	20797902	20797902	20797902	2.91919e+06	1.19987e+06	1.04975e+06	760038	31189342	842567	3.04931e+06	3.04931e+06	102953688	1.95185e+06	8206550	4.14481e+06	913852
Urchin-S3	1.01834e+06	55861916	22831.8	96677200	806395	18929004	640220	158038688	32021352	4379373	147068	1.55156e+06	31799908	511698		1.13271e+06	482441	28577180	28577180	862051	169146	3.09746e+06	31742600	334628	1.15314e+06	227429408	1.0052e+06	11591574	20402634	11426391	46637832	16046421	16046421	16046421	16046421	16046421	3.81742e+06	460672	578818	646506	24207092	949614	2.84384e+06	2.84384e+06	131170424	1.75803e+06	35326576	1672775	1.53964e+06
Urchin-S3	481787	35290636		212898	331284	12391151	171760	61801084	2263889	1297605		817027	32410842	193888		472613	635046	39921124	39921124	413997	143959	1.1248e+06	25569182		405371	4.5993e+06	128387	3347581	39220132	4.21622e+06	8.07512e+06	11611282	11611282	11611282	11611282	11611282	1.00515e+06	475985	1.15054e+06	547990	21684178	799262	1.4493e+06	1.4493e+06	35913140	434355	4395145	7.19819e+06	303674
Urchin-S3	522939	25866454	21951.6	383774	358824	15988345	343423	90496088	2.93505e+06	2.32846e+06	26630.5	565148	19351606	196643	103484	843035	515986	12988615	12988615	546678	209320	1.4687e+06	21753742	171456	555407	8265645	818585	6815867	24978188	4.15376e+06	9124832	7830763	7830763	7830763	7830763	7830763	1.64005e+06	660882	681038	181974	8531118	453167	2.73788e+06	2.73788e+06	31256926	699369	6437158	1.72049e+06	290781
Urchin-S3	810738	27725440		2042911	807378	24693582	588554	92778360	3.2852e+06	787100	18792.1	963965	53927184	186365	109415	500439	841736	26441630	26441630	475346	283700	4.84512e+06	36722644	189574	374883	3.72148e+06	3.39124e+06	7.19958e+06	34959244	9192400	11054289	13362585	13362585	13362585	13362585	13362585	1.07579e+06	827742	307532	238256	10047007	648923	2.70229e+06	2.70229e+06	81449752	916246	24566498	3848158	381652
Urchin-S3	2342386	60011304	20008.8	17600338	1.60817e+06	27444554	1.41851e+06	141733552	8561018	3.57039e+06		1.46629e+06	35839240	740034		753656	478560	27423458	27423458	638134	188717	6690113	39145764	240623	1.25021e+06	98809096	243506	11229570	33912584	13255027	44832780	16215904	16215904	16215904	16215904	16215904	2.61615e+06	965316	1.10103e+06	602215	23821928	764492	1993830	1993830	101081624	1.48483e+06	17087984	4670360	1.01816e+06
Urchin-S3	421047	78763400	30633.2	120069	1.67813e+06	22535402	139825	138814800	3.04508e+06	1145026		546717	23420566	257144		379415	455245	40713336	40713336	505977		525557	62478448		493456	3.314e+06	123275	4347278	22017210	9161005	18188142	6344207	6344207	6344207	6344207	6344207	545912	771108	602640	535461	14825542	576393	1.72907e+06	1.72907e+06	62792724	2.21839e+06	2923967	3.98891e+06	346031
Urchin-S3	436703	51102752	18140.1	143194	898244	27464470	185546	236418000	4.90351e+06	1.71967e+06	23919.5	608175	32818446	202106	120620	485288	485314	50881500	50881500	826671	98272.7	1.20651e+06	35077576	123746	1.46507e+06	13857388	310655	10219936	21404454	17340506	23145730	9930606	9930606	9930606	9930606	9930606	882148	965337	865481	372660	14688006	728997	2.37681e+06	2.37681e+06	122225584	947734	16142755	2.24742e+06	471420
Urchin-S4	990749	24502112	17824.9	71863488	2065427	30069184	600053	245139808	24203448	8799116	16827.6	1.85143e+06	36948088	450226	145169	921621	1.58611e+06	45163088	45163088	727080	301761	1.55941e+06	17537932	294007	2.6202e+06	94937640	283478	20647972	24785740	10656212	17753700	19232392	19232392	19232392	19232392	19232392	4532857	628424	590164	365143	9444818	1.11595e+06	1.90295e+06	1.90295e+06	315541824	979633	6.21543e+06	875470	377884
Urchin-S4	521315	45715756	15426.4	1.50452e+06	337835	10624195	308347	73888944	2.62779e+06	665950		748554	27763782	166902		378314	543000	21594900	21594900	402310		1.77463e+06	34504764	156142	346255	2804095	139820	4569511	35118272	5.06834e+06	8793858	14425300	14425300	14425300	14425300	14425300	1.3134e+06	479091	532267	127275	20920746	823868	2194201	2194201	33410106	908903	16403298	2.77684e+06	159511
Urchin-S4	327902	28265582	19797.7	150454	1.46737e+06	9251494	128325	140372240	9235385	5844859	17633.4	731070	12924444	247516	115371	306325	471039	18690984	18690984	705977	96218.9	1.06968e+06	23326716	134703	597192	44744804	865250	7902996	26025904	5.59378e+06	14564175	8418053	8418053	8418053	8418053	8418053	614251	942772	239281	315543	6266480	652848	2.3128e+06	2.3128e+06	140475360	501344	2.53902e+06	1.04875e+06	423315
Urchin-S4	1.14476e+06	14705802		120961504	1.21749e+06	20235712	636984	129482464	4.09314e+06	2348122	19561.4	1.16648e+06	28649076	226596	48291.3	845976	1.13717e+06	34450392	34450392	595841	73662.1	1.88637e+06	14700846	325258	726732	18849682	255420	7.05442e+06	20712656	9535994	22788294	6979163	6979163	6979163	6979163	6979163	2.21141e+06	453543	978608	551853	4765256	428045	676220	676220	76115256	803134	19394146	3.19421e+06	607603
Urchin-S4	1.74779e+06	26433468	10681.7	39902620	304522	27423390	460938	83840152	2.90643e+06	1.38098e+06	13749	904422	27708214	240195	106666	207037	731884	34822148	34822148	429722	135940	3.2832e+06	13357164	271221	353166	4.05513e+06	725013	2.80114e+06	28461120	1.5224e+06	6111745	8801345	8801345	8801345	8801345	8801345	2.88549e+06	233573	441984	120085	5588120	651564	1.69806e+06	1.69806e+06	56061004	590569	1.72656e+06	1.88727e+06	149213
Urchin-S4	530602	22986234	25630.5	328994	928968	24243576	214322	130354696	3028509	1.23054e+06	17481.3	816981	17684816	163184		556382	878289	36181852	36181852	442927	104311	734881	27843526	222932	493493	3966109	531976	6.29232e+06	28931932	7.45126e+06	10526977	10967338	10967338	10967338	10967338	10967338	1.21099e+06	515853	835541	298700	8665769	1.05372e+06	1.92123e+06	1.92123e+06	191101200	777567	12933656	1.70319e+06	264328
Urchin-S4	211634	12435074		1.11869e+06	9920383	20820916	215359	61058392	24254492	9838675		655362	13705876	195435	52927.9	680827	850433	22467908	22467908	487056	107618	526544	23341176	175329	1.18317e+06	97694392	307997	8661718	19138304	5758117	13244182	5.30942e+06	5.30942e+06	5.30942e+06	5.30942e+06	5.30942e+06	1251544	360894	446566	413080	5174808	436444	1.21902e+06	1.21902e+06	41244468	605121	3.9834e+06	2954657	391299
Urchin-S4	425742	43875716	21276.4	51312112	1851975	21214358	452689	139222800	8904530	3.39886e+06	21558.5	813223	26229914	750307		439346	395579	30136920	30136920	630184	117792	413461	35291152		544722	37383792	376951	6.4725e+06	20176074	4.95655e+06	51545156	9144741	9144741	9144741	9144741	9144741	2.05606e+06	1.36128e+06	626654	280973	14135537	370401	1.28195e+06	1.28195e+06	267434800	4.59106e+06	4.26038e+06	1.86956e+06	675546
[truncated: 5 more columns]
