# Supplementary material for: Cynipid wasps systematically reprogram host metabolism and restructure cell walls in developing galls
Source: Plant Physiol. 2024 Jan 17;195(1):698–712. doi: 10.1093/plphys/kiae001 (PMC11181936; doi:10.1093/plphys/kiae001)
Supplement: kiae001_Supplementary_Data [file kiae001_Supplementary_Data.zip › Supplemental Dataset S8.xlsx]

## Sheet: Main data
Supplemental Dataset S8: Lignin subtype analysis pyro gas chromatography mass spectrometry dataset
	Compound name	Origin	Formula	Molecular mass	Main mass fragments	Elution time (min)	Relative abundance %
							leaf_1-5	small_cone_1-7	large_cone_1-7
1	phenol	H	C6H6O	94	65, 66, 94	6.069	14.4±2.8	6.2±0.5	5.3±0.4
2	2-methylphenol	H	C7H8O	108	77, 79, 107, 108	6.706	4.5±0.6	3.4±0.2	3.5±0.2
3	3-methylphenol	H	C7H8O	108	77, 79, 107, 108	6.882	12.8±1.6	6.3±0.3	5.9±0.2
4	2-methoxyphenol	G	C7H8O2	124	81, 109, 124	7.008	7.4±1.1	8.1±0.3	8.0±0.5
5	2,5-dimethylphenol	H	C8H10O	122	107, 122	7.498	2.2±0.1	2.5±0.2	2.2±0.2
6	2,5-dimethylphenol	H	C8H10O	122	107, 122	7.662	4.4±0.6	3.5±0.4	3±0.2
7	2-methoxy-4-methylphenol	G	C8H10O2	138	95123138	7.856	9.2±1.2	7.5±0.7	7.1±0.4
8	4-ethyl-2-methoxyphenol	G	C9H12O2	152	137152	8.521	ND	5.2±0.5	6.5±0.7
	2-methoxy-4-vinylphenol		C9H10O2	150	77107135150	8.814	13.3±1.6	17.4±0.6	17.6±0.3
9	2,6-dimethoxyphenol	S	C8H10O3	154	111, 139, 154	9.066	5.9±0.3	3.1±0.4	3.2±0.3
10	2-methoxy-3-(2-propenyl)phenol	G	C10H12O2	164	77, 103, 121, 149, 164	9.105	ND	3.2±0.2	3.0±0.3
11	4-Hydroxy-3-methoxybenzyl alcohol	G	C8H10O3	154	137, 139, 154	9.191	ND	ND	3.7±0.3
12	2-methoxy-4-methylphenol	G	C8H10O2	138	123, 138	9.364	ND	1.3±0.4	1.9±0.2
13	2-methoxy-5-(1-propenyl)phenol	G	C10H12O2	164	77103149164	9.452	ND	3.6±2.2	ND
14	vanillin	G	C8H8O3	152	151152	9.5	ND	4.1±0.9	7.0±0.4
15	2,6-dimethoxy-4-methylphenol	S	C9H12O3	168	125, 153, 168	9.723	4.5±0.5	8.3±0.9	4.9±0.7
16	2-methoxy-4-(1-propenyl)phenol	G	C10H12O2	164	77103149164	9.797	7.3±1	17.7±1.9	11.4±0.9
17	Ethanone, 1-(2-hydroxy-6-methoxyphenyl)	G	C9H10O3	166	151166	10.099	ND	5.9±0.3	5.1±0.2
18	3-methoxy-2-methylphenol	G	C8H10O2	138	107, 138	10.261	14.2±5.9	ND	ND
19	2-Propanone, 1-(4-hydroxy-3-methoxyphenyl)	G	C10H12O3	180	137, 180	10.352	ND	3.7±1.6	9.0±2
20	2,6-dimethoxy-4-(2-propenyl)phenol	S	C11H14O3	194	91, 119, 194	10.733	3.6±0.1	0.6±0.3	2.3±1.1
21	Benzenepropanol, 4-hydroxy-3-methoxy	G	C10H14O3	182	137, 182	11.095	ND	0.9±0.4	ND
22	2,6-dimethoxy-4-(2-propenyl)phenol	S	C11H14O3	194	91, 119, 194	10.986	2.4±0.6	ND	ND
23	Benzaldehyde, 4-hydroxy-3,5-dimethoxy	S	C9H10O4	182	181, 182	11.203	ND	0.5±0.2	1.0±0.3
24	2,6-dimethoxy-4-(2-propenyl)phenol	S	C11H14O3	194	91, 119, 194	11.397	7.2±0.7	3.0±0.4	3.0±0.3
25	4-Hydroxy-2-methoxycinnamaldehyde	G	C10H10O3	178	77107135178	11.73	ND	1.5±0.5	2.9±0.3
	%H						38.3696	21.8427	19.8728
	%G						37.993	62.6704	65.7317
	%S						23.6374	15.4869	14.3955
	S/G						0.622152	0.247117	0.219004

## Sheet: Software Screenshots
	Ethanone, 1-(2-hydroxy-6-methoxyphenyl)
	2-Propanone, 1-(4-hydroxy-3-methoxyphenyl)

## Sheet: leaf_1-5
Compound name	Origin	Formula	MW	Main mass fragments	Elution time (min)	G-1	%	%	time	G-2	%	%	time	G-3	%	%	time	G-4	%	%	time	G-5	%	%	time		Average %	stdev		Average %	stdev
phenol	H	C6H6O	94	65, 66, 94	6.069	366673	56.478	26.5365	6.057	756073	20.3118	11.6859	6.046	351322	15.7554	10.4959	6.051	250695	12.8254	9.77701	6.057	208309	22.1431	13.4596	6.058		25.5027	7.08074		14.391	2.77242
2-methylphenol	H	C7H8O	108	77, 79, 107, 108	6.706	90131	13.8827	6.52286	6.712	308848	8.29714	4.77355	6.688	124520	5.58424	3.72008	6.689	67078	3.43166	2.61602	6.699	78907	8.38775	5.09848	6.7		7.9167	1.56864		4.5462	0.588964
3-methylphenol	H	C7H8O	108	77, 79, 107, 108	6.882	195839	30.1647	14.173	6.886	1128110	30.3065	17.4361	6.857	402062	18.0309	12.0118	6.862	170207	8.70767	6.63801	6.879	211639	22.4971	13.6748	6.872		21.9414	3.62397		12.7867	1.5841
2-methoxyphenol	G	C7H8O2	124	81, 109, 124	7.008	163106	25.1229	11.8041	6.998	336337	9.03563	5.19842	6.983	203168	9.1113	6.06972	6.982	136517	6.98412	5.32411	6.992	130671	13.8902	8.44316	6.987		12.8288	2.93012		7.36791	1.12081
2,5-dimethylphenol	H	C8H10O	122	107, 122	7.498	36491	5.62064	2.64089	7.499	154795	4.15854	2.39251	7.481	67030	3.00604	2.00255	7.484	54182	2.77191	2.11308	7.497	30847	3.27901	1.99314	7.493		3.76723	0.464615		2.22843	0.112558
2,5-dimethylphenol	H	C8H10O	122	107, 122	7.662	43405	6.68559	3.14126	7.664	399815	10.741	6.17954	7.635	172456	7.73398	5.15219	7.644	67287	3.44236	2.62417	7.653	77213	8.20768	4.98903	7.649		7.36211	1.06004		4.41724	0.593836
2-methoxy-4-methylphenol	G	C8H10O2	138	95123138	7.856	110788	17.0645	8.01783	7.853	449798	12.0837	6.95207	7844	409028	18.3433	12.2199	7.85	156920	8.02792	6.11982	7.846	194730	20.6996	12.5823	7.843		15.2438	2.04688		9.17837	1.20822
2-methoxy-4-vinylphenol (G lignin or ferulate)		C9H10O2	150	77107135150	8.814	180614		13.0712	8.797	739951		11.4367	8.787	401239		11.9872	8.787	248821		9.70393	8.79	311526		20.1289	8.786					13.2656	1.61006
2,6-dimethoxyphenol	S	C8H10O3	154	111, 139, 154	9.066	87766	13.5184	6.3517	9.055	415567	11.1641	6.423	9.038	212930	9.54909	6.36137	9.051	146961	7.51843	5.73142	9.057	73281	7.78971	4.73497	9.054		9.90796	0.998782		5.92049	0.288031
2,6-dimethoxy-4-methylphenol	S	C9H12O3	168	125, 153, 168	9.723	56046	8.63266	4.0561	9.707	299891	8.05651	4.63511	9.661	109020	4.88912	3.25701	9.7	107888	5.51948	4.20759	9.7	98449	10.465	6.36117	9.698		7.51257	0.919184		4.5034	0.460856
2-methoxy-4-(1-propenyl)phenol	G	C10H12O2	164	77103149164	9.797	96729	14.899	7.00036	9.783	426882	11.4681	6.59788	9.773	202668	9.08887	6.05478	9.775	137248	7.02151	5.35262	9.777	177442	18.8619	11.4652	9.775		12.2679	1.88334		7.29417	0.964871
3-methoxy-2-methylphenol	G	C8H10O2	138	107, 138	10.261			0		1047356	28.137	16.1879	10.338	661620	29.6711	19.7662	10.261	892539	45.6617	34.8087	10.233			0			34.4899	3.5439		14.1526	5.8751
2,6-dimethoxy-4-(2-propenyl)phenol	S	C11H14O3	194	91, 119, 194	10.733	46859	7.2176	3.39123	10.719	258229	6.93727	3.99119	10.686	105826	16.3002	3.16159	10.706	101083	15.5696	3.9422	10.712	58187	8.96244	3.75969	10.712		10.9974	1.83235		3.64918	0.144128
2,6-dimethoxy-4-(2-propenyl)phenol	S	C11H14O3	194	91, 119, 194	10.986			0		140838	3.78359	2.17679	11.063	114150	17.5823	3.41028	11.04	52579	8.09865	2.05056	11.053	64343	9.91063	4.15745	11.039		9.84379	2.23227		2.35902	0.633492
2,6-dimethoxy-4-(prop-1-en-1-yl)phenol	S	C11H14O3	194	91, 119, 194	11.397	87938	13.5449	6.36415	11.373	347444	9.33402	5.37009	11.367	211437	9.48213	6.31676	11.364	222943	11.4056	8.69469	11.364	143638	15.2686	9.281	11.36		11.8071	1.03315		7.20534	0.675037
total						649232				3722342				2229847				1954678				940741
H						1381771	112.832			6469983	73.8148			3347237	50.1106			2564127	31.179			1547656	64.5146				66.4901	12.1988		38.3696
G							57.0864				60.7245				66.2146				67.6952				53.4518				61.0345	2.40316		37.993
S							42.9136				39.2755				57.8028				48.1118				52.3964				48.1	2.94872		23.6374
S/G							0.751732				0.646782				0.872962				0.710712				0.980256				0.792489	0.0534084

## Sheet: small_cone_1-7
Compound name	Origin	Formula	MW	Main mass fragments	Elution time (min)	S-1	%	%	time	S-2	%	%	time	S-3	%	%	time	S-4	%	%	time	S-5	%	time	S-6	%	%	time	S-7	%	%	time		Average %	stdev		Average %	stdev
phenol	H	C6H6O	94	65, 66, 94	6.069	669532	8.07185	6.40051	6.043	689291	9.58822	7.04105	6.039	1083344	11.1111	8.33548	6.039	556998	6.2751	5.11191	6.036		#DIV/0!	6.036	615808	6.3235	5.06083	6.052	671795	6.75257	5.38179	6.039		8.02039	0.736845		6.22193	0.484655
2-methylphenol	H	C7H8O	108	77, 79, 107, 108	6.706	310439	3.74264	2.96769	6.677	383139	5.32957	3.91373	6.675	508364	5.21392	3.91146	6.676	375810	4.23385	3.44904	6.672		#DIV/0!	6.672	414697	4.25836	3.40806	6.677	370934	3.72846	2.97158	6.672		4.4178	0.261163		3.43693	0.157254
3-methylphenol	H	C7H8O	108	77, 79, 107, 108	6.882	607181	7.32015	5.80445	6.853	725748	10.0954	7.41346	6.851	943846	9.68034	7.26215	6.851	620057	6.98552	5.69064	6.849		#DIV/0!	6.849	734767	7.54504	6.03845	6.855	673698	6.7717	5.39704	6.847		8.06635	0.537347		6.2677	0.318847
2-methoxyphenol	G	C7H8O2	124	81, 109, 124	7.008	843571	10.1701	8.06426	6.978	868409	12.0798	8.87073	6.976	1011436	10.3736	7.7822	6.977	989684	11.1497	9.08294	6.973		#DIV/0!	6.973	940296	9.65554	7.72753	6.974	868406	8.72881	6.95686	6.972		10.3596	0.433803		8.08075	0.293719
2,5-dimethylphenol	H	C8H10O	122	107, 122	7.498	250591	3.02112	2.39557	7.47	303527	4.22214	3.1005	7.468	268408	2.75286	2.06519	7.467	203557	2.29326	1.86817	7.465		#DIV/0!	7.465	325794	3.34545	2.67744	7.466	329855	3.31555	2.64249	7.462		3.1584	0.242842		2.45823	0.166758
2,5-dimethylphenol	H	C8H10O	122	107, 122	7.662	328219	3.957	3.13767	7.638	498965	6.94074	5.09689	7.637	442687	4.54032	3.40613	7.624	263337	2.96674	2.41681	7.635		#DIV/0!	7.635	338652	3.47749	2.78311	7.631	487722	4.90235	3.90717	7.637		4.4641	0.521863		3.45796	0.354831
2-methoxy-4-methylphenol	G	C8H10O2	138	95123138	7.856	771957	9.30669	7.37965	7.825	812680	11.3046	8.30146	7.824	717105	7.35482	5.51756	7.824	1157692	13.0425	10.6248	7.82		#DIV/0!	7.82	815666	8.37576	6.7033	7.821	789142	7.93209	6.32187	7.818		9.55274	0.819052		7.47478	0.674341
4-ethyl-2-methoxyphenol	G	C9H12O2	152	137152	8.521	503565	6.07096	4.81392	8.489	597760	7.20657	6.10607	8.488	455006	4.66666	3.50091	8.479	741226	8.3506	6.80269	8.484		#DIV/0!	8.484	719983	7.39323	5.91696	8.479	539364	5.42144	4.32088	8.482		6.51824	0.51176		5.24357	0.462512
2-methoxy-4-vinylphenol (G lignin or ferulate)		C9H10O2	150	77107135150	8.814	1879347		17.9659	8.814	1928610		19.7006	8.778	2132490		16.4078	8.778	2019545		18.5346	8.776			8.776	2026302		16.6525	8.776	1904329	19.1414	15.2557	8.772					17.4195	0.60183
2,6-dimethoxyphenol	S	C8H10O3	154	111, 139, 154	9.066	235176	2.83527	2.24821	9.043	201678	2.8054	2.06012	9.043	420874	4.3166	3.23829	9.036	275799	3.10713	2.53118	9.043		#DIV/0!	9.043	598985	6.15075	4.92257	9.034	423995	4.2618	3.39665	9.034		3.91282	0.481022		3.06617	0.392729
2-methoxy-3-(2-propenyl)phenol	G	C10H12O2	164	77, 103, 121, 149, 164	9.067	374124	4.51043	3.5765	9.067	313993		3.20741	9.067	296454	3.57404	2.28098	9.062	444879	5.01198	4.08293	9.065		#DIV/0!	9.065	348354	3.57711	2.86284	9.062	394099	3.9613	3.15715	9.055		4.12697	0.228458		3.19464	0.228601
2-methoxy-4-methylphenol	G	C8H10O2	138	123, 138	9.364	90017	1.08524	0.860533	9.352	117625	1.6362	1.20153	9.351		0	0	9.351	95404	1.07481	0.875581	9.341		#DIV/0!	9.341	220977	2.26913	1.81603	9.339	360948	3.62808	2.89158	9.341		1.61558	0.461323		1.27421	0.36774
2-methoxy-5-(1-propenyl)phenol	G	C10H12O2	164	77103149164	9.452			0				0		2015796	20.6745	15.51	9.452	393137	4.42905	3.60806	9.458			9.458	305556	3.13764	2.51112	9.458			0	9.452		9.41374	3.25783		3.60486	2.24792
vanillin	G	C8H8O3	152	151152	9.5	532431	6.41897	5.08987	9.475	514098	7.15124	5.25147	9.492		0	0	9.492	412694	4.64938	3.78755	9.464		#DIV/0!	9.464	385257	3.95606	3.16612	9.469	887533	8.92107	7.11009	9.469		5.18279	1.15504		4.06751	0.899688
2,6-dimethoxy-4-methylphenol	S	C9H12O3	168	125, 153, 168	9.723	980335	11.8189	9.37168	9.695	1005587	13.988	10.272	9.7	1217643	12.4885	9.3688	9.691	557340	6.27895	5.11505	9.619		#DIV/0!	9.619	690813	7.09369	5.67723	9.688	1247209	12.5364	9.99147	9.684		10.7007	1.19239		8.29937	0.850873
2-methoxy-4-(1-propenyl)phenol	G	C10H12O2	164	77103149164	9.797	2819988	33.9977	26.9582	9.761	1900592	26.4377	19.4144	9.758	2261611	23.1957	17.4013	9.758	1360806	15.3307	12.489	9.757		#DIV/0!	9.757	1924547	19.7624	15.8163	9.756	1743484	17.5247	13.9672	9.751		22.7082	2.53625		17.6744	1.9248
Ethanone, 1-(2-hydroxy-6-methoxyphenyl)	G	C9H10O3	166	151166	10.099	645787	7.78559	6.17351	10.067	663032	9.22295	6.77282	10.071	795062	8.15437	6.11737	10.063	522718	5.8889	4.7973	10.057		#DIV/0!	10.057	582027	5.97661	4.78321	10.063	828203	8.32471	6.63479	10.061		7.55886	0.501499		5.87983	0.328486
2-Propanone, 1-(4-hydroxy-3-methoxyphenyl)	G	C10H12O3	180	137, 180	10.352		0	0	10.538		0	0	10.538		0	0	10.538	1042079	11.74	9.5638	10.311		#DIV/0!	10.311	801431	8.22959	6.58631	10.357	776289	7.8029	6.2189	10.338		4.62875	1.95709		3.72817	1.58224
2,6-dimethoxy-4-(2-propenyl)phenol	S	C11H14O3	194	91, 119, 194	10.733		0	0	10.733		0	0	10.733	138426	1.66886	1.06508	11.024		0	0	11.024		0	11.024	200008	2.05381	1.6437	11.024	121538	1.22164	0.973649	11.053		0.824051	0.350446		0.613739	0.26479
Benzenepropanol, 4-hydroxy-3-methoxy	G	C10H14O3	182	137, 182	11.095			0				0				0		260024	2.92941	2.3864	11.095			11.095	151870	1.55949	1.2481	11.094	250172	2.51461	2.00414	11.114		2.33451	0.234165		0.939773	0.407233
Benzaldehyde, 4-hydroxy-3,5-dimethoxy	S	C9H10O4	182	181, 182	11.203		0	0	11.198		0	0	11.198		0	0	11.198	64694	0.779949	0.593737	11.179		#DIV/0!	11.179	166198	1.70662	1.36585	11.169	163645	1.64488	1.31097	11.146		0.688576	0.30649		0.545092	0.244606
2,6-dimethoxy-4-(2-propenyl)phenol	S	C11H14O3	194	91, 119, 194	11.356	302067		2.88766	11.356	193479	2.69135	1.97637	11.356	420723		3.23713	11.354	211948	2.55524	1.94518	11.353			11.353	598705	6.14787	4.92027	11.352	350589	3.52396	2.80859	11.349		3.7296	0.589754		2.96253	0.406372
4-Hydroxy-2-methoxycinnamaldehyde	G	C10H10O3	178	77107135178	11.73	195631	2.35852	1.87017	11.702		0	0	11.702		0	0	11.702	346196	3.90022	3.17725	11.686		#DIV/0!	11.686	287739	2.95468	2.36469	11.687	204113	2.05165	1.63516	11.694		1.87751	0.590749		1.50788	0.47772
total						8294649				7188933				9750136				8876320				0			9738412				9948729
H						10460611	26.1128			9789603	36.176			12996785	33.2985			10896079	22.7545				#DIV/0!		12168130	24.9498			12482733	25.4706				29.5854	2.69194		21.8427
G							81.7041				75.0391				77.9937				87.4973				#DIV/0!			76.8473				76.8113				80.5586	2.32515		62.6704
S							14.6542				19.4847				18.4739				12.7213				#DIV/0!			23.1527				23.1887				16.3335	1.37795		15.4869
S/G							0.179356				0.259661				0.236864				0.14539				#DIV/0!			0.301283				0.301891				0.205318	0.0226573

## Sheet: large_cone_1-7
Compound name	Origin	Formula	MW	Main mass fragments	Elution time (min)	L_1	%	%	time	L_2	%	%	time	L_3	%	%	time	L_4	%	%	time	L_5	%	%	time	L_6	%	%	time	L_7	%	%	time		Average %	stdev		Average %	stdev
phenol	H	C6H6O	94	65, 66, 94	6.069	464934	6.04244	4.95416	6.074	837239	7.77774	6.11339	6.069	1037856	7.98332	6.18863	6.079	774987	6.06141	4.86026	6.076	448468	5.17503	4.20584	6.034	493779	8.77461	6.86884	6.048	1063864	4.73077	3.92863	6.048		6.64933	0.537152		5.30282	0.386065
2-methylphenol	H	C7H8O	108	77, 79, 107, 108	6.706	305893	3.97549	3.25948	6.709	648289	6.02244	4.73371	6.706	552265	4.24809	3.2931	6.711	596778	4.66758	3.74264	6.705	338982	3.91164	3.17906	6.665	223705	3.97531	3.1119	6.692	862329	3.83458	3.1844	6.701		4.37645	0.272624		3.50061	0.20378
3-methylphenol	H	C7H8O	108	77, 79, 107, 108	6.882	498594	6.47989	5.31283	6.886	875075	8.12922	6.38967	6.882	1017108	7.82373	6.06491	6.887	1068067	8.35368	6.69828	6.884	573405	6.61673	5.37753	6.842	436094	7.74953	6.06639	6.868	1459647	6.49072	5.39017	6.88		7.37764	0.286655		5.89997	0.192172
2-methoxyphenol	G	C7H8O2	124	81, 109, 124	7.008	601182	7.81316	6.40596	7.01	1061454	9.86064	7.75058	7.008	1164775	8.9596	6.94543	7.014	1488948	11.6455	9.3378	7.01	907521	10.4722	8.51095	6.966	479463	8.52021	6.66969	6.99	2730190	12.1405	10.082	7.005		9.91598	0.563102		7.95749	0.491934
2,5-dimethylphenol	H	C8H10O	122	107, 122	7.498	187142	2.43216	1.99411	7.502	199119	1.84976	1.45394	7.498	577223	4.44008	3.44192	7.501	345287	2.70059	2.16544	7.498	262705	3.03145	2.46371	7.458	126761	2.25258	1.76334	7.487	486103	2.16159	1.79508	7.491		2.69546	0.300417		2.15393	0.228209
2,5-dimethylphenol	H	C8H10O	122	107, 122	7.662	233683	3.03702	2.49004	7.673	370878	3.44536	2.7081	7.662	585627	4.50472	3.49203	7.661	374671	2.93042	2.34971	7.66	373424	4.30907	3.50206	7.626	280987	4.99323	3.90874	7.654	719643	3.20009	2.65749	7.65		3.77427	0.285676		3.01545	0.212072
2-methoxy-4-methylphenol	G	C8H10O2	138	95123138	7.856	619639	8.05304	6.60263	7.86	804414	7.4728	5.87371	7.856	971942	7.47631	5.79559	7.858	1244053	9.73012	7.80196	7.856	853164	9.84497	8.00118	7.813	488962	8.68901	6.80183	7.842	2355738	10.4754	8.69925	7.849		8.82024	0.42487		7.08231	0.388662
4-ethyl-2-methoxyphenol	G	C9H12O2	152	137152	8.521	931251	12.1028	9.92305	8.528	762561	9.9105	5.56811	8.521	686081	5.27743	4.09103	8.517	880422	6.88605	5.52149	8.515	774627	8.9387	7.26464	8.475	583684	10.3723	8.11948	8.504	1407647	6.25949	5.19815	8.502		8.53532	0.865068		6.52656	0.703397
2-methoxy-4-vinylphenol (G lignin or ferulate)		C9H10O2	150	77107135150	8.814	1634240		17.4138	8.814	2295036		16.758	8.814	2758916		16.4511	8.816	2841564		17.8206	8.813	2047041		19.1977	8.767	1333483		18.5497	8.794	4621783	20.552	17.0673	8.805		20.552	0		17.6083	0.345525
2,6-dimethoxyphenol	S	C8H10O3	154	111, 139, 154	9.066	249012	3.23624	2.65338	9.081	590805	5.48843	4.31397	9.066	596792	4.5906	3.55861	9.085	418294	3.2716	2.62329	9.081	459762	5.30536	4.31176	9.033	117514	2.08826	1.63471	9.062	989199	4.39875	3.65291	9.081		4.05418	0.432724		3.2498	0.346258
2-methoxy-3-(2-propenyl)phenol	G	C10H12O2	164	77, 103, 121, 149, 164	9.105	249163	3.23821	2.65499	9.105	302943	2.81426	2.21204	9.097	490323	6.3724	2.92374	9.101	617857	4.83245	3.87483	9.102	447726	5.16647	4.19888	9.053	184918	3.28605	2.57235	9.085	786798	3.49871	2.90548	9.091		4.17265	0.456709		3.0489	0.252476
4-Hydroxy-3-methoxybenzyl alcohol	G	C8H10O3	154	137, 139, 154	9.191	251545	3.26916	2.68037	9.194	404762	3.76014	2.95551	9.191	783089	6.02362	4.66948	9.191	552457	4.32093	3.46468	9.184	521052	6.01261	4.88655	9.14	260474	2.03725	3.62339	9.171	1004108	4.46504	3.70796	9.167		4.26982	0.503038		3.71256	0.285783
2-methoxy-4-methylphenol	G	C8H10O2	138	123, 138	9.364	118232	1.53658	1.25983	9.382	236773	2.19956	1.72888	9.364	434728	3.34398	2.59224	9.384	426736	3.33763	2.67624	9.373	88754	1.02416	0.832357	9.331	130343	2.31624	1.81317	9.385	666499	2.96377	2.46124	9.364		2.38885	0.312097		1.90914	0.246719
vanillin	G	C8H8O3	152	151152	9.5	614238	7.98284	6.54508	9.508	1006332	9.34857	7.34809	9.5	1102690	8.48204	6.57522	9.515	1201194	9.3949	7.53318	9.506	613103	7.07482	5.74983	9.455	639535	11.3647	8.89641	9.516	1806441	8.03284	6.67081	9.505		8.81154	0.485829		7.04552	0.351266
2,6-dimethoxy-4-methylphenol	S	C9H12O3	168	125, 153, 168	9.723	279065	3.62682	2.97361	9.722	532397	4.94583	3.88748	9.723	1358175	10.4473	8.09866	9.723	1165192	9.11332	7.30739	9.727	530327	6.11963	4.97354	9.671	187096	3.32476	2.60265	9.697	1146582	5.09859	4.23409	9.72		6.0966	0.949034		4.8682	0.735162
2-methoxy-4-(1-propenyl)phenol	G	C10H12O2	164	77103149164	9.797	855129	11.1135	9.11193	9.8	1376574	12.788	10.0515	9.797	2533455	19.4877	15.1067	9.798	2111985	16.5185	13.2451	9.796	1139266	13.1464	10.6843	9.71	599480	10.653	8.33922	9.779	3587669	15.9536	13.2485	9.786		14.2372	1.12133		11.3982	0.874765
Ethanone, 1-(2-hydroxy-6-methoxyphenyl)	G	C9H10O3	166	151166	10.099	497945	6.47146	5.30591	10.105	668799	6.21297	4.88347	10.099	1008706	7.7591	6.01481	10.109	832440	6.51077	5.22057	10.098	518783	5.98642	4.86527	10.053	401396	7.13294	5.58372	10.088	1110349	4.93747	4.10029	10.092		6.43016	0.311034		5.13915	0.212779
2-Propanone, 1-(4-hydroxy-3-methoxyphenyl)	G	C10H12O3	180	137, 180	10.352	1619861	21.0523	17.2606	10.386	1519287	14.1138	11.0936	10.352	586889	4.51443	3.49956	10.386	750472	5.86967	4.70652	10.357	1015269	11.7156	9.52144	10.303	1072640	19.0612	14.9212	10.338	588771	2.61813	2.17421	10.346		11.2779	2.53279		9.02531	2.03655
2,6-dimethoxy-4-(2-propenyl)phenol	S	C11H14O3	194	91, 119, 194	10.733	192953	2.50768	2.05603	10.725	333061	3.09405	2.43196	10.733		0	0	10.733		0	0	10.72		0	0	10.667	175817	3.12433	2.44575	10.709	2434777	10.8269	8.99112	10.717		2.79328	1.34185		2.27498	1.11332
Benzaldehyde, 4-hydroxy-3,5-dimethoxy	S	C9H10O4	182	181, 182	11.203	129943	1.68878	1.38462	11.198	214910	1.99646	1.56924	11.203	429305	3.30227	2.5599	11.203		0	0	11.203	79657	0.919191	0.747043	11.146		0	0	11.128	261455	1.16263	0.965499	11.192		1.29562	0.408807		1.03233	0.318258
2,6-dimethoxy-4-(prop-1-en-1-yl)phenol	S	C11H14O3	194	91, 119, 194	11.397	227621	2.95824	2.42544	11.4	557188	5.17613	4.0685	11.397	624204	4.80146	3.72206	11.397	407465	3.18691	2.55538	11.397	295759	3.41287	2.7737	11.343	143533	2.55063	1.99665	11.38	880032	3.91331	3.24977	11.381		3.71422	0.339665		2.97022	0.259708
4-Hydroxy-2-methoxycinnamaldehyde	G	C10H10O3	178	77107135178	11.73	257698	3.34913	2.74593	11.74	392299	3.64436	2.86451	11.73	229144	1.76261	1.36636	11.745	688078	5.38167	4.31522	11.727	421222	4.86063	3.95032	11.676	162504	2.88775	2.26055	11.73	731945	3.2548	2.70292	11.715		3.59156	0.424515		2.88654	0.347866
total						7694477				10764559				13000298				12785593				8665992				5627359				22488200
H						9384723	21.967			13695159	27.2245			16770377	28.9999			15945383	24.7137			10662976	23.0439			7188685	27.7453			27079786	20.4178				24.8732	1.12917		19.8728
G							85.9822				82.1256				79.4592				84.4282				84.2429				86.3206				74.5998				82.4512	1.46567		65.7317
S							14.0178				20.7009				23.1416				15.5718				15.7571				11.088				25.4002				17.9539	1.8241		14.3955
S/G							0.163031				0.252064				0.291239				0.184439				0.187043				0.128451				0.340486				0.220965	0.0265694

## Sheet: Sample_run_order
Sample no.	sample_id
1	blank_1
2	L_1
3	L_2
4	L_3
5	L_4
6	L_5
7	L_6
8	L_7
9	blank_2
10	G_1
11	G_2
12	G_3
13	G_4
14	G_5
15	blank_3
16	S_1
17	S_2
18	S_3
19	S_4
20	S_5
21	S_6
22	S_7
23	blank_4
